# Supplementary material for: Efficient photocatalytic production of hydrogen peroxide using dispersible and photoactive porous polymers
Source: Nat Commun. 2023 Oct 28;14:6891. doi: 10.1038/s41467-023-42720-6 (PMC10613291; doi:10.1038/s41467-023-42720-6)
Supplement: Supplementary file 3 — Source Data [file 41467_2023_42720_MOESM3_ESM.zip]

Archive with 53 entries (53 files):
- source data/Fig 1.cdx
- source data/Fig 2.xlsx
- source data/Fig 3.xlsx
- source data/Fig 4.xlsx
- source data/Fig S1.cdx
- source data/Fig S10.xlsx
- source data/Fig S11.xlsx
- source data/Fig S12.xlsx
- source data/Fig S13.png
- source data/Fig S14.png
- source data/Fig S15.xlsx
- source data/Fig S16.xlsx
- source data/Fig S17.xlsx
- source data/Fig S18.png
- source data/Fig S19.xlsx
- source data/Fig S2.png
- source data/Fig S20.xlsx
- source data/Fig S21.xlsx
- source data/Fig S23.xlsx
- source data/Fig S24.xlsx
- source data/Fig S25.xlsx
- source data/Fig S26.xlsx
- source data/Fig S27.xlsx
- source data/Fig S28.xlsx
- source data/Fig S29.xlsx
- source data/Fig S3.png
- source data/Fig S30.xlsx
- source data/Fig S31.xlsx
- source data/Fig S32.xlsx
- source data/Fig S33.xlsx
- source data/Fig S34.png
- source data/Fig S35.xlsx
- source data/Fig S36.xlsx
- source data/Fig S37.xlsx
- source data/Fig S38.xlsx
- source data/Fig S39.xlsx
- source data/Fig S4.png
- source data/Fig S40.xlsx
- source data/Fig S41.xlsx
- source data/Fig S42.png
- source data/Fig S43.png
- source data/Fig S44.png
- source data/Fig S45.png
- source data/Fig S46.xlsx
- source data/Fig S47.xlsx
- source data/Fig S48.xlsx
- source data/Fig S49.xlsx
- source data/Fig S5.png
- source data/Fig S50.xlsx
- source data/Fig S6.png
- source data/Fig S7.png
- source data/Fig S8.png
- source data/Fig S9.xlsx
