# Supplementary material for: Efficient photocatalytic production of hydrogen peroxide using dispersible and photoactive porous polymers
Source: Nat Commun. 2023 Oct 28;14:6891. doi: 10.1038/s41467-023-42720-6 (PMC10613291; doi:10.1038/s41467-023-42720-6)
Supplement: Supplementary file 3 — Source Data [file 41467_2023_42720_MOESM3_ESM.zip › source data/Fig 2.xlsx]

## Sheet: Sheet1
TT-CTP		TTH-CTP					TT-CTP					TT-CTP		TTH-CTP				TT-CTP		TTH-CTP					Cycle	H2O2 concentration (M)
Time (min)	H2O2 concentration (M)	Time (min)	H2O2 concentration (M)					H2O2 concentration (M)				Wavelength (nm)	AQE (%)	Wavelength (nm)	AQE (%)			pH	H2O2 concentration (M)	pH	H2O2 concentration (M)				1	236.9
-20	0	-20	0				water	32				420	9.6	420	11.1			3	254.5	3	324.6				2	233.5
0	0	0	0				BzOH	212				450	2.5	450	11.3			7	212	7	236.9				3	258.3
30	15	30	20.5									500	1.8	500	2.6			10	45.7	10	86.3				4	271
60	32	60	41				TTH-CTP					520	0	520	1.9										5	263.1
90	50.2	90	62					H2O2 concentration (M)				600	0	600	0
120	70	120	88				water	41				700	0	700	0
							BzOH	237
