# Supplementary material for: Efficient photocatalytic production of hydrogen peroxide using dispersible and photoactive porous polymers
Source: Nat Commun. 2023 Oct 28;14:6891. doi: 10.1038/s41467-023-42720-6 (PMC10613291; doi:10.1038/s41467-023-42720-6)
Supplement: Supplementary file 3 — Source Data [file 41467_2023_42720_MOESM3_ESM.zip › source data/Fig 3.xlsx]

## Sheet: Sheet1
Simulated spectra															Simulated spectra												Reaction coordinate	Energy (eV)			Reaction coordinate	Energy (eV)
Wavelength (nm)	Molar absorption coefficient (L mol-1 cm-1)	Molar absorption coefficient (L mol-1 cm-1)	Molar absorption coefficient (L mol-1 cm-1)	Molar absorption coefficient (L mol-1 cm-1)	Molar absorption coefficient (L mol-1 cm-1)	Molar absorption coefficient (L mol-1 cm-1)	Molar absorption coefficient (L mol-1 cm-1)	Molar absorption coefficient (L mol-1 cm-1)	Molar absorption coefficient (L mol-1 cm-1)	Wavelength (nm)	Oscillator strength				Wavelength (nm)	Molar absorption coefficient (L mol-1 cm-1)	Molar absorption coefficient (L mol-1 cm-1)	Molar absorption coefficient (L mol-1 cm-1)	Molar absorption coefficient (L mol-1 cm-1)	Molar absorption coefficient (L mol-1 cm-1)	Molar absorption coefficient (L mol-1 cm-1)	Molar absorption coefficient (L mol-1 cm-1)	Wavelength (nm)	Oscillator strength			0	0			0	0
200	4827.39	1.08021e-46	2.65218e-11	2.67037e-11	5.12683e-11	1.33373e-08	4.90262e-08	1.12877e-05	2.09607	629.777	0				200	3180.15	2.6859e-60	4.66867e-29	2.45755e-22	2.65745e-11	2.83988e-11	1.2589e-10	677.954	0			1	-0.049			1	-0.054
200.233	5022.65	1.81949e-46	3.50958e-11	3.52715e-11	6.76925e-11	1.72406e-08	6.29034e-08	1.40672e-05	2.41653	629.777	0				200.233	3343.5	4.82998e-60	7.07835e-29	3.56303e-22	3.51414e-11	3.74744e-11	1.65714e-10	677.954	0			2	0.895			2	0.4
200.467	5220.14	3.05745e-46	4.63579e-11	4.65043e-11	8.92176e-11	2.22471e-08	8.05687e-08	1.7502e-05	2.78185	629.777	0				200.467	3511.02	8.66373e-60	1.0709e-28	5.15537e-22	4.63862e-11	4.93615e-11	2.17746e-10	677.954	0			3	0.294			3	0.22
200.7	5419.54	5.12562e-46	6.1124e-11	6.12047e-11	1.17377e-10	2.86575e-08	1.03017e-07	2.17395e-05	3.19768	467.777	0				200.7	3682.55	1.55016e-59	1.61677e-28	7.44438e-22	6.11194e-11	6.49028e-11	2.85605e-10	518.285	0			4	1.032			4	0.467
200.934	5620.57	8.57267e-46	8.04497e-11	8.04086e-11	1.54149e-10	3.68512e-08	1.31495e-07	2.69584e-05	3.67027	467.777	0				200.934	3857.9	2.7667e-59	2.43577e-28	1.07283e-21	8.03886e-11	8.51857e-11	3.73948e-10	518.285	0.0002			5	-0.634			5	-1.476
201.167	5822.92	1.43045e-45	1.05698e-10	1.05451e-10	2.02084e-10	4.73061e-08	1.67559e-07	3.33756e-05	4.20657	467.777	0				201.167	4036.86	4.92573e-59	3.66198e-28	1.54301e-21	1.05545e-10	1.11609e-10	4.88754e-10	518.285	0			6	-2.131			6	-2.098
201.4	6026.25	2.38134e-45	1.38625e-10	1.38049e-10	2.64458e-10	6.06233e-08	2.13152e-07	4.1253e-05	4.81426	421.328	0				201.4	4219.2	8.74796e-59	5.49407e-28	2.21487e-21	1.38331e-10	1.45973e-10	6.37688e-10	489.186	0			7	-2.041			7	-2
201.634	6230.26	3.9552e-45	1.8149e-10	1.80408e-10	3.45478e-10	7.75572e-08	2.70695e-07	5.09073e-05	5.5018	421.328	2.3978				201.634	4404.68	1.5498e-58	8.22572e-28	3.17304e-21	1.80982e-10	1.90582e-10	8.30556e-10	489.186	2.4161
201.867	6434.61	6.55419e-45	2.37196e-10	2.35355e-10	4.50536e-10	9.90535e-08	3.43197e-07	6.27199e-05	6.27854	421.328	0				201.867	4593.05	2.73894e-58	1.22903e-27	4.53685e-21	2.36371e-10	2.48392e-10	1.07988e-09	489.186	0
202.101	6638.96	1.08362e-44	3.09462e-10	3.06505e-10	5.86525e-10	1.26295e-07	4.34393e-07	7.71501e-05	7.15475	412.978	0				202.101	4784.02	4.82873e-58	1.83257e-27	6.47425e-21	3.08177e-10	3.23178e-10	1.40164e-09	415.399	0
202.334	6842.99	1.78751e-44	4.03049e-10	3.98478e-10	7.62249e-10	1.6076e-07	5.48913e-07	9.47495e-05	8.14173	412.978	0				202.334	4977.31	8.49244e-58	2.72694e-27	9.22115e-21	4.01105e-10	4.19759e-10	1.81614e-09	415.399	0
202.568	7046.35	2.94196e-44	5.24038e-10	5.17163e-10	9.88926e-10	2.0429e-07	6.92483e-07	0.00011618	9.25186	412.978	0				202.568	5172.6	1.49e-57	4.04961e-27	1.31083e-20	5.21161e-10	5.44271e-10	2.34923e-09	415.399	0
202.801	7248.7	4.83114e-44	6.80186e-10	6.70057e-10	1.28083e-09	2.59177e-07	8.72175e-07	0.000142234	10.4987	405.761	0				202.801	5369.59	2.60795e-57	6.00173e-27	1.85984e-20	6.75996e-10	7.04518e-10	3.03364e-09	415.135	0
203.034	7449.72	7.91573e-44	8.81364e-10	8.66684e-10	1.65609e-09	3.28271e-07	1.09671e-06	0.000173858	11.897	405.761	0				203.034	5567.93	4.55382e-57	8.87708e-27	2.63379e-20	8.75348e-10	9.10406e-10	3.91084e-09	415.135	0.0002
203.268	7649.08	1.29409e-43	1.14012e-09	1.11913e-09	2.13771e-09	4.15106e-07	1.37682e-06	0.000212185	13.463	405.761	0				203.268	5767.28	7.93274e-57	1.31039e-26	3.72276e-20	1.13158e-09	1.17449e-09	5.03327e-09	415.135	0
203.501	7846.44	2.11095e-43	1.47237e-09	1.44268e-09	2.75477e-09	5.24058e-07	1.7257e-06	0.000258561	15.2143	383.828	0				203.501	5967.3	1.37862e-56	1.9305e-26	5.25209e-20	1.46037e-09	1.51264e-09	6.46705e-09	414.857	0
203.735	8041.5	3.43585e-43	1.89827e-09	1.85669e-09	3.54404e-09	6.60539e-07	2.15952e-06	0.00031459	17.1699	383.828	0				203.735	6167.6	2.39028e-56	2.83846e-26	7.39582e-20	1.88155e-09	1.94492e-09	8.29551e-09	414.857	0.0018
203.968	8233.95	5.58005e-43	2.44332e-09	2.38556e-09	4.55193e-09	8.31226e-07	2.6981e-06	0.000382176	19.3507	383.828	0				203.968	6367.84	4.13462e-56	4.1653e-26	1.03952e-19	2.42019e-09	2.4966e-09	1.06234e-08	414.857	0
204.201	8423.48	9.04263e-43	3.13969e-09	3.06003e-09	5.83683e-09	1.04435e-06	3.36568e-06	0.000463579	21.7792	383.591	0				204.201	6567.62	7.13533e-56	6.10047e-26	1.4584e-19	3.1079e-09	3.19951e-09	1.35824e-08	410.001	0
204.435	8609.81	1.46221e-42	4.02792e-09	3.91879e-09	7.47221e-09	1.31004e-06	4.19184e-06	0.000561473	24.4798	383.591	0				204.435	6766.57	1.22854e-55	8.91739e-26	2.0423e-19	3.98449e-09	4.09363e-09	1.73372e-08	410.001	0
204.668	8792.68	2.35932e-42	5.159e-09	5.01038e-09	9.55027e-09	1.64072e-06	5.21265e-06	0.000679021	27.4786	383.591	0				204.668	6964.31	2.11039e-55	1.30099e-25	2.85475e-19	5.10002e-09	5.22911e-09	2.20942e-08	410.001	0
204.902	8971.81	3.79867e-42	6.59701e-09	6.3957e-09	1.21865e-08	2.05166e-06	6.47197e-06	0.000819955	30.8041	375.824	0				204.902	7160.44	3.61694e-55	1.89444e-25	3.98315e-19	6.5173e-09	6.66877e-09	2.81112e-08	409.662	0
205.135	9146.97	6.10307e-42	8.42226e-09	8.15092e-09	1.55255e-08	2.56151e-06	8.02314e-06	0.000988675	34.4867	375.824	0.0013				205.135	7354.59	6.18488e-55	2.75332e-25	5.54752e-19	8.31503e-09	8.49115e-09	3.57096e-08	409.662	0
205.368	9317.93	9.78458e-42	1.07353e-08	1.03712e-08	1.97477e-08	3.19311e-06	9.93081e-06	0.00119	38.5593	375.824	0				205.368	7546.38	1.0552e-54	3.994e-25	7.71239e-19	1.05917e-08	1.07943e-08	4.52898e-08	409.662	0
205.602	9484.49	1.56537e-41	1.36618e-08	1.31754e-08	2.50784e-08	3.9743e-06	1.22733e-05	0.00143	43.057	372.773	0				205.602	7735.41	1.79623e-54	5.78282e-25	1.07029e-18	1.34702e-08	1.37003e-08	5.73492e-08	399.549	0
205.835	9646.45	2.49907e-41	1.73584e-08	1.67113e-08	3.17976e-08	4.93903e-06	1.51453e-05	0.00172	48.0173	372.773	0.0046				205.835	7921.33	3.05079e-54	8.35711e-25	1.48265e-18	1.71039e-08	1.73613e-08	7.25055e-08	399.549	0.0001
206.069	9803.65	3.98136e-41	2.20207e-08	2.11629e-08	4.02538e-08	6.12857e-06	1.86612e-05	0.00206	53.4806	372.773	0				206.069	8103.76	5.17002e-54	1.20548e-24	2.05025e-18	2.16836e-08	2.19661e-08	9.1524e-08	399.549	0
206.302	9955.95	6.32964e-41	2.78914e-08	2.67584e-08	5.08793e-08	7.59308e-06	2.29589e-05	0.00247	59.4897	363.345	0				206.302	8282.34	8.74193e-54	1.73564e-24	2.83016e-18	2.74466e-08	2.77488e-08	1.15352e-07	388.41	0
206.536	10103.2	1.00422e-40	3.52722e-08	3.37808e-08	6.42097e-08	9.39337e-06	2.82041e-05	0.00295	66.0903	363.345	0.0001				206.536	8456.73	1.4749e-53	2.49434e-24	3.8999e-18	3.46873e-08	3.49995e-08	1.45158e-07	388.41	0
206.769	10245.3	1.58994e-40	4.4537e-08	4.25803e-08	8.09076e-08	1.16031e-05	3.45962e-05	0.00352	73.331	363.345	0				206.769	8626.6	2.48291e-53	3.57811e-24	5.3646e-18	4.37702e-08	4.40766e-08	1.82385e-07	388.41	0
207.002	10382.3	2.51212e-40	5.61489e-08	5.35895e-08	1.01791e-07	1.43113e-05	4.23744e-05	0.00419	81.2634	348.114	0				207.002	8791.61	4.1707e-53	5.12338e-24	7.36664e-18	5.51465e-08	5.54228e-08	2.28808e-07	386.051	0
207.236	10513.9	3.9611e-40	7.06799e-08	6.73421e-08	1.2787e-07	1.76254e-05	5.18254e-05	0.00499	89.9421	348.114	0				207.236	8951.46	6.99054e-53	7.32267e-24	1.00984e-17	6.93735e-08	6.95834e-08	2.86612e-07	386.051	0
207.469	10640.3	6.23317e-40	8.88359e-08	8.44955e-08	1.60386e-07	2.16749e-05	6.32918e-05	0.00593	99.4249	348.114	0				207.469	9105.87	1.16915e-52	1.04471e-23	1.38194e-17	8.71379e-08	8.72295e-08	3.58476e-07	386.051	0
207.703	10761.3	9.7887e-40	1.11487e-07	1.05858e-07	2.00867e-07	2.66159e-05	7.71831e-05	0.00704	109.773	344.985	0				207.703	9254.55	1.95116e-52	1.48779e-23	1.88793e-17	1.09286e-07	1.09186e-07	4.47686e-07	380.261	0
207.936	10877.1	1.53415e-39	1.39702e-07	1.32423e-07	2.51187e-07	3.26355e-05	9.39876e-05	0.00834	121.05	344.985	0				207.936	9397.25	3.24926e-52	2.11499e-23	2.5748e-17	1.36857e-07	1.36463e-07	5.58259e-07	380.261	0.0002
208.169	10987.6	2.39962e-39	1.74796e-07	1.65406e-07	3.13644e-07	3.99586e-05	0.000114287	0.00988	133.324	344.985	0				208.169	9533.74	5.39943e-52	3.00126e-23	3.50566e-17	1.71127e-07	1.70302e-07	6.95109e-07	380.261	0
208.403	11092.9	3.74586e-39	2.18381e-07	2.06297e-07	3.91051e-07	4.88545e-05	0.000138772	0.01167	146.665	340.494	0				208.403	9663.8	8.95339e-52	4.25136e-23	4.76504e-17	2.1366e-07	2.12215e-07	8.64226e-07	373.717	0
208.636	11193.2	5.83581e-39	2.72429e-07	2.56918e-07	4.86841e-07	5.96453e-05	0.000168264	0.01378	161.149	340.494	0				208.636	9787.24	1.48152e-51	6.01155e-23	6.46602e-17	2.66371e-07	2.64054e-07	1.07291e-06	373.717	0.0006
208.87	11288.4	9.07393e-39	3.39353e-07	3.19491e-07	6.05205e-07	7.27158e-05	0.000203737	0.01625	176.853	340.494	0				208.87	9903.89	2.44633e-51	8.48562e-23	8.75964e-17	3.31597e-07	3.28074e-07	1.33004e-06	373.717	0
209.103	11378.9	1.40812e-38	4.22099e-07	3.96722e-07	7.5125e-07	8.8525e-05	0.000246342	0.01913	193.857	337.924	0				209.103	10013.6	4.031e-51	1.1957e-22	1.18473e-16	4.12191e-07	4.07022e-07	1.64639e-06	371.566	0
209.336	11464.6	2.18089e-38	5.24256e-07	4.91907e-07	9.31183e-07	0.000107619	0.000297442	0.02249	212.247	337.924	0				209.336	10116.3	6.62835e-51	1.68193e-22	1.59969e-16	5.11628e-07	5.04234e-07	2.03504e-06	371.566	0
209.57	11545.9	3.37122e-38	6.50195e-07	6.0905e-07	1.15255e-06	0.000130649	0.000358645	0.0264	232.11	337.924	0				209.57	10211.7	1.08767e-50	2.36181e-22	2.15647e-16	6.34134e-07	6.23764e-07	2.51182e-06	371.566	0
209.803	11622.8	5.20117e-38	8.05226e-07	7.53005e-07	1.42448e-06	0.000158387	0.000431844	0.03096	253.537	337.546	0				209.803	10300	1.78111e-50	3.31082e-22	2.90231e-16	7.84843e-07	7.70522e-07	3.09588e-06	368.365	0
210.037	11695.7	8.00904e-38	9.95795e-07	9.29657e-07	1.75807e-06	0.000191747	0.000519272	0.03625	276.623	337.546	0				210.037	10381	2.91068e-50	4.63323e-22	3.8998e-16	9.6998e-07	9.50452e-07	3.81031e-06	368.365	0
210.27	11764.7	1.23092e-37	1.22971e-06	1.14612e-06	2.1667e-06	0.000231814	0.00062355	0.0424	301.466	337.546	0				210.27	10454.7	4.7469e-50	6.47284e-22	5.23169e-16	1.19708e-06	1.17074e-06	4.68299e-06	368.365	0
210.504	11830.2	1.88822e-37	1.51642e-06	1.41099e-06	2.66653e-06	0.000279869	0.000747754	0.04952	328.165	336.52	0				210.504	10521.1	7.72579e-50	9.02757e-22	7.00723e-16	1.47527e-06	1.44004e-06	5.74745e-06	368.233	0
210.737	11892.4	2.89104e-37	1.86735e-06	1.73463e-06	3.27707e-06	0.000337427	0.00089549	0.05777	356.824	336.52	0				210.737	10580.2	1.25486e-49	1.25695e-21	9.37043e-16	1.81554e-06	1.76881e-06	7.04401e-06	368.233	0
210.97	11951.5	4.41812e-37	2.29627e-06	2.12952e-06	4.02177e-06	0.000406271	0.00107	0.0673	387.549	336.52	0				210.97	10632.1	2.03411e-49	1.74717e-21	1.25108e-15	2.23118e-06	2.1696e-06	8.62105e-06	368.233	0
211.204	12007.9	6.73918e-37	2.81978e-06	2.61068e-06	4.92885e-06	0.000488503	0.00128	0.07831	420.449	335.011	0				211.204	10676.9	3.29066e-49	2.42455e-21	1.66773e-15	2.73815e-06	2.65752e-06	1.05366e-05	366.785	0
211.437	12062	1.02605e-36	3.45784e-06	3.19614e-06	6.03218e-06	0.000586592	0.00153	0.091	455.635	335.011	0				211.437	10714.7	5.31281e-49	3.35899e-21	2.21965e-15	3.35566e-06	3.25068e-06	1.286e-05	366.785	0
211.671	12113.9	1.55927e-36	4.23444e-06	3.90752e-06	7.37235e-06	0.000703441	0.00182	0.10562	493.219	335.011	0				211.671	10745.5	8.5606e-49	4.6459e-21	2.94964e-15	4.10678e-06	3.97078e-06	1.56744e-05	366.785	0
211.904	12164.2	2.36522e-36	5.17836e-06	4.7707e-06	8.99796e-06	0.000842448	0.00216	0.12243	533.318	333.919	0				211.904	10769.6	1.37666e-48	6.41534e-21	3.91361e-15	5.01915e-06	4.84377e-06	1.90787e-05	366.568	0
212.137	12213	3.58118e-36	6.32406e-06	5.81666e-06	1.09671e-05	0.00101	0.00257	0.14174	576.047	333.919	0				212.137	10787.1	2.2095e-48	8.84426e-21	5.18463e-15	6.12587e-06	5.90069e-06	2.31909e-05	366.568	0
212.371	12260.9	5.41236e-36	7.71279e-06	7.08234e-06	1.33491e-05	0.0012	0.00305	0.16388	621.524	333.919	0				212.371	10798.2	3.53926e-48	1.2173e-20	6.8579e-15	7.4665e-06	7.17852e-06	2.81516e-05	366.568	0
212.604	12308	8.16501e-36	9.3938e-06	8.61186e-06	1.62267e-05	0.00144	0.00361	0.18926	669.869	327.032	0				212.604	10803.2	5.6583e-48	1.67277e-20	9.05735e-15	9.08827e-06	8.72136e-06	3.41278e-05	364.499	0
212.838	12354.9	1.22953e-35	1.14259e-05	1.04577e-05	1.96983e-05	0.00171	0.00428	0.2183	721.2	327.032	0.0004				212.838	10802.2	9.02855e-48	2.29496e-20	1.19441e-14	1.10475e-05	1.05817e-05	4.13176e-05	364.499	0.0139
213.071	12401.8	1.84817e-35	1.3879e-05	1.26823e-05	2.38808e-05	0.00204	0.00505	0.25149	775.637	327.032	0				213.071	10795.5	1.43785e-47	3.14355e-20	1.57271e-14	1.34112e-05	1.28217e-05	4.99559e-05	364.499	0
213.304	12449.1	2.7731e-35	1.68364e-05	1.53598e-05	2.89131e-05	0.00242	0.00597	0.28938	833.3	326.575	0				213.304	10783.3	2.28546e-47	4.29908e-20	2.06771e-14	1.62591e-05	1.55155e-05	6.03209e-05	362.347	0
213.538	12497.2	4.1535e-35	2.03972e-05	1.85781e-05	3.49599e-05	0.00287	0.00703	0.33257	894.307	326.575	0				213.538	10766	3.62581e-47	5.87009e-20	2.71446e-14	1.96858e-05	1.87506e-05	7.27412e-05	362.347	0.0213
213.771	12546.5	6.21002e-35	2.46786e-05	2.24413e-05	4.22161e-05	0.0034	0.00828	0.38175	958.776	326.575	0				213.771	10743.9	5.74133e-47	8.00259e-20	3.55821e-14	2.38035e-05	2.26306e-05	8.76047e-05	362.347	0
214.005	12597.2	9.26838e-35	2.98198e-05	2.70727e-05	5.09121e-05	0.00403	0.00974	0.43769	1026.82	326.283	0				214.005	10717.3	9.07397e-47	1.08927e-19	4.65733e-14	2.87451e-05	2.72781e-05	0.000105369	360.514	0
214.238	12649.8	1.38087e-34	3.59853e-05	3.26177e-05	6.13201e-05	0.00476	0.01144	0.50122	1098.57	326.283	0.0004				214.238	10686.4	1.43142e-46	1.48036e-19	6.087e-14	3.46675e-05	3.28375e-05	0.000126573	360.514	0.0014
214.471	12704.5	2.05372e-34	4.33696e-05	3.92479e-05	7.37609e-05	0.00562	0.01343	0.57331	1174.11	326.283	0				214.471	10651.7	2.25382e-46	2.00875e-19	7.94391e-14	4.17564e-05	3.94793e-05	0.000151848	360.514	0
214.705	12761.8	3.04911e-34	5.22022e-05	4.71654e-05	8.86123e-05	0.00663	0.01573	0.65499	1253.57	326.188	0				214.705	10613.4	3.54214e-46	2.72154e-19	1.03522e-13	5.02303e-05	4.74038e-05	0.00018194	354.595	0
214.938	12822	4.51913e-34	6.27536e-05	5.66081e-05	0.000106319	0.00781	0.01841	0.74745	1337.05	326.188	0.0003				214.938	10572	5.55654e-46	3.68162e-19	1.34711e-13	6.0347e-05	5.68467e-05	0.000217719	354.595	0.0069
215.172	12885.3	6.68632e-34	7.5342e-05	6.78553e-05	0.000127402	0.00919	0.02152	0.85197	1424.65	326.188	0				215.172	10527.7	8.70046e-46	4.97279e-19	1.75044e-13	7.24093e-05	6.80846e-05	0.000260206	354.595	0
215.405	12952	9.87587e-34	9.03415e-05	8.12348e-05	0.000152474	0.0108	0.02513	0.96999	1516.47	326.025	0				215.405	10481	1.35982e-45	6.70659e-19	2.27126e-13	8.67733e-05	8.14417e-05	0.000310595	351.2	0
215.639	13022.5	1.4562e-33	0.000108191	9.71309e-05	0.000182253	0.01267	0.0293	1.1031	1612.59	326.025	0				215.639	10432.1	2.12142e-45	9.03126e-19	2.94286e-13	0.000103856	9.72975e-05	0.000370281	351.2	0.0157
215.872	13097.1	2.14354e-33	0.000129406	0.000115993	0.000217576	0.01486	0.03413	1.25305	1713.11	326.025	0				215.872	10381.6	3.30356e-45	1.21435e-18	3.80764e-13	0.000124148	0.000116096	0.00044089	351.2	0
216.105	13175.8	3.14998e-33	0.000154589	0.000138347	0.000259424	0.0174	0.03971	1.42178	1818.11	323.575	0				216.105	10329.7	5.13512e-45	1.63038e-18	4.9196e-13	0.00014822	0.000138355	0.000524318	346.964	0
216.339	13259.1	4.62119e-33	0.000184445	0.000164805	0.000308941	0.02034	0.04614	1.61142	1927.65	323.575	0.0002				216.339	10276.8	7.96776e-45	2.18569e-18	6.34737e-13	0.000176741	0.00016468	0.000622769	346.964	0.0005
216.572	13347.2	6.76819e-33	0.000219798	0.000196084	0.000367459	0.02376	0.05355	1.82431	2041.8	323.575	0				216.572	10223.2	1.23408e-44	2.92581e-18	8.17808e-13	0.000210493	0.000195773	0.000738805	346.964	0
216.806	13440.1	9.89619e-33	0.000261606	0.000233015	0.00043653	0.02772	0.06208	2.06304	2160.62	323.077	0				216.806	10169.4	1.90798e-44	3.91079e-18	1.05222e-12	0.000250384	0.000232455	0.000875401	344.477	0
217.039	13538.2	1.44459e-32	0.000310989	0.000276566	0.000517957	0.03231	0.07188	2.33043	2284.16	323.077	0.0002				217.039	10115.8	2.94465e-44	5.21973e-18	1.35195e-12	0.000297474	0.000275676	0.00104	344.477	0.3141
217.272	13641.6	2.10525e-32	0.000369247	0.000327863	0.000613834	0.0376	0.08314	2.62958	2412.46	323.077	0				217.272	10062.5	4.53653e-44	6.95662e-18	1.73467e-12	0.000352994	0.000326541	0.00122	344.477	0
217.506	13750.3	3.06303e-32	0.000437893	0.000388208	0.000726587	0.04372	0.09605	2.9639	2545.54	322.087	0				217.506	10010	6.97671e-44	9.25804e-18	2.22269e-12	0.000418374	0.000386328	0.00145	344.267	0
217.739	13864.6	4.44928e-32	0.000518681	0.000459114	0.000859028	0.05077	0.11084	3.3371	2683.43	322.087	0				217.739	9958.71	1.07107e-43	1.23031e-17	2.84414e-12	0.000495272	0.000456519	0.0017	344.267	0.0448
217.973	13984.6	6.45241e-32	0.000613644	0.000542326	0.00101	0.05889	0.12776	3.75324	2826.14	322.087	0				217.973	9908.84	1.64144e-43	1.63262e-17	3.63442e-12	0.000585608	0.000538824	0.00201	344.267	0
218.206	14110.2	9.34226e-32	0.000725136	0.000639867	0.0012	0.06823	0.1471	4.21674	2973.66	321.978	0				218.206	9860.73	2.51119e-43	2.1634e-17	4.63805e-12	0.000691605	0.00063522	0.00236	337.795	0
218.439	14241.6	1.35046e-31	0.000855878	0.000754066	0.00141	0.07896	0.16918	4.73243	3125.97	321.978	0				218.439	9814.7	3.83518e-43	2.86268e-17	5.91089e-12	0.000815829	0.000747985	0.00278	337.795	0
218.673	14378.8	1.94903e-31	0.00101	0.000887612	0.00166	0.09128	0.19435	5.30555	3283.07	321.978	0				218.673	9771.05	5.84714e-43	3.78263e-17	7.52301e-12	0.000961242	0.000879744	0.00326	337.795	0
218.906	14521.8	2.80842e-31	0.00119	0.00104	0.00195	0.1054	0.22303	5.94181	3444.9	318.513	0				218.906	9730.05	8.89936e-43	4.9912e-17	9.56213e-12	0.00113	0.00103	0.00382	337.749	0
219.14	14670.6	4.04032e-31	0.0014	0.00123	0.00229	0.12157	0.25565	6.64738	3611.42	318.513	0.0022				219.14	9691.97	1.35218e-42	6.57671e-17	1.21379e-11	0.00133	0.00121	0.00447	337.749	0.0001
219.373	14825.2	5.80343e-31	0.00164	0.00144	0.00268	0.14006	0.29272	7.42899	3782.56	318.513	0				219.373	9657.07	2.05104e-42	8.65383e-17	1.53874e-11	0.00156	0.00142	0.00523	337.749	0
219.607	14985.4	8.32283e-31	0.00193	0.00168	0.00314	0.16119	0.3348	8.29389	3958.25	317.566	0				219.607	9625.59	3.10586e-42	1.13712e-16	1.94813e-11	0.00183	0.00166	0.00611	334.18	0
219.84	15151.3	1.19173e-30	0.00226	0.00197	0.00368	0.18531	0.38252	9.24993	4138.4	317.566	0.0026				219.84	9597.74	4.69526e-42	1.49213e-16	2.46325e-11	0.00215	0.00195	0.00714	334.18	0.0047
220.073	15322.6	1.70377e-30	0.00264	0.0023	0.0043	0.2128	0.43657	10.3056	4322.9	317.566	0				220.073	9573.75	7.08617e-42	1.95528e-16	3.11054e-11	0.00251	0.00227	0.00832	334.18	0
220.307	15499.4	2.43203e-30	0.00309	0.00269	0.00502	0.24411	0.49772	11.4701	4511.64	317.469	0				220.307	9553.8	1.06768e-41	2.55871e-16	3.92289e-11	0.00293	0.00265	0.00969	333.668	0
220.54	15681.3	3.46625e-30	0.00361	0.00314	0.00585	0.27972	0.56684	12.7531	4704.49	317.469	0				220.54	9538.07	1.60603e-41	3.34383e-16	4.94106e-11	0.00343	0.00309	0.01127	333.668	0.0009
220.774	15868.4	4.93269e-30	0.00422	0.00366	0.00682	0.32018	0.64486	14.1654	4901.3	317.469	0				220.774	9526.72	2.41184e-41	4.36395e-16	6.21559e-11	0.004	0.0036	0.01309	333.668	0
221.007	16060.4	7.00881e-30	0.00491	0.00426	0.00793	0.3661	0.73286	15.7184	5101.92	316.06	0				221.007	9519.89	3.61602e-41	5.68765e-16	7.80898e-11	0.00465	0.00419	0.01519	330.96	0
221.24	16257.1	9.94365e-30	0.00572	0.00495	0.00922	0.41817	0.83199	17.4242	5306.17	316.06	0.0003				221.24	9517.71	5.41259e-41	7.40294e-16	9.7985e-11	0.00542	0.00486	0.01761	330.96	0.0056
221.474	16458.2	1.40861e-29	0.00665	0.00575	0.0107	0.47714	0.94355	19.2959	5513.87	316.06	0				221.474	9520.28	8.08861e-41	9.62274e-16	1.22795e-10	0.0063	0.00564	0.0204	330.96	0
221.707	16663.6	1.99242e-29	0.00773	0.00667	0.01241	0.54385	1.06896	21.3477	5724.81	315.779	0				221.707	9527.72	1.20681e-40	1.24916e-15	1.53695e-10	0.00731	0.00654	0.0236	330.88	0
221.941	16873	2.81399e-29	0.00897	0.00773	0.01438	0.61925	1.20979	23.5945	5938.8	315.779	0.0077				221.941	9540.07	1.79766e-40	1.61944e-15	1.92133e-10	0.00848	0.00757	0.02727	330.88	0.0131
222.174	17086.1	3.96841e-29	0.0104	0.00894	0.01664	0.70436	1.36777	26.0524	6155.6	315.779	0				222.174	9557.42	2.67349e-40	2.09674e-15	2.39887e-10	0.00982	0.00876	0.03148	330.88	0
222.407	17302.7	5.58813e-29	0.01205	0.01034	0.01923	0.80035	1.5448	28.7384	6374.97	315.377	0				222.407	9579.8	3.9697e-40	2.71117e-15	2.99143e-10	0.01137	0.01012	0.0363	330.51	0
222.641	17522.4	7.85734e-29	0.01393	0.01195	0.02221	0.90848	1.74298	31.6708	6596.68	315.377	0				222.641	9607.23	5.88501e-40	3.50111e-15	3.72582e-10	0.01315	0.01168	0.04181	330.51	0.144
222.874	17745	1.10318e-28	0.0161	0.01378	0.02562	1.03018	1.96461	34.869	6820.45	315.377	0				222.874	9639.73	8.71065e-40	4.51538e-15	4.63485e-10	0.01518	0.01347	0.04811	330.51	0
223.108	17970.1	1.54661e-28	0.01859	0.01589	0.02952	1.16698	2.21219	38.3536	7046.02	314.083	0				223.108	9677.29	1.28727e-39	5.81601e-15	5.7587e-10	0.01752	0.01551	0.0553	330.475	0
223.341	18197.5	2.16514e-28	0.02143	0.01829	0.03398	1.32063	2.48849	42.1463	7273.11	314.083	0.0013				223.341	9719.89	1.89938e-39	7.48171e-15	7.14647e-10	0.02019	0.01785	0.0635	330.475	0.001
223.575	18426.7	3.02664e-28	0.02469	0.02104	0.03908	1.493	2.79653	46.2706	7501.42	314.083	0				223.575	9767.5	2.79818e-39	9.61223e-15	8.85806e-10	0.02325	0.02051	0.07285	330.475	0
223.808	18657.5	4.22483e-28	0.02841	0.02418	0.04489	1.68619	3.13961	50.7508	7730.66	312.957	0				223.808	9820.06	4.11591e-39	1.23338e-14	1.09665e-09	0.02674	0.02355	0.08348	329.965	0
224.041	18889.4	5.88891e-28	0.03266	0.02776	0.05151	1.90248	3.52131	55.6129	7960.51	312.957	0.0006				224.041	9877.51	6.04486e-39	1.58061e-14	1.35608e-09	0.03072	0.02702	0.09556	329.965	0.0182
224.275	19122.2	8.19673e-28	0.03751	0.03183	0.05905	2.1444	3.94557	60.8844	8190.66	312.957	0				224.275	9939.77	8.86419e-39	2.02306e-14	1.6749e-09	0.03526	0.03096	0.10928	329.965	0
224.508	19355.5	1.13928e-27	0.04303	0.03646	0.06762	2.41471	4.41666	66.5942	8420.79	310.846	0				224.508	10006.7	1.29786e-38	2.58612e-14	2.06625e-09	0.04042	0.03543	0.12485	328.452	0
224.742	19589	1.58126e-27	0.04932	0.04172	0.07736	2.71644	4.93924	72.7727	8650.56	310.846	0.0544				224.742	10078.3	1.89738e-38	3.30181e-14	2.54607e-09	0.0463	0.04052	0.14249	328.452	0
224.975	19822.2	2.19163e-27	0.05647	0.0477	0.08842	3.0529	5.51834	79.452	8879.65	310.846	0				224.975	10154.4	2.76965e-38	4.21036e-14	3.13368e-09	0.05298	0.04629	0.16245	328.452	0
225.208	20054.9	3.03334e-27	0.06458	0.05448	0.10095	3.42772	6.15946	86.6657	9107.71	310.434	0				225.208	10234.9	4.03681e-38	5.36231e-14	3.85245e-09	0.06057	0.05282	0.18504	327.966	0
225.442	20286.6	4.19247e-27	0.07379	0.06216	0.11515	3.84486	6.86855	94.4492	9334.4	310.434	0.0062				225.442	10319.6	5.8749e-38	6.8211e-14	4.73065e-09	0.06917	0.06022	0.21055	327.966	0.0001
225.675	20517.1	5.78651e-27	0.08423	0.07085	0.13121	4.30864	7.65205	102.84	9559.37	310.434	0				225.675	10408.4	8.53717e-38	8.6662e-14	5.8024e-09	0.07891	0.06859	0.23934	327.966	0
225.909	20746	7.97559e-27	0.09605	0.08067	0.14937	4.82378	8.51691	111.875	9782.29	308.979	0				225.909	10501.1	1.23874e-37	1.09971e-13	7.10887e-09	0.08994	0.07805	0.27181	327.948	0
226.142	20973	1.09777e-26	0.10943	0.09177	0.16987	5.39541	9.47069	121.598	10002.8	308.979	0.034				226.142	10597.5	1.79475e-37	1.39381e-13	8.69966e-09	0.1024	0.08872	0.30838	327.948	0.0012
226.375	21197.6	1.50892e-26	0.12454	0.10429	0.19299	6.0291	10.5215	132.048	10220.6	308.979	0				226.375	10697.6	2.5965e-37	1.76445e-13	1.06344e-08	0.11648	0.10075	0.34953	327.948	0
226.609	21419.7	2.07124e-26	0.1416	0.11841	0.21905	6.73092	11.6781	143.271	10435.2	307.562	0				226.609	10801	3.75089e-37	2.23098e-13	1.2985e-08	0.13237	0.1143	0.39579	325.674	0
226.842	21638.9	2.83926e-26	0.16085	0.13431	0.24839	7.50745	12.95	155.312	10646.4	307.562	0.0012				226.842	10907.6	5.41061e-37	2.81753e-13	1.58373e-08	0.15028	0.12955	0.44774	325.674	0.0005
227.076	21854.9	3.88682e-26	0.18253	0.1522	0.2814	8.36582	14.3472	168.22	10853.9	307.562	0				227.076	11017.2	7.79339e-37	3.55409e-13	1.92949e-08	0.17044	0.1467	0.50603	325.674	0
227.309	22067.4	5.31374e-26	0.20694	0.17231	0.31848	9.31376	15.8808	182.043	11057.2	305.606	0				227.309	11129.6	1.12093e-36	4.47793e-13	2.34814e-08	0.19313	0.16595	0.57136	324.906	0
227.543	22276.1	7.2548e-26	0.23439	0.19488	0.36011	10.3596	17.5625	196.834	11256	305.606	0.0003				227.543	11244.6	1.60992e-36	5.63532e-13	2.85448e-08	0.21863	0.18756	0.64452	324.906	0.0008
227.776	22480.8	9.89174e-26	0.26523	0.22021	0.40679	11.5124	19.4048	212.645	11450.1	305.606	0				227.776	11362	2.30891e-36	7.08362e-13	3.46623e-08	0.24727	0.21178	0.72636	324.906	0
228.009	22681.2	1.34693e-25	0.29984	0.2486	0.45909	12.782	21.4212	229.531	11639.1	305.237	0				228.009	11481.6	3.30667e-36	8.89383e-13	4.20451e-08	0.27939	0.2389	0.81783	319.695	0
228.243	22877.1	1.83166e-25	0.33865	0.28038	0.51764	14.1787	23.6261	247.549	11822.7	305.237	0				228.243	11603	4.72887e-36	1.11538e-12	5.09452e-08	0.31539	0.26924	0.91997	319.695	0.4032
228.476	23068.3	2.48757e-25	0.38213	0.31593	0.58311	15.714	26.0349	266.758	12000.7	305.237	0				228.476	11726.2	6.75318e-36	1.39719e-12	6.16628e-08	0.35569	0.30315	1.0339	319.695	0
228.71	23254.6	3.37395e-25	0.4308	0.35566	0.65625	17.4001	28.6641	287.219	12172.6	304.607	0				228.71	11850.9	9.6305e-36	1.74822e-12	7.45554e-08	0.40078	0.34103	1.16088	318.889	0
228.943	23435.7	4.57022e-25	0.48521	0.40002	0.73789	19.2499	31.5313	308.992	12338.3	304.607	0				228.943	11976.8	1.37145e-35	2.18496e-12	9.00476e-08	0.45116	0.38328	1.30226	318.889	0.0026
229.176	23611.7	6.18264e-25	0.54599	0.4495	0.82893	21.2777	34.6551	332.142	12497.4	304.607	0				229.176	12103.8	1.95032e-35	2.72772e-12	1.08644e-07	0.50741	0.43037	1.45953	318.889	0
229.41	23782.2	8.35317e-25	0.61383	0.50464	0.93035	23.4985	38.0554	356.734	12649.7	303.645	0				229.41	12231.5	2.76966e-35	3.40148e-12	1.30942e-07	0.57016	0.48281	1.63431	318.848	0
229.643	23947.2	1.12713e-24	0.68947	0.56603	1.04324	25.9285	41.7534	382.834	12795	303.645	0.0009				229.643	12359.8	3.92778e-35	4.23692e-12	1.57651e-07	0.64008	0.54115	1.82838	318.848	0.0007
229.877	24106.6	1.51894e-24	0.77373	0.63432	1.16878	28.5849	45.7716	410.512	12933.1	303.645	0				229.877	12488.5	5.56251e-35	5.27167e-12	1.89611e-07	0.71793	0.60599	2.04367	318.848	0
230.11	24260.3	2.04435e-24	0.86751	0.71021	1.30825	31.4863	50.1339	439.835	13063.6	303.17	0				230.11	12617.3	7.86681e-35	6.55188e-12	2.27812e-07	0.80453	0.678	2.28227	318.365	0
230.343	24408.3	2.74803e-24	0.97179	0.79447	1.46306	34.6525	54.8654	470.875	13186.5	303.17	0.0015				230.343	12746	1.11105e-34	8.13401e-12	2.73427e-07	0.90076	0.75789	2.54647	318.365	0.0001
230.577	24550.5	3.68928e-24	1.08764	0.88794	1.63473	38.1046	59.993	503.705	13301.5	303.17	0				230.577	12874.3	1.56704e-34	1.00871e-11	3.27838e-07	1.00762	0.84644	2.83875	318.365	0
230.81	24687	4.94673e-24	1.21622	0.99154	1.82495	41.865	65.5448	538.396	13408.5	302.725	0				230.81	13002.2	2.20718e-34	1.24955e-11	3.92675e-07	1.12615	0.94451	3.16181	318.039	0
231.044	24817.6	6.62451e-24	1.3588	1.10625	2.03552	45.9577	71.5508	575.022	13507.3	302.725	0.003				231.044	13129.2	3.10465e-34	1.54622e-11	4.69856e-07	1.25753	1.05302	3.51857	318.039	0
231.277	24942.6	8.86033e-24	1.51677	1.23315	2.2684	50.4082	78.0426	613.659	13597.7	302.725	0				231.277	13255.3	4.36118e-34	1.91125e-11	5.61637e-07	1.403	1.17298	3.91219	318.039	0
231.511	25061.8	1.18361e-23	1.69164	1.37342	2.52573	55.2435	85.0532	654.382	13679.7	302.312	0				231.511	13380.3	6.11811e-34	2.35992e-11	6.70671e-07	1.56394	1.30547	4.34609	313.456	0
231.744	25175.5	1.57919e-23	1.88503	1.52833	2.80984	60.4924	92.6177	697.266	13753.2	302.312	0				231.744	13503.9	8.57143e-34	2.91079e-11	8.00068e-07	1.74184	1.45167	4.82398	313.456	0.0381
231.977	25283.6	2.10441e-23	2.09872	1.69925	3.12322	66.1852	100.773	742.388	13818	302.312	0				231.977	13625.9	1.19927e-33	3.58643e-11	9.53478e-07	1.9383	1.61286	5.34984	313.456	0
232.211	25386.4	2.80089e-23	2.33463	1.88768	3.46859	72.3544	109.557	789.824	13874	301.32	0				232.211	13746.2	1.67574e-33	4.41422e-11	1.13518e-06	2.15508	1.79042	5.928	308.656	0
232.444	25484	3.72336e-23	2.59486	2.09521	3.84888	79.034	119.011	839.651	13921.3	301.32	0.0001				232.444	13864.6	2.33844e-33	5.42733e-11	1.35016e-06	2.39406	1.98585	6.56309	308.656	0.0538
232.678	25576.5	4.94367e-23	2.88164	2.3236	4.26726	86.26	129.177	891.944	13959.8	301.32	0				232.678	13981	3.25898e-33	6.66596e-11	1.60429e-06	2.6573	2.20075	7.26013	308.656	0
232.911	25664.2	6.55606e-23	3.19742	2.57472	4.72715	94.0707	140.1	946.779	13989.5	301.028	0				232.911	14095	4.536e-33	8.17872e-11	1.90438e-06	2.94699	2.43686	8.02449	307.158	0
233.144	25747.3	8.68394e-23	3.54483	2.8506	5.23223	102.506	151.827	1004.23	14010.3	301.028	0.0005				233.144	14206.7	6.30526e-33	1.00244e-10	2.2584e-06	3.26554	2.69605	8.86195	307.158	0
233.378	25825.9	1.14888e-22	3.92671	3.15341	5.78647	111.609	164.404	1064.38	14022.3	301.028	0				233.378	14315.8	8.75334e-33	1.22738e-10	2.67564e-06	3.61549	2.98033	9.77872	307.158	0
233.611	25900.5	1.51815e-22	4.34613	3.4855	6.39412	121.423	177.885	1127.29	14025.5	299.797	0				233.611	14422.2	1.21364e-32	1.50125e-10	3.16691e-06	3.99964	3.29187	10.7815	306.709	0
233.845	25971.1	2.00376e-22	4.80637	3.8494	7.05978	131.996	192.32	1193.04	14019.9	299.797	0.0029				233.845	14525.9	1.68054e-32	1.83434e-10	3.74479e-06	4.42095	3.63299	11.8773	306.709	0
234.078	26038.2	2.6416e-22	5.31098	4.2478	7.78836	143.376	207.766	1261.69	14005.7	299.797	0				234.078	14626.6	2.32412e-32	2.23906e-10	4.42388e-06	4.88264	4.00618	13.0739	306.709	0
234.311	26102.1	3.47839e-22	5.86378	4.68363	8.58514	155.616	224.278	1333.33	13982.9	297.189	0				234.311	14724.2	3.2101e-32	2.7303e-10	5.22117e-06	5.38814	4.41412	14.3794	306.421	0
234.545	26163	4.57495e-22	6.46885	5.16	9.45578	168.769	241.917	1408.01	13951.6	297.189	0.0001				234.545	14818.7	4.42824e-32	3.32596e-10	6.15632e-06	5.94115	4.85967	15.8026	306.421	0
234.778	26221.4	6.01022e-22	7.1306	5.68023	10.4063	182.892	260.745	1485.8	13911.8	297.189	0				234.778	14910	6.101e-32	4.04749e-10	7.25214e-06	6.54563	5.34588	17.3527	306.421	0
235.012	26277.6	7.88668e-22	7.85372	6.24791	11.4433	198.045	280.824	1566.77	13863.8	296.883	0				235.012	14998.1	8.39516e-32	4.92063e-10	8.53502e-06	7.20583	5.87604	19.0396	305.756	0
235.245	26332	1.03371e-21	8.64326	6.86684	12.5735	214.288	302.221	1650.96	13807.7	296.883	0.0407				235.245	15082.7	1.15377e-31	5.97617e-10	1.00355e-05	7.92628	6.45364	20.8741	305.756	0
235.478	26385	1.35335e-21	9.50461	7.5411	13.8044	231.687	325.004	1738.45	13743.5	296.883	0				235.478	15163.9	1.58369e-31	7.25094e-10	1.17888e-05	8.71183	7.0824	22.8672	305.756	0
235.712	26437.1	1.7698e-21	10.4435	8.27503	15.1439	250.309	349.243	1829.29	13671.5	296.407	0				235.712	15241.7	2.17113e-31	8.78896e-10	1.38357e-05	9.56766	7.76629	25.031	305.538	0
235.945	26488.6	2.31179e-21	11.4661	9.07327	16.6003	270.224	375.011	1923.51	13591.9	296.407	0.0006				235.945	15316	2.97283e-31	1.06428e-09	1.6223e-05	10.4993	8.50956	27.3782	305.538	0
236.179	26540	3.01636e-21	12.579	9.94074	18.1826	291.505	402.383	2021.18	13504.8	296.407	0				236.179	15386.7	4.06561e-31	1.2875e-09	1.90049e-05	11.5127	9.3167	29.9222	305.538	0
236.412	26591.8	3.93124e-21	13.7892	10.8827	19.9003	314.227	431.435	2122.34	13410.4	294.821	0				236.412	15454	5.55333e-31	1.55602e-09	2.22437e-05	12.614	10.1925	32.6774	305.32	0
236.646	26644.4	5.11791e-21	15.1041	11.9047	21.7634	338.469	462.247	2227.02	13309	294.821	0.0011				236.646	15517.8	7.57628e-31	1.87874e-09	2.60108e-05	13.81	11.142	35.659	305.32	0.0001
236.879	26698.3	6.65536e-21	16.5316	13.0127	23.7827	364.312	494.898	2335.26	13200.7	294.821	0				236.879	15578	1.03237e-30	2.2662e-09	3.03886e-05	15.1078	12.1706	38.8828	305.32	0
237.112	26754.1	8.64511e-21	18.0801	14.2129	25.9694	391.84	529.473	2447.09	13085.8	294.387	0				237.112	15634.8	1.40506e-30	2.73094e-09	3.54714e-05	16.5148	13.2841	42.3659	303.221	0
237.346	26812.1	1.12174e-20	19.7587	15.512	28.3358	421.141	566.055	2562.53	12964.5	294.387	0				237.346	15688.2	1.91001e-30	3.28786e-09	4.13675e-05	18.0392	14.4884	46.1262	303.221	0.0015
237.579	26873	1.4539e-20	21.5766	16.9171	30.8943	452.304	604.732	2681.61	12837.1	294.387	0				237.579	15738.2	2.59334e-30	3.9546e-09	4.82009e-05	19.6893	15.79	50.1825	303.221	0
237.813	26937.2	1.88237e-20	23.544	18.4356	33.6585	485.422	645.592	2804.34	12703.7	293.808	0				237.813	15784.9	3.51699e-30	4.75204e-09	5.61134e-05	21.4741	17.1955	54.5546	297.953	0
238.046	27005.2	2.43447e-20	25.6716	20.0753	36.6427	520.591	688.724	2930.72	12564.7	293.808	0.0005				238.046	15828.4	4.76399e-30	5.70493e-09	6.52676e-05	23.4032	18.7122	59.2636	297.953	0.0024
238.279	27077.6	3.14509e-20	27.9705	21.8446	39.8617	557.908	734.22	3060.77	12420.3	293.808	0				238.279	15868.7	6.44556e-30	6.84248e-09	7.58488e-05	25.4866	20.3475	64.3313	297.953	0
238.513	27154.9	4.05876e-20	30.4525	23.7522	43.3314	597.476	782.173	3194.48	12270.8	293.37	0				238.513	15906	8.71052e-30	8.19921e-09	8.80688e-05	27.7347	22.1094	69.7811	297.681	0
238.746	27237.6	5.23225e-20	33.1304	25.8073	47.0685	639.398	832.678	3331.83	12116.4	293.37	0				238.746	15940.5	1.17577e-29	9.81585e-09	0.000102169	30.159	24.0062	75.6371	297.681	0.0008
238.98	27326.2	6.73783e-20	36.0172	28.0198	51.0904	683.779	885.829	3472.83	11957.4	293.37	0				238.98	15972.1	1.58525e-29	1.17404e-08	0.000118425	32.771	26.0467	81.9248	297.681	0
239.213	27421.4	8.66743e-20	39.1268	30.3997	55.4155	730.73	941.723	3617.44	11794.1	292.271	0				239.213	16001	2.13489e-29	1.40294e-08	0.000137149	35.5832	28.24	88.6709	296.684	0
239.446	27523.6	1.11378e-19	42.4741	32.9578	60.0633	780.36	1000.46	3765.63	11626.8	292.271	0.0002				239.446	16027.5	2.87179e-29	1.67494e-08	0.000158699	38.6087	30.5958	95.9034	296.684	0.0169
239.68	27633.3	1.42973e-19	46.0743	35.7054	65.0539	832.785	1062.13	3917.38	11455.7	292.271	0				239.68	16051.6	3.85864e-29	1.99785e-08	0.000183479	41.8611	33.1242	103.651	296.684	0
239.913	27751.2	1.83338e-19	49.9436	38.6544	70.4086	888.12	1126.84	4072.64	11281	292.057	0				239.913	16073.6	5.17871e-29	2.38086e-08	0.00021195	45.3548	35.8359	111.945	296.457	0
240.147	27877.6	2.34854e-19	54.0991	41.8169	76.1497	946.482	1194.68	4231.37	11103.2	292.057	0.0001				240.147	16093.6	6.94253e-29	2.83475e-08	0.000244632	49.105	38.742	120.817	296.457	0.0489
240.38	28013.2	3.00533e-19	58.5586	45.2061	82.3004	1007.99	1265.76	4393.5	10922.4	292.057	0				240.38	16111.8	9.29661e-29	3.37214e-08	0.000282117	53.1274	41.854	130.3	296.457	0
240.614	28158.5	3.84182e-19	63.3407	48.8354	88.8851	1072.77	1340.17	4558.97	10738.9	291.453	0				240.614	16128.4	1.24349e-28	4.00782e-08	0.000325076	57.4385	45.1842	140.429	294.457	0
240.847	28313.9	4.90607e-19	68.465	52.7191	95.9292	1140.95	1418.02	4727.72	10553	291.453	0.0008				240.847	16143.6	1.66141e-28	4.7591e-08	0.000374266	62.0558	48.745	151.239	294.457	0.1165
241.08	28480	6.25873e-19	73.9519	56.8717	103.459	1212.64	1499.39	4899.67	10364.9	291.453	0				241.08	16157.7	2.21732e-28	5.64622e-08	0.000430545	66.9972	52.5497	162.769	294.457	0
241.314	28657.3	7.97619e-19	79.8227	61.3088	111.503	1287.98	1584.4	5074.73	10175	291.33	0				241.314	16170.9	2.95595e-28	6.6928e-08	0.00049488	72.2816	56.6121	175.056	293.495	0
241.547	28846.3	1.01546e-18	86.0998	66.0463	120.088	1367.09	1673.13	5252.81	9983.39	291.33	0				241.547	16183.4	3.9363e-28	7.92644e-08	0.000568364	77.9287	60.9464	188.141	293.495	0.015
241.781	29047.5	1.29149e-18	92.8063	71.1008	129.246	1450.1	1765.67	5433.82	9790.44	291.33	0				241.781	16195.6	5.23603e-28	9.37929e-08	0.00065223	83.9591	65.5674	202.066	293.495	0
242.014	29261.3	1.64091e-18	99.9664	76.4898	139.007	1537.14	1862.14	5617.65	9596.38	291.077	0				242.014	16207.5	6.9573e-28	1.10888e-07	0.000747866	90.394	70.4906	216.874	293.357	0
242.247	29488.1	2.08276e-18	107.605	82.2311	149.403	1628.35	1962.6	5804.18	9401.43	291.077	0.0016				242.247	16219.6	9.23435e-28	1.30986e-07	0.000856834	97.2556	75.7318	232.609	293.357	0.0259
242.481	29728.6	2.64097e-18	115.749	88.3434	160.468	1723.84	2067.17	5993.3	9205.85	291.077	0				242.481	16232.1	1.22434e-27	1.54593e-07	0.000980895	104.567	81.3077	249.319	293.357	0
242.714	29983.1	3.34545e-18	124.425	94.8461	172.237	1823.76	2175.92	6184.88	9009.87	290.395	0				242.714	16245.3	1.62154e-27	1.823e-07	0.00112	112.352	87.2354	267.049	292.416	0
242.948	30251.9	4.23366e-18	133.661	101.759	184.744	1928.22	2288.94	6378.79	8813.7	290.395	0.0002				242.948	16259.5	2.1453e-27	2.14788e-07	0.00128	120.635	93.5326	285.85	292.416	0.0085
243.181	30535.7	5.35241e-18	143.487	109.103	198.027	2037.37	2406.32	6574.88	8617.58	290.395	0				243.181	16274.9	2.83519e-27	2.52853e-07	0.00146	129.443	100.217	305.771	292.416	0
243.414	30834.7	6.76018e-18	153.932	116.899	212.125	2151.32	2528.13	6773.01	8421.72	289.94	0				243.414	16291.9	3.74296e-27	2.97412e-07	0.00167	138.801	107.309	326.865	292.271	0
243.648	31149.3	8.52987e-18	165.028	125.17	227.076	2270.22	2654.46	6973.02	8226.32	289.94	0.0001				243.648	16310.8	4.93613e-27	3.4953e-07	0.00191	148.737	114.826	349.185	292.271	0.0012
243.881	31479.9	1.07524e-17	176.807	133.938	242.922	2394.17	2785.36	7174.77	8031.59	289.94	0				243.881	16332	6.50279e-27	4.10438e-07	0.00217	159.279	122.79	372.785	292.271	0
244.115	31826.9	1.35409e-17	189.302	143.226	259.703	2523.31	2920.93	7378.08	7837.71	289.433	0				244.115	16355.7	8.55767e-27	4.81559e-07	0.00247	170.457	131.22	397.722	291.611	0
244.348	32190.7	1.70361e-17	202.548	153.058	277.464	2657.76	3061.21	7582.77	7644.87	289.433	0.0001				244.348	16382.2	1.12501e-26	5.64536e-07	0.00281	182.3	140.138	424.053	291.611	0.006
244.582	32571.4	2.14131e-17	216.581	163.46	296.247	2797.64	3206.27	7788.69	7453.25	289.433	0				244.582	16411.9	1.47743e-26	6.61266e-07	0.0032	194.84	149.565	451.837	291.611	0
244.815	32969.5	2.68888e-17	231.436	174.456	316.098	2943.07	3356.17	7995.64	7263.02	289.318	0				244.815	16445.2	1.93822e-26	7.73935e-07	0.00363	208.108	159.524	481.133	291.529	0
245.048	33385.3	3.37328e-17	247.151	186.073	337.064	3094.16	3510.95	8203.44	7074.34	289.318	0.0015				245.048	16482.3	2.54011e-26	9.05062e-07	0.00412	222.137	170.038	512.002	291.529	0.004
245.282	33818.9	4.22787e-17	263.764	198.337	359.191	3251.03	3670.67	8411.9	6887.35	289.318	0				245.282	16523.7	3.32547e-26	1.05755e-06	0.00468	236.959	181.129	544.508	291.529	0
245.515	34270.8	5.29397e-17	281.315	211.275	382.528	3413.77	3835.37	8620.83	6702.22	289.284	0				245.515	16569.6	4.3492e-26	1.23472e-06	0.0053	252.611	192.821	578.713	291.303	0
245.749	34741	6.62269e-17	299.844	224.916	407.125	3582.5	4005.07	8830.02	6519.06	289.284	0				245.749	16620.4	5.68229e-26	1.44042e-06	0.006	269.126	205.139	614.681	291.303	0.0007
245.982	35229.9	8.27716e-17	319.391	239.286	433.032	3757.31	4179.81	9039.27	6338.02	289.284	0				245.982	16676.4	7.41643e-26	1.67904e-06	0.00679	286.54	218.107	652.477	291.303	0
246.215	35737.5	1.03353e-16	340.001	254.416	460.3	3938.3	4359.62	9248.38	6159.22	288.819	0				246.215	16738	9.67002e-26	1.95563e-06	0.00768	304.891	231.75	692.169	291.234	0
246.449	36264.2	1.28934e-16	361.714	270.335	488.982	4125.56	4544.49	9457.15	5982.76	288.819	0.0006				246.449	16805.5	1.25957e-25	2.27597e-06	0.00868	324.214	246.094	733.822	291.234	0.0025
246.682	36810	1.60697e-16	384.576	287.072	519.13	4319.16	4734.46	9665.35	5808.75	288.819	0				246.682	16879.3	1.63901e-25	2.6467e-06	0.0098	344.549	261.165	777.505	291.234	0
246.916	37375.1	2.00102e-16	408.63	304.658	550.799	4519.19	4929.51	9872.78	5637.29	287.9	0				246.916	16959.7	2.13062e-25	3.07539e-06	0.01105	365.934	276.989	823.285	290.164	0
247.149	37959.6	2.48941e-16	433.922	323.124	584.043	4725.73	5129.64	10079.2	5468.48	287.9	0.0007				247.149	17047.1	2.76694e-25	3.57073e-06	0.01246	388.408	293.593	871.232	290.164	0.0846
247.382	38563.6	3.09419e-16	460.498	342.501	618.916	4938.82	5334.85	10284.5	5302.38	287.9	0				247.382	17141.7	3.58974e-25	4.14262e-06	0.01404	412.011	311.002	921.414	290.164	0
247.616	39187.1	3.84242e-16	488.406	362.82	655.475	5158.55	5545.1	10488.3	5139.08	286.742	0				247.616	17244	4.65262e-25	4.80237e-06	0.01581	436.783	329.245	973.9	289.994	0
247.849	39830.2	4.76729e-16	517.691	384.113	693.776	5384.94	5760.38	10690.5	4978.65	286.742	0				247.849	17354.3	6.02429e-25	5.5629e-06	0.01779	462.765	348.349	1028.76	289.994	0.002
248.083	40493	5.90946e-16	548.403	406.412	733.876	5618.06	5980.64	10890.8	4821.14	286.742	0				248.083	17472.8	7.79272e-25	6.43892e-06	0.02	489.998	368.341	1086.07	289.994	0
248.316	41175.4	7.31873e-16	580.589	429.749	775.831	5857.92	6205.85	11089.1	4666.6	286.245	0				248.316	17600	1.00705e-24	7.4472e-06	0.02246	518.524	389.249	1145.89	289.055	0
248.55	41877.5	9.05603e-16	614.298	454.157	819.699	6104.57	6435.94	11285.1	4515.1	286.245	0				248.55	17736.1	1.30014e-24	8.6068e-06	0.02522	548.384	411.1	1208.29	289.055	0.0034
248.783	42599.1	1.11958e-15	649.58	479.668	865.537	6358.02	6670.87	11478.6	4366.66	286.245	0				248.783	17881.5	1.67691e-24	9.93944e-06	0.02829	579.622	433.922	1273.34	289.055	0
249.016	43340.2	1.38289e-15	686.484	506.315	913.403	6618.28	6910.56	11669.4	4221.31	285.783	0				249.016	18036.5	2.16078e-24	1.14698e-05	0.03172	612.278	457.743	1341.12	288.181	0
249.25	44100.7	1.70664e-15	725.059	534.13	963.353	6885.35	7154.94	11857.2	4079.1	285.783	0.0001				249.25	18201.3	2.78162e-24	1.32258e-05	0.03553	646.396	482.591	1411.68	288.181	0.0459
249.483	44880.6	2.10433e-15	765.355	563.146	1015.45	7159.22	7403.91	12042	3940.03	285.783	0				249.483	18376.3	3.57742e-24	1.52392e-05	0.03978	682.017	508.492	1485.1	288.181	0
249.717	45679.6	2.59244e-15	807.422	593.396	1069.74	7439.89	7657.39	12223.4	3804.13	285.704	0				249.717	18561.8	4.59653e-24	1.75461e-05	0.04451	719.185	535.475	1561.44	287.96	0
249.95	46497.7	3.191e-15	851.31	624.911	1126.28	7727.3	7915.27	12401.2	3671.41	285.704	0.0028				249.95	18758	5.90038e-24	2.01873e-05	0.04976	757.941	563.565	1640.77	287.96	0.0003
250.183	47334.6	3.92437e-15	897.068	657.723	1185.14	8021.45	8177.44	12575.4	3541.86	285.704	0				250.183	18965.2	7.56694e-24	2.32089e-05	0.05559	798.328	592.791	1723.15	287.96	0
250.417	48190.2	4.82214e-15	944.745	691.864	1246.37	8322.26	8443.78	12745.6	3415.5	285.329	0				250.417	19183.7	9.69514e-24	2.66632e-05	0.06206	840.388	623.179	1808.64	287.253	0
250.65	49064.1	5.92023e-15	994.392	727.365	1310.01	8629.69	8714.16	12911.7	3292.31	285.329	0.0074				250.65	19413.7	1.24103e-23	3.06093e-05	0.06925	884.161	654.754	1897.31	287.253	0.0097
250.884	49956.3	7.26218e-15	1046.06	764.258	1376.13	8943.66	8988.44	13073.5	3172.3	285.329	0				250.884	19655.6	1.58711e-23	3.51139e-05	0.07721	929.69	687.542	1989.22	287.253	0
251.117	50866.3	8.90077e-15	1099.78	802.572	1444.78	9264.11	9266.48	13230.8	3055.43	283.983	0				251.117	19909.4	2.02782e-23	4.02522e-05	0.08602	977.013	721.569	2084.41	287.12	0
251.35	51794	1.08999e-14	1155.63	842.337	1516.01	9590.93	9548.13	13383.5	2941.71	283.983	0				251.35	20175.5	2.58852e-23	4.61092e-05	0.09578	1026.17	756.858	2182.95	287.12	0.016
251.584	52738.9	1.33367e-14	1213.63	883.581	1589.87	9924.02	9833.21	13531.3	2831.1	283.983	0				251.584	20454.1	3.30122e-23	5.27806e-05	0.10658	1077.21	793.434	2284.9	287.12	0
251.817	53700.7	1.63047e-14	1273.83	926.334	1666.41	10263.3	10121.6	13674.2	2723.58	283.749	0				251.817	20745.3	4.20631e-23	6.03742e-05	0.11852	1130.15	831.32	2390.29	286.589	0
252.051	54679.2	1.99166e-14	1336.29	970.623	1745.68	10608.6	10413	13811.9	2619.12	283.749	0.0001				252.051	21049.4	5.35466e-23	6.90112e-05	0.1317	1185.05	870.537	2499.18	286.589	0.0015
252.284	55673.8	2.43085e-14	1401.04	1016.47	1827.72	10959.8	10707.4	13944.4	2517.69	283.749	0				252.284	21366.5	6.81035e-23	7.8828e-05	0.14626	1241.93	911.108	2611.62	286.589	0
252.518	56684.2	2.96443e-14	1468.12	1063.91	1912.57	11316.7	11004.4	14071.4	2419.26	282.907	0				252.518	21696.8	8.65396e-23	8.99779e-05	0.16232	1300.83	953.053	2727.64	286.51	0
252.751	57709.9	3.61215e-14	1537.59	1112.96	2000.28	11679.3	11304	14192.9	2323.79	282.907	0.0002				252.751	22040.4	1.09868e-22	0.000102633	0.18002	1361.79	996.39	2847.29	286.51	0.0024
252.984	58750.5	4.3978e-14	1609.47	1163.65	2090.9	12047.3	11605.9	14308.6	2231.23	282.907	0				252.984	22397.6	1.39359e-22	0.000116986	0.19953	1424.84	1041.14	2970.6	286.51	0
253.218	59805.6	5.34997e-14	1683.8	1215.99	2184.44	12420.5	11909.8	14418.6	2141.56	280.311	0				253.218	22768.3	1.7661e-22	0.000133254	0.22101	1490	1087.32	3097.6	286.139	0
253.451	60874.6	6.503e-14	1760.63	1270.01	2280.96	12798.9	12215.6	14522.7	2054.71	280.311	0.0016				253.451	23152.8	2.23619e-22	0.00015168	0.24465	1557.32	1134.94	3228.33	286.139	0.0008
253.685	61957	7.89814e-14	1839.98	1325.73	2380.49	13182.1	12523.1	14620.7	1970.65	280.311	0				253.685	23551.2	2.8289e-22	0.000172534	0.27064	1626.81	1184.02	3362.8	286.139	0
253.918	63052.2	9.58488e-14	1921.9	1383.16	2483.05	13569.9	12831.9	14712.6	1889.33	278.741	0				253.918	23963.4	3.57557e-22	0.000196121	0.29921	1698.51	1234.58	3501.05	285.777	0
254.151	64159.8	1.16225e-13	2006.4	1442.33	2588.67	13962.2	13141.9	14798.3	1810.69	278.741	0.2902				254.151	24389.6	4.51535e-22	0.000222781	0.33058	1772.43	1286.62	3643.08	285.777	0.0053
254.385	65279.1	1.40821e-13	2093.52	1503.24	2697.37	14358.6	13452.9	14877.8	1734.69	278.741	0				254.385	24829.8	5.69717e-22	0.000252893	0.36501	1848.6	1340.16	3788.91	285.777	0
254.618	66409.6	1.70485e-13	2183.29	1565.91	2809.19	14759.1	13764.5	14950.9	1661.28	278.422	0				254.618	25284.1	7.18205e-22	0.000286882	0.40278	1927.05	1395.2	3938.55	285.29	0
254.852	67550.6	2.06236e-13	2275.72	1630.35	2924.13	15163.2	14076.5	15017.5	1590.39	278.422	0.0301				254.852	25752.5	9.04612e-22	0.000325219	0.44417	2007.78	1451.75	4092	285.29	0.0086
255.085	68701.5	2.49287e-13	2370.85	1696.57	3042.21	15570.8	14388.6	15077.8	1521.99	278.422	0				255.085	26234.9	1.13842e-21	0.000368433	0.48952	2090.82	1509.83	4249.26	285.29	0
255.318	69861.6	3.01088e-13	2468.68	1764.58	3163.45	15981.5	14700.7	15131.5	1456	278.303	0				255.318	26731.4	1.43142e-21	0.000417112	0.53916	2176.17	1569.42	4410.33	285.015	0
255.552	71030.3	3.63369e-13	2569.24	1834.38	3287.84	16395.2	15012.3	15178.7	1392.38	278.303	0.1361				255.552	27242	1.7983e-21	0.000471908	0.59348	2263.86	1630.54	4575.19	285.015	0.0014
255.785	72206.9	4.38191e-13	2672.54	1905.98	3415.4	16811.4	15323.3	15219.3	1331.07	278.303	0				255.785	27766.6	2.25729e-21	0.000533551	0.65287	2353.88	1693.19	4743.84	285.015	0
256.019	73390.7	5.28012e-13	2778.59	1979.38	3546.12	17230	15633.4	15253.3	1272.01	278.204	0				256.019	28305.1	2.83103e-21	0.000602849	0.71776	2446.26	1757.36	4916.24	284.884	0
256.252	74581	6.35753e-13	2887.39	2054.57	3680	17650.5	15942.3	15280.7	1215.14	278.204	0.0023				256.252	28857.4	3.5476e-21	0.000680703	0.78863	2540.98	1823.04	5092.38	284.884	0.0032
256.486	75777	7.64891e-13	2998.95	2131.56	3817.04	18072.8	16249.7	15301.6	1160.42	278.204	0				256.486	29423.5	4.44181e-21	0.00076811	0.86598	2638.04	1890.25	5272.22	284.884	0
256.719	76978.1	9.19556e-13	3113.27	2210.34	3957.22	18496.4	16555.4	15315.9	1107.78	278.023	0				256.719	30003.3	5.55675e-21	0.000866178	0.95034	2737.46	1958.96	5455.73	284.237	0
256.952	78183.4	1.10465e-12	3230.35	2290.9	4100.53	18921.1	16859	15323.6	1057.16	278.023	0.1872				256.952	30596.6	6.94575e-21	0.000976137	1.0423	2839.22	2029.17	5642.86	284.237	0.0065
257.186	79392.2	1.326e-12	3350.19	2373.23	4246.95	19346.4	17160.4	15324.8	1008.51	278.023	0				257.186	31203.2	8.67476e-21	0.0011	1.14247	2943.31	2100.87	5833.57	284.237	0
257.419	80603.7	1.5905e-12	3472.76	2457.32	4396.44	19772.2	17459.1	15319.5	961.777	277.879	0				257.419	31823	1.08252e-20	0.00124	1.25154	3049.73	2174.05	6027.81	281.482	0
257.653	81817.1	1.90633e-12	3598.06	2543.15	4549	20198	17755	15307.7	916.899	277.879	0.3289				257.653	32455.9	1.34976e-20	0.00139	1.37021	3158.45	2248.68	6225.51	281.482	0.0074
257.886	83031.6	2.28316e-12	3726.08	2630.71	4704.57	20623.5	18047.8	15289.5	873.822	277.879	0				257.886	33101.5	1.68159e-20	0.00156	1.49926	3269.47	2324.75	6426.61	281.482	0
258.119	84246.5	2.73244e-12	3856.79	2719.97	4863.12	21048.3	18337.2	15264.9	832.493	276.961	0				258.119	33759.8	2.0933e-20	0.00176	1.63951	3382.76	2402.24	6631.04	281.367	0
258.353	85460.8	3.26771e-12	3990.16	2810.92	5024.62	21472.1	18622.8	15234.1	792.856	276.961	0.0039				258.353	34430.4	2.60368e-20	0.00197	1.79184	3498.29	2481.13	6838.73	281.367	0.0009
258.586	86673.8	3.90493e-12	4126.18	2903.53	5189.01	21894.5	18904.5	15197.1	754.858	276.961	0				258.586	35113.1	3.23587e-20	0.00221	1.95719	3616.04	2561.4	7049.59	281.367	0
258.82	87884.6	4.66299e-12	4264.8	2997.77	5356.25	22315.2	19182	15153.9	718.447	276.3	0				258.82	35807.7	4.01832e-20	0.00248	2.13657	3735.99	2643.01	7263.55	280.774	0
259.053	89092.5	5.56413e-12	4405.99	3093.6	5526.27	22733.8	19455	15104.7	683.57	276.3	0.0049				259.053	36513.8	4.98596e-20	0.00278	2.33106	3858.09	2725.94	7480.49	280.774	0
259.286	90296.4	6.63456e-12	4549.72	3191.01	5699.03	23149.9	19723.3	15049.5	650.177	276.3	0				259.286	37231.2	6.18167e-20	0.00311	2.54181	3982.3	2810.16	7700.34	280.774	0
259.52	91495.7	7.90518e-12	4695.94	3289.95	5874.44	23563.2	19986.5	14988.4	618.216	275.968	0				259.52	37959.5	7.65802e-20	0.00349	2.77004	4108.6	2895.64	7922.98	280.647	0
259.753	92689.5	9.41233e-12	4844.59	3390.38	6052.44	23973.2	20244.5	14921.7	587.64	275.968	0.0311				259.753	38698.4	9.47943e-20	0.0039	3.01707	4236.93	2982.33	8148.3	280.647	0
259.987	93876.8	1.11987e-11	4995.64	3492.27	6232.97	24379.8	20497	14849.2	558.399	275.968	0				259.987	39447.6	1.17248e-19	0.00436	3.28428	4367.24	3070.2	8376.2	280.647	0
260.22	95056.9	1.33146e-11	5149.02	3595.57	6415.93	24782.4	20743.8	14771.3	530.446	275.49	0				260.22	40206.7	1.44905e-19	0.00487	3.57316	4499.49	3159.21	8606.54	280.571	0
260.453	96228.9	1.5819e-11	5304.67	3700.23	6601.25	25180.7	20984.6	14687.9	503.735	275.49	0.0053				260.453	40975.3	1.78947e-19	0.00544	3.88529	4633.62	3249.33	8839.22	280.571	0.0002
260.687	97392	1.8781e-11	5462.54	3806.21	6788.83	25574.4	21219.2	14599.3	478.22	275.49	0				260.687	41753	2.20813e-19	0.00607	4.22234	4769.58	3340.49	9074.08	280.571	0
260.92	98545.3	2.22819e-11	5622.54	3913.45	6978.6	25963	21447.3	14505.6	453.858	274.989	0				260.92	42539.5	2.72262e-19	0.00676	4.58612	4907.29	3432.67	9311.01	279.338	0
261.154	99687.9	2.64166e-11	5784.62	4021.9	7170.44	26346.3	21668.9	14406.8	430.604	274.989	0.0013				261.154	43334.2	3.35439e-19	0.00754	4.9785	5046.71	3525.8	9549.86	279.338	0.059
261.387	100819	3.12967e-11	5948.7	4131.5	7364.26	26723.9	21883.5	14303.2	408.417	274.989	0				261.387	44136.8	4.12956e-19	0.0084	5.40151	5187.75	3619.84	9790.49	279.338	0
261.621	101938	3.70523e-11	6114.69	4242.21	7559.95	27095.5	22091.2	14194.9	387.256	274.465	0				261.621	44946.8	5.07997e-19	0.00935	5.85727	5330.36	3714.75	10032.7	278.635	0
261.854	103044	4.38358e-11	6282.51	4353.94	7757.4	27460.7	22291.5	14082	367.081	274.465	0.0078				261.854	45763.8	6.24433e-19	0.0104	6.34806	5474.45	3810.45	10276.5	278.635	0.0219
262.087	104135	5.18252e-11	6452.08	4466.66	7956.51	27819.1	22484.5	13964.6	347.852	274.465	0				262.087	46587.2	7.66971e-19	0.01156	6.87628	5619.95	3906.9	10521.5	278.635	0
262.321	105212	6.12284e-11	6623.31	4580.27	8157.15	28170.5	22669.9	13843.1	329.533	274.18	0				262.321	47416.6	9.41332e-19	0.01285	7.44446	5766.78	4004.03	10767.7	278.472	0
262.554	106274	7.2288e-11	6796.11	4694.73	8359.2	28514.5	22847.5	13717.4	312.086	274.18	0				262.554	48251.6	1.15446e-18	0.01427	8.05529	5914.86	4101.8	11014.9	278.472	0.2461
262.788	107319	8.52868e-11	6970.36	4809.96	8562.53	28850.8	23017.2	13587.7	295.476	274.18	0				262.788	49091.5	1.41477e-18	0.01583	8.71161	6064.1	4200.13	11262.9	278.472	0
263.021	108347	1.00554e-10	7145.99	4925.89	8767.03	29179.1	23178.8	13454.3	279.668	273.358	0				263.021	49935.9	1.73248e-18	0.01756	9.41644	6214.4	4298.96	11511.6	278.222	0
263.254	109357	1.18474e-10	7322.87	5042.44	8972.56	29499.2	23332.2	13317.3	264.63	273.358	0.0031				263.254	50784.2	2.11996e-18	0.01947	10.1729	6365.69	4398.23	11760.7	278.222	0.0629
263.488	110348	1.39494e-10	7500.91	5159.54	9178.97	29810.6	23477.3	13176.8	250.327	273.358	0				263.488	51636	2.59216e-18	0.02158	10.9845	6517.87	4497.87	12010.1	278.222	0
263.721	111320	1.64131e-10	7680	5277.12	9386.15	30113.1	23613.9	13033	236.73	272.361	0				263.721	52490.7	3.1672e-18	0.02389	11.8545	6670.83	4597.82	12259.7	278.079	0
263.955	112271	1.92991e-10	7860.01	5395.09	9593.94	30406.6	23742	12886.1	223.808	272.361	0.0459				263.955	53347.7	3.86695e-18	0.02644	12.7869	6824.48	4698.01	12509.2	278.079	0.0495
264.188	113202	2.26773e-10	8040.84	5513.37	9802.2	30690.6	23861.4	12736.2	211.531	272.361	0				264.188	54206.5	4.71782e-18	0.02925	13.7855	6978.73	4798.35	12758.4	278.079	0
264.421	114111	2.66292e-10	8222.37	5631.88	10010.8	30964.9	23972.1	12583.5	199.871	271.931	0				264.421	55066.5	5.75171e-18	0.03234	14.8545	7133.46	4898.8	13007.1	277.83	0
264.655	114998	3.12489e-10	8404.47	5750.54	10219.6	31229.4	24073.9	12428.2	188.801	271.931	0.0555				264.655	55927.1	7.00706e-18	0.03573	15.9981	7288.57	4999.26	13255.3	277.83	0.0507
264.888	115862	3.6646e-10	8587.03	5869.27	10428.4	31483.7	24166.9	12270.5	178.295	271.931	0				264.888	56787.9	8.5302e-18	0.03945	17.2211	7443.95	5099.67	13502.6	277.83	0
265.122	116702	4.29469e-10	8769.91	5987.97	10637	31727.7	24250.9	12110.4	168.327	271.83	0				265.122	57648.1	1.03769e-17	0.04355	18.5281	7599.5	5199.96	13748.9	277.649	0
265.355	117519	5.02983e-10	8952.99	6106.56	10845.4	31961.2	24325.9	11948.2	158.872	271.83	0.0001				265.355	58507.3	1.26144e-17	0.04803	19.9242	7755.11	5300.04	13993.9	277.649	0.158
265.589	118310	5.88696e-10	9136.14	6224.96	11053.4	32183.9	24391.8	11784.1	149.908	271.83	0				265.589	59364.9	1.53232e-17	0.05296	21.4149	7910.65	5399.85	14237.6	277.649	0
265.822	119076	6.88569e-10	9319.23	6343.07	11260.7	32395.6	24448.7	11618.2	141.411	271.633	0				265.822	60220.2	1.86005e-17	0.05835	23.0055	8066.03	5499.31	14479.7	276.732	0
266.055	119816	8.04864e-10	9502.12	6460.81	11467.4	32596.3	24496.6	11450.6	133.36	271.633	0.0004				266.055	61072.8	2.25626e-17	0.06426	24.702	8221.12	5598.33	14720	276.732	0.1407
266.289	120529	9.40196e-10	9684.68	6578.09	11673.1	32785.7	24535.3	11281.6	125.734	271.633	0				266.289	61921.9	2.73493e-17	0.07073	26.5105	8375.81	5696.85	14958.3	276.732	0
266.522	121216	1.09758e-09	9866.78	6694.81	11877.7	32963.7	24565	11111.2	118.512	271.021	0				266.522	62767.1	3.31282e-17	0.07781	28.4374	8529.98	5794.79	15194.4	276.701	0
266.756	121875	1.28049e-09	10048.3	6810.88	12081.2	33130.2	24585.6	10939.7	111.675	271.021	0.0134				266.756	63607.7	4.00999e-17	0.08556	30.4893	8683.51	5892.07	15428.1	276.701	0.3899
266.989	122506	1.49293e-09	10229	6926.22	12283.2	33285	24597.2	10767.2	105.205	271.021	0				266.989	64443.2	4.85047e-17	0.09402	32.6734	8836.3	5988.61	15659.3	276.701	0
267.222	123108	1.73951e-09	10408.9	7040.74	12483.7	33428	24599.8	10593.8	99.0845	270.277	0				267.222	65273	5.86303e-17	0.10326	34.9969	8988.22	6084.34	15887.7	275.888	0
267.456	123682	2.02554e-09	10587.8	7154.34	12682.5	33559.2	24593.4	10419.7	93.2956	270.277	0.016				267.456	66096.6	7.08204e-17	0.11336	37.4674	9139.15	6179.18	16113.2	275.888	0.022
267.689	124227	2.35712e-09	10765.5	7266.93	12879.5	33678.5	24578.1	10245.1	87.8222	270.277	0				267.689	66913.3	8.54858e-17	0.12438	40.0931	9288.97	6273.05	16335.6	275.888	0
267.923	124741	2.74127e-09	10942	7378.43	13074.4	33785.8	24554	10070	82.6488	269.983	0				267.923	67722.6	1.03117e-16	0.13639	42.8822	9437.57	6365.88	16554.6	275.044	0
268.156	125226	3.18604e-09	11117	7488.74	13267.1	33881	24521.1	9894.67	77.7604	269.983	0.0259				268.156	68524	1.24299e-16	0.14949	45.8435	9584.83	6457.59	16770.2	275.044	0.0018
268.389	125681	3.70068e-09	11290.4	7597.78	13457.5	33964.1	24479.5	9719.2	73.1426	269.983	0				268.389	69316.9	1.4973e-16	0.16376	48.986	9730.64	6548.11	16982.1	275.044	0
268.623	126105	4.29579e-09	11462.1	7705.45	13645.5	34035.1	24429.4	9543.71	68.7817	269.877	0				268.623	70100.7	1.80242e-16	0.17931	52.3191	9874.87	6637.36	17190.1	274.004	0
268.856	126498	4.98353e-09	11632	7811.68	13830.7	34094	24370.7	9368.36	64.6647	269.877	0.6344				268.856	70874.9	2.16823e-16	0.19622	55.8527	10017.4	6725.27	17394.1	274.004	0.0071
269.09	126860	5.77784e-09	11800	7916.37	14013.2	34140.7	24303.6	9193.25	60.779	269.877	0				269.09	71639.1	2.60653e-16	0.21462	59.5971	10158.1	6811.77	17594	274.004	0
269.323	127191	6.69466e-09	11965.8	8019.43	14192.8	34175.3	24228.3	9018.52	57.1127	269.572	0				269.323	72392.6	3.13132e-16	0.23463	63.5628	10297	6896.79	17789.4	273.871	0
269.557	127490	7.75224e-09	12129.3	8120.79	14369.3	34197.9	24144.8	8844.28	53.6545	269.572	0.0001				269.557	73135	3.75925e-16	0.25638	67.761	10433.7	6980.26	17980.4	273.871	0.0029
269.79	127758	8.97147e-09	12290.5	8220.37	14542.5	34208.4	24053.3	8670.66	50.3933	269.572	0				269.79	73865.8	4.51009e-16	0.27999	72.203	10568.4	7062.11	18166.7	273.871	0
270.023	127994	1.03762e-08	12449.2	8318.07	14712.4	34206.8	23953.9	8497.75	47.319	268.19	0				270.023	74584.5	5.40729e-16	0.30563	76.9008	10700.8	7142.27	18348.1	273.159	0
270.257	128198	1.19936e-08	12605.3	8413.83	14878.7	34193.4	23846.7	8325.68	44.4215	268.19	0.0036				270.257	75290.6	6.47868e-16	0.33345	81.8668	10830.8	7220.68	18524.6	273.159	0.0003
270.49	128370	1.3855e-08	12758.6	8507.56	15041.4	34168.1	23732	8154.54	41.6915	268.19	0				270.49	75983.6	7.75724e-16	0.36362	87.1138	10958.4	7297.27	18696	273.159	0
270.724	128510	1.59956e-08	12909	8599.18	15200.4	34131	23609.8	7984.44	39.1199	267.698	0				270.724	76663.2	9.28201e-16	0.39633	92.655	11083.4	7371.98	18862.1	272.883	0
270.957	128618	1.8456e-08	13056.4	8688.64	15355.4	34082.2	23480.3	7815.47	36.6983	267.698	0.0281				270.957	77328.8	1.10992e-15	0.43176	98.5041	11205.8	7444.76	19022.8	272.883	0.0019
271.19	128695	2.12823e-08	13200.7	8775.84	15506.4	34021.9	23343.7	7647.72	34.4186	267.698	0				271.19	77980.1	1.32636e-15	0.47013	104.675	11325.4	7515.54	19178	272.883	0
271.424	128739	2.4527e-08	13341.8	8860.72	15653.2	33950.1	23200.2	7481.28	32.273	267.588	0				271.424	78616.6	1.58397e-15	0.51166	111.184	11442.1	7584.26	19327.6	272.535	0
271.657	128751	2.82499e-08	13479.5	8943.22	15795.8	33867.1	23049.9	7316.24	30.2541	267.588	0.0188				271.657	79238	1.89038e-15	0.55659	118.044	11555.9	7650.88	19471.4	272.535	0.0012
271.891	128732	3.25188e-08	13613.7	9023.27	15934	33772.8	22893.1	7152.68	28.355	267.588	0				271.891	79843.9	2.25463e-15	0.60516	125.272	11666.6	7715.34	19609.3	272.535	0
272.124	128681	3.74111e-08	13744.4	9100.81	16067.7	33667.6	22729.9	6990.67	26.569	267.173	0				272.124	80433.9	2.68733e-15	0.65766	132.883	11774.2	7777.58	19741.3	272.367	0
272.357	128598	4.30145e-08	13871.4	9175.77	16196.8	33551.4	22560.4	6830.29	24.8899	267.173	0.4562				272.357	81007.6	3.20102e-15	0.71437	140.896	11878.6	7837.57	19867.2	272.367	0.0057
272.591	128484	4.94286e-08	13994.7	9248.09	16321.3	33424.7	22385	6671.6	23.3116	267.173	0				272.591	81564.8	3.81048e-15	0.7756	149.326	11979.7	7895.25	19987	272.367	0
272.824	128339	5.67666e-08	14114.1	9317.73	16440.9	33287.4	22203.8	6514.67	21.8286	266.032	0				272.824	82105.2	4.53311e-15	0.84167	158.191	12077.4	7950.59	20100.5	271.74	0
273.058	128163	6.51568e-08	14229.5	9384.63	16555.7	33139.8	22016.9	6359.56	20.4353	266.032	0.0056				273.058	82628.3	5.38936e-15	0.91294	167.511	12171.6	8003.53	20207.7	271.74	0.0005
273.291	127956	7.47444e-08	14340.9	9448.74	16665.4	32982.1	21824.7	6206.32	19.1267	266.032	0				273.291	83134	6.40333e-15	0.98978	177.302	12262.4	8054.05	20308.5	271.74	0
273.525	127718	8.56943e-08	14448.1	9510.01	16770.2	32814.5	21627.3	6055.02	17.898	264.454	0				273.525	83622	7.60329e-15	1.07258	187.586	12349.5	8102.1	20402.8	271.087	0
273.758	127451	9.81928e-08	14551.2	9568.4	16869.8	32637.2	21424.9	5905.69	16.7446	264.454	0.0001				273.758	84092.1	9.02249e-15	1.16176	198.381	12433	8147.65	20490.7	271.087	0.0005
273.991	127153	1.12451e-07	14649.9	9623.87	16964.3	32450.5	21217.7	5758.39	15.6621	264.454	0				273.991	84543.9	1.06999e-14	1.25776	209.708	12512.8	8190.68	20571.9	271.087	0
274.225	126827	1.28707e-07	14744.3	9676.37	17053.5	32254.5	21005.9	5613.15	14.6464	264.173	0				274.225	84977.4	1.26814e-14	1.36107	221.587	12588.8	8231.14	20646.5	270.248	0
274.458	126471	1.47232e-07	14834.3	9725.88	17137.4	32049.5	20789.8	5470.02	13.6936	264.173	0				274.458	85392.3	1.50205e-14	1.47219	234.041	12661	8269.03	20714.5	270.248	0.0178
274.692	126086	1.68329e-07	14919.8	9772.37	17215.9	31835.7	20569.5	5329.03	12.8001	264.173	0				274.692	85788.5	1.77801e-14	1.59164	247.091	12729.3	8304.3	20775.8	270.248	0
274.925	125672	1.92342e-07	15000.8	9815.79	17289	31613.4	20345.3	5190.21	11.9624	262.907	0				274.925	86165.8	2.10338e-14	1.71999	260.76	12793.7	8336.95	20830.4	269.279	0
275.158	125231	2.1966e-07	15077.1	9856.13	17356.7	31382.8	20117.4	5053.59	11.1772	262.907	0				275.158	86524	2.48679e-14	1.85785	275.07	12854.1	8366.95	20878.2	269.279	0.0147
275.392	124762	2.5072e-07	15148.8	9893.36	17418.9	31144.3	19886	4919.2	10.4413	262.907	0				275.392	86863.1	2.93829e-14	2.00585	290.046	12910.6	8394.29	20919.3	269.279	0
275.625	124266	2.86016e-07	15215.8	9927.47	17475.5	30897.9	19651.3	4787.06	9.75184	262.79	0				275.625	87182.9	3.46966e-14	2.16465	305.71	12963	8418.96	20953.6	268.812	0
275.859	123744	3.26103e-07	15278.1	9958.43	17526.6	30644.1	19413.5	4657.18	9.10604	262.79	0.0002				275.859	87483.5	4.09466e-14	2.33498	322.089	13011.3	8440.94	20981.2	268.812	0.0533
276.092	123195	3.71608e-07	15335.6	9986.24	17572.2	30383	19172.8	4529.58	8.50126	262.79	0				276.092	87764.6	4.82934e-14	2.51758	339.206	13055.5	8460.23	21002.1	268.812	0
276.325	122621	4.23233e-07	15388.4	10010.9	17612.1	30115	18929.4	4404.28	7.93504	262.423	0				276.325	88026.3	5.69244e-14	2.71324	357.087	13095.7	8476.82	21016.2	268.573	0
276.559	122022	4.8177e-07	15436.3	10032.3	17646.5	29840.3	18683.6	4281.29	7.40503	262.423	0.0002				276.559	88268.6	6.70579e-14	2.92281	375.759	13131.7	8490.71	21023.6	268.573	0.0009
276.792	121398	5.48111e-07	15479.3	10050.6	17675.2	29559.1	18435.6	4160.61	6.90904	262.423	0				276.792	88491.4	7.89485e-14	3.14718	395.248	13163.6	8501.91	21024.3	268.573	0
277.026	120750	6.23254e-07	15517.5	10065.7	17698.4	29271.9	18185.5	4042.24	6.44499	262.273	0				277.026	88694.7	9.28925e-14	3.38727	415.581	13191.3	8510.41	21018.4	267.75	0
277.259	120078	7.08322e-07	15550.8	10077.6	17715.9	28978.7	17933.6	3926.2	6.01091	262.273	0.0008				277.259	88878.6	1.09235e-13	3.64409	436.785	13214.9	8516.22	21005.9	267.75	0.0281
277.493	119384	8.04575e-07	15579.3	10086.4	17727.9	28680	17680	3812.48	5.60496	262.273	0				277.493	89043.2	1.28377e-13	3.91866	458.888	13234.3	8519.34	20986.8	267.75	0
277.726	118667	9.13426e-07	15602.8	10092	17734.3	28376	17424.9	3701.08	5.22541	262.045	0				277.726	89188.5	1.50786e-13	4.21208	481.919	13249.6	8519.8	20961.2	267.519	0
277.959	117929	1.03646e-06	15621.5	10094.4	17735.2	28066.9	17168.6	3591.98	4.87062	262.045	0.0362				277.959	89314.5	1.77003e-13	4.52552	505.907	13260.7	8517.6	20929.1	267.519	0.019
278.193	117169	1.17545e-06	15635.3	10093.7	17730.5	27753.1	16911.2	3485.2	4.53904	262.045	0				278.193	89421.4	2.07658e-13	4.86018	530.88	13267.7	8512.75	20890.7	267.519	0
278.426	116389	1.33238e-06	15644.3	10089.8	17720.4	27434.8	16653	3380.72	4.22922	261.78	0				278.426	89509.3	2.43481e-13	5.21735	556.868	13270.5	8505.28	20845.9	266.541	0
278.66	115589	1.50949e-06	15648.4	10082.9	17704.8	27112.3	16394	3278.52	3.9398	261.78	0.0004				278.66	89578.3	2.8532e-13	5.59837	583.902	13269.3	8495.21	20794.9	266.541	0.0007
278.893	114770	1.70925e-06	15647.6	10072.9	17683.9	26785.8	16134.6	3178.59	3.66949	261.78	0				278.893	89628.5	3.34157e-13	6.00466	612.01	13264	8482.55	20737.7	266.541	0
279.126	113933	1.93445e-06	15642.1	10059.8	17657.5	26455.8	15874.8	3080.93	3.41708	261.642	0				279.126	89660.2	3.9113e-13	6.43771	641.225	13254.6	8467.33	20674.4	265.462	0
279.36	113077	2.1882e-06	15631.8	10043.6	17625.9	26122.3	15614.8	2985.51	3.18144	261.642	0.0018				279.36	89673.5	4.57556e-13	6.89908	671.577	13241.2	8449.58	20605	265.462	0.0042
279.593	112204	2.47398e-06	15616.8	10024.5	17589	25785.7	15354.8	2892.31	2.96151	261.642	0				279.593	89668.6	5.34959e-13	7.3904	703.096	13223.8	8429.33	20529.8	265.462	0
279.827	111315	2.79565e-06	15597.1	10002.4	17546.9	25446.3	15095	2801.32	2.75626	261.3	0				279.827	89645.6	6.25105e-13	7.9134	735.815	13202.5	8406.61	20448.8	264.68	0
280.06	110409	3.15755e-06	15572.7	9977.38	17499.7	25104.3	14835.5	2712.52	2.56478	261.3	0.0004				280.06	89604.9	7.30029e-13	8.46988	769.765	13177.2	8381.45	20362.1	264.68	0.0123
280.293	109488	3.5645e-06	15543.7	9949.44	17447.4	24760	14576.5	2625.88	2.38616	261.3	0				280.293	89546.6	8.52088e-13	9.06173	804.978	13148	8353.88	20269.7	264.68	0
280.527	108553	4.02187e-06	15510.2	9918.65	17390.1	24413.7	14318.2	2541.38	2.21958	261.102	0				280.527	89471.1	9.94001e-13	9.69094	841.487	13115	8323.95	20171.9	263.785	0
280.76	107603	4.53566e-06	15472.1	9885.04	17328	24065.5	14060.6	2459	2.06426	261.102	0.001				280.76	89378.4	1.1589e-12	10.3596	879.323	13078.3	8291.69	20068.7	263.785	0.0017
280.994	106640	5.11254e-06	15429.6	9848.66	17261	23715.8	13803.9	2378.7	1.91947	261.102	0				280.994	89269	1.35042e-12	11.0698	918.518	13037.8	8257.14	19960.2	263.785	0
281.227	105665	5.75993e-06	15382.7	9809.55	17189.2	23364.7	13548.3	2300.47	1.78452	260.948	0				281.227	89143.1	1.57271e-12	11.8239	959.105	12993.6	8220.35	19846.6	263.437	0
281.46	104677	6.48609e-06	15331.5	9767.77	17112.8	23012.7	13293.9	2224.28	1.65876	260.948	0.0057				281.46	89001	1.83059e-12	12.6242	1001.12	12945.8	8181.35	19727.9	263.437	0.0282
281.694	103678	7.3002e-06	15276	9723.35	17031.8	22659.7	13040.9	2150.09	1.5416	260.948	0				281.694	88843	2.12958e-12	13.4733	1044.59	12894.5	8140.19	19604.4	263.437	0
281.927	102669	8.21246e-06	15216.3	9676.36	16946.3	22306.2	12789.3	2077.89	1.43246	260.078	0				281.927	88669.5	2.47606e-12	14.3737	1089.54	12839.6	8096.92	19476.1	263.002	0
282.161	101649	9.23422e-06	15152.5	9626.84	16856.5	21952.3	12539.2	2007.63	1.33082	260.078	0.003				282.161	88480.6	2.87736e-12	15.3281	1136.03	12781.3	8051.59	19343.1	263.002	0.0013
282.394	100620	1.0378e-05	15084.6	9574.85	16762.4	21598.3	12290.9	1939.29	1.23618	260.078	0				282.394	88276.8	3.34187e-12	16.3394	1184.06	12719.7	8004.24	19205.7	263.002	0
282.628	99582.6	1.16579e-05	15012.8	9520.45	16664	21244.4	12044.4	1872.83	1.14808	258.991	0				282.628	88058.5	3.87929e-12	17.4105	1233.68	12654.7	7954.92	19063.9	262.834	0
282.861	98537	1.30893e-05	14937.1	9463.69	16561.6	20890.7	11799.7	1808.23	1.06607	258.991	0				282.861	87825.9	4.50072e-12	18.5444	1284.92	12586.6	7903.69	18917.9	262.834	0.0004
283.094	97484	1.46893e-05	14857.6	9404.64	16455.3	20537.6	11557.1	1745.46	0.98976	258.991	0				283.094	87579.4	5.2189e-12	19.7444	1337.81	12515.3	7850.59	18767.7	262.834	0
283.328	96424.2	1.6477e-05	14774.3	9343.35	16345	20185.1	11316.6	1684.47	0.91875	258.075	0				283.328	87319.5	6.04845e-12	21.0138	1392.38	12440.9	7795.69	18613.7	262.651	0
283.561	95358.2	1.84735e-05	14687.5	9279.89	16231	19833.6	11078.2	1625.25	0.8527	258.075	0.0003				283.561	87046.3	7.00614e-12	22.3561	1448.67	12363.5	7739.03	18455.8	262.651	0.0004
283.795	94286.8	2.07021e-05	14597.1	9214.32	16113.4	19483.1	10842.2	1567.74	0.79127	258.075	0				283.795	86760.5	8.11118e-12	23.7749	1506.7	12283.2	7680.67	18294.3	262.651	0
284.028	93210.4	2.31886e-05	14503.2	9146.7	15992.2	19134	10608.5	1511.93	0.73414	257.496	0				284.028	86462.2	9.38557e-12	25.2739	1566.51	12200	7620.66	18129.3	259.246	0
284.261	92129.8	2.59614e-05	14406	9077.1	15867.6	18786.3	10377.3	1457.78	0.68103	257.496	0.0001				284.261	86152	1.08545e-11	26.8571	1628.12	12114.1	7559.06	17960.9	259.246	0.0001
284.495	91045.5	2.90522e-05	14305.6	9005.57	15739.7	18440.2	10148.6	1405.25	0.63166	257.496	0				284.495	85830.1	1.25467e-11	28.5285	1691.56	12025.5	7495.93	17789.2	259.246	0
284.728	89958.1	3.24957e-05	14201.9	8932.2	15608.6	18095.9	9922.51	1354.31	0.58577	257.111	0				284.728	85497.1	1.44952e-11	30.2924	1756.87	11934.4	7431.32	17614.5	258.915	0
284.962	88868.3	3.63304e-05	14095.3	8857.04	15474.5	17753.6	9699.06	1304.93	0.54313	257.111	0.2842				284.962	85153.3	1.67377e-11	32.1531	1824.08	11840.7	7365.3	17436.9	258.915	0.0001
285.195	87776.5	4.05988e-05	13985.6	8780.17	15337.4	17413.4	9478.32	1257.07	0.50352	257.111	0				285.195	84799	1.93171e-11	34.1151	1893.2	11744.6	7297.91	17256.5	258.915	0
285.428	86683.3	4.53478e-05	13873.1	8701.64	15197.4	17075.4	9260.36	1210.7	0.46672	256.372	0				285.428	84434.8	2.22824e-11	36.1831	1964.28	11646.1	7229.22	17073.5	258.193	0
285.662	85589.3	5.06289e-05	13757.8	8621.53	15054.8	16739.9	9045.23	1165.79	0.43254	256.372	0				285.662	84061.1	2.56898e-11	38.3622	2037.32	11545.5	7159.28	16888	258.193	0.0016
285.895	84495.1	5.64992e-05	13639.9	8539.91	14909.6	16406.9	8832.96	1122.3	0.40081	256.372	0				285.895	83678.1	2.96032e-11	40.6572	2112.38	11442.6	7088.16	16700.1	258.193	0
286.129	83401.1	6.30213e-05	13519.4	8456.84	14761.9	16076.6	8623.62	1080.2	0.37134	256.293	0				286.129	83286.4	3.40953e-11	43.0735	2189.45	11337.7	7015.91	16510	258.048	0
286.362	82308	7.02643e-05	13396.5	8372.39	14611.8	15749.1	8417.24	1039.45	0.34399	256.293	0.0002				286.362	82886.4	3.92491e-11	45.6165	2268.58	11230.9	6942.59	16317.9	258.048	0.0498
286.596	81216.1	7.83042e-05	13271.2	8286.64	14459.6	15424.6	8213.86	1000.03	0.31861	256.293	0				286.596	82478.4	4.51591e-11	48.2917	2349.79	11122.1	6868.25	16123.9	258.048	0
286.829	80126.1	8.72247e-05	13143.7	8199.64	14305.2	15103.1	8013.5	961.898	0.29505	255.28	0				286.829	82063	5.1933e-11	51.105	2433.09	11011.5	6792.96	15928.1	257.095	0
287.062	79038.3	9.71178e-05	13014	8111.47	14148.8	14784.7	7816.2	925.027	0.2732	255.28	0.0008				287.062	81640.4	5.96929e-11	54.0624	2518.51	10899.2	6716.78	15730.7	257.095	0.0002
287.296	77953.3	0.000108084	12882.3	8022.2	13990.6	14469.6	7621.98	889.381	0.25292	255.28	0				287.296	81211.2	6.85781e-11	57.1702	2606.08	10785.3	6639.76	15531.8	257.095	0
287.529	76871.6	0.000120236	12748.7	7931.9	13830.7	14157.9	7430.87	854.931	0.23412	255.112	0				287.529	80775.7	7.87466e-11	60.4346	2695.8	10669.9	6561.95	15331.6	256.712	0
287.763	75793.5	0.000133694	12613.2	7840.62	13669.1	13849.6	7242.88	821.645	0.21668	255.112	0.0077				287.763	80334.3	9.03781e-11	63.8623	2787.7	10553	6483.42	15130.1	256.712	0.0052
287.996	74719.5	0.000148593	12476	7748.44	13506	13544.8	7058.03	789.492	0.20051	255.112	0				287.996	79887.4	1.03676e-10	67.4601	2881.8	10434.7	6404.22	14927.6	256.712	0
288.229	73650.1	0.000165079	12337.2	7655.43	13341.5	13243.7	6876.33	758.442	0.18553	254.839	0				288.229	79435.6	1.18873e-10	71.235	2978.11	10315.2	6324.41	14724.1	255.701	0
288.463	72585.6	0.000183314	12196.9	7561.64	13175.7	12946.2	6697.78	728.464	0.17163	254.839	0.0053				288.463	78979	1.3623e-10	75.1944	3076.65	10194.5	6244.04	14519.8	255.701	0.0001
288.696	71526.5	0.000203474	12055.2	7467.15	13008.7	12652.5	6522.41	699.529	0.15876	254.839	0				288.696	78518.2	1.56045e-10	79.3455	3177.43	10072.7	6163.16	14314.9	255.701	0
288.93	70473.1	0.000225753	11912.2	7372.03	12840.7	12362.6	6350.2	671.608	0.14683	253.925	0				288.93	78053.6	1.78656e-10	83.6963	3280.47	9949.91	6081.84	14109.4	255.664	0
289.163	69425.8	0.000250362	11767.9	7276.32	12671.8	12076.5	6181.16	644.673	0.13578	253.925	0				289.163	77585.5	2.04443e-10	88.2544	3385.76	9826.17	6000.12	13903.4	255.664	0
289.396	68385	0.000277534	11622.6	7180.11	12502	11794.4	6015.28	618.694	0.12554	253.925	0				289.396	77114.3	2.3384e-10	93.0282	3493.34	9701.6	5918.05	13697.2	255.664	0
289.63	67350.9	0.000307523	11476.2	7083.44	12331.5	11516.3	5852.56	593.644	0.11606	253.712	0				289.63	76640.4	2.67335e-10	98.0259	3603.19	9576.26	5835.7	13490.8	255.39	0
289.863	66324.1	0.000340606	11328.9	6986.39	12160.4	11242.2	5692.99	569.496	0.10728	253.712	0.0001				289.863	76164.2	3.05482e-10	103.256	3715.33	9450.25	5753.1	13284.3	255.39	0
290.097	65304.6	0.000377087	11180.8	6889	11988.8	10972.2	5536.57	546.223	0.09915	253.712	0				290.097	75686	3.48905e-10	108.728	3829.77	9323.65	5670.31	13077.8	255.39	0
290.33	64293	0.000417297	11032	6791.35	11816.8	10706.3	5383.27	523.799	0.09162	253.624	0				290.33	75206.3	3.98311e-10	114.45	3946.51	9196.53	5587.37	12871.5	255.064	0
290.564	63289.4	0.000461599	10882.5	6693.49	11644.5	10444.5	5233.08	502.198	0.08465	253.624	0.0002				290.564	74725.3	4.54497e-10	120.432	4065.55	9068.97	5504.35	12665.5	255.064	0.0002
290.797	62294.1	0.000510389	10732.5	6595.47	11472	10186.8	5086	481.396	0.07821	253.624	0				290.797	74243.5	5.18364e-10	126.683	4186.88	8941.06	5421.27	12459.9	255.064	0
291.03	61307.4	0.000564099	10582.1	6497.35	11299.3	9933.38	4941.98	461.366	0.07224	253.427	0				291.03	73761.1	5.90928e-10	133.213	4310.52	8812.86	5338.19	12254.7	253.905	0
291.264	60329.6	0.000623199	10431.3	6399.2	11126.7	9684.1	4801.03	442.086	0.06672	253.427	0.0002				291.264	73278.6	6.73335e-10	140.032	4436.45	8684.45	5255.16	12050.1	253.905	0.0011
291.497	59360.8	0.000688204	10280.2	6301.05	10954.1	9439.03	4663.11	423.531	0.06162	253.427	0				291.497	72796.2	7.66874e-10	147.151	4564.67	8555.91	5172.21	11846.2	253.905	0
291.731	58401.4	0.000759674	10129	6202.97	10781.8	9198.17	4528.2	405.678	0.05689	252.792	0				291.731	72314.4	8.73003e-10	154.579	4695.18	8427.31	5089.39	11643.1	252.874	0
291.964	57451.5	0.000838218	9977.68	6105	10609.6	8961.53	4396.27	388.505	0.05253	252.792	0.0007				291.964	71833.3	9.93358e-10	162.328	4827.96	8298.71	5006.75	11440.8	252.874	0
292.197	56511.3	0.000924502	9826.34	6007.2	10437.9	8729.11	4267.3	371.99	0.04849	252.792	0				292.197	71353.4	1.12978e-09	170.409	4963.01	8170.19	4924.32	11239.5	252.874	0
292.431	55581.1	0.00102	9675.06	5909.61	10266.5	8500.91	4141.25	356.111	0.04476	252.714	0				292.431	70874.9	1.28435e-09	178.832	5100.31	8041.81	4842.14	11039.2	252.159	0
292.664	54660.9	0.00112	9523.93	5812.28	10095.7	8276.93	4018.1	340.847	0.04131	252.714	0.0002				292.664	70398.1	1.4594e-09	187.61	5239.86	7913.65	4760.25	10840.1	252.159	0.0002
292.898	53751	0.00124	9373.03	5715.26	9925.47	8057.15	3897.81	326.177	0.03812	252.714	0				292.898	69923.4	1.65755e-09	196.754	5381.62	7785.75	4678.69	10642.1	252.159	0
293.131	52851.5	0.00136	9222.42	5618.6	9755.92	7841.57	3780.35	312.082	0.03517	252.375	0				293.131	69451	1.88175e-09	206.276	5525.6	7658.19	4597.49	10445.5	252.113	0
293.364	51962.5	0.0015	9072.19	5522.33	9587.11	7630.17	3665.69	298.542	0.03244	252.375	0.0036				293.364	68981.1	2.13531e-09	216.188	5671.76	7531.02	4516.7	10250.2	252.113	0
293.598	51084.2	0.00165	8922.4	5426.5	9419.13	7422.92	3553.79	285.538	0.02993	252.375	0				293.598	68514.1	2.42193e-09	226.503	5820.09	7404.3	4436.33	10056.4	252.113	0
293.831	50216.7	0.00181	8773.13	5331.15	9252.04	7219.82	3444.61	273.051	0.0276	252.159	0				293.831	68050.3	2.7458e-09	237.233	5970.56	7278.1	4356.44	9864.02	251.801	0
294.065	49360.1	0.002	8624.44	5236.32	9085.91	7020.84	3338.13	261.064	0.02546	252.159	0.0001				294.065	67589.8	3.11157e-09	248.391	6123.15	7152.46	4277.04	9673.24	251.801	0
294.298	48514.5	0.00219	8476.39	5142.04	8920.81	6825.95	3234.29	249.559	0.02347	252.159	0				294.298	67132.9	3.5245e-09	259.991	6277.83	7027.43	4198.16	9484.09	251.801	0
294.532	47680	0.00241	8329.05	5048.36	8756.79	6635.12	3133.06	238.519	0.02164	251.602	0				294.532	66679.8	3.99045e-09	272.045	6434.56	6903.08	4119.85	9296.62	251.637	0
294.765	46856.6	0.00264	8182.48	4955.31	8593.92	6448.33	3034.41	227.928	0.01995	251.602	0				294.765	66230.9	4.516e-09	284.567	6593.33	6779.45	4042.12	9110.9	251.637	0
294.998	46044.4	0.0029	8036.74	4862.92	8432.26	6265.53	2938.29	217.769	0.01839	251.602	0				294.998	65786.2	5.10851e-09	297.572	6754.09	6656.59	3964.99	8926.99	251.637	0
295.232	45243.5	0.00318	7891.88	4771.22	8271.86	6086.71	2844.66	208.027	0.01695	251.377	0				295.232	65346.1	5.77622e-09	311.072	6916.82	6534.54	3888.51	8744.92	251.515	0
295.465	44453.9	0.00349	7747.97	4680.25	8112.77	5911.81	2753.49	198.686	0.01562	251.377	0				295.465	64910.6	6.52833e-09	325.083	7081.47	6413.35	3812.69	8564.75	251.515	0.0001
295.699	43675.6	0.00383	7605.05	4590.04	7955.05	5740.81	2664.72	189.733	0.01439	251.377	0				295.699	64480.1	7.37515e-09	339.619	7248	6293.05	3737.55	8386.53	251.515	0
295.932	42908.7	0.0042	7463.17	4500.61	7798.74	5573.66	2578.32	181.152	0.01326	250.691	0				295.932	64054.6	8.3282e-09	354.694	7416.38	6173.7	3663.12	8210.3	251.448	0
296.165	42153.2	0.0046	7322.38	4411.99	7643.9	5410.31	2494.25	172.93	0.01222	250.691	0.0093				296.165	63634.5	9.40032e-09	370.323	7586.55	6055.34	3589.41	8036.09	251.448	0
296.399	41409.1	0.00503	7182.74	4324.21	7490.56	5250.73	2412.47	165.053	0.01125	250.691	0				296.399	63219.7	1.06059e-08	386.521	7758.48	5937.99	3516.45	7863.95	251.448	0
296.632	40676.4	0.00551	7044.27	4237.29	7338.76	5094.88	2332.93	157.509	0.01036	248.999	0				296.632	62810.6	1.19609e-08	403.303	7932.13	5821.69	3444.26	7693.9	251.234	0
296.866	39955	0.00603	6907.03	4151.26	7188.55	4942.7	2255.58	150.285	0.00955	248.999	0.0033				296.866	62407.2	1.34833e-08	420.685	8107.43	5706.48	3372.85	7525.99	251.234	0
297.099	39245	0.0066	6771.05	4066.13	7039.95	4794.15	2180.4	143.368	0.00879	248.999	0				297.099	62009.7	1.51929e-08	438.683	8284.34	5592.39	3302.25	7360.24	251.234	0
297.332	38546.3	0.00721	6636.38	3981.93	6893.02	4649.17	2107.33	136.747	0.00809	248.734	0				297.332	61618.2	1.7112e-08	457.311	8462.81	5479.44	3232.45	7196.67	250.448	0
297.566	37858.9	0.00788	6503.05	3898.67	6747.77	4507.73	2036.34	130.411	0.00745	248.734	0				297.566	61232.8	1.92654e-08	476.586	8642.78	5367.68	3163.49	7035.32	250.448	0.0002
297.799	37182.8	0.00861	6371.09	3816.38	6604.24	4369.77	1967.38	124.348	0.00686	248.734	0				297.799	60853.8	2.16805e-08	496.524	8824.19	5257.12	3095.37	6876.2	250.448	0
298.033	36517.9	0.00941	6240.53	3735.07	6462.45	4235.23	1900.41	118.548	0.00631	248.46	0				298.033	60481.1	2.43882e-08	517.14	9007	5147.79	3028.1	6719.34	250.316	0
298.266	35864.1	0.01027	6111.41	3654.75	6322.43	4104.08	1835.38	113	0.00581	248.46	0.0113				298.266	60114.9	2.74226e-08	538.452	9191.14	5039.71	2961.71	6564.74	250.316	0.0004
298.5	35221.4	0.01121	5983.75	3575.44	6184.21	3976.25	1772.26	107.694	0.00535	248.46	0				298.5	59755.4	3.08215e-08	560.475	9376.54	4932.91	2896.18	6412.44	250.316	0
298.733	34589.8	0.01223	5857.59	3497.16	6047.81	3851.69	1711.01	102.622	0.00492	248.336	0				298.733	59402.4	3.46274e-08	583.226	9563.15	4827.41	2831.55	6262.43	249.898	0
298.966	33969.1	0.01333	5732.94	3419.91	5913.24	3730.35	1651.58	97.7728	0.00453	248.336	0.0026				298.966	59056.3	3.8887e-08	606.721	9750.9	4723.22	2767.81	6114.73	249.898	0
299.2	33359.3	0.01454	5609.82	3343.71	5780.53	3612.17	1593.93	93.1382	0.00416	248.336	0				299.2	58716.9	4.36527e-08	630.977	9939.72	4620.36	2704.97	5969.35	249.898	0
299.433	32760.3	0.01584	5488.27	3268.56	5649.69	3497.1	1538.02	88.7096	0.00383	248.311	0				299.433	58384.5	4.89821e-08	656.011	10129.6	4518.86	2643.04	5826.29	249.636	0
299.667	32172	0.01726	5368.29	3194.48	5520.73	3385.08	1483.81	84.4784	0.00352	248.311	0				299.667	58058.9	5.49397e-08	681.839	10320.3	4418.71	2582.03	5685.57	249.636	0
299.9	31594.3	0.01879	5249.9	3121.47	5393.66	3276.07	1431.26	80.4366	0.00324	248.311	0				299.9	57740.4	6.15967e-08	708.479	10512	4319.94	2521.94	5547.18	249.636	0
300.133	31027.2	0.02045	5133.13	3049.53	5268.5	3170	1380.34	76.5765	0.00298	248.162	0				300.133	57428.9	6.90322e-08	735.947	10704.4	4222.56	2462.77	5411.12	249.581	0
300.367	30470.4	0.02226	5017.98	2978.69	5145.26	3066.82	1331	72.8905	0.00274	248.162	0.0189				300.367	57124.5	7.73339e-08	764.259	10897.6	4126.57	2404.52	5277.4	249.581	0.0001
300.6	29924	0.02421	4904.47	2908.93	5023.94	2966.47	1283.2	69.3714	0.00252	248.162	0				300.6	56827.2	8.65989e-08	793.433	11091.4	4031.99	2347.21	5146.01	249.581	0
300.834	29387.7	0.02633	4792.61	2840.26	4904.55	2868.91	1236.9	66.0123	0.00232	248.132	0				300.834	56537.1	9.69348e-08	823.486	11285.7	3938.83	2290.83	5016.94	249.435	0
301.067	28861.5	0.02862	4682.41	2772.69	4787.08	2774.06	1192.08	62.8064	0.00213	248.132	0.0017				301.067	56254	1.08461e-07	854.434	11480.6	3847.08	2235.37	4890.2	249.435	0.0005
301.3	28345.3	0.0311	4573.87	2706.21	4671.55	2681.89	1148.68	59.7474	0.00196	248.132	0				301.3	55978.1	1.21309e-07	886.294	11675.9	3756.77	2180.86	4765.77	249.435	0
301.534	27839	0.03378	4467	2640.84	4557.96	2592.33	1106.68	56.8289	0.0018	247.919	0				301.534	55709.4	1.35625e-07	919.083	11871.5	3667.87	2127.27	4643.64	249.25	0
301.767	27342.3	0.03668	4361.81	2576.56	4446.3	2505.33	1066.04	54.0451	0.00165	247.919	0.004				301.767	55447.8	1.5157e-07	952.818	12067.4	3580.42	2074.61	4523.81	249.25	0
302.001	26855.3	0.03981	4258.3	2513.38	4336.56	2420.84	1026.72	51.3901	0.00152	247.919	0				302.001	55193.4	1.69322e-07	987.515	12263.5	3494.39	2022.89	4406.27	249.25	0
302.234	26377.8	0.0432	4156.47	2451.3	4228.76	2338.8	988.685	48.8584	0.0014	247.74	0				302.234	54946.1	1.8908e-07	1023.19	12459.6	3409.8	1972.08	4291	248.814	0
302.467	25909.5	0.04686	4056.33	2390.3	4122.88	2259.15	951.904	46.4447	0.00128	247.74	0.0006				302.467	54705.8	2.11059e-07	1059.86	12655.8	3326.64	1922.21	4177.98	248.814	0
302.701	25450.5	0.05081	3957.87	2330.41	4018.92	2181.85	916.341	44.1439	0.00118	247.74	0				302.701	54472.7	2.35502e-07	1097.54	12851.9	3244.92	1873.25	4067.2	248.814	0
302.934	25000.6	0.05508	3861.1	2271.59	3916.86	2106.85	881.964	41.9512	0.00108	247.602	0				302.934	54246.6	2.62673e-07	1136.25	13047.8	3164.62	1825.21	3958.65	248.809	0
303.168	24559.6	0.05968	3766	2213.87	3816.71	2034.08	848.739	39.8616	0.000993446	247.602	0.0107				303.168	54027.5	2.92865e-07	1176	13243.5	3085.75	1778.08	3852.31	248.809	0
303.401	24127.4	0.06465	3672.58	2157.22	3718.45	1963.5	816.635	37.8708	0.00091237	247.602	0				303.401	53815.4	3.26401e-07	1216.81	13438.9	3008.3	1731.86	3748.16	248.809	0
303.635	23703.8	0.07	3580.83	2101.64	3622.07	1895.06	785.62	35.9744	0.000837837	247.414	0				303.635	53610.1	3.63637e-07	1258.7	13633.8	2932.27	1686.53	3646.18	248.69	0
303.868	23288.8	0.07577	3490.75	2047.13	3527.56	1828.7	755.662	34.1682	0.000769325	247.414	0				303.868	53411.8	4.04965e-07	1301.67	13828.3	2857.65	1642.1	3546.35	248.69	0.0001
304.101	22882.2	0.082	3402.32	1993.68	3434.91	1764.38	726.732	32.4482	0.000706354	247.414	0				304.101	53220.2	4.50818e-07	1345.76	14022.2	2784.43	1598.56	3448.65	248.69	0
304.335	22483.8	0.0887	3315.55	1941.28	3344.1	1702.05	698.8	30.8105	0.000648482	247.143	0				304.335	53035.4	5.0167e-07	1390.95	14215.4	2712.6	1555.9	3353.06	248.46	0
304.568	22093.5	0.09591	3230.42	1889.93	3255.12	1641.65	671.836	29.2515	0.0005953	247.143	0.0004				304.568	52857.2	5.58047e-07	1437.29	14407.8	2642.17	1514.12	3259.55	248.46	0.0005
304.802	21711.2	0.10369	3146.92	1839.62	3167.96	1583.14	645.812	27.7676	0.000546434	247.143	0				304.802	52685.7	6.20524e-07	1484.77	14599.4	2573.11	1473.2	3168.11	248.46	0
305.035	21336.7	0.11205	3065.04	1790.33	3082.59	1526.48	620.701	26.3553	0.000501536	247.089	0				305.035	52520.7	6.89736e-07	1533.42	14790.1	2505.41	1433.13	3078.7	248.381	0
305.268	20969.8	0.12104	2984.77	1742.06	2999.01	1471.6	596.474	25.0116	0.00046029	247.089	0				305.268	52362.1	7.66378e-07	1583.24	14979.8	2439.08	1393.92	2991.3	248.381	0.0052
305.502	20610.5	0.13072	2906.1	1694.81	2917.2	1418.48	573.105	23.7331	0.0004224	247.089	0				305.502	52209.9	8.51219e-07	1634.25	15168.3	2374.09	1355.55	2905.89	248.381	0
305.735	20258.6	0.14112	2829.02	1648.55	2837.13	1367.06	550.568	22.5171	0.000387598	246.25	0				305.735	52064	9.45098e-07	1686.46	15355.7	2310.44	1318	2822.45	248.281	0
305.969	19913.9	0.1523	2753.51	1603.28	2758.79	1317.3	528.837	21.3605	0.000355634	246.25	0				305.969	51924.3	1.04894e-06	1739.89	15541.7	2248.1	1281.29	2740.94	248.281	0.0001
306.202	19576.3	0.16431	2679.56	1558.99	2682.16	1269.15	507.888	20.2606	0.00032628	246.25	0				306.202	51790.7	1.16376e-06	1794.55	15726.4	2187.08	1245.38	2661.33	248.281	0
306.435	19245.7	0.17721	2607.15	1515.67	2607.22	1222.58	487.695	19.2149	0.000299325	246.176	0				306.435	51663.1	1.29067e-06	1850.44	15909.7	2127.36	1210.28	2583.61	247.696	0
306.669	18921.9	0.19106	2536.27	1473.31	2533.95	1177.53	468.236	18.2208	0.000274575	246.176	0.0001				306.669	51541.4	1.4309e-06	1907.59	16091.4	2068.91	1175.97	2507.75	247.696	0.0001
306.902	18604.8	0.20593	2466.9	1431.89	2462.32	1133.97	449.486	17.2759	0.000251852	246.176	0				306.902	51425.5	1.58578e-06	1965.99	16271.5	2011.74	1142.44	2433.71	247.696	0
307.136	18294.3	0.22188	2399.03	1391.41	2392.33	1091.85	431.424	16.3779	0.000230991	246.088	0				307.136	51315.3	1.75678e-06	2025.67	16449.9	1955.82	1109.69	2361.48	247.651	0
307.369	17990.2	0.23899	2332.64	1351.84	2323.94	1051.14	414.027	15.5246	0.000211842	246.088	0.0001				307.369	51210.6	1.94551e-06	2086.63	16626.5	1901.14	1077.69	2291.01	247.651	0.0003
307.603	17692.3	0.25734	2267.71	1313.19	2257.14	1011.8	397.274	14.7139	0.000194265	246.088	0				307.603	51111.5	2.15374e-06	2148.88	16801.3	1847.68	1046.45	2222.28	247.651	0
307.836	17400.5	0.27701	2204.23	1275.43	2191.9	973.782	381.143	13.9437	0.000178133	246	0				307.836	51017.8	2.38339e-06	2212.43	16974.1	1795.43	1015.95	2155.27	247.627	0
308.069	17114.8	0.29808	2142.17	1238.56	2128.2	937.054	365.615	13.2122	0.000163328	246	0				308.069	50929.2	2.63658e-06	2277.29	17144.8	1744.37	986.179	2089.95	247.627	0.0002
308.303	16835	0.32066	2081.52	1202.56	2066.02	901.578	350.67	12.5176	0.000149743	246	0				308.303	50845.9	2.91562e-06	2343.46	17313.4	1694.49	957.125	2026.28	247.627	0
308.536	16560.8	0.34484	2022.26	1167.41	2005.33	867.317	336.287	11.858	0.000137278	245.28	0				308.536	50767.5	3.22304e-06	2410.96	17479.9	1645.77	928.779	1964.24	247.528	0
308.77	16292.3	0.37073	1964.37	1133.12	1946.12	834.236	322.449	11.2317	0.000125841	245.28	0				308.77	50694.1	3.5616e-06	2479.78	17644.1	1598.2	901.128	1903.8	247.528	0.0004
309.003	16029.3	0.39843	1907.83	1099.65	1888.35	802.301	309.136	10.6373	0.000115348	245.28	0				309.003	50625.5	3.93433e-06	2549.94	17805.9	1551.75	874.162	1844.93	247.528	0
309.236	15771.6	0.42807	1852.63	1067.01	1832.01	771.476	296.332	10.0731	0.000105723	244.931	0				309.236	50561.5	4.34453e-06	2621.45	17965.3	1506.41	847.87	1787.6	247.33	0
309.47	15519.2	0.45977	1798.73	1035.17	1777.07	741.729	284.019	9.5376	9.68935e-05	244.931	0				309.47	50502	4.7958e-06	2694.29	18122.2	1462.17	822.239	1731.78	247.33	0.0001
309.703	15271.8	0.49367	1746.13	1004.12	1723.51	713.027	272.179	9.02953	8.87955e-05	244.931	0				309.703	50447	5.29209e-06	2768.49	18276.6	1419	797.258	1677.45	247.33	0
309.937	15029.5	0.5299	1694.8	973.857	1671.3	685.338	260.797	8.5475	8.13685e-05	244.386	0				309.937	50396.3	5.83769e-06	2844.04	18428.3	1376.89	772.916	1624.57	247.311	0
310.17	14792	0.56862	1644.72	944.355	1620.42	658.63	249.857	8.09025	7.45576e-05	244.386	0				310.17	50349.7	6.4373e-06	2920.95	18577.3	1335.82	749.202	1573.12	247.311	0.0001
310.403	14559.3	0.60997	1595.88	915.607	1570.85	632.875	239.344	7.65656	6.8312e-05	244.386	0				310.403	50307.2	7.09602e-06	2999.21	18723.5	1295.78	726.104	1523.07	247.311	0
310.637	14331.2	0.65414	1548.24	887.597	1522.56	608.042	229.241	7.24527	6.25853e-05	244.357	0				310.637	50268.5	7.81945e-06	3078.84	18866.9	1256.74	703.61	1474.38	247.054	0
310.87	14107.6	0.70129	1501.8	860.313	1475.53	584.101	219.536	6.85527	5.73349e-05	244.357	0.0001				310.87	50233.7	8.61366e-06	3159.82	19007.3	1218.69	681.71	1427.04	247.054	0
311.104	13888.4	0.75161	1456.52	833.74	1429.74	561.026	210.213	6.48551	5.25213e-05	244.357	0				311.104	50202.5	9.48526e-06	3242.16	19144.8	1181.62	660.391	1381.01	247.054	0
311.337	13673.5	0.8053	1412.4	807.867	1385.16	538.788	201.26	6.135	4.81087e-05	244.241	0				311.337	50174.8	1.04415e-05	3325.86	19279.3	1145.49	639.642	1336.26	246.902	0
311.571	13462.9	0.86257	1369.4	782.678	1341.77	517.361	192.662	5.80276	4.40639e-05	244.241	0				311.571	50150.5	1.14902e-05	3410.92	19410.7	1110.31	619.453	1292.78	246.902	0.0001
311.804	13256.3	0.92363	1327.51	758.162	1299.54	496.718	184.407	5.48789	4.03565e-05	244.241	0				311.804	50129.5	1.26399e-05	3497.33	19538.9	1076.04	599.812	1250.52	246.902	0
312.037	13053.6	0.98871	1286.72	734.304	1258.46	476.834	176.483	5.18952	3.69586e-05	243.684	0				312.037	50111.6	1.39e-05	3585.09	19663.9	1042.67	580.707	1209.47	246.828	0
312.271	12854.9	1.05807	1246.99	711.092	1218.49	457.684	168.877	4.90682	3.38447e-05	243.684	0				312.271	50096.7	1.52805e-05	3674.2	19785.6	1010.19	562.128	1169.59	246.828	0.0008
312.504	12660	1.13196	1208.3	688.512	1179.62	439.245	161.579	4.63901	3.09912e-05	243.684	0				312.504	50084.7	1.67924e-05	3764.65	19904.1	978.579	544.064	1130.87	246.828	0
312.738	12468.7	1.21065	1170.65	666.552	1141.82	421.492	154.575	4.38532	2.83764e-05	243.579	0				312.738	50075.5	1.84478e-05	3856.43	20019.1	947.814	526.503	1093.27	246.573	0
312.971	12281	1.29443	1134	645.198	1105.08	404.404	147.857	4.14506	2.59806e-05	243.579	0.0004				312.971	50068.9	2.02596e-05	3949.55	20130.8	917.883	509.435	1056.77	246.573	0.0003
313.204	12096.8	1.3836	1098.34	624.438	1069.36	387.957	141.412	3.91752	2.37857e-05	243.579	0				313.204	50064.7	2.22419e-05	4043.99	20238.9	888.768	492.85	1021.34	246.573	0
313.438	11916.1	1.47848	1063.64	604.258	1034.64	372.13	135.231	3.70208	2.17748e-05	243.455	0				313.438	50062.9	2.44101e-05	4139.74	20343.6	860.451	476.735	986.957	246.132	0
313.671	11738.6	1.57941	1029.9	584.647	1000.91	356.902	129.305	3.4981	1.99327e-05	243.455	0.0301				313.671	50063.4	2.67807e-05	4236.79	20444.8	832.916	461.082	953.598	246.132	0.0002
313.905	11564.4	1.68674	997.075	565.591	968.147	342.253	123.622	3.30501	1.82454e-05	243.455	0				313.905	50066	2.9372e-05	4335.14	20542.3	806.147	445.88	921.237	246.132	0
314.138	11393.3	1.80084	965.163	547.079	936.319	328.163	118.174	3.12224	1.66999e-05	243.417	0				314.138	50070.5	3.22033e-05	4434.78	20636.2	780.127	431.117	889.85	246.059	0
314.371	11225.3	1.92211	934.139	529.098	905.409	314.613	112.953	2.94927	1.52844e-05	243.417	0.007				314.371	50076.9	3.52961e-05	4535.68	20726.5	754.84	416.785	859.413	246.059	0
314.605	11060.3	2.05096	903.984	511.637	875.397	301.584	107.949	2.78558	1.3988e-05	243.417	0				314.605	50085.1	3.86732e-05	4637.85	20813	730.269	402.873	829.902	246.059	0
314.838	10898.1	2.18782	874.679	494.682	846.262	289.057	103.154	2.63071	1.28009e-05	243.311	0				314.838	50094.8	4.23597e-05	4741.26	20895.9	706.399	389.371	801.294	245.81	0
315.072	10738.8	2.33315	846.206	478.223	817.983	277.016	98.5599	2.48419	1.17138e-05	243.311	0				315.072	50106.1	4.63826e-05	4845.91	20974.9	683.214	376.27	773.566	245.81	0.0006
315.305	10582.3	2.48742	818.546	462.247	790.54	265.444	94.1591	2.34558	1.07185e-05	243.311	0				315.305	50118.7	5.07712e-05	4951.77	21050.2	660.698	363.559	746.696	245.81	0
315.539	10428.5	2.65115	791.68	446.744	763.913	254.323	89.9441	2.21448	9.80715e-06	242.54	0				315.539	50132.6	5.55571e-05	5058.83	21121.7	638.835	351.23	720.661	245.557	0
315.772	10277.2	2.82486	765.59	431.702	738.082	243.638	85.9074	2.0905	8.9728e-06	242.54	0				315.772	50147.7	6.07747e-05	5167.08	21189.3	617.611	339.272	695.441	245.557	0.0002
316.005	10128.5	3.00911	740.258	417.109	713.027	233.373	82.0422	1.97325	8.20898e-06	242.54	0				316.005	50163.7	6.64611e-05	5276.49	21253.1	597.011	327.678	671.013	245.557	0
316.239	9982.3	3.20447	715.667	402.955	688.73	223.513	78.3415	1.86239	7.50977e-06	242.247	0				316.239	50180.7	7.26564e-05	5387.04	21313.1	577.019	316.436	647.357	244.82	0
316.472	9838.49	3.41158	691.799	389.229	665.171	214.043	74.7991	1.75759	6.86975e-06	242.247	0				316.472	50198.4	7.9404e-05	5498.73	21369.1	557.621	305.54	624.452	244.82	0.0001
316.706	9697.04	3.63106	668.637	375.92	642.333	204.95	71.4085	1.65852	6.28393e-06	242.247	0				316.706	50216.8	8.67509e-05	5611.52	21421.3	538.803	294.979	602.278	244.82	0
316.939	9557.89	3.86359	646.163	363.018	620.196	196.22	68.1636	1.56487	5.74776e-06	242.09	0				316.939	50235.8	9.47477e-05	5725.4	21469.5	520.55	284.746	580.815	244.516	0
317.172	9420.97	4.10988	624.361	350.512	598.742	187.839	65.0587	1.47637	5.25706e-06	242.09	0.0004				317.172	50255.3	0.000103449	5840.35	21513.8	502.848	274.831	560.044	244.516	0.0001
317.406	9286.22	4.37068	603.215	338.392	577.955	179.794	62.0881	1.39274	4.80801e-06	242.09	0				317.406	50275.1	0.000112915	5956.33	21554.2	485.684	265.227	539.946	244.516	0
317.639	9153.6	4.64675	582.708	326.649	557.816	172.074	59.2463	1.31372	4.39708e-06	242.086	0				317.639	50295.1	0.000123208	6073.33	21590.6	469.044	255.925	520.501	244.338	0
317.873	9023.04	4.93892	562.824	315.272	538.309	164.665	56.5282	1.23906	4.02107e-06	242.086	0.0002				317.873	50315.3	0.000134397	6191.32	21623.1	452.915	246.917	501.693	244.338	0
318.106	8894.51	5.24803	543.547	304.252	519.416	157.557	53.9287	1.16853	3.67703e-06	242.086	0				318.106	50335.6	0.000146558	6310.28	21651.7	437.283	238.195	483.502	244.338	0
318.339	8767.94	5.57498	524.862	293.579	501.123	150.739	51.443	1.10191	3.36226e-06	241.398	0				318.339	50355.7	0.000159769	6430.19	21676.4	422.136	229.752	465.912	243.934	0
318.573	8643.3	5.9207	506.754	283.244	483.411	144.199	49.0664	1.03899	3.07428e-06	241.398	0.0002				318.573	50375.7	0.000174118	6551	21697.1	407.461	221.58	448.904	243.934	0.0001
318.806	8520.52	6.28618	489.208	273.238	466.266	137.926	46.7944	0.97958	2.81082e-06	241.398	0				318.806	50395.5	0.000189697	6672.7	21713.9	393.246	213.671	432.464	243.934	0
319.04	8399.58	6.67244	472.208	263.552	449.672	131.912	44.6226	0.92347	2.56982e-06	241.299	0				319.04	50414.9	0.000206608	6795.25	21726.7	379.478	206.019	416.573	243.895	0
319.273	8280.42	7.08054	455.742	254.177	433.614	126.145	42.547	0.87049	2.34937e-06	241.299	0.0002				319.273	50433.9	0.000224957	6918.64	21735.7	366.146	198.615	401.216	243.895	0
319.507	8163.01	7.51161	439.793	245.105	418.077	120.617	40.5635	0.82048	2.14773e-06	241.299	0				319.507	50452.3	0.000244862	7042.82	21740.8	353.237	191.454	386.377	243.895	0
319.74	8047.31	7.96681	424.35	236.327	403.046	115.318	38.6683	0.77328	1.9633e-06	240.961	0				319.74	50470.1	0.000266448	7167.76	21742	340.741	184.528	372.042	243.766	0
319.973	7933.27	8.44738	409.397	227.835	388.507	110.239	36.8577	0.72872	1.79463e-06	240.961	0				319.973	50487.1	0.00028985	7293.44	21739.3	328.646	177.83	358.194	243.766	0.0001
320.207	7820.86	8.95458	394.922	219.621	374.447	105.372	35.1281	0.68666	1.64037e-06	240.961	0				320.207	50503.4	0.000315212	7419.82	21732.8	316.94	171.355	344.82	243.766	0
320.44	7710.04	9.48976	380.911	211.677	360.851	100.709	33.476	0.64698	1.4993e-06	240.924	0				320.44	50518.8	0.000342691	7546.87	21722.4	305.614	165.095	331.905	243.574	0
320.674	7600.78	10.0543	367.352	203.996	347.706	96.2421	31.8983	0.60953	1.3703e-06	240.924	0				320.674	50533.2	0.000372454	7674.56	21708.3	294.656	159.044	319.436	243.574	0.0001
320.907	7493.05	10.6497	354.232	196.569	335	91.9629	30.3918	0.5742	1.25235e-06	240.924	0				320.907	50546.6	0.000404683	7802.84	21690.4	284.056	153.197	307.398	243.574	0
321.14	7386.81	11.2774	341.539	189.39	322.718	87.8645	28.9533	0.54087	1.1445e-06	240.121	0				321.14	50558.8	0.000439571	7931.69	21668.7	273.805	147.546	295.778	241.996	0
321.374	7282.04	11.939	329.261	182.451	310.85	83.9396	27.5801	0.50943	1.04589e-06	240.121	0.0007				321.374	50569.8	0.000477325	8061.06	21643.3	263.891	142.087	284.564	241.996	0.0008
321.607	7178.71	12.6362	317.386	175.745	299.382	80.1814	26.2693	0.47978	9.55732e-07	240.121	0				321.607	50579.6	0.00051817	8190.93	21614.2	254.306	136.814	273.743	241.996	0
321.841	7076.78	13.3706	305.902	169.266	288.303	76.5832	25.0182	0.45181	8.73312e-07	239.824	0				321.841	50588	0.000562345	8321.26	21581.5	245.039	131.721	263.302	241.854	0
322.074	6976.24	14.1442	294.799	163.006	277.601	73.1388	23.8243	0.42544	7.97965e-07	239.824	0				322.074	50595	0.000610109	8452	21545.1	236.082	126.802	253.23	241.854	0.0008
322.307	6877.05	14.9587	284.065	156.959	267.265	69.8418	22.685	0.40057	7.29088e-07	239.824	0				322.307	50600.5	0.000661737	8583.13	21505.1	227.425	122.053	243.515	241.854	0
322.541	6779.19	15.8161	273.689	151.118	257.284	66.6865	21.5981	0.37713	6.66129e-07	238.344	0				322.541	50604.4	0.000717526	8714.59	21461.6	219.06	117.468	234.146	241.812	0
322.774	6682.64	16.7185	263.661	145.478	247.646	63.6671	20.5611	0.35502	6.08582e-07	238.344	0				322.774	50606.7	0.000777795	8846.35	21414.5	210.978	113.042	225.111	241.812	0.0005
323.008	6587.38	17.6679	253.971	140.032	238.342	60.778	19.572	0.33419	5.55984e-07	238.344	0				323.008	50607.3	0.000842883	8978.38	21364	203.17	108.77	216.4	241.812	0
323.241	6493.38	18.6665	244.609	134.775	229.361	58.014	18.6286	0.31455	5.07911e-07	238.317	0				323.241	50606.2	0.000913155	9110.63	21310	195.629	104.648	208.003	241.576	0
323.474	6400.63	19.7167	235.564	129.7	220.693	55.3701	17.7289	0.29604	4.63977e-07	238.317	0				323.474	50603.3	0.000989005	9243.06	21252.6	188.346	100.67	199.909	241.576	0
323.708	6309.1	20.8207	226.828	124.802	212.329	52.8412	16.871	0.27859	4.23827e-07	238.317	0				323.708	50598.5	0.00107	9375.63	21191.8	181.313	96.8327	192.109	241.576	0
323.941	6218.79	21.9812	218.391	120.075	204.258	50.4227	16.0531	0.26216	3.87135e-07	236.021	0				323.941	50591.8	0.00116	9508.3	21127.8	174.523	93.131	184.592	241.388	0
324.175	6129.66	23.2006	210.243	115.514	196.472	48.1101	15.2733	0.24667	3.53607e-07	236.021	0				324.175	50583.2	0.00125	9641.02	21060.5	167.968	89.5608	177.349	241.388	0.0032
324.408	6041.71	24.4816	202.377	111.114	188.962	45.8989	14.5301	0.23208	3.22971e-07	236.021	0				324.408	50572.5	0.00136	9773.76	20989.9	161.641	86.1178	170.372	241.388	0
324.642	5954.92	25.8271	194.783	106.87	181.718	43.7849	13.8216	0.21833	2.94977e-07	236.017	0				324.642	50559.7	0.00147	9906.48	20916.2	155.534	82.7979	163.652	241.341	0
324.875	5869.28	27.2398	187.453	102.776	174.733	41.7642	13.1465	0.20539	2.694e-07	236.017	0				324.875	50544.9	0.00159	10039.1	20839.4	149.642	79.5972	157.179	241.341	0
325.108	5784.77	28.7228	180.378	98.8281	167.998	39.8327	12.5031	0.19319	2.46032e-07	236.017	0				325.108	50527.8	0.00172	10171.6	20759.5	143.957	76.5118	150.946	241.341	0
325.342	5701.37	30.2793	173.552	95.0215	161.504	37.9869	11.8901	0.1817	2.24683e-07	235.873	0				325.342	50508.6	0.00185	10304	20676.6	138.473	73.5379	144.944	241.271	0
325.575	5619.09	31.9123	166.965	91.3515	155.245	36.2231	11.3061	0.17089	2.05179e-07	235.873	0				325.575	50487.1	0.002	10436.2	20590.7	133.182	70.672	139.166	241.271	0.0085
325.809	5537.89	33.6254	160.611	87.8137	149.212	34.5378	10.7498	0.16071	1.87362e-07	235.873	0				325.809	50463.3	0.00216	10568.1	20501.9	128.08	67.9104	133.605	241.271	0
326.042	5457.79	35.422	154.481	84.4038	143.398	32.9277	10.2199	0.15112	1.71086e-07	235.685	0				326.042	50437.2	0.00234	10699.8	20410.3	123.16	65.2497	128.251	241.167	0
326.275	5378.76	37.3056	148.569	81.1175	137.796	31.3897	9.71528	0.14209	1.56218e-07	235.685	0				326.275	50408.8	0.00252	10831.1	20315.9	118.417	62.6865	123.1	241.167	0.1356
326.509	5300.79	39.28	142.869	77.9509	132.398	29.9207	9.2347	0.13359	1.42638e-07	235.685	0				326.509	50377.9	0.00272	10962	20218.7	113.843	60.2176	118.142	241.167	0
326.742	5223.88	41.3491	137.372	74.8999	127.198	28.5177	8.77709	0.12559	1.30233e-07	235.626	0				326.742	50344.6	0.00293	11092.5	20118.9	109.435	57.8398	113.373	240.928	0
326.976	5148.02	43.517	132.072	71.9607	122.19	27.1779	8.34141	0.11806	1.18904e-07	235.626	0.0006				326.976	50308.9	0.00317	11222.6	20016.4	105.186	55.55	108.785	240.928	0
327.209	5073.2	45.7877	126.964	69.1296	117.366	25.8987	7.92664	0.11097	1.08557e-07	235.626	0				327.209	50270.6	0.00341	11352.1	19911.3	101.091	53.3454	104.371	240.928	0
327.442	4999.42	48.1656	122.04	66.4029	112.722	24.6774	7.53182	0.10431	9.91066e-08	235.51	0				327.442	50229.9	0.00368	11481.1	19803.8	97.1459	51.2228	100.127	240.816	0
327.676	4926.67	50.6552	117.295	63.7771	108.249	23.5114	7.15604	0.09803	9.04763e-08	235.51	0.0005				327.676	50186.5	0.00396	11609.5	19693.8	93.3446	49.1796	96.0448	240.816	0.0001
327.909	4854.94	53.261	112.722	61.2488	103.944	22.3986	6.7984	0.09213	8.25949e-08	235.51	0				327.909	50140.7	0.00427	11737.3	19581.4	89.6827	47.2131	92.12	240.816	0
328.143	4784.23	55.9879	108.317	58.8146	99.7991	21.3364	6.45807	0.08657	7.53978e-08	235.179	0				328.143	50092.2	0.0046	11864.3	19466.7	86.1556	45.3205	88.3467	240.732	0
328.376	4714.53	58.8409	104.073	56.4714	95.81	20.3227	6.13425	0.08135	6.88257e-08	235.179	0				328.376	50041.1	0.00495	11990.7	19349.7	82.7586	43.4994	84.7194	240.732	0.0003
328.61	4645.85	61.825	99.9846	54.2161	91.971	19.3555	5.82615	0.07643	6.28246e-08	235.179	0				328.61	49987.4	0.00533	12116.2	19230.5	79.4874	41.7472	81.2329	240.732	0
328.843	4578.17	64.9455	96.0473	52.0455	88.2768	18.4326	5.53306	0.07181	5.7345e-08	235.032	0				328.843	49931	0.00574	12241	19109.2	76.3378	40.0616	77.8821	240.685	0
329.076	4511.49	68.2079	92.2556	49.9568	84.7225	17.5522	5.25426	0.06746	5.23418e-08	235.032	0.0487				329.076	49872	0.00618	12364.9	18985.8	73.3055	38.4401	74.6621	240.685	0.0057
329.31	4445.82	71.6179	88.6047	47.9472	81.3032	16.7123	4.98908	0.06337	4.77738e-08	235.032	0				329.31	49810.3	0.00664	12487.9	18860.4	70.3865	36.8807	71.5683	240.685	0
329.543	4381.15	75.1813	85.0897	46.0138	78.0141	15.9112	4.73689	0.05952	4.36032e-08	234.819	0				329.543	49745.8	0.00715	12610	18733	67.5771	35.3809	68.5959	240.578	0
329.777	4317.47	78.9042	81.7059	44.1539	74.8507	15.1472	4.49707	0.05591	3.97955e-08	234.819	0.0028				329.777	49678.7	0.00768	12731	18603.7	64.8732	33.9388	65.7405	240.578	0.0004
330.01	4254.8	82.7927	78.4489	42.3651	71.8085	14.4186	4.26903	0.05251	3.63194e-08	234.819	0				330.01	49608.9	0.00826	12851.1	18472.6	62.2714	32.5523	62.998	240.578	0
330.243	4193.12	86.8534	75.3143	40.6447	68.8832	13.7239	4.05222	0.04931	3.3146e-08	234.641	0				330.243	49536.3	0.00887	12970	18339.8	59.7681	31.2194	60.364	240.489	0
330.477	4132.43	91.0929	72.2978	38.9905	66.0706	13.0615	3.84611	0.0463	3.0249e-08	234.641	0.0001				330.477	49461	0.00953	13087.9	18205.2	57.3597	29.9382	57.8346	240.489	0.0005
330.71	4072.75	95.518	69.3953	37.3999	63.3668	12.43	3.65017	0.04348	2.76045e-08	234.641	0				330.71	49382.9	0.01024	13204.6	18069.1	55.0431	28.7068	55.4059	240.489	0
330.944	4014.06	100.136	66.6029	35.8707	60.7677	11.828	3.46394	0.04082	2.51906e-08	234.184	0				330.944	49302.1	0.01099	13320.1	17931.3	52.8148	27.5234	53.0742	240.265	0
331.177	3956.37	104.954	63.9166	34.4008	58.2697	11.2543	3.28695	0.03833	2.29871e-08	234.184	0				331.177	49218.5	0.0118	13434.4	17792	50.6719	26.3862	50.8358	240.265	0.0026
331.41	3899.67	109.979	61.3327	32.9879	55.869	10.7074	3.11874	0.03598	2.09759e-08	234.184	0				331.41	49132.2	0.01266	13547.4	17651.3	48.6113	25.2936	48.6873	240.265	0
331.644	3843.98	115.22	58.8477	31.6301	53.5622	10.1863	2.95891	0.03378	1.91401e-08	233.58	0				331.644	49043.1	0.01359	13659.1	17509.2	46.63	24.244	46.6253	240.052	0
331.877	3789.3	120.684	56.458	30.3253	51.3458	9.68975	2.80705	0.03171	1.74646e-08	233.58	0.2601				331.877	48951.3	0.01458	13769.4	17365.8	44.7252	23.2358	44.6464	240.052	0.0043
332.111	3735.62	126.379	54.1602	29.0716	49.2165	9.21663	2.66277	0.02976	1.59354e-08	233.58	0				332.111	48856.7	0.01563	13878.4	17221.1	42.8942	22.2674	42.7476	240.052	0
332.344	3682.95	132.315	51.9511	27.8672	47.1711	8.76589	2.52571	0.02793	1.45397e-08	231.855	0				332.344	48759.4	0.01676	13985.9	17075.2	41.1342	21.3374	40.9258	239.343	0
332.578	3631.29	138.499	49.8273	26.7101	45.2065	8.33652	2.39551	0.02621	1.3266e-08	231.855	0.0002				332.578	48659.3	0.01796	14091.9	16928.2	39.4428	20.4444	39.1781	239.343	0.001
332.811	3580.65	144.942	47.786	25.5988	43.3198	7.92752	2.27185	0.0246	1.21035e-08	231.855	0				332.811	48556.4	0.01925	14196.5	16780.1	37.8175	19.5869	37.5016	239.343	0
333.044	3531.03	151.651	45.824	24.5314	41.508	7.53799	2.15441	0.02308	1.10427e-08	231.543	0				333.044	48450.9	0.02062	14299.5	16630.9	36.2557	18.7637	35.8936	239.167	0
333.278	3482.43	158.637	43.9385	23.5064	39.7683	7.16702	2.04288	0.02166	1.00746e-08	231.543	0				333.278	48342.6	0.02208	14401	16480.9	34.7553	17.9734	34.3515	239.167	0.0005
333.511	3434.86	165.909	42.1267	22.5221	38.0981	6.81376	1.93698	0.02032	9.19118e-09	231.543	0				333.511	48231.5	0.02365	14500.8	16329.9	33.3139	17.2149	32.8727	239.167	0
333.745	3388.32	173.477	40.386	21.5772	36.4948	6.4774	1.83643	0.01907	8.38505e-09	231.258	0				333.745	48117.8	0.02532	14599	16178.1	31.9295	16.4869	31.4548	239.038	0
333.978	3342.83	181.353	38.7137	20.67	34.9558	6.15716	1.74097	0.01789	7.64945e-09	231.258	0.0001				333.978	48001.3	0.02709	14695.6	16025.5	30.5997	15.7883	30.0954	239.038	0.0002
334.211	3298.38	189.546	37.1073	19.7992	33.4788	5.8523	1.65035	0.01678	6.97825e-09	231.258	0				334.211	47882.2	0.02899	14790.4	15872.2	29.3228	15.1179	28.7923	239.038	0
334.445	3254.97	198.067	35.5643	18.9634	32.0613	5.56209	1.56433	0.01574	6.3658e-09	230.952	0				334.445	47760.3	0.03101	14883.5	15718.2	28.0966	14.4748	27.5432	238.835	0
334.678	3212.63	206.928	34.0825	18.1613	30.7011	5.28587	1.48268	0.01477	5.80699e-09	230.952	0.0001				334.678	47635.8	0.03317	14974.8	15563.6	26.9193	13.8577	26.3459	238.835	0.0004
334.912	3171.35	216.14	32.6595	17.3916	29.3961	5.02298	1.4052	0.01385	5.29713e-09	230.952	0				334.912	47508.7	0.03546	15064.4	15408.5	25.789	13.2659	25.1986	238.835	0
335.145	3131.14	225.716	31.2932	16.6531	28.1441	4.7728	1.33166	0.01299	4.83194e-09	230.887	0				335.145	47378.9	0.03791	15152.1	15252.9	24.704	12.6982	24.0992	237.24	0
335.378	3092.01	235.666	29.9814	15.9445	26.943	4.53473	1.26188	0.01218	4.40752e-09	230.887	0				335.378	47246.5	0.04051	15237.9	15096.9	23.6626	12.1537	23.0457	237.24	0.0001
335.612	3053.96	246.005	28.7221	15.2648	25.7911	4.30821	1.19567	0.01142	4.02031e-09	230.887	0				335.612	47111.5	0.04329	15321.9	14940.4	22.6632	11.6316	22.0365	237.24	0
335.845	3017.01	256.744	27.5133	14.6128	24.6862	4.0927	1.13286	0.01071	3.66704e-09	230.767	0				335.845	46973.9	0.04624	15403.9	14783.7	21.7041	11.131	21.0697	237.236	0
336.079	2981.16	267.897	26.3531	13.9874	23.6267	3.88768	1.07327	0.01004	3.34475e-09	230.767	0.0002				336.079	46833.7	0.04938	15484	14626.7	20.7838	10.651	20.1436	237.236	0
336.312	2946.41	279.477	25.2397	13.3877	22.6107	3.69266	1.01674	0.00942	3.05074e-09	230.767	0				336.312	46691	0.05273	15562.2	14469.4	19.9008	10.1909	19.2566	237.236	0
336.546	2912.79	291.499	24.1712	12.8126	21.6366	3.50716	0.96312	0.00883	2.78252e-09	230.75	0				336.546	46545.7	0.05628	15638.4	14312	19.0537	9.74979	18.4072	236.602	0
336.779	2880.29	303.976	23.1461	12.2612	20.7028	3.33074	0.91227	0.00828	2.53784e-09	230.75	0.0001				336.779	46398	0.06006	15712.6	14154.4	18.2411	9.32702	17.5937	236.602	0.0176
337.012	2848.94	316.922	22.1625	11.7325	19.8075	3.16296	0.86404	0.00776	2.31464e-09	230.75	0				337.012	46247.7	0.06408	15784.7	13996.8	17.4617	8.92184	16.8149	236.602	0
337.246	2818.73	330.354	21.2189	11.2257	18.9495	3.00341	0.8183	0.00727	2.11103e-09	230.471	0				337.246	46095	0.06836	15854.8	13839.2	16.7142	8.53356	16.0692	236.516	0
337.479	2789.68	344.285	20.3139	10.74	18.1271	2.85171	0.77494	0.00682	1.9253e-09	230.471	0.0002				337.479	45939.8	0.0729	15922.8	13681.5	15.9974	8.16151	15.3554	236.516	0.0111
337.713	2761.79	358.733	19.4458	10.2744	17.339	2.70748	0.73382	0.00639	1.75588e-09	230.471	0				337.713	45782.3	0.07772	15988.7	13524	15.3101	7.80505	14.6721	236.516	0
337.946	2735.09	373.712	18.6133	9.82812	16.5838	2.57036	0.69483	0.00599	1.60135e-09	230.129	0				337.946	45622.3	0.08285	16052.5	13366.6	14.6511	7.46355	14.018	236.426	0
338.179	2709.58	389.239	17.8149	9.40051	15.8602	2.44001	0.65788	0.00561	1.4604e-09	230.129	0				338.179	45460	0.08829	16114.2	13209.3	14.0193	7.13641	13.3921	236.426	0.0003
338.413	2685.27	405.33	17.0495	8.99079	15.167	2.31611	0.62284	0.00526	1.33183e-09	230.129	0				338.413	45295.3	0.09407	16173.8	13052.3	13.4137	6.82307	12.7931	236.426	0
338.646	2662.17	422.004	16.3156	8.59823	14.5029	2.19835	0.58964	0.00493	1.21456e-09	229.813	0				338.646	45128.3	0.10021	16231.2	12895.5	12.8332	6.52297	12.2199	236.084	0
338.88	2640.31	439.278	15.612	8.22216	13.8667	2.08643	0.55816	0.00462	1.10761e-09	229.813	0				338.88	44959	0.10672	16286.4	12739	12.2768	6.23557	11.6715	236.084	0.0035
339.113	2619.68	457.168	14.9375	7.86191	13.2575	1.98007	0.52834	0.00433	1.01005e-09	229.813	0				339.113	44787.5	0.11363	16339.4	12582.9	11.7437	5.96037	11.1469	236.084	0
339.346	2600.3	475.695	14.2911	7.51685	12.674	1.879	0.50007	0.00406	9.21081e-10	229.371	0				339.346	44613.7	0.12095	16390.2	12427.1	11.2327	5.69686	10.645	235.707	0
339.58	2582.19	494.876	13.6716	7.18638	12.1152	1.78298	0.47329	0.0038	8.39935e-10	229.371	0.0001				339.58	44437.7	0.12873	16438.8	12271.7	10.7432	5.44458	10.1649	235.707	0.0009
339.813	2565.36	514.73	13.0778	6.8699	11.5802	1.69174	0.44791	0.00356	7.65927e-10	229.371	0				339.813	44259.6	0.13697	16485.2	12116.8	10.2742	5.20308	9.70578	235.707	0
340.047	2549.83	535.278	12.5089	6.56685	11.068	1.60507	0.42387	0.00334	6.98432e-10	229.129	0				340.047	44079.3	0.1457	16529.4	11962.4	9.82492	4.9719	9.26666	235.671	0
340.28	2535.6	556.539	11.9638	6.27669	10.5776	1.52273	0.40109	0.00312	6.36877e-10	229.129	0.0001				340.28	43896.9	0.15496	16571.3	11808.6	9.39455	4.75063	8.84674	235.671	0
340.514	2522.7	578.533	11.4416	5.99889	10.1081	1.44453	0.37951	0.00293	5.8074e-10	229.129	0				340.514	43712.4	0.16476	16610.9	11655.3	8.98233	4.53886	8.44522	235.671	0
340.747	2511.14	601.281	10.9413	5.73294	9.65879	1.37025	0.35907	0.00274	5.29545e-10	228.08	0				340.747	43525.9	0.17515	16648.3	11502.6	8.58755	4.3362	8.06132	235.635	0
340.98	2500.93	624.805	10.4621	5.47838	9.22872	1.2997	0.33971	0.00257	4.82857e-10	228.08	0.0501				340.98	43337.3	0.18616	16683.5	11350.6	8.20949	4.14228	7.6943	235.635	0.0053
341.214	2492.09	649.126	10.0032	5.23472	8.81715	1.23271	0.32137	0.0024	4.40281e-10	228.08	0				341.214	43146.7	0.19781	16716.3	11199.2	7.84748	3.95674	7.34346	235.635	0
341.447	2484.64	674.266	9.56362	5.00153	8.4233	1.16909	0.30401	0.00225	4.01455e-10	227.971	0				341.447	42954.2	0.21014	16746.9	11048.6	7.50087	3.77923	7.00809	235.599	0
341.681	2478.6	700.248	9.14269	4.77837	8.04644	1.10869	0.28756	0.00211	3.66048e-10	227.971	0				341.681	42759.8	0.2232	16775.2	10898.7	7.16903	3.60941	6.68756	235.599	0.0001
341.914	2473.97	727.095	8.73963	4.56482	7.68588	1.05134	0.27199	0.00198	3.33761e-10	227.971	0				341.914	42563.5	0.23701	16801.2	10749.5	6.85136	3.44697	6.38123	235.599	0
342.147	2470.79	754.829	8.35372	4.36051	7.34094	0.99689	0.25725	0.00185	3.04319e-10	227.925	0				342.147	42365.3	0.25163	16825	10601.2	6.54729	3.29161	6.08849	235.488	0
342.381	2469.07	783.475	7.98426	4.16503	7.01097	0.9452	0.24329	0.00173	2.77472e-10	227.925	0.0001				342.381	42165.3	0.26708	16846.5	10453.7	6.25625	3.14301	5.80876	235.488	0.0031
342.614	2468.82	813.057	7.63058	3.97803	6.69535	0.89614	0.23008	0.00162	2.5299e-10	227.925	0				342.614	41963.6	0.28343	16865.6	10307	5.97771	3.00091	5.5415	235.488	0
342.848	2470.06	843.6	7.29203	3.79915	6.39347	0.84957	0.21757	0.00152	2.30667e-10	227.87	0				342.848	41760	0.30071	16882.6	10161.2	5.71115	2.86503	5.28616	233.787	0
343.081	2472.82	875.129	6.968	3.62805	6.10477	0.80537	0.20573	0.00142	2.10311e-10	227.87	0				343.081	41554.8	0.31897	16897.2	10016.4	5.45609	2.7351	5.04222	233.787	0
343.314	2477.12	907.669	6.65789	3.46441	5.82869	0.76343	0.19452	0.00133	1.91751e-10	227.87	0				343.314	41347.8	0.33828	16909.5	9872.43	5.21204	2.61089	4.80921	233.787	0
343.548	2482.97	941.247	6.36112	3.30792	5.5647	0.72362	0.18391	0.00125	1.74826e-10	227.87	0				343.548	41139.3	0.35867	16919.6	9729.46	4.97856	2.49213	4.58665	233.602	0
343.781	2490.4	975.888	6.07715	3.15827	5.3123	0.68585	0.17387	0.00117	1.59395e-10	227.87	0				343.781	40929.1	0.38021	16927.5	9587.48	4.75519	2.37862	4.37409	233.602	0.0001
344.015	2499.42	1011.62	5.80544	3.01518	5.07099	0.65001	0.16437	0.00109	1.45324e-10	227.87	0				344.015	40717.3	0.40296	16933	9446.5	4.54153	2.27011	4.1711	233.602	0
344.248	2510.06	1048.47	5.54549	2.87837	4.8403	0.61601	0.15538	0.00102	1.32495e-10	227.69	0				344.248	40504	0.42699	16936.4	9306.54	4.33716	2.16641	3.97725	233.452	0
344.481	2522.34	1086.47	5.29681	2.74759	4.61979	0.58375	0.14687	0.000956566	1.20797e-10	227.69	0.0001				344.481	40289.2	0.45235	16937.4	9167.64	4.1417	2.0673	3.79215	233.452	0.0311
344.715	2536.29	1125.64	5.05892	2.62256	4.40902	0.55315	0.13882	0.000895312	1.10131e-10	227.69	0				344.715	40072.9	0.47911	16936.3	9029.8	3.95477	1.97259	3.61543	233.452	0
344.948	2551.92	1166.01	4.83139	2.50305	4.20758	0.52412	0.13121	0.000837945	1.00407e-10	226.675	0				344.948	39855.2	0.50735	16932.9	8893.04	3.77602	1.88209	3.44671	233.127	0
345.182	2569.26	1207.62	4.61377	2.38883	4.01507	0.49658	0.124	0.000784221	9.15403e-11	226.675	0				345.182	39636.1	0.53715	16927.3	8757.39	3.60511	1.79562	3.28565	233.127	0
345.415	2588.33	1250.49	4.40565	2.27966	3.83111	0.47047	0.11719	0.000733911	8.34563e-11	226.675	0				345.415	39415.7	0.56857	16919.5	8622.86	3.44169	1.71301	3.1319	233.127	0
345.649	2609.16	1294.65	4.20664	2.17533	3.65534	0.4457	0.11074	0.000686801	7.60858e-11	226.088	0				345.649	39193.9	0.60171	16909.5	8489.47	3.28546	1.63409	2.98516	233.088	0
345.882	2631.76	1340.13	4.01634	2.07565	3.48739	0.42221	0.10464	0.000642689	6.93659e-11	226.088	0				345.882	38970.9	0.63665	16897.3	8357.22	3.13611	1.5587	2.8451	233.088	0
346.115	2656.18	1386.97	3.83439	1.98039	3.32695	0.39994	0.09888	0.000601386	6.32391e-11	226.088	0				346.115	38746.6	0.67348	16883	8226.15	2.99335	1.48669	2.71144	233.088	0
346.349	2682.43	1435.19	3.66044	1.88939	3.17367	0.37882	0.09342	0.000562715	5.76532e-11	225.906	0				346.349	38521.1	0.7123	16866.5	8096.26	2.85689	1.41792	2.58389	232.215	0
346.582	2710.53	1484.82	3.49415	1.80245	3.02726	0.3588	0.08827	0.00052651	5.25605e-11	225.906	0				346.582	38294.4	0.7532	16847.9	7967.56	2.72648	1.35224	2.46219	232.215	0.0007
346.816	2740.52	1535.91	3.33519	1.71939	2.88741	0.33982	0.08339	0.000492615	4.79175e-11	225.906	0				346.816	38066.6	0.79628	16827.2	7840.07	2.60185	1.28952	2.34606	232.215	0
347.049	2772.42	1588.48	3.18326	1.64006	2.75385	0.32182	0.07878	0.000460884	4.36844e-11	225.479	0				347.049	37837.7	0.84166	16804.3	7713.79	2.48275	1.22962	2.23527	231.954	0
347.282	2806.26	1642.56	3.03805	1.56429	2.6263	0.30476	0.07441	0.00043118	3.98251e-11	225.479	0				347.282	37607.7	0.88944	16779.4	7588.74	2.36896	1.17244	2.12958	231.954	0.0028
347.516	2842.06	1698.19	2.89927	1.49192	2.50449	0.28858	0.07029	0.000403376	3.63067e-11	225.479	0				347.516	37376.8	0.93975	16752.4	7464.93	2.26023	1.11784	2.02876	231.954	0
347.749	2879.86	1755.4	2.76666	1.42281	2.38818	0.27326	0.06639	0.00037735	3.3099e-11	225.295	0				347.749	37144.8	0.9927	16723.4	7342.37	2.15635	1.06572	1.9326	231.443	0
347.983	2919.68	1814.23	2.63994	1.35681	2.27713	0.25873	0.06271	0.00035299	3.01746e-11	225.295	0				347.983	36911.9	1.04843	16692.3	7221.07	2.05712	1.01596	1.84088	231.443	0
348.216	2961.55	1874.71	2.51887	1.2938	2.17111	0.24496	0.05923	0.00033019	2.75085e-11	225.295	0				348.216	36678.1	1.10706	16659.2	7101.03	1.96232	0.96847	1.7534	231.443	0
348.449	3005.5	1936.88	2.40319	1.23363	2.06989	0.23191	0.05593	0.000308852	2.50779e-11	225.209	0				348.449	36443.5	1.16874	16624.1	6982.26	1.87178	0.92314	1.66998	231.344	0
348.683	3051.56	2000.77	2.29269	1.17619	1.97327	0.21954	0.05282	0.000288882	2.28621e-11	225.209	0.0001				348.683	36208	1.23361	16587.1	6864.76	1.78531	0.87988	1.59043	231.344	0
348.916	3099.76	2066.42	2.18712	1.12135	1.88105	0.20783	0.04988	0.000270194	2.0842e-11	225.209	0				348.916	35971.7	1.30182	16548.1	6748.55	1.70272	0.83859	1.51458	231.344	0
349.15	3150.13	2133.86	2.08629	1.06901	1.79302	0.19673	0.0471	0.000252705	1.90003e-11	225.143	0				349.15	35734.6	1.37354	16507.2	6633.63	1.62385	0.79919	1.44226	230.214	0
349.383	3202.7	2203.13	1.98999	1.01905	1.70901	0.18621	0.04447	0.00023634	1.73214e-11	225.143	0.0033				349.383	35496.8	1.44892	16464.4	6520	1.54854	0.7616	1.37331	230.214	0
349.617	3257.51	2274.27	1.89801	0.97136	1.62884	0.17624	0.04199	0.000221027	1.57908e-11	225.143	0				349.617	35258.4	1.52814	16419.7	6407.66	1.47663	0.72573	1.30758	230.214	0
349.85	3314.58	2347.32	1.81017	0.92585	1.55234	0.1668	0.03964	0.000206699	1.43954e-11	225.098	0				349.85	35019.3	1.61137	16373.1	6296.63	1.40798	0.69151	1.24492	230.184	0
350.083	3373.95	2422.31	1.7263	0.88241	1.47934	0.15786	0.03743	0.000193293	1.31234e-11	225.098	0.0008				350.083	34779.6	1.69881	16324.8	6186.89	1.34244	0.65886	1.1852	230.184	0
350.317	3435.65	2499.28	1.64621	0.84097	1.40969	0.14939	0.03533	0.000180751	1.19637e-11	225.098	0				350.317	34539.4	1.79064	16274.6	6078.46	1.27987	0.62772	1.12827	230.184	0
350.55	3499.71	2578.28	1.56974	0.80142	1.34324	0.14137	0.03335	0.000169016	1.09065e-11	225.033	0				350.55	34298.6	1.88708	16222.6	5971.34	1.22014	0.59802	1.07402	229.984	0
350.784	3566.17	2659.33	1.49673	0.76369	1.27984	0.13377	0.03148	0.000158038	9.94277e-12	225.033	0.0001				350.784	34057.3	1.98832	16168.9	5865.52	1.16314	0.56968	1.02232	229.984	0.0002
351.017	3635.06	2742.49	1.42704	0.7277	1.21937	0.12657	0.02972	0.000147769	9.06418e-12	225.033	0				351.017	33815.5	2.09459	16113.5	5761	1.10873	0.54266	0.97305	229.984	0
351.25	3706.41	2827.78	1.36051	0.69335	1.16169	0.11976	0.02805	0.000138162	8.26322e-12	224.617	0				351.25	33573.3	2.20613	16056.3	5657.79	1.0568	0.51689	0.9261	228.677	0
351.484	3780.25	2915.25	1.29701	0.6606	1.10667	0.1133	0.02647	0.000129175	7.53305e-12	224.617	0.0307				351.484	33330.8	2.32315	15997.5	5555.89	1.00725	0.49232	0.88137	228.677	0.05
351.717	3856.64	3004.94	1.23639	0.62935	1.0542	0.10719	0.02499	0.000120769	6.86741e-12	224.617	0				351.717	33087.9	2.44592	15937.1	5455.29	0.95996	0.46888	0.83875	228.677	0
351.951	3935.58	3096.88	1.17855	0.59955	1.00416	0.10141	0.02358	0.000112906	6.2606e-12	224.524	0				351.951	32844.6	2.57469	15875	5355.99	0.91485	0.44654	0.79815	228.466	0
352.184	4017.14	3191.13	1.12334	0.57112	0.95644	0.09593	0.02225	0.000105552	5.70741e-12	224.524	0				352.184	32601.1	2.70972	15811.3	5257.99	0.8718	0.42524	0.75947	228.466	0.0006
352.417	4101.32	3287.72	1.07066	0.54402	0.91093	0.09074	0.021	9.8674e-05	5.20311e-12	224.524	0				352.417	32357.4	2.8513	15746.1	5161.29	0.83073	0.40493	0.72263	228.466	0
352.651	4188.19	3386.69	1.02039	0.51817	0.86755	0.08583	0.01982	9.22411e-05	4.74338e-12	224.52	0				352.651	32113.4	2.99972	15679.4	5065.88	0.79155	0.38557	0.68754	227.661	0
352.884	4277.76	3488.08	0.97243	0.49352	0.82618	0.08118	0.0187	8.6225e-05	4.32429e-12	224.52	0.0001				352.884	31869.3	3.15527	15611.1	4971.76	0.75418	0.36711	0.65411	227.661	0.0023
353.118	4370.08	3591.94	0.92667	0.47002	0.78674	0.07678	0.01764	8.05988e-05	3.94223e-12	224.52	0				353.118	31625.1	3.31826	15541.4	4878.92	0.71853	0.34952	0.62228	227.661	0
353.351	4465.19	3698.31	0.88302	0.44761	0.74915	0.07262	0.01664	7.53374e-05	3.59393e-12	224.377	0				353.351	31380.7	3.48903	15470.2	4787.37	0.68453	0.33276	0.59196	227.431	0
353.585	4563.12	3807.23	0.84137	0.42625	0.71331	0.06867	0.0157	7.04174e-05	3.27642e-12	224.377	0				353.585	31136.3	3.66791	15397.6	4697.09	0.6521	0.31678	0.5631	227.431	0.0083
353.818	4663.9	3918.74	0.80164	0.40588	0.67915	0.06494	0.01481	6.58167e-05	2.98697e-12	224.377	0				353.818	30891.8	3.85524	15323.6	4608.09	0.62117	0.30155	0.53561	227.431	0
354.051	4767.58	4032.88	0.76375	0.38647	0.64659	0.06141	0.01398	6.15148e-05	2.7231e-12	224.325	0				354.051	30647.3	4.0514	15248.3	4520.35	0.59168	0.28704	0.50943	227.29	0
354.285	4874.19	4149.7	0.72761	0.36796	0.61556	0.05807	0.01318	5.74924e-05	2.48255e-12	224.325	0.0003				354.285	30402.9	4.25675	15171.6	4433.86	0.56356	0.27321	0.48451	227.29	0
354.518	4983.77	4269.25	0.69314	0.35033	0.58598	0.05491	0.01244	5.37315e-05	2.26326e-12	224.325	0				354.518	30158.5	4.4717	15093.7	4348.64	0.53674	0.26004	0.46079	227.29	0
354.752	5096.36	4391.55	0.66027	0.33352	0.5578	0.05192	0.01173	5.02152e-05	2.06335e-12	223.75	0				354.752	29914.3	4.69664	15014.5	4264.65	0.51118	0.24748	0.4382	226.484	0
354.985	5212	4516.66	0.62893	0.3175	0.53095	0.04908	0.01106	4.69276e-05	1.8811e-12	223.75	0.0018				354.985	29670.1	4.932	14934	4181.91	0.4868	0.23553	0.4167	226.484	0.0001
355.218	5330.73	4644.63	0.59904	0.30223	0.50536	0.0464	0.01044	4.38541e-05	1.71496e-12	223.75	0				355.218	29426.2	5.17822	14852.4	4100.4	0.46357	0.22413	0.39624	226.484	0
355.452	5452.58	4775.48	0.57054	0.28769	0.48098	0.04387	0.00984	4.09808e-05	1.5635e-12	223.451	0				355.452	29182.4	5.43575	14769.6	4020.11	0.44142	0.21328	0.37676	225.545	0
355.685	5577.59	4909.27	0.54337	0.27383	0.45776	0.04147	0.00928	3.82946e-05	1.42542e-12	223.451	0.0376				355.685	28938.9	5.70506	14685.6	3941.03	0.4203	0.20294	0.35822	225.545	0.0001
355.919	5705.8	5046.04	0.51747	0.26062	0.43563	0.0392	0.00875	3.57836e-05	1.29955e-12	223.451	0				355.919	28695.6	5.98664	14600.6	3863.17	0.40018	0.1931	0.34057	225.545	0
356.152	5837.25	5185.84	0.49277	0.24804	0.41455	0.03706	0.00826	3.34363e-05	1.18479e-12	223.142	0				356.152	28452.6	6.28099	14514.4	3786.5	0.381	0.18372	0.32378	225.004	0
356.385	5971.98	5328.7	0.46923	0.23605	0.39447	0.03503	0.00779	3.12422e-05	1.08018e-12	223.142	0.0001				356.385	28209.9	6.58864	14427.3	3711.03	0.36272	0.17479	0.3078	225.004	0.0001
356.619	6110.03	5474.68	0.44679	0.22463	0.37535	0.03311	0.00734	2.91912e-05	9.84808e-13	223.142	0				356.619	27967.6	6.91013	14339.1	3636.74	0.3453	0.16628	0.2926	225.004	0
356.852	6251.44	5623.8	0.42541	0.21376	0.35713	0.03129	0.00692	2.72742e-05	8.97863e-13	222.833	0				356.852	27725.7	7.24603	14249.9	3563.62	0.3287	0.15818	0.27813	224.735	0
357.086	6396.24	5776.13	0.40502	0.2034	0.33978	0.02957	0.00653	2.54825e-05	8.18599e-13	222.833	0				357.086	27484.2	7.59691	14159.8	3491.66	0.31288	0.15047	0.26437	224.735	0
357.319	6544.48	5931.7	0.3856	0.19353	0.32326	0.02795	0.00615	2.38078e-05	7.46338e-13	222.833	0				357.319	27243.2	7.96338	14068.7	3420.86	0.29781	0.14313	0.25127	224.735	0
357.553	6696.19	6090.55	0.36708	0.18413	0.30753	0.02641	0.0058	2.22427e-05	6.8046e-13	222.597	0				357.553	27002.6	8.34606	13976.8	3351.2	0.28345	0.13614	0.23882	224.524	0
357.786	6851.42	6252.73	0.34944	0.17518	0.29254	0.02496	0.00547	2.07799e-05	6.20401e-13	222.597	0.0011				357.786	26762.5	8.74561	13884	3282.67	0.26977	0.12948	0.22697	224.524	0
358.019	7010.19	6418.28	0.33263	0.16666	0.27828	0.02359	0.00516	1.94128e-05	5.65647e-13	222.597	0				358.019	26522.9	9.16269	13790.4	3215.27	0.25674	0.12314	0.21569	224.524	0
358.253	7172.56	6587.25	0.31662	0.15854	0.2647	0.02229	0.00486	1.81353e-05	5.1573e-13	222.401	0				358.253	26283.9	9.59799	13696	3148.98	0.24432	0.11711	0.20497	224.434	0
358.486	7338.56	6759.68	0.30136	0.15081	0.25177	0.02106	0.00458	1.69414e-05	4.70221e-13	222.401	0.0002				358.486	26045.5	10.0522	13600.8	3083.79	0.2325	0.11137	0.19477	224.434	0
358.72	7508.23	6935.6	0.28682	0.14346	0.23946	0.0199	0.00432	1.58257e-05	4.28731e-13	222.401	0				358.72	25807.7	10.5261	13504.9	3019.7	0.22123	0.1059	0.18507	224.434	0
358.953	7681.6	7115.07	0.27297	0.13645	0.22774	0.0188	0.00407	1.47832e-05	3.90905e-13	221.65	0				358.953	25570.6	11.0205	13408.3	2956.68	0.21051	0.1007	0.17585	223.548	0
359.186	7858.72	7298.12	0.25977	0.12978	0.21658	0.01776	0.00384	1.3809e-05	3.5642e-13	221.65	0				359.186	25334.1	11.5361	13311	2894.74	0.20029	0.09575	0.16708	223.548	0
359.42	8039.62	7484.8	0.24721	0.12343	0.20596	0.01678	0.00362	1.28987e-05	3.24979e-13	221.65	0				359.42	25098.3	12.0738	13213.1	2833.86	0.19056	0.09104	0.15873	223.548	0
359.653	8224.35	7675.15	0.23524	0.11739	0.19585	0.01585	0.00341	1.20481e-05	2.96315e-13	221.634	0				359.653	24863.3	12.6344	13114.5	2774.03	0.18129	0.08656	0.1508	223.467	0
359.887	8412.93	7869.22	0.22384	0.11163	0.18623	0.01497	0.00321	1.12534e-05	2.70181e-13	221.634	0				359.887	24629	13.2187	13015.4	2715.23	0.17247	0.08229	0.14326	223.467	0.0001
360.12	8605.42	8067.03	0.21298	0.10616	0.17708	0.01414	0.00303	1.05109e-05	2.46354e-13	221.634	0				360.12	24395.4	13.8278	12915.7	2657.46	0.16407	0.07823	0.13609	223.467	0
360.353	8801.83	8268.64	0.20264	0.10095	0.16836	0.01336	0.00285	9.81711e-06	2.24631e-13	221.515	0				360.353	24162.7	14.4624	12815.5	2600.7	0.15607	0.07437	0.12927	223.226	0
360.587	9002.22	8474.08	0.19279	0.09599	0.16007	0.01262	0.00269	9.16895e-06	2.04825e-13	221.515	0				360.587	23930.7	15.1237	12714.8	2544.95	0.14845	0.07069	0.12279	223.226	0
360.82	9206.62	8683.4	0.18341	0.09127	0.15218	0.01192	0.00253	8.5634e-06	1.86767e-13	221.515	0				360.82	23699.7	15.8125	12613.7	2490.19	0.1412	0.0672	0.11663	223.226	0
361.054	9415.06	8896.64	0.17448	0.08677	0.14468	0.01126	0.00239	7.99767e-06	1.70303e-13	221.468	0				361.054	23469.5	16.53	12512.1	2436.4	0.1343	0.06387	0.11077	222.793	0
361.287	9627.59	9113.82	0.16598	0.0825	0.13753	0.01063	0.00225	7.46915e-06	1.55292e-13	221.468	0				361.287	23240.1	17.2771	12410.1	2383.59	0.12773	0.0607	0.1052	222.793	0
361.521	9844.23	9335.01	0.15788	0.07843	0.13074	0.01004	0.00212	6.97543e-06	1.41605e-13	221.468	0				361.521	23011.7	18.055	12307.7	2331.73	0.12147	0.05769	0.09991	222.793	0
361.754	10065	9560.22	0.15018	0.07456	0.12427	0.00948	0.002	6.5142e-06	1.29126e-13	221.262	0				361.754	22784.3	18.8648	12204.9	2280.82	0.11552	0.05483	0.09488	222.545	0
361.987	10290	9789.51	0.14284	0.07088	0.11812	0.00896	0.00188	6.08335e-06	1.17748e-13	221.262	0.006				361.987	22557.8	19.7076	12101.9	2230.84	0.10985	0.05211	0.0901	222.545	0
362.221	10519.2	10022.9	0.13586	0.06737	0.11227	0.00846	0.00177	5.68088e-06	1.07374e-13	221.262	0				362.221	22332.3	20.5847	11998.5	2181.79	0.10446	0.04952	0.08556	222.545	0
362.454	10752.7	10260.5	0.12921	0.06404	0.1067	0.00799	0.00167	5.30493e-06	9.79146e-14	221.085	0				362.454	22107.8	21.4974	11894.9	2133.64	0.09933	0.04705	0.08124	221.983	0
362.688	10990.4	10502.2	0.12288	0.06087	0.10141	0.00754	0.00157	4.95377e-06	8.92897e-14	221.085	0				362.688	21884.3	22.4468	11791	2086.39	0.09444	0.04471	0.07714	221.983	0
362.921	11232.5	10748.1	0.11686	0.05785	0.09637	0.00712	0.00148	4.62576e-06	8.14255e-14	221.085	0				362.921	21661.8	23.4344	11686.9	2040.03	0.08979	0.04248	0.07324	221.983	0
363.154	11478.9	10998.3	0.11113	0.05499	0.09158	0.00672	0.0014	4.31939e-06	7.42547e-14	221.065	0				363.154	21440.4	24.4614	11582.7	1994.54	0.08537	0.04036	0.06954	221.765	0
363.388	11729.7	11252.8	0.10567	0.05226	0.08703	0.00635	0.00132	4.03324e-06	6.77163e-14	221.065	0				363.388	21220.1	25.5293	11478.2	1949.91	0.08116	0.03835	0.06602	221.765	0
363.621	11985	11511.6	0.10048	0.04966	0.0827	0.00599	0.00124	3.76597e-06	6.17543e-14	221.065	0				363.621	21001	26.6395	11373.7	1906.14	0.07716	0.03643	0.06267	221.765	0
363.855	12244.7	11774.8	0.09554	0.04719	0.07858	0.00566	0.00117	3.51635e-06	5.63179e-14	220.97	0				363.855	20782.9	27.7936	11269	1863.2	0.07335	0.03461	0.0595	220.998	0
364.088	12508.8	12042.4	0.09083	0.04484	0.07466	0.00534	0.0011	3.28322e-06	5.13608e-14	220.97	0				364.088	20566	28.993	11164.2	1821.1	0.06972	0.03288	0.05648	220.998	0
364.321	12777.5	12314.4	0.08636	0.04261	0.07094	0.00504	0.00104	3.06549e-06	4.68405e-14	220.97	0				364.321	20350.2	30.2393	11059.4	1779.8	0.06628	0.03124	0.05361	220.998	0
364.555	13050.7	12590.8	0.0821	0.04049	0.06739	0.00476	0.000976329	2.86215e-06	4.27186e-14	220.966	0				364.555	20135.6	31.5342	10954.5	1739.31	0.063	0.02967	0.05089	220.565	0
364.788	13328.5	12871.8	0.07805	0.03847	0.06403	0.00449	0.000919576	2.67225e-06	3.89599e-14	220.966	0				364.788	19922.2	32.8793	10849.6	1699.62	0.05988	0.02818	0.0483	220.565	0
365.022	13610.9	13157.2	0.0742	0.03655	0.06083	0.00424	0.000866098	2.49491e-06	3.55324e-14	220.966	0				365.022	19710.1	34.2763	10744.8	1660.7	0.05691	0.02677	0.04584	220.565	0
365.255	13897.9	13447.2	0.07053	0.03473	0.05778	0.004	0.000815707	2.32929e-06	3.24069e-14	220.903	0				365.255	19499.1	35.7271	10639.9	1622.56	0.05409	0.02543	0.04351	220.358	0
365.488	14189.6	13741.8	0.06705	0.03299	0.05489	0.00378	0.000768226	2.17464e-06	2.95567e-14	220.903	0				365.488	19289.4	37.2334	10535.1	1585.17	0.0514	0.02415	0.04129	220.358	0.001
365.722	14485.9	14041	0.06373	0.03134	0.05214	0.00357	0.000723489	2.03022e-06	2.69575e-14	220.903	0				365.722	19081	38.7972	10430.4	1548.53	0.04885	0.02293	0.03919	220.358	0
365.955	14786.9	14344.8	0.06057	0.02977	0.04952	0.00337	0.000681339	1.89536e-06	2.45872e-14	220.385	0				365.955	18873.8	40.4203	10325.8	1512.62	0.04642	0.02178	0.03719	219.967	0
366.189	15092.7	14653.3	0.05757	0.02828	0.04704	0.00318	0.000641627	1.76943e-06	2.24257e-14	220.385	0				366.189	18668	42.1047	10221.4	1477.44	0.04411	0.02068	0.03529	219.967	0
366.422	15403.2	14966.4	0.05472	0.02686	0.04468	0.003	0.000604214	1.65184e-06	2.04544e-14	220.385	0				366.422	18463.4	43.8526	10117	1442.97	0.04191	0.01964	0.03349	219.967	0
366.656	15718.4	15284.3	0.052	0.02552	0.04243	0.00283	0.000568967	1.54204e-06	1.86567e-14	219.589	0				366.656	18260.2	45.6659	10012.8	1409.2	0.03982	0.01865	0.03178	219.698	0
366.889	16038.5	15606.9	0.04942	0.02424	0.0403	0.00267	0.000535763	1.43952e-06	1.70173e-14	219.589	0				366.889	18058.3	47.5469	9908.85	1376.12	0.03784	0.01771	0.03015	219.698	0.0015
367.122	16363.3	15934.2	0.04696	0.02302	0.03827	0.00252	0.000504482	1.3438e-06	1.55221e-14	219.589	0				367.122	17857.7	49.4977	9805.07	1343.73	0.03595	0.01682	0.02861	219.698	0
367.356	16693	16266.3	0.04463	0.02186	0.03634	0.00238	0.000475016	1.25442e-06	1.41585e-14	219.484	0				367.356	17658.5	51.5207	9701.51	1312	0.03416	0.01597	0.02714	218.972	0
367.589	17027.6	16603.2	0.0424	0.02076	0.03451	0.00224	0.00044726	1.17097e-06	1.29149e-14	219.484	0				367.589	17460.7	53.6182	9598.2	1280.92	0.03245	0.01516	0.02575	218.972	0
367.823	17367	16944.9	0.04029	0.01972	0.03277	0.00212	0.000421115	1.09305e-06	1.17807e-14	219.484	0				367.823	17264.3	55.7925	9495.15	1250.5	0.03083	0.01439	0.02443	218.972	0
368.056	17711.2	17291.5	0.03828	0.01872	0.03112	0.002	0.000396488	1.02031e-06	1.07463e-14	219.414	0				368.056	17069.3	58.0463	9392.39	1220.71	0.02928	0.01366	0.02318	218.841	0
368.289	18060.4	17642.9	0.03637	0.01778	0.02954	0.00189	0.000373292	9.52392e-07	9.80284e-15	219.414	0				368.289	16875.7	60.3819	9289.92	1191.54	0.02782	0.01297	0.02199	218.841	0
368.523	18414.5	17999.2	0.03456	0.01688	0.02805	0.00178	0.000351445	8.88984e-07	8.94235e-15	219.414	0				368.523	16683.5	62.802	9187.77	1162.99	0.02642	0.01231	0.02086	218.841	0
368.756	18773.5	18360.3	0.03283	0.01603	0.02663	0.00168	0.000330868	8.29786e-07	8.15753e-15	218.891	0				368.756	16492.8	65.3093	9085.96	1135.05	0.0251	0.01169	0.01978	218.652	0
368.99	19137.5	18726.4	0.03119	0.01522	0.02529	0.00158	0.000311489	7.7452e-07	7.4417e-15	218.891	0				368.99	16303.5	67.9065	8984.5	1107.7	0.02384	0.0111	0.01877	218.652	0
369.223	19506.4	19097.3	0.02963	0.01445	0.02401	0.00149	0.000293237	7.22926e-07	6.7888e-15	218.891	0				369.223	16115.6	70.5965	8883.42	1080.93	0.02264	0.01053	0.0178	218.652	0
369.456	19880.2	19473.2	0.02815	0.01372	0.02279	0.00141	0.000276049	6.7476e-07	6.19328e-15	218.709	0				369.456	15929.2	73.3821	8782.71	1054.74	0.02151	0.01	0.01688	218.598	0
369.69	20259	19854	0.02674	0.01303	0.02163	0.00133	0.000259862	6.29795e-07	5.65009e-15	218.709	0.0002				369.69	15744.4	76.2662	8682.41	1029.11	0.02042	0.00949	0.01601	218.598	0
369.923	20642.8	20239.8	0.0254	0.01237	0.02054	0.00126	0.000244618	5.87819e-07	5.15463e-15	218.709	0				369.923	15561	79.252	8582.52	1004.04	0.0194	0.009	0.01519	218.598	0
370.157	21031.6	20630.5	0.02413	0.01174	0.01949	0.00118	0.000230264	5.48635e-07	4.70269e-15	218.613	0				370.157	15379	82.3426	8483.07	979.509	0.01842	0.00855	0.0144	218.267	0
370.39	21425.4	21026.1	0.02292	0.01115	0.0185	0.00112	0.000216746	5.12056e-07	4.29045e-15	218.613	0				370.39	15198.6	85.541	8384.06	955.514	0.01749	0.00811	0.01366	218.267	0
370.624	21824.1	21426.8	0.02176	0.01058	0.01756	0.00105	0.000204018	4.7791e-07	3.91441e-15	218.613	0				370.624	15019.8	88.8507	8285.52	932.044	0.01661	0.0077	0.01295	218.267	0
370.857	22227.9	21832.4	0.02067	0.01004	0.01667	0.000993861	0.000192033	4.46037e-07	3.57139e-15	218.282	0				370.857	14842.4	92.2749	8187.45	909.089	0.01577	0.0073	0.01228	218.14	0
371.09	22636.6	22242.9	0.01963	0.00953	0.01582	0.000937487	0.000180748	4.16284e-07	3.25849e-15	218.282	0				371.09	14666.6	95.8172	8089.86	886.641	0.01498	0.00693	0.01165	218.14	0
371.324	23050.4	22658.4	0.01864	0.00905	0.01502	0.000884289	0.000170123	3.88512e-07	2.97305e-15	218.282	0				371.324	14492.3	99.481	7992.78	864.689	0.01422	0.00658	0.01105	218.14	0
371.557	23469.1	23078.9	0.01771	0.00859	0.01425	0.00083409	0.000160118	3.62588e-07	2.71266e-15	218.247	0				371.557	14319.5	103.27	7896.21	843.225	0.0135	0.00624	0.01047	217.444	0
371.791	23892.8	23504.4	0.01681	0.00815	0.01353	0.000786721	0.000150699	3.38391e-07	2.47513e-15	218.247	0.0001				371.791	14148.4	107.188	7800.17	822.24	0.01282	0.00592	0.00993	217.444	0.0004
372.024	24321.6	23934.8	0.01597	0.00774	0.01284	0.000742025	0.000141831	3.15805e-07	2.25843e-15	218.247	0				372.024	13978.7	111.238	7704.66	801.724	0.01217	0.00562	0.00942	217.444	0
372.257	24755.3	24370.2	0.01516	0.00734	0.01218	0.000699852	0.000133482	2.94724e-07	2.06074e-15	218.071	0				372.257	13810.7	115.425	7609.71	781.67	0.01156	0.00533	0.00893	217.295	0
372.491	25193.9	24810.6	0.0144	0.00697	0.01156	0.00066006	0.000125622	2.75047e-07	1.88039e-15	218.071	0				372.491	13644.2	119.752	7515.31	762.067	0.01097	0.00506	0.00846	217.295	0.0002
372.724	25637.6	25255.9	0.01367	0.00661	0.01097	0.000622516	0.000118222	2.56681e-07	1.71586e-15	218.071	0				372.724	13479.3	124.224	7421.49	742.908	0.01041	0.0048	0.00803	217.295	0
372.958	26086.2	25706.2	0.01298	0.00628	0.01041	0.000587094	0.000111256	2.39539e-07	1.56575e-15	217.971	0				372.958	13316	128.845	7328.25	724.184	0.00989	0.00455	0.00761	217.071	0
373.191	26539.8	26161.4	0.01232	0.00596	0.00987	0.000553676	0.000104698	2.2354e-07	1.4288e-15	217.971	0				373.191	13154.3	133.618	7235.6	705.887	0.00938	0.00432	0.00721	217.071	0.0003
373.424	26998.3	26621.5	0.0117	0.00565	0.00937	0.000522148	9.85252e-05	2.08608e-07	1.30385e-15	217.971	0				373.424	12994.2	138.549	7143.55	688.009	0.00891	0.0041	0.00684	217.071	0
373.658	27461.8	27086.6	0.01111	0.00536	0.00889	0.000492404	9.27142e-05	1.94671e-07	1.18985e-15	217.524	0				373.658	12835.7	143.641	7052.11	670.54	0.00846	0.00389	0.00648	216.847	0
373.891	27930.2	27556.5	0.01055	0.00509	0.00843	0.000464344	8.72443e-05	1.81664e-07	1.08584e-15	217.524	0				373.891	12678.8	148.9	6961.29	653.474	0.00803	0.00369	0.00614	216.847	0.0022
374.125	28403.4	28031.4	0.01001	0.00483	0.008	0.000437874	8.20955e-05	1.69524e-07	9.90943e-16	217.524	0				374.125	12523.5	154.33	6871.1	636.802	0.00762	0.0035	0.00582	216.847	0
374.358	28881.6	28511.1	0.0095	0.00458	0.00759	0.000412904	7.72491e-05	1.58195e-07	9.04354e-16	216.995	0				374.358	12369.9	159.935	6781.55	620.517	0.00723	0.00332	0.00552	216.79	0
374.592	29364.6	28995.7	0.00902	0.00435	0.0072	0.000389349	7.26875e-05	1.47621e-07	8.25348e-16	216.995	0				374.592	12217.8	165.721	6692.63	604.611	0.00686	0.00315	0.00523	216.79	0
374.825	29852.5	29485.1	0.00856	0.00412	0.00683	0.000367131	6.83939e-05	1.37753e-07	7.53259e-16	216.995	0				374.825	12067.4	171.693	6604.37	589.076	0.00651	0.00298	0.00496	216.79	0
375.058	30345.1	29979.3	0.00813	0.00391	0.00648	0.000346173	6.43529e-05	1.28543e-07	6.8748e-16	216.117	0				375.058	11918.7	177.855	6516.77	573.904	0.00618	0.00283	0.0047	216.502	0
375.292	30842.6	30478.3	0.00772	0.00371	0.00615	0.000326404	6.05494e-05	1.19948e-07	6.27457e-16	216.117	0.001				375.292	11771.6	184.213	6429.84	559.089	0.00587	0.00269	0.00446	216.502	0.0007
375.525	31344.9	30982.1	0.00732	0.00352	0.00583	0.000307759	5.69698e-05	1.11927e-07	5.72687e-16	216.117	0				375.525	11626.1	190.772	6343.58	544.624	0.00557	0.00255	0.00422	216.502	0
375.759	31851.9	31490.7	0.00695	0.00334	0.00553	0.000290172	5.36008e-05	1.04442e-07	5.22708e-16	215.064	0				375.759	11482.2	197.537	6257.99	530.5	0.00528	0.00242	0.004	216.46	0
375.992	32363.7	32003.9	0.0066	0.00317	0.00525	0.000273585	5.04302e-05	9.74568e-08	4.771e-16	215.064	0.0002				375.992	11340.1	204.515	6173.09	516.711	0.00501	0.00229	0.00379	216.46	0.0009
376.225	32880.1	32521.9	0.00626	0.00301	0.00498	0.000257941	4.74463e-05	9.09379e-08	4.3548e-16	215.064	0				376.225	11199.5	211.71	6088.88	503.251	0.00476	0.00217	0.00359	216.46	0
376.459	33401.2	33044.5	0.00594	0.00285	0.00472	0.000243187	4.46382e-05	8.48545e-08	3.975e-16	214.922	0				376.459	11060.7	219.129	6005.36	490.111	0.00451	0.00206	0.00341	216.317	0
376.692	33926.9	33571.7	0.00564	0.0027	0.00448	0.000229272	4.19956e-05	7.91776e-08	3.62839e-16	214.922	0				376.692	10923.5	226.777	5922.54	477.286	0.00428	0.00195	0.00323	216.317	0
376.926	34457.3	34103.6	0.00535	0.00257	0.00425	0.00021615	3.95088e-05	7.38799e-08	3.31208e-16	214.922	0				376.926	10787.9	234.66	5840.43	464.77	0.00406	0.00185	0.00306	216.317	0
377.159	34992.2	34640	0.00508	0.00243	0.00403	0.000203774	3.71686e-05	6.89363e-08	3.0234e-16	213.91	0				377.159	10654	242.785	5759.02	452.554	0.00386	0.00176	0.0029	216.302	0
377.392	35531.6	35180.9	0.00482	0.00231	0.00382	0.000192103	3.49665e-05	6.43231e-08	2.75994e-16	213.91	0				377.392	10521.8	251.158	5678.33	440.634	0.00366	0.00167	0.00275	216.302	0
377.626	36075.6	35726.4	0.00457	0.00219	0.00362	0.000181098	3.28943e-05	6.00183e-08	2.5195e-16	213.91	0				377.626	10391.3	259.784	5598.35	429.003	0.00347	0.00158	0.0026	216.302	0
377.859	36623.9	36276.2	0.00434	0.00208	0.00343	0.00017072	3.09445e-05	5.60012e-08	2.30005e-16	213.361	0				377.859	10262.4	268.671	5519.09	417.655	0.00329	0.0015	0.00247	216.125	0
378.093	37176.7	36830.5	0.00412	0.00197	0.00326	0.000160933	2.91097e-05	5.22527e-08	2.09976e-16	213.361	0.0001				378.093	10135.3	277.826	5440.56	406.583	0.00312	0.00142	0.00234	216.125	0
378.326	37733.9	37389.2	0.00391	0.00187	0.00309	0.000151705	2.73833e-05	4.87549e-08	1.91695e-16	213.361	0				378.326	10009.8	287.254	5362.75	395.781	0.00296	0.00135	0.00221	216.125	0
378.56	38295.4	37952.2	0.00371	0.00177	0.00293	0.000143004	2.57589e-05	4.5491e-08	1.75009e-16	212.867	0				378.56	9885.93	296.963	5285.67	385.245	0.00281	0.00128	0.0021	216.087	0
378.793	38861.2	38519.5	0.00352	0.00168	0.00278	0.000134799	2.42305e-05	4.24453e-08	1.5978e-16	212.867	0.002				378.793	9763.8	306.96	5209.31	374.968	0.00267	0.00121	0.00199	216.087	0.0002
379.026	39431.2	39091	0.00334	0.00159	0.00263	0.000127063	2.27925e-05	3.96034e-08	1.45879e-16	212.867	0				379.026	9643.35	317.252	5133.69	364.944	0.00253	0.00115	0.00188	216.087	0
379.26	40005.4	39666.8	0.00317	0.00151	0.0025	0.000119769	2.14395e-05	3.69516e-08	1.3319e-16	212.848	0				379.26	9524.59	327.846	5058.81	355.168	0.0024	0.00109	0.00178	216.03	0
379.493	40583.8	40246.6	0.003	0.00143	0.00237	0.000112891	2.01665e-05	3.44772e-08	1.21608e-16	212.848	0.0017				379.493	9407.53	338.75	4984.65	345.634	0.00228	0.00103	0.00169	216.03	0
379.727	41166.3	40830.6	0.00285	0.00136	0.00224	0.000106407	1.89688e-05	3.21684e-08	1.11035e-16	212.848	0				379.727	9292.15	349.971	4911.24	336.338	0.00216	0.000977198	0.0016	216.03	0
379.96	41752.7	41418.6	0.0027	0.00129	0.00213	0.000100293	1.7842e-05	3.0014e-08	1.01384e-16	212.845	0				379.96	9178.48	361.517	4838.56	327.273	0.00205	0.000926338	0.00152	215.955	0
380.193	42343.2	42010.6	0.00257	0.00122	0.00202	9.45294e-05	1.67819e-05	2.80038e-08	9.25736e-17	212.845	0				380.193	9066.5	373.395	4766.62	318.435	0.00194	0.000878105	0.00144	215.955	0
380.427	42937.6	42606.5	0.00243	0.00116	0.00191	8.90953e-05	1.57846e-05	2.61282e-08	8.4531e-17	212.845	0				380.427	8956.22	385.615	4695.42	309.818	0.00184	0.000832363	0.00136	215.955	0
380.66	43535.9	43206.3	0.00231	0.0011	0.00181	8.39723e-05	1.48464e-05	2.43781e-08	7.71888e-17	212.823	0				380.66	8847.64	398.183	4624.96	301.418	0.00175	0.000788987	0.00129	215.929	0
380.894	44138	43809.9	0.00219	0.00104	0.00172	7.91426e-05	1.39637e-05	2.27451e-08	7.04859e-17	212.823	0				380.894	8740.76	411.109	4555.24	293.23	0.00166	0.000747854	0.00122	215.929	0
381.127	44743.8	44417.3	0.00208	0.000986514	0.00163	7.45895e-05	1.31333e-05	2.12215e-08	6.43666e-17	212.823	0				381.127	8635.59	424.4	4486.25	285.248	0.00157	0.000708849	0.00116	215.929	0
381.36	45353.4	45028.4	0.00197	0.000935289	0.00154	7.02973e-05	1.23522e-05	1.97998e-08	5.87799e-17	212.611	0				381.36	8532.12	438.065	4418.01	277.469	0.00149	0.000671863	0.0011	215.565	0
381.594	45966.5	45643.1	0.00187	0.000886703	0.00146	6.6251e-05	1.16174e-05	1.84734e-08	5.36794e-17	212.611	0				381.594	8430.37	452.113	4350.5	269.887	0.00141	0.000636793	0.00104	215.565	0.0003
381.827	46583.3	46261.4	0.00177	0.000840623	0.00139	6.24368e-05	1.09261e-05	1.72357e-08	4.90226e-17	212.611	0				381.827	8330.32	466.553	4283.73	262.499	0.00134	0.000603541	0.000982441	215.565	0
382.061	47203.5	46883.2	0.00168	0.00079692	0.00132	5.88412e-05	1.02759e-05	1.60809e-08	4.47708e-17	212.527	0				382.061	8231.99	481.393	4217.69	255.299	0.00127	0.000572012	0.000930492	214.944	0
382.294	47827.2	47508.5	0.00159	0.000755472	0.00125	5.54519e-05	9.66418e-06	1.50035e-08	4.08888e-17	212.527	0.0122				382.294	8135.37	496.643	4152.4	248.283	0.00121	0.000542119	0.000881272	214.944	0.0003
382.528	48454.3	48137.1	0.00151	0.000716164	0.00118	5.2257e-05	9.08881e-06	1.39982e-08	3.73443e-17	212.527	0				382.528	8040.47	512.312	4087.83	241.448	0.00114	0.000513777	0.000834638	214.944	0
382.761	49084.6	48769	0.00143	0.000678887	0.00112	4.92455e-05	8.5476e-06	1.30603e-08	3.41078e-17	212.029	0				382.761	7947.28	528.409	4023.99	234.788	0.00108	0.000486906	0.000790456	214.911	0
382.994	49718.2	49404.2	0.00136	0.000643537	0.00106	4.64069e-05	8.03851e-06	1.21851e-08	3.11526e-17	212.029	0				382.994	7855.81	544.945	3960.89	228.3	0.00103	0.000461431	0.000748597	214.911	0.0001
383.228	50354.9	50042.5	0.00129	0.000610014	0.00101	4.37314e-05	7.55967e-06	1.13686e-08	2.84541e-17	212.029	0				383.228	7766.07	561.929	3898.52	221.98	0.000974553	0.00043728	0.000708941	214.911	0
383.461	50994.8	50683.9	0.00122	0.000578225	0.00095425	4.12095e-05	7.10926e-06	1.06068e-08	2.599e-17	211.649	0				383.461	7678.05	579.37	3836.87	215.823	0.000924059	0.000414384	0.000671372	214.717	0
383.695	51637.6	51328.4	0.00116	0.000548082	0.000904413	3.88325e-05	6.68562e-06	9.89605e-09	2.37398e-17	211.649	0.0396				383.695	7591.76	597.279	3775.94	209.826	0.000876162	0.000392679	0.000635782	214.717	0.0001
383.928	52283.4	51975.8	0.0011	0.000519499	0.000857162	3.65921e-05	6.28715e-06	9.23289e-09	2.1685e-17	211.649	0				383.928	7507.19	615.666	3715.74	203.986	0.000830731	0.000372103	0.000602067	214.717	0
384.161	52932.1	52626	0.00104	0.000492397	0.000812363	3.44805e-05	5.91237e-06	8.61416e-09	1.98086e-17	211.422	0				384.161	7424.36	634.542	3656.25	198.298	0.000787638	0.000352599	0.000570129	214.702	0
384.395	53583.5	53279.1	0.000989692	0.0004667	0.00076989	3.24904e-05	5.55987e-06	8.03688e-09	1.8095e-17	211.422	0.0006				384.395	7343.25	653.917	3597.48	192.758	0.000746766	0.00033411	0.000539874	214.702	0
384.628	54237.6	53934.8	0.000938491	0.000442334	0.000729623	3.06147e-05	5.22833e-06	7.49829e-09	1.653e-17	211.422	0				384.628	7263.88	673.801	3539.43	187.364	0.000708001	0.000316584	0.000511216	214.702	0
384.862	54894.4	54593.2	0.000889921	0.000419233	0.000691448	2.8847e-05	4.91651e-06	6.99578e-09	1.51007e-17	211.364	0				384.862	7186.25	694.206	3482.08	182.112	0.000671234	0.000299972	0.000484069	214.506	0
385.095	55553.7	55254.1	0.000843847	0.00039733	0.000655258	2.71809e-05	4.62325e-06	6.52695e-09	1.37954e-17	211.364	0.0005				385.095	7110.36	715.143	3425.44	176.998	0.000636364	0.000284226	0.000458356	214.506	0
385.328	56215.4	55917.5	0.000800143	0.000376564	0.00062095	2.56108e-05	4.34743e-06	6.08953e-09	1.26032e-17	211.364	0				385.328	7036.21	736.622	3369.51	172.019	0.000603293	0.000269302	0.000434001	214.506	0
385.562	56879.6	56583.3	0.000758687	0.000356877	0.000588428	2.41311e-05	4.08803e-06	5.68143e-09	1.15143e-17	211.354	0				385.562	6963.8	758.655	3314.27	167.172	0.00057193	0.000255156	0.000410932	214.428	0
385.795	57546	57251.4	0.000719365	0.000338212	0.000557598	2.27366e-05	3.84406e-06	5.30067e-09	1.05198e-17	211.354	0.0314				385.795	6893.14	781.254	3259.74	162.454	0.000542187	0.000241749	0.000389083	214.428	0.0001
386.029	58214.6	57921.7	0.000682067	0.000320518	0.000528373	2.14224e-05	3.61463e-06	4.94544e-09	9.61144e-18	211.354	0				386.029	6824.23	804.43	3205.89	157.86	0.00051398	0.000229042	0.000368389	214.428	0
386.262	58885.4	58594.1	0.000646691	0.000303744	0.000500671	2.0184e-05	3.39885e-06	4.61401e-09	8.78173e-18	211.242	0				386.262	6757.07	828.195	3152.74	153.39	0.000487232	0.000216999	0.000348789	214.231	0
386.495	59558.2	59268.5	0.000613138	0.000287842	0.000474413	1.90169e-05	3.19593e-06	4.30479e-09	8.02384e-18	211.242	0.0027				386.495	6691.67	852.561	3100.27	149.038	0.000461867	0.000205585	0.000330226	214.231	0
386.729	60232.9	59944.9	0.000581315	0.000272767	0.000449523	1.79171e-05	3.0051e-06	4.0163e-09	7.33155e-18	211.242	0				386.729	6628.03	877.54	3048.48	144.803	0.000437814	0.000194769	0.000312646	214.231	0
386.962	60909.5	60623.2	0.000551134	0.000258478	0.000425932	1.68808e-05	2.82563e-06	3.74715e-09	6.69917e-18	211.184	0				386.962	6566.15	903.144	2997.37	140.682	0.000415007	0.000184518	0.000295997	213.814	0
387.196	61587.8	61303.2	0.000522509	0.000244933	0.000403572	1.59042e-05	2.65687e-06	3.49604e-09	6.12149e-18	211.184	0				387.196	6506.03	929.387	2946.93	136.671	0.00039338	0.000174803	0.00028023	213.814	0
387.429	62267.8	61984.9	0.000495363	0.000232093	0.000382378	1.49839e-05	2.49816e-06	3.26175e-09	5.59377e-18	211.184	0				387.429	6447.68	956.28	2897.16	132.768	0.000372873	0.000165598	0.000265298	213.814	0
387.663	62949.4	62668.2	0.000469618	0.000219923	0.000362292	1.41168e-05	2.34891e-06	3.04317e-09	5.11167e-18	210.75	0				387.663	6391.1	983.836	2848.05	128.971	0.00035343	0.000156874	0.000251158	213.755	0
387.896	63632.5	63352.9	0.000445203	0.000208387	0.000343254	1.32996e-05	2.20856e-06	2.83925e-09	4.67125e-18	210.75	0				387.896	6336.3	1012.07	2799.61	125.276	0.000334994	0.000148607	0.000237767	213.755	0.0006
388.129	64316.9	64039.1	0.00042205	0.000197453	0.000325212	1.25297e-05	2.07658e-06	2.64899e-09	4.26889e-18	210.75	0				388.129	6283.28	1040.99	2751.82	121.681	0.000317514	0.000140774	0.000225087	213.755	0
388.363	65002.7	64726.6	0.000400094	0.000187089	0.000308112	1.18042e-05	1.95247e-06	2.47148e-09	3.90129e-18	210.392	0				388.363	6232.04	1070.62	2704.68	118.185	0.000300941	0.000133351	0.00021308	213.273	0
388.596	65689.6	65415.2	0.000379273	0.000177266	0.000291907	1.11206e-05	1.83577e-06	2.30588e-09	3.56544e-18	210.392	0.0011				388.596	6182.59	1100.96	2658.19	114.783	0.000285228	0.000126317	0.00020171	213.273	0.0028
388.83	66377.7	66105	0.00035953	0.000167957	0.00027655	1.04765e-05	1.72603e-06	2.15137e-09	3.25859e-18	210.392	0				388.83	6134.93	1132.03	2612.33	111.474	0.000270331	0.000119653	0.000190943	213.273	0
389.063	67066.7	66795.8	0.000340809	0.000159133	0.000261996	9.86959e-06	1.62283e-06	2.00722e-09	2.97822e-18	210.382	0				389.063	6089.06	1163.84	2567.12	108.255	0.000256208	0.000113338	0.000180749	212.932	0
389.296	67756.7	67487.4	0.000323057	0.000150771	0.000248204	9.29776e-06	1.5258e-06	1.87273e-09	2.72205e-18	210.382	0.0016				389.296	6044.99	1196.41	2522.53	105.124	0.000242818	0.000107355	0.000171096	212.932	0.0422
389.53	68447.4	68179.9	0.000306225	0.000142846	0.000235134	8.75898e-06	1.43456e-06	1.74726e-09	2.48799e-18	210.382	0				389.53	6002.73	1229.75	2478.57	102.08	0.000230125	0.000101686	0.000161956	212.932	0
389.763	69138.9	68873.1	0.000290265	0.000135335	0.000222749	8.25135e-06	1.34876e-06	1.6302e-09	2.27411e-18	210.004	0				389.763	5962.28	1263.88	2435.23	99.1187	0.000218091	9.63151e-05	0.000153303	212.885	0
389.997	69831	69566.9	0.000275132	0.000128217	0.000211014	7.77306e-06	1.26809e-06	1.52099e-09	2.07867e-18	210.004	0.001				389.997	5923.64	1298.81	2392.51	96.2392	0.000206684	9.12263e-05	0.000145109	212.885	0.0164
390.23	70523.6	70261.2	0.000260784	0.000121472	0.000199893	7.32244e-06	1.19223e-06	1.41909e-09	1.90008e-18	210.004	0				390.23	5886.82	1334.55	2350.4	93.4392	0.00019587	8.6405e-05	0.000137352	212.885	0
390.463	71216.5	70956	0.00024718	0.000115079	0.000189355	6.89788e-06	1.12091e-06	1.32403e-09	1.73688e-18	209.961	0				390.463	5851.82	1371.13	2308.89	90.7166	0.000185619	8.18374e-05	0.000130007	212.535	0
390.697	71909.8	71651	0.000234282	0.000109022	0.000179371	6.49788e-06	1.05384e-06	1.23534e-09	1.58775e-18	209.961	0				390.697	5818.66	1408.54	2267.98	88.0694	0.000175901	7.751e-05	0.000123053	212.535	0.0003
390.93	72603.3	72346.2	0.000222054	0.000103281	0.00016991	6.12102e-06	9.90786e-07	1.15259e-09	1.45146e-18	209.961	0				390.93	5787.32	1446.82	2227.67	85.4956	0.00016669	7.34104e-05	0.00011647	212.535	0
391.164	73296.9	73041.5	0.00021046	9.78419e-05	0.000160946	5.76598e-06	9.31497e-07	1.07539e-09	1.3269e-18	209.681	0				391.164	5757.83	1485.97	2187.95	82.9934	0.000157959	6.95265e-05	0.000110237	212.356	0
391.397	73990.4	73736.9	0.000199469	9.26874e-05	0.000152452	5.43148e-06	8.7575e-07	1.00336e-09	1.21307e-18	209.681	0.0032				391.397	5730.18	1526.01	2148.81	80.5609	0.000149682	6.58472e-05	0.000104336	212.356	0.0003
391.631	74683.9	74432.1	0.000189049	8.78033e-05	0.000144405	5.11635e-06	8.23334e-07	9.3616e-10	1.10903e-18	209.681	0				391.631	5704.39	1566.95	2110.25	78.1963	0.000141838	6.23618e-05	9.87503e-05	212.356	0
391.864	75377.1	75127.1	0.000179171	8.31753e-05	0.00013678	4.81946e-06	7.74052e-07	8.73465e-10	1.01394e-18	209.645	0				391.864	5680.45	1608.82	2072.26	75.8978	0.000134402	5.90599e-05	9.3462e-05	212.182	0
392.097	76070.1	75821.7	0.000169806	7.87901e-05	0.000129556	4.53977e-06	7.27716e-07	8.14971e-10	9.27036e-19	209.645	0.0082				392.097	5658.38	1651.62	2034.84	73.6637	0.000127354	5.59322e-05	8.84558e-05	212.182	0.0202
392.331	76762.5	76516	0.000160929	7.46351e-05	0.000122712	4.27628e-06	6.8415e-07	7.60398e-10	8.47601e-19	209.645	0				392.331	5638.17	1695.38	1997.99	71.4922	0.000120675	5.29693e-05	8.37166e-05	212.182	0
392.564	77454.5	77209.7	0.000152513	7.06982e-05	0.000116228	4.02805e-06	6.43189e-07	7.09481e-10	7.74994e-19	209.111	0				392.564	5619.85	1740.1	1961.68	69.3818	0.000114343	5.01627e-05	7.92303e-05	212.051	0
392.798	78145.8	77902.8	0.000144535	6.69681e-05	0.000110085	3.79421e-06	6.04677e-07	6.61977e-10	7.08628e-19	209.111	0				392.798	5603.4	1785.81	1925.93	67.3309	0.000108343	4.75042e-05	7.49834e-05	212.051	0.0003
393.031	78836.4	78595.1	0.000136973	6.34339e-05	0.000104266	3.57391e-06	5.68469e-07	6.17657e-10	6.47962e-19	209.111	0				393.031	5588.85	1832.52	1890.73	65.3378	0.000102656	4.49859e-05	7.09634e-05	212.051	0
393.264	79526.1	79286.6	0.000129805	6.00854e-05	9.87524e-05	3.36639e-06	5.34427e-07	5.76306e-10	5.92508e-19	208.198	0				393.264	5576.2	1880.25	1856.07	63.401	9.72661e-05	4.26006e-05	6.7158e-05	211.87	0
393.498	80214.9	79977.2	0.00012301	5.69129e-05	9.35294e-05	3.17089e-06	5.02421e-07	5.37726e-10	5.41814e-19	208.198	0				393.498	5565.45	1929.01	1821.94	61.5191	9.21579e-05	4.03413e-05	6.35559e-05	211.87	0
393.731	80902.6	80666.6	0.000116569	5.39072e-05	8.85815e-05	2.98672e-06	4.7233e-07	5.01731e-10	4.95472e-19	208.198	0				393.731	5556.61	1978.83	1788.33	59.6905	8.73169e-05	3.82013e-05	6.01462e-05	211.87	0
393.965	81589.1	81355	0.000110464	5.10595e-05	8.38942e-05	2.81324e-06	4.44039e-07	4.68148e-10	4.53107e-19	208.184	0				393.965	5549.69	2029.71	1755.25	57.9139	8.27291e-05	3.61743e-05	5.69188e-05	211.863	0
394.198	82274.4	82042	0.000104677	4.83617e-05	7.9454e-05	2.64981e-06	4.17441e-07	4.36815e-10	4.14376e-19	208.184	0				394.198	5544.7	2081.68	1722.69	56.1878	7.83813e-05	3.42545e-05	5.3864e-05	211.863	0.0001
394.431	82958.3	82727.6	9.91918e-05	4.58059e-05	7.52478e-05	2.49587e-06	3.92435e-07	4.07581e-10	3.78967e-19	208.184	0				394.431	5541.65	2134.75	1690.64	54.5109	7.4261e-05	3.24362e-05	5.09725e-05	211.863	0
394.665	83640.7	83411.8	9.39931e-05	4.33846e-05	7.12634e-05	2.35085e-06	3.68925e-07	3.80305e-10	3.46593e-19	207.971	0				394.665	5540.53	2188.94	1659.1	52.882	7.03564e-05	3.0714e-05	4.82357e-05	211.357	0
394.898	84321.5	84094.4	8.90656e-05	4.10907e-05	6.74891e-05	2.21425e-06	3.46823e-07	3.54857e-10	3.16995e-19	207.971	0				394.898	5541.37	2244.27	1628.05	51.2996	6.66563e-05	2.90829e-05	4.56453e-05	211.357	0
395.132	85000.6	84775.2	8.43954e-05	3.89177e-05	6.3914e-05	2.08557e-06	3.26043e-07	3.31114e-10	2.89932e-19	207.971	0				395.132	5544.17	2300.75	1597.5	49.7625	6.315e-05	2.75381e-05	4.31936e-05	211.357	0
395.365	85677.8	85454.3	7.99691e-05	3.68591e-05	6.05276e-05	1.96436e-06	3.06508e-07	3.0896e-10	2.65188e-19	207.87	0				395.365	5548.94	2358.41	1567.44	48.2696	5.98273e-05	2.6075e-05	4.08731e-05	211.076	0
395.599	86353.2	86131.4	7.5774e-05	3.49091e-05	5.73199e-05	1.85018e-06	2.88142e-07	2.88291e-10	2.42562e-19	207.87	0				395.599	5555.68	2417.25	1537.86	46.8196	5.66789e-05	2.46894e-05	3.86768e-05	211.076	0.0001
395.832	87026.6	86806.5	7.17981e-05	3.30618e-05	5.42815e-05	1.74263e-06	2.70876e-07	2.69006e-10	2.21873e-19	207.87	0				395.832	5564.41	2477.31	1508.77	45.4113	5.36954e-05	2.33771e-05	3.65981e-05	211.076	0
396.065	87697.8	87479.5	6.803e-05	3.13119e-05	5.14037e-05	1.64133e-06	2.54644e-07	2.51013e-10	2.02955e-19	207.571	0				396.065	5575.14	2538.59	1480.14	44.0437	5.08684e-05	2.21344e-05	3.46309e-05	210.832	0
396.299	88366.8	88150.3	6.44588e-05	2.96543e-05	4.86778e-05	1.54591e-06	2.39384e-07	2.34224e-10	1.85656e-19	207.571	0				396.299	5587.86	2601.11	1451.98	42.7155	4.81897e-05	2.09575e-05	3.2769e-05	210.832	0
396.532	89033.4	88818.7	6.10744e-05	2.80841e-05	4.6096e-05	1.45602e-06	2.25038e-07	2.1856e-10	1.69836e-19	207.571	0				396.532	5602.61	2664.9	1424.28	41.4258	4.56515e-05	1.98429e-05	3.10069e-05	210.832	0
396.766	89697.6	89484.6	5.78671e-05	2.65967e-05	4.36507e-05	1.37136e-06	2.11551e-07	2.03945e-10	1.55369e-19	207.141	0				396.766	5619.37	2729.97	1397.03	40.1734	4.32465e-05	1.87874e-05	2.93392e-05	210.65	0
396.999	90359.3	90148	5.48275e-05	2.51879e-05	4.13346e-05	1.29162e-06	1.98872e-07	1.90308e-10	1.42138e-19	207.141	0.0258				396.999	5638.17	2796.34	1370.23	38.9574	4.09677e-05	1.77879e-05	2.7761e-05	210.65	0.0476
397.232	91018.3	90808.8	5.1947e-05	2.38534e-05	3.9141e-05	1.2165e-06	1.86952e-07	1.77584e-10	1.30038e-19	207.141	0				397.232	5659	2864.03	1343.88	37.7768	3.88086e-05	1.68414e-05	2.62674e-05	210.65	0
397.466	91674.5	91466.8	4.92173e-05	2.25894e-05	3.70634e-05	1.14575e-06	1.75747e-07	1.65712e-10	1.18971e-19	207.089	0				397.466	5681.9	2933.06	1317.97	36.6305	3.67628e-05	1.59451e-05	2.4854e-05	210.364	0
397.699	92327.9	92121.9	4.66305e-05	2.13922e-05	3.50958e-05	1.07911e-06	1.65213e-07	1.54635e-10	1.0885e-19	207.089	0.0203				397.699	5706.85	3003.44	1292.49	35.5176	3.48245e-05	1.50963e-05	2.35164e-05	210.364	0.008
397.933	92978.3	92774.1	4.41792e-05	2.02581e-05	3.32322e-05	1.01634e-06	1.5531e-07	1.44299e-10	9.95926e-20	207.089	0				397.933	5733.87	3075.2	1267.44	34.4373	3.29881e-05	1.42925e-05	2.22505e-05	210.364	0
398.166	93625.6	93423.1	4.18563e-05	1.91841e-05	3.14673e-05	9.57223e-07	1.46e-07	1.34655e-10	9.11253e-20	206.823	0				398.166	5762.98	3148.35	1242.81	33.3885	3.12482e-05	1.35315e-05	2.10526e-05	210.057	0
398.399	94269.8	94069	3.96552e-05	1.81667e-05	2.97958e-05	9.01538e-07	1.37248e-07	1.25657e-10	8.33804e-20	206.823	0				398.399	5794.18	3222.92	1218.59	32.3705	2.95997e-05	1.28108e-05	1.9919e-05	210.057	0
398.633	94910.7	94711.7	3.75694e-05	1.72032e-05	2.82129e-05	8.49089e-07	1.29021e-07	1.1726e-10	7.62961e-20	206.823	0				398.633	5827.48	3298.92	1194.79	31.3823	2.8038e-05	1.21284e-05	1.88463e-05	210.057	0
398.866	95548.2	95350.9	3.55929e-05	1.62906e-05	2.67138e-05	7.99689e-07	1.21286e-07	1.09426e-10	6.98158e-20	206.806	0				398.866	5862.9	3376.36	1171.39	30.4232	2.65583e-05	1.14822e-05	1.78312e-05	209.997	0
399.1	96182.2	95986.7	3.37201e-05	1.54263e-05	2.52941e-05	7.53161e-07	1.14016e-07	1.02116e-10	6.38879e-20	206.806	0				399.1	5900.45	3455.29	1148.4	29.4923	2.51565e-05	1.08704e-05	1.68706e-05	209.997	0
399.333	96812.7	96618.9	3.19455e-05	1.46076e-05	2.39496e-05	7.09338e-07	1.07181e-07	9.52944e-11	5.8465e-20	206.806	0				399.333	5940.13	3535.7	1125.8	28.5888	2.38285e-05	1.0291e-05	1.59617e-05	209.997	0
399.567	97439.5	97247.4	3.02639e-05	1.38323e-05	2.26763e-05	6.68063e-07	1.00755e-07	8.89295e-11	5.35041e-20	206.782	0				399.567	5981.96	3617.62	1103.59	27.712	2.25703e-05	9.74247e-06	1.51016e-05	209.972	0
399.8	98062.5	97872.1	2.86707e-05	1.30981e-05	2.14706e-05	6.29187e-07	9.47151e-08	8.29905e-11	4.89657e-20	206.782	0.0356				399.8	6025.94	3701.07	1081.76	26.861	2.13784e-05	9.22308e-06	1.42877e-05	209.972	0
400.033	98681.6	98492.9	2.7161e-05	1.24027e-05	2.03288e-05	5.92572e-07	8.90369e-08	7.74486e-11	4.48136e-20	206.782	0				400.033	6072.1	3786.07	1060.31	26.0353	2.02492e-05	8.7313e-06	1.35176e-05	209.972	0
400.267	99296.8	99109.8	2.57306e-05	1.17441e-05	1.92476e-05	5.58087e-07	8.36992e-08	7.22775e-11	4.10149e-20	206.726	0				400.267	6120.44	3872.64	1039.24	25.2341	1.91795e-05	8.26567e-06	1.27888e-05	209.887	0
400.5	99907.8	99722.6	2.43753e-05	1.11204e-05	1.82237e-05	5.25607e-07	7.86814e-08	6.74521e-11	3.75393e-20	206.726	0				400.5	6170.98	3960.79	1018.54	24.4566	1.81661e-05	7.82481e-06	1.20993e-05	209.887	0.0005
400.734	100515	100331	2.30912e-05	1.05297e-05	1.72541e-05	4.95016e-07	7.39644e-08	6.29495e-11	3.43593e-20	206.726	0				400.734	6223.72	4050.56	998.195	23.7022	1.72061e-05	7.40741e-06	1.14469e-05	209.887	0
400.967	101117	100936	2.18745e-05	9.97029e-06	1.6336e-05	4.66205e-07	6.95301e-08	5.87479e-11	3.14497e-20	206.485	0				400.967	6278.67	4141.95	978.214	22.9703	1.62967e-05	7.01221e-06	1.08295e-05	209.709	0
401.2	101716	101536	2.07218e-05	9.44054e-06	1.54666e-05	4.3907e-07	6.53618e-08	5.48272e-11	2.87873e-20	206.485	0.0004				401.2	6335.86	4234.99	958.586	22.2602	1.54353e-05	6.63804e-06	1.02454e-05	209.709	0.0265
401.434	102310	102131	1.96296e-05	8.93886e-06	1.46433e-05	4.13513e-07	6.14433e-08	5.11686e-11	2.63512e-20	206.485	0				401.434	6395.28	4329.7	939.307	21.5713	1.46192e-05	6.28378e-06	9.69275e-06	209.709	0
401.667	102899	102722	1.85948e-05	8.46378e-06	1.38638e-05	3.89443e-07	5.77598e-08	4.77545e-11	2.41219e-20	206.458	0				401.667	6456.97	4426.1	920.371	20.903	1.38462e-05	5.94839e-06	9.16981e-06	209.599	0
401.901	103484	103308	1.76144e-05	8.01388e-06	1.31257e-05	3.66774e-07	5.42971e-08	4.45687e-11	2.2082e-20	206.458	0.0002				401.901	6520.91	4524.2	901.775	20.2547	1.3114e-05	5.63086e-06	8.67504e-06	209.599	0.0018
402.134	104063	103890	1.66856e-05	7.58784e-06	1.24267e-05	3.45423e-07	5.10421e-08	4.15957e-11	2.02152e-20	206.458	0				402.134	6587.14	4624.04	883.512	19.6258	1.24203e-05	5.33023e-06	8.2069e-06	209.599	0
402.367	104639	104467	1.58057e-05	7.18439e-06	1.17649e-05	3.25315e-07	4.79822e-08	3.88215e-11	1.85068e-20	206.41	0				402.367	6655.65	4725.62	865.578	19.0158	1.17633e-05	5.04562e-06	7.76397e-06	209.362	0
402.601	105209	105039	1.4972e-05	6.80234e-06	1.11383e-05	3.06378e-07	4.51058e-08	3.62326e-11	1.69433e-20	206.41	0.0002				402.601	6726.47	4828.97	847.968	18.4241	1.11409e-05	4.77617e-06	7.3449e-06	209.362	0.0002
402.834	105774	105605	1.41822e-05	6.44057e-06	1.05449e-05	2.88542e-07	4.24018e-08	3.38166e-11	1.55124e-20	206.41	0				402.834	6799.61	4934.1	830.678	17.8502	1.05514e-05	4.52108e-06	6.94841e-06	209.362	0
403.068	106334	106167	1.34339e-05	6.09798e-06	9.98313e-06	2.71744e-07	3.986e-08	3.1562e-11	1.42028e-20	206.194	0				403.068	6875.07	5041.05	813.702	17.2936	9.99303e-06	4.27959e-06	6.57328e-06	209.334	0
403.301	106889	106724	1.2725e-05	5.77359e-06	9.45119e-06	2.55924e-07	3.74707e-08	2.94581e-11	1.30041e-20	206.194	0				403.301	6952.88	5149.82	797.036	16.7538	9.46411e-06	4.05096e-06	6.21836e-06	209.334	0.0001
403.535	107439	107275	1.20535e-05	5.46641e-06	8.94753e-06	2.41025e-07	3.52246e-08	2.74946e-11	1.1907e-20	206.194	0				403.535	7033.03	5260.44	780.675	16.2304	8.96313e-06	3.83453e-06	5.88258e-06	209.334	0
403.768	107983	107821	1.14173e-05	5.17553e-06	8.47066e-06	2.26993e-07	3.31131e-08	2.56623e-11	1.09028e-20	206.033	0				403.768	7115.56	5372.92	764.615	15.7227	8.4886e-06	3.62963e-06	5.56489e-06	208.685	0
404.001	108522	108362	1.08146e-05	4.90011e-06	8.01915e-06	2.13778e-07	3.11283e-08	2.39523e-11	9.98366e-21	206.033	0.0001				404.001	7200.47	5487.3	748.851	15.2304	8.03914e-06	3.43566e-06	5.26433e-06	208.685	0.0048
404.235	109056	108897	1.02436e-05	4.63931e-06	7.59166e-06	2.01332e-07	2.92625e-08	2.23565e-11	9.14226e-21	206.033	0				404.235	7287.76	5603.58	733.379	14.7531	7.61342e-06	3.25204e-06	4.97997e-06	208.685	0
404.468	109584	109426	9.70272e-06	4.39236e-06	7.18691e-06	1.8961e-07	2.75086e-08	2.08672e-11	8.37204e-21	205.766	0				404.468	7377.47	5721.79	718.193	14.2902	7.2102e-06	3.07821e-06	4.71095e-06	208.675	0
404.702	110106	109950	9.19034e-06	4.15853e-06	6.8037e-06	1.78571e-07	2.58599e-08	1.94773e-11	7.66695e-21	205.766	0				404.702	7469.59	5841.95	703.291	13.8414	6.82829e-06	2.91365e-06	4.45644e-06	208.675	0.0065
404.935	110622	110468	8.70495e-06	3.93713e-06	6.44088e-06	1.68175e-07	2.431e-08	1.81802e-11	7.02147e-21	205.766	0				404.935	7564.15	5964.08	688.666	13.4063	6.46657e-06	2.75788e-06	4.21565e-06	208.675	0
405.168	111133	110981	8.24515e-06	3.72749e-06	6.09738e-06	1.58384e-07	2.28531e-08	1.69697e-11	6.43055e-21	205.571	0				405.168	7661.15	6088.19	674.315	12.9844	6.12397e-06	2.61042e-06	3.98786e-06	208.622	0
405.402	111638	111487	7.80959e-06	3.52899e-06	5.77216e-06	1.49163e-07	2.14835e-08	1.58399e-11	5.88954e-21	205.571	0				405.402	7760.61	6214.32	660.234	12.5754	5.79949e-06	2.47083e-06	3.77235e-06	208.622	0
405.635	112137	111987	7.39698e-06	3.34104e-06	5.46425e-06	1.40479e-07	2.01961e-08	1.47855e-11	5.39423e-21	205.571	0				405.635	7862.54	6342.46	646.418	12.1789	5.49216e-06	2.33869e-06	3.56848e-06	208.622	0
405.869	112629	112482	7.00614e-06	3.16309e-06	5.17275e-06	1.323e-07	1.89859e-08	1.38014e-11	4.94073e-21	205.449	0				405.869	7966.96	6472.66	632.864	11.7945	5.20109e-06	2.2136e-06	3.3756e-06	208.331	0
406.102	113116	112970	6.6359e-06	2.9946e-06	4.89676e-06	1.24598e-07	1.78482e-08	1.28829e-11	4.52551e-21	205.449	0				406.102	8073.87	6604.92	619.566	11.4219	4.92542e-06	2.0952e-06	3.19314e-06	208.331	0
406.335	113597	113452	6.2852e-06	2.83506e-06	4.63548e-06	1.17344e-07	1.67787e-08	1.20258e-11	4.14531e-21	205.449	0				406.335	8183.3	6739.27	606.521	11.0607	4.66433e-06	1.98312e-06	3.02053e-06	208.331	0
406.569	114071	113928	5.95299e-06	2.68402e-06	4.38812e-06	1.10513e-07	1.57734e-08	1.12257e-11	3.79718e-21	205.024	0				406.569	8295.24	6875.72	593.725	10.7106	4.41706e-06	1.87702e-06	2.85723e-06	208.104	0
406.802	114539	114397	5.63831e-06	2.541e-06	4.15393e-06	1.04079e-07	1.48284e-08	1.0479e-11	3.47841e-21	205.024	0				406.802	8409.73	7014.3	581.173	10.3713	4.18287e-06	1.77659e-06	2.70276e-06	208.104	0
407.036	115000	114860	5.34024e-06	2.4056e-06	3.93223e-06	9.80204e-08	1.394e-08	9.78211e-12	3.18649e-21	205.024	0				407.036	8526.77	7155.02	568.863	10.0424	3.96108e-06	1.68153e-06	2.55662e-06	208.104	0
407.269	115455	115317	5.05789e-06	2.2774e-06	3.72234e-06	9.23142e-08	1.31049e-08	9.13164e-12	2.91917e-21	204.831	0				407.269	8646.37	7297.91	556.789	9.72363	3.75103e-06	1.59155e-06	2.41837e-06	207.877	0
407.502	115904	115767	4.79045e-06	2.15602e-06	3.52364e-06	8.69404e-08	1.23198e-08	8.52453e-12	2.67437e-21	204.831	0.0082				407.502	8768.55	7442.98	544.947	9.41469	3.5521e-06	1.50637e-06	2.2876e-06	207.877	0.0063
407.736	116346	116210	4.53713e-06	2.0411e-06	3.33552e-06	8.18794e-08	1.15818e-08	7.95787e-12	2.45017e-21	204.831	0				407.736	8893.31	7590.25	533.335	9.1153	3.3637e-06	1.42575e-06	2.16388e-06	207.877	0
407.969	116781	116647	4.29718e-06	1.9323e-06	3.15744e-06	7.71132e-08	1.08881e-08	7.42896e-12	2.24485e-21	204.618	0				407.969	9020.68	7739.74	521.948	8.82516	3.18528e-06	1.34944e-06	2.04685e-06	206.689	0
408.203	117210	117077	4.0699e-06	1.82929e-06	2.98885e-06	7.26246e-08	1.0236e-08	6.93529e-12	2.0568e-21	204.618	0.0001				408.203	9150.67	7891.47	510.783	8.544	3.01631e-06	1.27721e-06	1.93615e-06	206.689	0
408.436	117632	117500	3.85463e-06	1.73176e-06	2.82926e-06	6.83973e-08	9.62291e-09	6.4745e-12	1.88456e-21	204.618	0				408.436	9283.28	8045.45	499.836	8.27154	2.85629e-06	1.20883e-06	1.83142e-06	206.689	0
408.67	118047	117917	3.65072e-06	1.63943e-06	2.67817e-06	6.44162e-08	9.04661e-09	6.04439e-12	1.7268e-21	204.51	0				408.67	9418.54	8201.72	489.102	8.00754	2.70475e-06	1.14412e-06	1.73235e-06	206.475	0
408.903	118455	118327	3.45759e-06	1.55201e-06	2.53514e-06	6.0667e-08	8.50486e-09	5.64293e-12	1.58231e-21	204.51	0.0004				408.903	9556.45	8360.28	478.579	7.75174	2.56124e-06	1.08286e-06	1.63864e-06	206.475	0
409.136	118856	118729	3.27465e-06	1.46925e-06	2.39974e-06	5.7136e-08	7.99558e-09	5.26819e-12	1.44995e-21	204.51	0				409.136	9697.03	8521.15	468.263	7.50389	2.42533e-06	1.02488e-06	1.54999e-06	206.475	0
409.37	119251	119125	3.10139e-06	1.39089e-06	2.27157e-06	5.38107e-08	7.51684e-09	4.9184e-12	1.32871e-21	204.463	0				409.37	9840.28	8684.35	458.15	7.26375	2.29662e-06	9.70002e-07	1.46613e-06	205.623	0
409.603	119638	119514	2.93728e-06	1.31672e-06	2.15023e-06	5.06791e-08	7.06678e-09	4.59189e-12	1.21764e-21	204.463	0				409.603	9986.23	8849.91	448.238	7.03109	2.17474e-06	9.18059e-07	1.38681e-06	205.623	0.0012
409.837	120018	119895	2.78184e-06	1.24649e-06	2.03537e-06	4.77298e-08	6.64371e-09	4.28711e-12	1.1159e-21	204.463	0				409.837	10134.9	9017.83	438.521	6.80569	2.05931e-06	8.68894e-07	1.31178e-06	205.623	0
410.07	120391	120270	2.63461e-06	1.18e-06	1.92663e-06	4.49523e-08	6.24599e-09	4.0026e-12	1.02269e-21						410.07	10286.3	9188.13	428.998	6.58732	1.95001e-06	8.2236e-07	1.2408e-06
410.303	120757	120637	2.49517e-06	1.11706e-06	1.8237e-06	4.23365e-08	5.8721e-09	3.73703e-12	9.37305e-22						410.303	10440.4	9360.84	419.665	6.37578	1.8465e-06	7.78316e-07	1.17366e-06
410.537	121116	120997	2.3631e-06	1.05747e-06	1.72627e-06	3.9873e-08	5.52062e-09	3.48912e-12	8.59073e-22						410.537	10597.2	9535.97	410.518	6.17085	1.74848e-06	7.36628e-07	1.11015e-06
410.77	121467	121350	2.23802e-06	1.00105e-06	1.63403e-06	3.75529e-08	5.19021e-09	3.25769e-12	7.87397e-22						410.77	10756.8	9713.53	401.554	5.97235	1.65565e-06	6.97171e-07	1.05007e-06
411.004	121811	121695	2.11954e-06	9.47648e-07	1.54672e-06	3.5368e-08	4.87959e-09	3.04166e-12	7.21726e-22						411.004	10919.2	9893.55	392.77	5.78006	1.56775e-06	6.59826e-07	9.93244e-07
411.237	122148	122034	2.00734e-06	8.97087e-07	1.46407e-06	3.33103e-08	4.58759e-09	2.83998e-12	6.61555e-22						411.237	11084.3	10076	384.163	5.59382	1.48451e-06	6.2448e-07	9.39491e-07
411.47	122478	122364	1.90106e-06	8.49223e-07	1.38583e-06	3.13724e-08	4.31308e-09	2.65172e-12	6.0642e-22						411.47	11252.2	10261	375.73	5.41342	1.40569e-06	5.91026e-07	8.88645e-07
411.704	122800	122688	1.80041e-06	8.03909e-07	1.31177e-06	2.95473e-08	4.05502e-09	2.47596e-12	5.559e-22						411.704	11423	10448.5	367.467	5.2387	1.33105e-06	5.59362e-07	8.4055e-07
411.937	123114	123004	1.70508e-06	7.61012e-07	1.24167e-06	2.78285e-08	3.81242e-09	2.31189e-12	5.09605e-22						411.937	11596.5	10638.5	359.372	5.06947	1.26036e-06	5.29394e-07	7.95057e-07
412.171	123421	123312	1.61479e-06	7.20402e-07	1.1753e-06	2.62098e-08	3.58436e-09	2.15872e-12	4.67182e-22						412.171	11772.9	10831	351.441	4.90558	1.19343e-06	5.0103e-07	7.52024e-07
412.404	123721	123613	1.52928e-06	6.81958e-07	1.11249e-06	2.46853e-08	3.36995e-09	2.01572e-12	4.28305e-22						412.404	11952.1	11026.1	343.672	4.74686	1.13005e-06	4.74186e-07	7.1132e-07
412.638	124013	123906	1.4483e-06	6.45564e-07	1.05303e-06	2.32496e-08	3.16839e-09	1.88222e-12	3.92677e-22						412.638	12134.1	11223.8	336.061	4.59315	1.07004e-06	4.48778e-07	6.72818e-07
412.871	124297	124192	1.3716e-06	6.11111e-07	9.96741e-07	2.18975e-08	2.9789e-09	1.75758e-12	3.60024e-22						412.871	12319	11424	328.607	4.4443	1.0132e-06	4.24731e-07	6.364e-07
413.104	124574	124470	1.29896e-06	5.78495e-07	9.43462e-07	2.0624e-08	2.80076e-09	1.64122e-12	3.30098e-22						413.104	12506.8	11626.8	321.305	4.30016	9.59388e-07	4.01972e-07	6.01952e-07
413.338	124843	124740	1.23016e-06	5.4762e-07	8.9303e-07	1.94248e-08	2.63329e-09	1.53259e-12	3.0267e-22						413.338	12697.4	11832.3	314.154	4.16058	9.08429e-07	3.80432e-07	5.69368e-07
413.571	125105	125003	1.165e-06	5.18391e-07	8.45292e-07	1.82953e-08	2.47584e-09	1.43116e-12	2.77531e-22						413.571	12890.9	12040.3	307.15	4.02542	8.60175e-07	3.60046e-07	5.38547e-07
413.805	125359	125258	1.1033e-06	4.90722e-07	8.00105e-07	1.72315e-08	2.32783e-09	1.33647e-12	2.54488e-22						413.805	13087.3	12251.1	300.29	3.89456	8.14482e-07	3.40751e-07	5.09395e-07
414.038	125605	125505	1.04486e-06	4.64528e-07	7.57333e-07	1.62297e-08	2.18867e-09	1.24805e-12	2.33366e-22						414.038	13286.7	12464.4	293.573	3.76785	7.71216e-07	3.22491e-07	4.8182e-07
414.271	125843	125745	9.8951e-07	4.39733e-07	7.16846e-07	1.52862e-08	2.05785e-09	1.16551e-12	2.14005e-22						414.271	13488.9	12680.5	286.995	3.64517	7.30246e-07	3.05208e-07	4.55738e-07
414.505	126074	125977	9.37093e-07	4.1626e-07	6.78523e-07	1.43976e-08	1.93486e-09	1.08844e-12	1.96257e-22						414.505	13694.1	12899.2	280.554	3.52639	6.91452e-07	2.88851e-07	4.31068e-07
414.738	126297	126201	8.87451e-07	3.9404e-07	6.42248e-07	1.35607e-08	1.81924e-09	1.01648e-12	1.79987e-22						414.738	13902.2	13120.6	274.248	3.4114	6.54718e-07	2.73371e-07	4.07733e-07
414.972	126512	126417	8.40438e-07	3.73005e-07	6.07911e-07	1.27726e-08	1.71053e-09	9.49286e-13	1.65072e-22						414.972	14113.2	13344.7	268.073	3.30007	6.19935e-07	2.5872e-07	3.85661e-07
415.205	126719	126626	7.95914e-07	3.53093e-07	5.7541e-07	1.20303e-08	1.60833e-09	8.8655e-13	1.51398e-22						415.205	14327.2	13571.5	262.027	3.19229	5.86998e-07	2.44854e-07	3.64784e-07
415.438	126919	126827	7.53748e-07	3.34244e-07	5.44646e-07	1.13311e-08	1.51225e-09	8.27972e-13	1.38861e-22						415.438	14544.2	13801.1	256.109	3.08796	5.55811e-07	2.31731e-07	3.45037e-07
415.672	127111	127019	7.13815e-07	3.16401e-07	5.15527e-07	1.06727e-08	1.42191e-09	7.73276e-13	1.27367e-22						415.672	14764.1	14033.4	250.315	2.98696	5.26281e-07	2.19312e-07	3.26359e-07
415.905	127294	127204	6.75997e-07	2.9951e-07	4.87964e-07	1.00526e-08	1.33698e-09	7.22203e-13	1.16828e-22						415.905	14987	14268.5	244.643	2.88919	4.98319e-07	2.07558e-07	3.08692e-07
416.139	127470	127382	6.40182e-07	2.83521e-07	4.61875e-07	9.46855e-09	1.25714e-09	6.74514e-13	1.07165e-22						416.139	15212.9	14506.3	239.091	2.79456	4.71842e-07	1.96434e-07	2.91982e-07
416.372	127639	127551	6.06264e-07	2.68385e-07	4.3718e-07	8.91848e-09	1.18207e-09	6.29983e-13	9.83052e-23						416.372	15441.8	14746.9	233.656	2.70296	4.46772e-07	1.85906e-07	2.76176e-07
416.606	127799	127712	5.74143e-07	2.54057e-07	4.13806e-07	8.40042e-09	1.11149e-09	5.884e-13	9.01807e-23						416.606	15673.7	14990.3	228.337	2.61429	4.23033e-07	1.75942e-07	2.61227e-07
416.839	127952	127866	5.43723e-07	2.40494e-07	3.91681e-07	7.91249e-09	1.04513e-09	5.4957e-13	8.27305e-23						416.839	15908.5	15236.5	223.131	2.52847	4.00556e-07	1.66512e-07	2.47086e-07
417.072	128096	128012	5.14914e-07	2.27655e-07	3.70739e-07	7.45295e-09	9.82742e-10	5.13311e-13	7.58984e-23						417.072	16146.4	15485.5	218.036	2.44542	3.79273e-07	1.57588e-07	2.33711e-07
417.306	128233	128150	4.87632e-07	2.15501e-07	3.50917e-07	7.02013e-09	9.24085e-10	4.79451e-13	6.96331e-23						417.306	16387.3	15737.4	213.049	2.36503	3.5912e-07	1.49142e-07	2.21061e-07
417.539	128362	128280	4.61795e-07	2.03997e-07	3.32155e-07	6.61248e-09	8.68935e-10	4.47831e-13	6.38871e-23						417.539	16631.3	15992	208.17	2.28723	3.40039e-07	1.41149e-07	2.09095e-07
417.773	128483	128402	4.37327e-07	1.93106e-07	3.14396e-07	6.22855e-09	8.17083e-10	4.18303e-13	5.86174e-23						417.773	16878.2	16249.5	203.394	2.21194	3.21971e-07	1.33584e-07	1.97777e-07
418.006	128597	128516	4.14155e-07	1.82797e-07	2.97587e-07	5.86694e-09	7.68332e-10	3.90728e-13	5.37842e-23						418.006	17128.2	16509.9	198.722	2.13907	3.04863e-07	1.26425e-07	1.87073e-07
418.239	128702	128623	3.92211e-07	1.73039e-07	2.81677e-07	5.52635e-09	7.22494e-10	3.64976e-13	4.93513e-23						418.239	17381.2	16773.1	194.15	2.06856	2.88664e-07	1.19649e-07	1.76947e-07
418.473	128800	128721	3.7143e-07	1.63801e-07	2.66617e-07	5.20557e-09	6.79397e-10	3.40927e-13	4.52853e-23						418.473	17637.3	17039.1	189.676	2.00033	2.73326e-07	1.13237e-07	1.6737e-07
418.706	128889	128812	3.51749e-07	1.55057e-07	2.52363e-07	4.90344e-09	6.38875e-10	3.18467e-13	4.15558e-23						418.706	17896.4	17308	185.3	1.9343	2.58803e-07	1.07168e-07	1.58312e-07
418.94	128971	128895	3.33112e-07	1.46779e-07	2.38871e-07	4.61887e-09	6.00776e-10	2.97492e-13	3.81348e-23						418.94	18158.6	17579.8	181.018	1.87041	2.45052e-07	1.01425e-07	1.49744e-07
419.173	129046	128970	3.15462e-07	1.38944e-07	2.261e-07	4.35085e-09	5.64953e-10	2.77902e-13	3.49966e-23						419.173	18423.8	17854.5	176.829	1.80858	2.32032e-07	9.59896e-08	1.4164e-07
419.406	129112	129038	2.98748e-07	1.31527e-07	2.14013e-07	4.0984e-09	5.3127e-10	2.59606e-13	3.21179e-23						419.406	18692.1	18132.1	172.731	1.74876	2.19703e-07	9.08456e-08	1.33975e-07
419.64	129171	129097	2.82919e-07	1.24506e-07	2.02572e-07	3.86063e-09	4.996e-10	2.42519e-13	2.9477e-23						419.64	18963.4	18412.5	168.722	1.69088	2.0803e-07	8.59774e-08	1.26725e-07
419.873	129221	129149	2.6793e-07	1.1786e-07	1.91743e-07	3.63668e-09	4.69822e-10	2.2656e-13	2.70541e-23						419.873	19237.8	18695.9	164.801	1.63488	1.96977e-07	8.13702e-08	1.19867e-07
420.107	129265	129193	2.53734e-07	1.11569e-07	1.81492e-07	3.42574e-09	4.41822e-10	2.11655e-13	2.48314e-23						420.107	19515.3	18982.2	160.965	1.5807	1.86512e-07	7.701e-08	1.13381e-07
420.34	129300	129230	2.40291e-07	1.05614e-07	1.71791e-07	3.22705e-09	4.15495e-10	1.97733e-13	2.2792e-23						420.34	19795.8	19271.3	157.214	1.52828	1.76603e-07	7.28835e-08	1.07246e-07
420.574	129328	129258	2.2756e-07	9.99763e-08	1.62608e-07	3.03991e-09	3.9074e-10	1.8473e-13	2.09209e-23						420.574	20079.4	19563.4	153.544	1.47757	1.6722e-07	6.89783e-08	1.01443e-07
420.807	129348	129279	2.15504e-07	9.46402e-08	1.53916e-07	2.86365e-09	3.67463e-10	1.72585e-13	1.92041e-23						420.807	20366.1	19858.4	149.956	1.42851	1.58336e-07	6.52824e-08	9.59545e-08
421.04	129360	129292	2.04087e-07	8.9589e-08	1.45689e-07	2.69762e-09	3.45576e-10	1.61241e-13	1.76288e-23						421.04	20655.9	20156.4	146.446	1.38105	1.49924e-07	6.17847e-08	9.07631e-08
421.274	129365	129298	1.93275e-07	8.48075e-08	1.37902e-07	2.54124e-09	3.24995e-10	1.50645e-13	1.61833e-23						421.274	20948.7	20457.2	143.014	1.33513	1.4196e-07	5.84745e-08	8.58528e-08
421.507	129362	129296	1.83037e-07	8.02814e-08	1.30531e-07	2.39394e-09	3.05643e-10	1.40747e-13	1.48568e-23						421.507	21244.5	20761	139.658	1.29072	1.34418e-07	5.53418e-08	8.12083e-08
421.741	129351	129286	1.7334e-07	7.5997e-08	1.23555e-07	2.25519e-09	2.87445e-10	1.31503e-13	1.36396e-23						421.741	21543.5	21067.7	136.376	1.24775	1.27278e-07	5.23769e-08	7.68153e-08
421.974	129333	129269	1.64158e-07	7.19414e-08	1.16951e-07	2.1245e-09	2.70334e-10	1.22867e-13	1.25225e-23						421.974	21845.5	21377.3	133.167	1.20619	1.20517e-07	4.95711e-08	7.26602e-08
422.207	129307	129244	1.55462e-07	6.81023e-08	1.10701e-07	2.0014e-09	2.54244e-10	1.148e-13	1.14974e-23						422.207	22150.6	21689.9	130.029	1.16599	1.14115e-07	4.69157e-08	6.873e-08
422.441	129274	129212	1.47227e-07	6.44683e-08	1.04785e-07	1.88545e-09	2.39113e-10	1.07265e-13	1.05565e-23						422.441	22458.8	22005.4	126.961	1.12711	1.08054e-07	4.44026e-08	6.50126e-08
422.674	129234	129172	1.39429e-07	6.10283e-08	9.91859e-08	1.77622e-09	2.24885e-10	1.00226e-13	9.69302e-24						422.674	22770	22323.8	123.962	1.0895	1.02315e-07	4.20242e-08	6.14964e-08
422.908	129186	129125	1.32044e-07	5.7772e-08	9.38859e-08	1.67334e-09	2.11506e-10	9.36505e-14	8.90046e-24						422.908	23084.3	22645.2	121.029	1.05312	9.68806e-08	3.97733e-08	5.81707e-08
423.141	129130	129070	1.2505e-07	5.46895e-08	8.88693e-08	1.57643e-09	1.98925e-10	8.75079e-14	8.173e-24						423.141	23401.6	22969.5	118.163	1.01793	9.17352e-08	3.76431e-08	5.50249e-08
423.374	129067	129008	1.18427e-07	5.17717e-08	8.41209e-08	1.48515e-09	1.87094e-10	8.17695e-14	7.50527e-24						423.374	23722	23296.7	115.36	0.98391	8.68633e-08	3.56271e-08	5.20495e-08
423.608	128997	128939	1.12156e-07	4.90097e-08	7.96265e-08	1.39916e-09	1.75968e-10	7.64087e-14	6.89234e-24						423.608	24045.4	23626.8	112.62	0.951	8.22503e-08	3.37192e-08	4.92351e-08
423.841	128919	128862	1.06216e-07	4.63952e-08	7.53724e-08	1.31816e-09	1.65506e-10	7.14006e-14	6.3297e-24						423.841	24371.9	23959.9	109.942	0.91917	7.78825e-08	3.19135e-08	4.6573e-08
424.075	128835	128778	1.00591e-07	4.39202e-08	7.13459e-08	1.24186e-09	1.55667e-10	6.67219e-14	5.81319e-24						424.075	24701.4	24295.9	107.325	0.88839	7.37469e-08	3.02046e-08	4.40551e-08
424.308	128743	128687	9.52646e-08	4.15774e-08	6.75346e-08	1.16998e-09	1.46414e-10	6.23509e-14	5.33903e-24						424.308	25034	24634.8	104.766	0.85862	6.9831e-08	2.85873e-08	4.16734e-08
424.542	128643	128589	9.02202e-08	3.93597e-08	6.39271e-08	1.10228e-09	1.37713e-10	5.82672e-14	4.90372e-24						424.542	25369.6	24976.6	102.266	0.82984	6.61232e-08	2.70567e-08	3.94206e-08
424.775	128537	128483	8.54431e-08	3.72604e-08	6.05125e-08	1.0385e-09	1.2953e-10	5.44519e-14	4.50407e-24						424.775	25708.2	25321.4	99.8216	0.802	6.26125e-08	2.56081e-08	3.72898e-08
425.008	128424	128370	8.09193e-08	3.52732e-08	5.72805e-08	9.78417e-10	1.21835e-10	5.08873e-14	4.13714e-24						425.008	26049.8	25669	97.433	0.77508	5.92884e-08	2.42372e-08	3.52743e-08
425.242	128303	128251	7.66351e-08	3.33921e-08	5.42213e-08	9.21821e-10	1.14598e-10	4.75569e-14	3.80024e-24						425.242	26394.5	26019.6	95.0986	0.74905	5.61409e-08	2.29397e-08	3.33679e-08
425.475	128176	128124	7.2578e-08	3.16114e-08	5.13257e-08	8.68505e-10	1.07792e-10	4.44452e-14	3.4909e-24						425.475	26742.1	26373.1	92.8174	0.72388	5.31606e-08	2.17118e-08	3.15646e-08
425.709	128041	127990	6.87359e-08	2.99257e-08	4.85848e-08	8.18281e-10	1.01391e-10	4.15379e-14	3.20686e-24						425.709	27092.8	26729.4	90.5882	0.69955	5.03387e-08	2.05497e-08	2.98589e-08
425.942	127900	127849	6.50974e-08	2.83301e-08	4.59905e-08	7.70968e-10	9.53717e-11	3.88214e-14	2.94604e-24						425.942	27446.4	27088.6	88.4099	0.67602	4.76668e-08	1.94498e-08	2.82455e-08
426.175	127751	127702	6.16516e-08	2.68196e-08	4.35349e-08	7.26396e-10	8.97104e-11	3.62832e-14	2.70653e-24						426.175	27803	27450.7	86.2814	0.65326	4.51368e-08	1.84089e-08	2.67194e-08
426.409	127596	127547	5.83885e-08	2.53898e-08	4.12106e-08	6.84408e-10	8.43861e-11	3.39116e-14	2.48658e-24						426.409	28162.6	27815.7	84.2017	0.63127	4.27413e-08	1.74238e-08	2.52759e-08
426.642	127434	127386	5.52982e-08	2.40362e-08	3.90105e-08	6.44853e-10	7.93787e-11	3.16955e-14	2.28459e-24						426.642	28525.1	28183.6	82.1696	0.61	4.04731e-08	1.64914e-08	2.39105e-08
426.876	127265	127218	5.23717e-08	2.2755e-08	3.6928e-08	6.07589e-10	7.46691e-11	2.96248e-14	2.09908e-24						426.876	28890.6	28554.3	80.1843	0.58943	3.83253e-08	1.5609e-08	2.26189e-08
427.109	127090	127043	4.96003e-08	2.15421e-08	3.49568e-08	5.72483e-10	7.02398e-11	2.76899e-14	1.92871e-24						427.109	29259	28927.8	78.2446	0.56955	3.62917e-08	1.47739e-08	2.13972e-08
427.342	126908	126862	4.69756e-08	2.03939e-08	3.3091e-08	5.39411e-10	6.6074e-11	2.58818e-14	1.77223e-24						427.342	29630.4	29304.2	76.3497	0.55033	3.43661e-08	1.39835e-08	2.02416e-08
427.576	126719	126674	4.449e-08	1.9307e-08	3.13249e-08	5.08255e-10	6.21559e-11	2.41922e-14	1.62851e-24						427.576	30004.6	29683.4	74.4985	0.53175	3.25428e-08	1.32355e-08	1.91485e-08
427.809	126524	126479	4.21361e-08	1.82781e-08	2.96531e-08	4.78902e-10	5.84708e-11	2.26134e-14	1.4965e-24						427.809	30381.8	30065.4	72.69	0.51379	3.08163e-08	1.25275e-08	1.81145e-08
428.043	126322	126278	3.99069e-08	1.73042e-08	2.80708e-08	4.51249e-10	5.50048e-11	2.11379e-14	1.37524e-24						428.043	30761.8	30450.2	70.9235	0.49642	2.91816e-08	1.18575e-08	1.71364e-08
428.276	126114	126071	3.77958e-08	1.63821e-08	2.65729e-08	4.25197e-10	5.17448e-11	1.97591e-14	1.26385e-24						428.276	31144.8	30837.8	69.1979	0.47964	2.76337e-08	1.12233e-08	1.62113e-08
428.51	125900	125857	3.57965e-08	1.55093e-08	2.51552e-08	4.00652e-10	4.86786e-11	1.84706e-14	1.16152e-24						428.51	31530.6	31228.2	67.5123	0.46341	2.6168e-08	1.06231e-08	1.53361e-08
428.743	125679	125637	3.39031e-08	1.46831e-08	2.38131e-08	3.77528e-10	4.57947e-11	1.72664e-14	1.06752e-24						428.743	31919.2	31621.4	65.866	0.44772	2.47802e-08	1.00551e-08	1.45083e-08
428.976	125452	125411	3.211e-08	1.39009e-08	2.25428e-08	3.55742e-10	4.3082e-11	1.6141e-14	9.81168e-25						428.976	32310.7	32017.3	64.258	0.43256	2.3466e-08	9.51747e-09	1.37253e-08
429.21	125219	125178	3.04118e-08	1.31605e-08	2.13403e-08	3.35217e-10	4.05306e-11	1.50892e-14	9.01831e-25						429.21	32705	32416	62.6876	0.4179	2.22217e-08	9.00864e-09	1.29845e-08
429.443	124980	124939	2.88036e-08	1.24596e-08	2.02021e-08	3.15879e-10	3.81306e-11	1.41062e-14	8.28939e-25						429.443	33102.1	32817.3	61.1538	0.40374	2.10434e-08	8.52705e-09	1.22839e-08
429.677	124734	124694	2.72806e-08	1.1796e-08	1.91247e-08	2.9766e-10	3.58732e-11	1.31876e-14	7.61967e-25						429.677	33502	33221.4	59.6558	0.39004	1.99277e-08	8.07125e-09	1.16211e-08
429.91	124483	124444	2.58382e-08	1.11679e-08	1.81049e-08	2.80494e-10	3.37499e-11	1.23289e-14	7.00432e-25						429.91	33904.6	33628.2	58.193	0.37681	1.88713e-08	7.63985e-09	1.09941e-08
430.143	124225	124187	2.44721e-08	1.05732e-08	1.71395e-08	2.64321e-10	3.17526e-11	1.15264e-14	6.4389e-25						430.143	34310	34037.7	56.7645	0.36402	1.78709e-08	7.23155e-09	1.0401e-08
430.377	123962	123924	2.31784e-08	1.00103e-08	1.62256e-08	2.49083e-10	2.98738e-11	1.07764e-14	5.91935e-25						430.377	34718.2	34449.9	55.3695	0.35165	1.69237e-08	6.84511e-09	9.83996e-09
430.61	123693	123655	2.19532e-08	9.47736e-09	1.53606e-08	2.34725e-10	2.81066e-11	1.00753e-14	5.44191e-25						430.61	35129.1	34864.6	54.0074	0.3397	1.60267e-08	6.47935e-09	9.30924e-09
430.844	123418	123381	2.07929e-08	8.97286e-09	1.45418e-08	2.21198e-10	2.64442e-11	9.42001e-15	5.00318e-25						430.844	35542.6	35282.1	52.6773	0.32815	1.51774e-08	6.13317e-09	8.8072e-09
431.077	123137	123101	1.9694e-08	8.49527e-09	1.37667e-08	2.08452e-10	2.48805e-11	8.80752e-15	4.59998e-25						431.077	35958.9	35702.1	51.3786	0.31699	1.43731e-08	5.80552e-09	8.33229e-09
431.31	122851	122815	1.86533e-08	8.04314e-09	1.3033e-08	1.96443e-10	2.34095e-11	8.235e-15	4.22944e-25						431.31	36377.8	36124.7	50.1106	0.30621	1.36115e-08	5.4954e-09	7.88303e-09
431.544	122559	122524	1.76676e-08	7.61511e-09	1.23384e-08	1.85128e-10	2.20257e-11	7.69985e-15	3.88888e-25						431.544	36799.3	36549.9	48.8726	0.29578	1.28904e-08	5.20188e-09	7.45804e-09
431.777	122261	122227	1.67341e-08	7.2099e-09	1.1681e-08	1.74466e-10	2.0724e-11	7.19961e-15	3.57589e-25						431.777	37223.5	36977.7	47.6639	0.28571	1.22075e-08	4.92406e-09	7.05602e-09
432.011	121958	121924	1.585e-08	6.8263e-09	1.10586e-08	1.6442e-10	1.94995e-11	6.732e-15	3.2882e-25						432.011	37650.3	37408	46.4839	0.27597	1.15608e-08	4.66111e-09	6.6757e-09
432.244	121650	121616	1.50127e-08	6.46314e-09	1.04694e-08	1.54955e-10	1.83475e-11	6.29488e-15	3.02378e-25						432.244	38079.6	37840.8	45.3319	0.26656	1.09485e-08	4.41223e-09	6.31593e-09
432.477	121336	121303	1.42198e-08	6.11933e-09	9.91174e-09	1.46035e-10	1.72638e-11	5.88626e-15	2.78072e-25						432.477	38511.5	38276.1	44.2073	0.25747	1.03687e-08	4.17666e-09	5.97558e-09
432.711	121017	120985	1.34687e-08	5.79385e-09	9.3838e-09	1.37631e-10	1.62444e-11	5.50427e-15	2.55729e-25						432.711	38946	38713.9	43.1095	0.24869	9.81959e-09	3.9537e-09	5.65361e-09
432.944	120693	120661	1.27574e-08	5.48571e-09	8.88404e-09	1.29712e-10	1.52853e-11	5.14717e-15	2.35191e-25						432.944	39382.9	39154.2	42.0378	0.2402	9.29965e-09	3.74266e-09	5.34903e-09
433.178	120364	120332	1.20838e-08	5.19399e-09	8.41094e-09	1.22249e-10	1.4383e-11	4.81333e-15	2.1631e-25						433.178	39822.3	39596.9	40.9918	0.23199	8.80728e-09	3.5429e-09	5.06089e-09
433.411	120029	119998	1.14458e-08	4.91782e-09	7.96309e-09	1.15218e-10	1.35342e-11	4.50123e-15	1.98952e-25						433.411	40264.2	40041.9	39.9707	0.22407	8.34103e-09	3.35383e-09	4.7883e-09
433.645	119690	119659	1.08415e-08	4.65636e-09	7.53913e-09	1.08592e-10	1.27356e-11	4.20945e-15	1.82994e-25						433.645	40708.6	40489.4	38.9741	0.21641	7.89952e-09	3.17487e-09	4.53043e-09
433.878	119346	119316	1.02692e-08	4.40883e-09	7.13779e-09	1.02348e-10	1.19843e-11	3.93666e-15	1.68322e-25						433.878	41155.3	40939.2	38.0014	0.20901	7.48142e-09	3.00548e-09	4.28648e-09
434.111	118996	118967	9.72716e-09	4.17448e-09	6.75786e-09	9.64641e-11	1.12775e-11	3.68162e-15	1.54833e-25						434.111	41604.5	41391.4	37.052	0.20186	7.08549e-09	2.84514e-09	4.05569e-09
434.345	118642	118613	9.21379e-09	3.95261e-09	6.39819e-09	9.09197e-11	1.06125e-11	3.44317e-15	1.42429e-25						434.345	42056	41845.9	36.1254	0.19495	6.71055e-09	2.69338e-09	3.83735e-09
434.578	118284	118255	8.72756e-09	3.74256e-09	6.0577e-09	8.56949e-11	9.98682e-12	3.22023e-15	1.31025e-25						434.578	42509.9	42302.7	35.2212	0.18828	6.3555e-09	2.54973e-09	3.6308e-09
434.812	117920	117892	8.26705e-09	3.5437e-09	5.73538e-09	8.07713e-11	9.39817e-12	3.01178e-15	1.20538e-25						434.812	42966	42761.7	34.3387	0.18183	6.01927e-09	2.41375e-09	3.43539e-09
435.045	117552	117525	7.83088e-09	3.35543e-09	5.43024e-09	7.61315e-11	8.84433e-12	2.81689e-15	1.10894e-25						435.045	43424.5	43223	33.4774	0.1756	5.70086e-09	2.28505e-09	3.25052e-09
435.278	117180	117152	7.41777e-09	3.17718e-09	5.14136e-09	7.1759e-11	8.32324e-12	2.63465e-15	1.02026e-25						435.278	43885.2	43686.4	32.637	0.16958	5.39933e-09	2.16322e-09	3.07562e-09
435.512	116803	116776	7.0265e-09	3.00842e-09	4.86789e-09	6.76384e-11	7.83296e-12	2.46426e-15	9.38709e-26						435.512	44348.1	44152.1	31.8169	0.16376	5.11378e-09	2.0479e-09	2.91015e-09
435.745	116421	116395	6.65591e-09	2.84864e-09	4.609e-09	6.37552e-11	7.37166e-12	2.30493e-15	8.63707e-26						435.745	44813.2	44619.9	31.0167	0.15814	4.84337e-09	1.93874e-09	2.75361e-09
435.979	116036	116010	6.30491e-09	2.69737e-09	4.36391e-09	6.00956e-11	6.93762e-12	2.15595e-15	7.94727e-26						435.979	45280.5	45089.8	30.2358	0.15271	4.58728e-09	1.83542e-09	2.60551e-09
436.212	115646	115620	5.97245e-09	2.55414e-09	4.13188e-09	5.66468e-11	6.52922e-12	2.01663e-15	7.31284e-26						436.212	45749.9	45561.9	29.4739	0.14747	4.34477e-09	1.73761e-09	2.46539e-09
436.445	115252	115227	5.65757e-09	2.41854e-09	3.91221e-09	5.33966e-11	6.14495e-12	1.88636e-15	6.72931e-26						436.445	46221.5	46036	28.7305	0.14241	4.1151e-09	1.64503e-09	2.33283e-09
436.679	114853	114829	5.35932e-09	2.29016e-09	3.70425e-09	5.03334e-11	5.78337e-12	1.76454e-15	6.19257e-26						436.679	46695.1	46512.1	28.0052	0.13751	3.89761e-09	1.55739e-09	2.20741e-09
436.912	114451	114427	5.07683e-09	2.16861e-09	3.50737e-09	4.74465e-11	5.44314e-12	1.65062e-15	5.69886e-26						436.912	47170.8	46990.3	27.2976	0.13279	3.69163e-09	1.47443e-09	2.08875e-09
437.146	114045	114021	4.80926e-09	2.05352e-09	3.32098e-09	4.47258e-11	5.123e-12	1.54408e-15	5.24471e-26						437.146	47648.5	47470.4	26.6072	0.12822	3.49656e-09	1.3959e-09	1.97648e-09
437.379	113635	113611	4.55583e-09	1.94455e-09	3.14452e-09	4.21616e-11	4.82176e-12	1.44445e-15	4.82694e-26						437.379	48128.2	47952.5	25.9337	0.12381	3.31182e-09	1.32157e-09	1.87027e-09
437.613	113221	113198	4.31578e-09	1.84138e-09	2.97745e-09	3.97448e-11	4.53829e-12	1.35128e-15	4.44261e-26						437.613	48609.8	48436.4	25.2766	0.11955	3.13687e-09	1.2512e-09	1.76978e-09
437.846	112803	112780	4.08841e-09	1.7437e-09	2.81929e-09	3.74671e-11	4.27154e-12	1.26414e-15	4.08903e-26						437.846	49093.4	48922.3	24.6356	0.11543	2.97118e-09	1.18458e-09	1.6747e-09
438.079	112382	112359	3.87305e-09	1.65121e-09	2.66954e-09	3.53203e-11	4.02053e-12	1.18265e-15	3.76374e-26						438.079	49578.8	49410	24.0102	0.11146	2.81426e-09	1.12153e-09	1.58474e-09
438.313	111957	111935	3.66905e-09	1.56364e-09	2.52777e-09	3.3297e-11	3.78433e-12	1.10643e-15	3.46446e-26						438.313	50066.2	49899.6	23.4003	0.10762	2.66565e-09	1.06184e-09	1.49963e-09
438.546	111528	111506	3.47583e-09	1.48073e-09	2.39355e-09	3.139e-11	3.56205e-12	1.03515e-15	3.1891e-26						438.546	50555.3	50390.9	22.8053	0.10391	2.52491e-09	1.00533e-09	1.41909e-09
438.78	111096	111075	3.29281e-09	1.40222e-09	2.26647e-09	2.95925e-11	3.35288e-12	9.68476e-16	2.93573e-26						438.78	51046.2	50884	22.2249	0.10033	2.39161e-09	9.51835e-10	1.3429e-09
439.013	110661	110640	3.11944e-09	1.32789e-09	2.14615e-09	2.78983e-11	3.15603e-12	9.06117e-16	2.7026e-26						439.013	51538.9	51378.8	21.6588	0.09687	2.26537e-09	9.01197e-10	1.27081e-09
439.246	110222	110201	2.95523e-09	1.2575e-09	2.03224e-09	2.63015e-11	2.97078e-12	8.47791e-16	2.48807e-26						439.246	52033.3	51875.3	21.1066	0.09352	2.14581e-09	8.53259e-10	1.2026e-09
439.48	109780	109759	2.79968e-09	1.19086e-09	1.92439e-09	2.47964e-11	2.79645e-12	7.93236e-16	2.29066e-26						439.48	52529.4	52373.4	20.5681	0.0903	2.03258e-09	8.07877e-10	1.13806e-09
439.713	109334	109314	2.65234e-09	1.12776e-09	1.82228e-09	2.33777e-11	2.63238e-12	7.42207e-16	2.109e-26						439.713	53027.1	52873.2	20.0429	0.08718	1.92533e-09	7.64916e-10	1.07699e-09
439.947	108886	108866	2.51277e-09	1.068e-09	1.7256e-09	2.20404e-11	2.47798e-12	6.94475e-16	1.94181e-26						439.947	53526.5	53374.5	19.5306	0.08417	1.82376e-09	7.24245e-10	1.01921e-09
440.18	108435	108415	2.38057e-09	1.01143e-09	1.63407e-09	2.07799e-11	2.33267e-12	6.49827e-16	1.78795e-26						440.18	54027.4	53877.4	19.031	0.08126	1.72756e-09	6.85743e-10	9.64535e-10
440.413	107980	107961	2.25534e-09	9.57857e-10	1.5474e-09	1.95918e-11	2.19591e-12	6.08061e-16	1.64634e-26						440.413	54529.8	54381.8	18.5438	0.07845	1.63645e-09	6.49292e-10	9.12804e-10
440.647	107523	107504	2.13671e-09	9.0713e-10	1.46534e-09	1.84718e-11	2.0672e-12	5.68992e-16	1.516e-26						440.647	55033.8	54887.7	18.0686	0.07574	1.55015e-09	6.14785e-10	8.63854e-10
440.88	107062	107044	2.02434e-09	8.59097e-10	1.38764e-09	1.74161e-11	1.94606e-12	5.32445e-16	1.39604e-26						440.88	55539.2	55395	17.6053	0.07312	1.46842e-09	5.82116e-10	8.17537e-10
441.114	106599	106581	1.9179e-09	8.13615e-10	1.31408e-09	1.64209e-11	1.83205e-12	4.98255e-16	1.28561e-26						441.114	56046.1	55903.6	17.1534	0.07059	1.39101e-09	5.51189e-10	7.73711e-10
441.347	106134	106116	1.81706e-09	7.70547e-10	1.24442e-09	1.54828e-11	1.72474e-12	4.66271e-16	1.18397e-26						441.347	56554.3	56413.7	16.7128	0.06815	1.31769e-09	5.21909e-10	7.3224e-10
441.581	105665	105648	1.72154e-09	7.29765e-10	1.17847e-09	1.45985e-11	1.62374e-12	4.36349e-16	1.0904e-26						441.581	57063.9	56925.1	16.2832	0.06579	1.24825e-09	4.94188e-10	6.92999e-10
441.814	105194	105177	1.63106e-09	6.91147e-10	1.11602e-09	1.37649e-11	1.52868e-12	4.08356e-16	1.00427e-26						441.814	57574.8	57437.7	15.8642	0.06351	1.18247e-09	4.67944e-10	6.55867e-10
442.047	104721	104704	1.54534e-09	6.54578e-10	1.0569e-09	1.29791e-11	1.43921e-12	3.82167e-16	9.24977e-27						442.047	58087	57951.6	15.4558	0.06131	1.12017e-09	4.43098e-10	6.20731e-10
442.281	104245	104228	1.46415e-09	6.1995e-10	1.00091e-09	1.22383e-11	1.35499e-12	3.57665e-16	8.51976e-27						442.281	58600.4	58466.7	15.0575	0.05918	1.06117e-09	4.19575e-10	5.87482e-10
442.514	103767	103750	1.38723e-09	5.87159e-10	9.47896e-10	1.15399e-11	1.27572e-12	3.34742e-16	7.84767e-27						442.514	59115	58983	14.6692	0.05713	1.00527e-09	3.97304e-10	5.5602e-10
442.748	103286	103270	1.31436e-09	5.56107e-10	8.97699e-10	1.08815e-11	1.20111e-12	3.13294e-16	7.22887e-27						442.748	59630.7	59500.4	14.2905	0.05515	9.52335e-10	3.76219e-10	5.26248e-10
442.981	102803	102788	1.24533e-09	5.26702e-10	8.50168e-10	1.02608e-11	1.13087e-12	2.93226e-16	6.65912e-27						442.981	60147.6	60018.9	13.9214	0.05324	9.02192e-10	3.56256e-10	4.98074e-10
443.214	102318	102303	1.17993e-09	4.98857e-10	8.05161e-10	9.67569e-12	1.06476e-12	2.7445e-16	6.13451e-27						443.214	60665.5	60538.4	13.5616	0.05139	8.54696e-10	3.37355e-10	4.71414e-10
443.448	101831	101816	1.11798e-09	4.72488e-10	7.62544e-10	9.12404e-12	1.00253e-12	2.56882e-16	5.65144e-27						443.448	61184.5	61058.9	13.2107	0.04961	8.09708e-10	3.1946e-10	4.46185e-10
443.681	101342	101327	1.05929e-09	4.47516e-10	7.22189e-10	8.60397e-12	9.43955e-13	2.40444e-16	5.20662e-27						443.681	61704.4	61580.4	12.8687	0.04789	7.67094e-10	3.02517e-10	4.2231e-10
443.915	100851	100836	1.0037e-09	4.23869e-10	6.83976e-10	8.11365e-12	8.88813e-13	2.25062e-16	4.79699e-27						443.915	62225.3	62102.9	12.5352	0.04622	7.2673e-10	2.86476e-10	3.99717e-10
444.148	100358	100344	9.51023e-10	4.01474e-10	6.47791e-10	7.65137e-12	8.36906e-13	2.10669e-16	4.41975e-27						444.148	62747.1	62626.2	12.2102	0.04462	6.88496e-10	2.71287e-10	3.78336e-10
444.381	99863.4	99849.1	9.01123e-10	3.80267e-10	6.13526e-10	7.21554e-12	7.88042e-13	1.97201e-16	4.07234e-27						444.381	63269.8	63150.3	11.8934	0.04307	6.5228e-10	2.56907e-10	3.58103e-10
444.615	99366.8	99352.7	8.53849e-10	3.60183e-10	5.81079e-10	6.80463e-12	7.42042e-13	1.84597e-16	3.75238e-27						444.615	63793.3	63675.2	11.5845	0.04157	6.17974e-10	2.43291e-10	3.38955e-10
444.848	98868.5	98854.7	8.09062e-10	3.41163e-10	5.50353e-10	6.41721e-12	6.98739e-13	1.72803e-16	3.45769e-27						444.848	64317.5	64200.9	11.2835	0.04012	5.85477e-10	2.30398e-10	3.20834e-10
445.082	98368.5	98354.9	7.66632e-10	3.2315e-10	5.21257e-10	6.05193e-12	6.57973e-13	1.61766e-16	3.18627e-27						445.082	64842.5	64727.3	10.99	0.03873	5.54695e-10	2.18191e-10	3.03685e-10
445.315	97867	97853.6	7.26433e-10	3.06092e-10	4.93704e-10	5.70752e-12	6.19595e-13	1.51438e-16	2.93627e-27						445.315	65368.2	65254.4	10.704	0.03738	5.25536e-10	2.06633e-10	2.87455e-10
445.549	97363.9	97350.8	6.88348e-10	2.89936e-10	4.67612e-10	5.38279e-12	5.83464e-13	1.41772e-16	2.70598e-27						445.549	65894.6	65782.1	10.4252	0.03608	4.97915e-10	1.95689e-10	2.72096e-10
445.782	96859.4	96846.6	6.52266e-10	2.74636e-10	4.42903e-10	5.07661e-12	5.49449e-13	1.32725e-16	2.49385e-27						445.782	66421.5	66310.4	10.1535	0.03483	4.7175e-10	1.85327e-10	2.5756e-10
446.015	96353.6	96340.9	6.18082e-10	2.60146e-10	4.19504e-10	4.78791e-12	5.17426e-13	1.24259e-16	2.29844e-27						446.015	66949	66839.2	9.88862	0.03361	4.46963e-10	1.75515e-10	2.43803e-10
446.249	95846.3	95833.9	5.85694e-10	2.46423e-10	3.97345e-10	4.5157e-12	4.87277e-13	1.16335e-16	2.11843e-27						446.249	67477	67368.6	9.63051	0.03244	4.23484e-10	1.66224e-10	2.30784e-10
446.482	95337.9	95325.6	5.55009e-10	2.33426e-10	3.7636e-10	4.25902e-12	4.58891e-13	1.08919e-16	1.95258e-27						446.482	68005.5	67898.4	9.37895	0.03131	4.01241e-10	1.57426e-10	2.18462e-10
446.716	94828.2	94816.2	5.25936e-10	2.21117e-10	3.56487e-10	4.01699e-12	4.32166e-13	1.01978e-16	1.79979e-27						446.716	68534.4	68428.5	9.13379	0.03022	3.80171e-10	1.49096e-10	2.068e-10
446.949	94317.3	94305.5	4.98391e-10	2.09459e-10	3.37667e-10	3.78877e-12	4.07004e-13	9.54818e-17	1.65902e-27						446.949	69063.7	68959.1	8.89487	0.02917	3.6021e-10	1.41208e-10	1.95762e-10
447.182	93805.4	93793.8	4.72293e-10	1.98418e-10	3.19843e-10	3.57357e-12	3.83314e-13	8.94011e-17	1.52932e-27						447.182	69593.4	69490	8.66203	0.02815	3.41301e-10	1.33739e-10	1.85316e-10
447.416	93292.5	93281.1	4.47566e-10	1.8796e-10	3.02964e-10	3.37064e-12	3.61008e-13	8.37095e-17	1.40981e-27						447.416	70123.3	70021.1	8.43514	0.02717	3.23387e-10	1.26666e-10	1.75429e-10
447.649	92778.6	92767.4	4.24138e-10	1.78055e-10	2.86978e-10	3.17928e-12	3.40005e-13	7.8382e-17	1.2997e-27						447.649	70653.5	70552.5	8.21403	0.02622	3.06417e-10	1.19968e-10	1.66072e-10
447.883	92263.8	92252.8	4.0194e-10	1.68675e-10	2.71838e-10	2.99882e-12	3.2023e-13	7.33952e-17	1.19823e-27						447.883	71183.9	71084.1	7.99857	0.02531	2.90341e-10	1.13626e-10	1.57215e-10
448.116	91748.2	91737.4	3.80908e-10	1.5979e-10	2.575e-10	2.82866e-12	3.0161e-13	6.87272e-17	1.10472e-27						448.116	71714.4	71615.8	7.78862	0.02442	2.7511e-10	1.0762e-10	1.48832e-10
448.349	91231.7	91221.1	3.6098e-10	1.51374e-10	2.43921e-10	2.66818e-12	2.84077e-13	6.43575e-17	1.01855e-27						448.349	72245.1	72147.6	7.58404	0.02357	2.60681e-10	1.01932e-10	1.40898e-10
448.583	90714.6	90704.2	3.42097e-10	1.43403e-10	2.3106e-10	2.51685e-12	2.67567e-13	6.0267e-17	9.39137e-28						448.583	72775.8	72679.4	7.3847	0.02275	2.47011e-10	9.65463e-11	1.33388e-10
448.816	90196.8	90186.5	3.24206e-10	1.35854e-10	2.18879e-10	2.37414e-12	2.52022e-13	5.64378e-17	8.65949e-28						448.816	73306.5	73211.3	7.19046	0.02195	2.34061e-10	9.1446e-11	1.2628e-10
449.05	89678.3	89668.3	3.07254e-10	1.28703e-10	2.07343e-10	2.23955e-12	2.37383e-13	5.2853e-17	7.98496e-28						449.05	73837.3	73743.1	7.00121	0.02119	2.21792e-10	8.66161e-11	1.19552e-10
449.283	89159.4	89149.5	2.91191e-10	1.2193e-10	1.96417e-10	2.11263e-12	2.23598e-13	4.9497e-17	7.36325e-28						449.283	74367.9	74274.8	6.81682	0.02045	2.10168e-10	8.20422e-11	1.13183e-10
449.517	88639.9	88630.1	2.7597e-10	1.15514e-10	1.86069e-10	1.99292e-12	2.10618e-13	4.63552e-17	6.79022e-28						449.517	74898.4	74806.4	6.63717	0.01973	1.99155e-10	7.77106e-11	1.07156e-10
449.75	88119.9	88110.4	2.61548e-10	1.09438e-10	1.76268e-10	1.88003e-12	1.98394e-13	4.34138e-17	6.26202e-28						449.75	75428.8	75337.8	6.46214	0.01904	1.88721e-10	7.36085e-11	1.0145e-10
449.983	87599.6	87590.2	2.47882e-10	1.03682e-10	1.66984e-10	1.77356e-12	1.86883e-13	4.066e-17	5.77513e-28						449.983	75958.9	75869	6.29161	0.01838	1.78836e-10	6.97237e-11	9.60492e-11
450.217	87078.9	87069.7	2.34932e-10	9.82293e-11	1.58192e-10	1.67315e-12	1.76042e-13	3.80817e-17	5.3263e-28						450.217	76488.8	76400	6.12547	0.01773	1.69471e-10	6.60447e-11	9.0937e-11
450.45	86558	86549	2.22662e-10	9.30649e-11	1.49864e-10	1.57844e-12	1.65833e-13	3.56677e-17	4.91255e-28						450.45	77018.4	76930.6	5.96362	0.01711	1.60597e-10	6.25605e-11	8.60978e-11
450.684	86036.8	86027.9	2.11034e-10	8.81729e-11	1.41976e-10	1.48912e-12	1.56219e-13	3.34075e-17	4.53111e-28						450.684	77547.7	77460.8	5.80594	0.01651	1.5219e-10	5.92607e-11	8.15171e-11
450.917	85515.5	85506.8	2.00016e-10	8.3539e-11	1.34505e-10	1.40487e-12	1.47165e-13	3.12912e-17	4.17945e-28						450.917	78076.5	77990.6	5.65233	0.01594	1.44225e-10	5.61356e-11	7.71811e-11
451.15	84994	84985.5	1.89575e-10	7.91494e-11	1.27428e-10	1.32541e-12	1.38638e-13	2.93097e-17	3.85523e-28						451.15	78604.9	78520	5.5027	0.01538	1.36677e-10	5.31759e-11	7.30765e-11
451.384	84472.5	84464.1	1.79681e-10	7.49914e-11	1.20725e-10	1.25047e-12	1.30607e-13	2.74542e-17	3.5563e-28						451.384	79132.9	79048.9	5.35693	0.01484	1.29526e-10	5.03729e-11	6.9191e-11
451.617	83950.9	83942.7	1.70305e-10	7.10526e-11	1.14376e-10	1.17978e-12	1.23043e-13	2.57168e-17	3.28068e-28						451.617	79660.2	79577.2	5.21494	0.01432	1.22751e-10	4.77181e-11	6.55129e-11
451.851	83429.4	83421.3	1.6142e-10	6.73214e-11	1.08362e-10	1.1131e-12	1.15919e-13	2.409e-17	3.02653e-28						451.851	80187	80104.9	5.07662	0.01382	1.16331e-10	4.52037e-11	6.2031e-11
452.084	82908	82900	1.53e-10	6.37868e-11	1.02665e-10	1.05021e-12	1.0921e-13	2.25665e-17	2.79219e-28						452.084	80713.2	80632	4.94189	0.01333	1.10249e-10	4.28223e-11	5.87349e-11
452.317	82386.7	82378.8	1.45021e-10	6.04385e-11	9.72688e-11	9.90886e-13	1.02891e-13	2.11399e-17	2.57608e-28						452.317	81238.7	81158.4	4.81066	0.01287	1.04485e-10	4.05668e-11	5.56146e-11
452.551	81865.5	81857.9	1.3746e-10	5.72666e-11	9.21573e-11	9.34928e-13	9.69389e-14	1.98039e-17	2.3768e-28						452.551	81763.5	81684.1	4.68283	0.01242	9.90239e-11	3.84306e-11	5.26607e-11
452.784	81344.7	81337.1	1.30294e-10	5.42618e-11	8.73155e-11	8.82145e-13	9.13329e-14	1.85528e-17	2.19301e-28						452.784	82287.5	82209	4.55832	0.01198	9.38492e-11	3.64073e-11	4.98642e-11
453.018	80824	80816.6	1.23504e-10	5.14152e-11	8.2729e-11	8.32354e-13	8.60525e-14	1.73811e-17	2.02352e-28						453.018	82810.7	82733	4.43706	0.01156	8.89459e-11	3.44909e-11	4.72169e-11
453.251	80303.7	80296.4	1.17068e-10	4.87186e-11	7.83843e-11	7.85386e-13	8.10788e-14	1.62838e-17	1.8672e-28						453.251	83333	83256.2	4.31894	0.01116	8.42998e-11	3.26757e-11	4.47106e-11
453.484	79783.8	79776.6	1.10969e-10	4.61638e-11	7.42686e-11	7.4108e-13	7.63939e-14	1.52561e-17	1.72302e-28						453.484	83854.4	83778.4	4.20391	0.01076	7.98972e-11	3.09565e-11	4.23379e-11
453.718	79264.3	79257.3	1.05189e-10	4.37436e-11	7.03699e-11	6.99285e-13	7.19809e-14	1.42936e-17	1.59003e-28						453.718	84374.9	84299.7	4.09187	0.01039	7.57254e-11	2.9328e-11	4.00916e-11
453.951	78745.2	78738.3	9.97111e-11	4.14507e-11	6.66766e-11	6.59857e-13	6.78241e-14	1.33922e-17	1.46737e-28						453.951	84894.3	84820	3.98275	0.01002	7.17723e-11	2.77856e-11	3.79649e-11
454.185	78226.7	78219.9	9.45196e-11	3.92785e-11	6.31778e-11	6.22662e-13	6.39084e-14	1.25479e-17	1.35422e-28						454.185	85412.7	85339.2	3.87648	0.00967	6.80263e-11	2.63245e-11	3.59515e-11
454.418	77708.7	77702.1	8.95993e-11	3.72205e-11	5.98634e-11	5.87574e-13	6.02198e-14	1.1757e-17	1.24985e-28						454.418	85930	85857.3	3.77299	0.00933	6.44765e-11	2.49406e-11	3.40453e-11
454.652	77191.3	77184.8	8.49362e-11	3.52708e-11	5.67235e-11	5.54471e-13	5.67451e-14	1.10163e-17	1.15356e-28						454.652	86446.2	86374.3	3.6722	0.009	6.11127e-11	2.36298e-11	3.22406e-11
454.885	76674.6	76668.2	8.05166e-11	3.34236e-11	5.3749e-11	5.23242e-13	5.34719e-14	1.03225e-17	1.06473e-28						454.885	86961.2	86890	3.57405	0.00869	5.79251e-11	2.23881e-11	3.05319e-11
455.118	76158.5	76152.2	7.63279e-11	3.16735e-11	5.0931e-11	4.9378e-13	5.03883e-14	9.67264e-18	9.82785e-29						455.118	87474.9	87404.6	3.47847	0.00838	5.49043e-11	2.12119e-11	2.89141e-11
455.352	75643.2	75637	7.2358e-11	3.00154e-11	4.82613e-11	4.65984e-13	4.74834e-14	9.06389e-18	9.07179e-29						455.352	87987.4	87917.8	3.38539	0.00809	5.20417e-11	2.00977e-11	2.73824e-11
455.585	75128.6	75122.5	6.85953e-11	2.84445e-11	4.57322e-11	4.3976e-13	4.47468e-14	8.49364e-18	8.37421e-29						455.585	88498.6	88429.7	3.29475	0.0078	4.93289e-11	1.90423e-11	2.59321e-11
455.819	74614.8	74608.9	6.5029e-11	2.6956e-11	4.33361e-11	4.15018e-13	4.21686e-14	7.95946e-18	7.73058e-29						455.819	89008.3	88940.2	3.20649	0.00753	4.67581e-11	1.80425e-11	2.4559e-11
456.052	74101.9	74096	6.16489e-11	2.55458e-11	4.1066e-11	3.91675e-13	3.97397e-14	7.45905e-18	7.1367e-29						456.052	89516.7	89449.3	3.12055	0.00726	4.43218e-11	1.70954e-11	2.32589e-11
456.285	73589.8	73584.1	5.84451e-11	2.42097e-11	3.89153e-11	3.69651e-13	3.74513e-14	6.99026e-18	6.58869e-29						456.285	90023.6	89956.9	3.03686	0.00701	4.20129e-11	1.61983e-11	2.20279e-11
456.519	73078.7	73073.1	5.54085e-11	2.29437e-11	3.68777e-11	3.48871e-13	3.52954e-14	6.55109e-18	6.083e-29						456.519	90529	90462.9	2.95537	0.00676	3.98248e-11	1.53484e-11	2.08623e-11
456.752	72568.6	72563.1	5.25303e-11	2.17442e-11	3.49472e-11	3.29264e-13	3.32641e-14	6.13966e-18	5.61634e-29						456.752	91032.8	90967.5	2.87603	0.00652	3.77511e-11	1.45433e-11	1.97586e-11
456.986	72059.5	72054	4.98021e-11	2.06076e-11	3.31182e-11	3.10765e-13	3.13503e-14	5.7542e-18	5.18569e-29						456.986	91535	91470.4	2.79878	0.00629	3.57857e-11	1.37806e-11	1.87136e-11
457.219	71551.4	71546	4.72163e-11	1.95307e-11	3.13853e-11	2.93309e-13	2.95472e-14	5.39307e-18	4.78824e-29						457.219	92035.6	91971.7	2.72356	0.00607	3.39232e-11	1.3058e-11	1.77241e-11
457.452	71044.3	71039.1	4.47652e-11	1.85103e-11	2.97434e-11	2.76839e-13	2.78482e-14	5.05472e-18	4.42142e-29						457.452	92534.5	92471.2	2.65032	0.00586	3.21579e-11	1.23735e-11	1.67871e-11
457.686	70538.4	70533.3	4.24418e-11	1.75434e-11	2.81878e-11	2.61298e-13	2.62475e-14	4.73771e-18	4.08287e-29						457.686	93031.7	92969	2.57902	0.00565	3.04849e-11	1.1725e-11	1.58998e-11
457.919	70033.7	70028.6	4.02396e-11	1.66272e-11	2.67139e-11	2.46633e-13	2.47391e-14	4.44069e-18	3.77038e-29						457.919	93527	93465.1	2.50959	0.00545	2.88992e-11	1.11107e-11	1.50596e-11
458.153	69530.1	69525.2	3.8152e-11	1.57591e-11	2.53173e-11	2.32796e-13	2.33179e-14	4.16239e-18	3.48195e-29						458.153	94020.6	93959.3	2.442	0.00526	2.73964e-11	1.05286e-11	1.42641e-11
458.386	69027.7	69022.9	3.61732e-11	1.49365e-11	2.39941e-11	2.19738e-13	2.19787e-14	3.90162e-18	3.21571e-29						458.386	94512.3	94451.6	2.3762	0.00508	2.5972e-11	9.9772e-12	1.35107e-11
458.62	68526.6	68521.9	3.42975e-11	1.4157e-11	2.27403e-11	2.07416e-13	2.07169e-14	3.65728e-18	2.96994e-29						458.62	95002.1	94942	2.31214	0.0049	2.4622e-11	9.45478e-12	1.27973e-11
458.853	68026.8	68022.2	3.25194e-11	1.34183e-11	2.15523e-11	1.95789e-13	1.95278e-14	3.42832e-18	2.74306e-29						458.853	95489.9	95430.5	2.24977	0.00473	2.33425e-11	8.95984e-12	1.21217e-11
459.086	67528.3	67523.8	3.08339e-11	1.27184e-11	2.04266e-11	1.84816e-13	1.84073e-14	3.21377e-18	2.53361e-29						459.086	95975.8	95917	2.18905	0.00456	2.21297e-11	8.49091e-12	1.14819e-11
459.32	67031.2	67026.7	2.92361e-11	1.20551e-11	1.936e-11	1.74461e-13	1.73514e-14	3.01272e-18	2.34024e-29						459.32	96459.6	96401.4	2.12994	0.0044	2.09802e-11	8.04662e-12	1.08761e-11
459.553	66535.5	66531	2.77214e-11	1.14266e-11	1.83493e-11	1.64689e-13	1.63564e-14	2.82431e-18	2.16172e-29						459.553	96941.3	96883.7	2.0724	0.00424	1.98907e-11	7.62568e-12	1.03023e-11
459.787	66041.1	66036.8	2.62855e-11	1.08309e-11	1.73916e-11	1.55468e-13	1.54187e-14	2.64775e-18	1.99689e-29						459.787	97420.9	97363.8	2.01639	0.00409	1.8858e-11	7.22686e-12	9.75897e-12
460.02	65548.2	65544	2.49244e-11	1.02665e-11	1.64841e-11	1.46765e-13	1.4535e-14	2.48229e-18	1.84471e-29						460.02	97898.3	97841.8	1.96186	0.00395	1.78791e-11	6.84898e-12	9.2444e-12
460.253	65056.8	65052.6	2.3634e-11	9.73155e-12	1.56241e-11	1.38551e-13	1.37023e-14	2.32722e-18	1.70418e-29						460.253	98373.5	98317.6	1.90879	0.00381	1.69512e-11	6.49094e-12	8.75708e-12
460.487	64566.9	64562.8	2.24106e-11	9.22463e-12	1.48092e-11	1.308e-13	1.29175e-14	2.1819e-18	1.57443e-29						460.487	98846.5	98791.2	1.85712	0.00368	1.60717e-11	6.15171e-12	8.29556e-12
460.72	64078.5	64074.5	2.12509e-11	8.74422e-12	1.4037e-11	1.23484e-13	1.21778e-14	2.04569e-18	1.45461e-29						460.72	99317.1	99262.4	1.80683	0.00355	1.5238e-11	5.83027e-12	7.85848e-12
460.954	63591.7	63587.8	2.01515e-11	8.28894e-12	1.33052e-11	1.16579e-13	1.14808e-14	1.91804e-18	1.34396e-29						460.954	99785.5	99731.3	1.75787	0.00342	1.44478e-11	5.52571e-12	7.44452e-12
461.187	63106.5	63102.6	1.91091e-11	7.85746e-12	1.26117e-11	1.10063e-13	1.08238e-14	1.79839e-18	1.24177e-29						461.187	100251	100198	1.71022	0.0033	1.36987e-11	5.23713e-12	7.05246e-12
461.42	62622.9	62619.1	1.81209e-11	7.44855e-12	1.19545e-11	1.03912e-13	1.02046e-14	1.68625e-18	1.1474e-29						461.42	100715	100662	1.66384	0.00318	1.29886e-11	4.96368e-12	6.68115e-12
461.654	62140.9	62137.2	1.71841e-11	7.061e-12	1.13318e-11	9.81067e-14	9.62101e-15	1.58114e-18	1.06025e-29						461.654	101176	101123	1.61869	0.00307	1.23155e-11	4.70457e-12	6.32947e-12
461.887	61660.7	61657	1.62958e-11	6.69371e-12	1.07416e-11	9.26274e-14	9.07097e-15	1.48262e-18	9.79748e-30						461.887	101635	101583	1.57475	0.00296	1.16774e-11	4.45905e-12	5.99638e-12
462.121	61182.1	61178.5	1.54537e-11	6.34561e-12	1.01823e-11	8.74557e-14	8.55253e-15	1.39027e-18	9.05396e-30						462.121	102091	102039	1.53198	0.00286	1.10725e-11	4.22639e-12	5.6809e-12
462.354	60705.2	60701.7	1.46553e-11	6.01569e-12	9.65221e-12	8.25741e-14	8.06387e-15	1.3037e-18	8.3672e-30						462.354	102544	102493	1.49036	0.00276	1.04991e-11	4.00593e-12	5.38209e-12
462.588	60230.1	60226.6	1.38983e-11	5.703e-12	9.14986e-12	7.79664e-14	7.60328e-15	1.22256e-18	7.73283e-30						462.588	102995	102944	1.44985	0.00266	9.95553e-12	3.79702e-12	5.09908e-12
462.821	59756.7	59753.3	1.31806e-11	5.40663e-12	8.67377e-12	7.3617e-14	7.16913e-15	1.14649e-18	7.14684e-30						462.821	103443	103393	1.41042	0.00257	9.44021e-12	3.59906e-12	4.83101e-12
463.054	59285.2	59281.8	1.25002e-11	5.12573e-12	8.22257e-12	6.95115e-14	6.7599e-15	1.07518e-18	6.60551e-30						463.054	103889	103839	1.37204	0.00248	8.95168e-12	3.41146e-12	4.5771e-12
463.288	58815.4	58812.2	1.1855e-11	4.85949e-12	7.79494e-12	6.56361e-14	6.37415e-15	1.00833e-18	6.10542e-30						463.288	104331	104282	1.33469	0.00239	8.48855e-12	3.23368e-12	4.33659e-12
463.521	58347.5	58344.3	1.12432e-11	4.60715e-12	7.38965e-12	6.19778e-14	6.01052e-15	9.45661e-19	5.64341e-30						463.521	104771	104723	1.29835	0.0023	8.04948e-12	3.06521e-12	4.10878e-12
463.755	57881.5	57878.3	1.06632e-11	4.36796e-12	7.00553e-12	5.85245e-14	5.66774e-15	8.86908e-19	5.21656e-30						463.755	105209	105160	1.26297	0.00222	7.63322e-12	2.90556e-12	3.89299e-12
463.988	57417.3	57414.2	1.01132e-11	4.14125e-12	6.64146e-12	5.52645e-14	5.34462e-15	8.31826e-19	4.82219e-30						463.988	105643	105595	1.22855	0.00214	7.23859e-12	2.75425e-12	3.68859e-12
464.221	56955	56952	9.59169e-12	3.92636e-12	6.2964e-12	5.21871e-14	5.04001e-15	7.80184e-19	4.45781e-30						464.221	106074	106027	1.19505	0.00207	6.86445e-12	2.61087e-12	3.49497e-12
464.455	56494.7	56491.7	9.09721e-12	3.72267e-12	5.96935e-12	4.92819e-14	4.75285e-15	7.31765e-19	4.12112e-30						464.455	106503	106456	1.16245	0.002	6.50973e-12	2.47498e-12	3.31156e-12
464.688	56036.3	56033.4	8.62834e-12	3.5296e-12	5.65937e-12	4.65392e-14	4.48214e-15	6.86368e-19	3.81001e-30						464.688	106928	106882	1.13072	0.00193	6.17343e-12	2.3462e-12	3.13781e-12
464.922	55579.9	55577	8.18374e-12	3.34658e-12	5.36555e-12	4.395e-14	4.22693e-15	6.43804e-19	3.52252e-30						464.922	107351	107305	1.09985	0.00186	5.85458e-12	2.22415e-12	2.97323e-12
465.155	55125.4	55122.6	7.76216e-12	3.1731e-12	5.08706e-12	4.15055e-14	3.98633e-15	6.03894e-19	3.25685e-30						465.155	107771	107725	1.0698	0.00179	5.55227e-12	2.10848e-12	2.81732e-12
465.388	54672.9	54670.2	7.36239e-12	3.00865e-12	4.82309e-12	3.91977e-14	3.75949e-15	5.66471e-19	3.01134e-30						465.388	108187	108142	1.04057	0.00173	5.26565e-12	1.99885e-12	2.66963e-12
465.622	54222.5	54219.8	6.9833e-12	2.85276e-12	4.57289e-12	3.70189e-14	3.54563e-15	5.31381e-19	2.78444e-30						465.622	108600	108556	1.01212	0.00167	4.99389e-12	1.89494e-12	2.52971e-12
465.855	53774.1	53771.5	6.62383e-12	2.70499e-12	4.33572e-12	3.49618e-14	3.344e-15	4.98477e-19	2.57474e-30						465.855	109011	108967	0.98444	0.00161	4.73621e-12	1.79647e-12	2.39716e-12
466.089	53327.7	53325.2	6.28294e-12	2.56491e-12	4.11091e-12	3.30196e-14	3.15389e-15	4.67622e-19	2.38093e-30						466.089	109418	109374	0.9575	0.00155	4.4919e-12	1.70313e-12	2.27159e-12
466.322	52883.4	52880.9	5.95967e-12	2.43212e-12	3.89781e-12	3.11858e-14	2.97465e-15	4.38687e-19	2.20179e-30						466.322	109822	109778	0.9313	0.0015	4.26025e-12	1.61467e-12	2.15263e-12
466.556	52441.2	52438.7	5.65312e-12	2.30623e-12	3.69581e-12	2.94545e-14	2.80566e-15	4.11553e-19	2.03621e-30						466.556	110222	110179	0.90579	0.00144	4.04059e-12	1.53082e-12	2.03992e-12
466.789	52001.1	51998.7	5.36241e-12	2.18689e-12	3.50432e-12	2.78197e-14	2.64631e-15	3.86107e-19	1.88315e-30						466.789	110620	110577	0.88098	0.00139	3.83232e-12	1.45135e-12	1.93315e-12
467.022	51563.1	51560.7	5.08671e-12	2.07376e-12	3.32281e-12	2.62762e-14	2.49606e-15	3.62243e-19	1.74167e-30						467.022	111014	110972	0.85684	0.00134	3.63483e-12	1.37603e-12	1.83199e-12
467.256	51127.2	51124.9	4.82526e-12	1.9665e-12	3.15074e-12	2.48187e-14	2.35439e-15	3.39862e-19	1.61088e-30						467.256	111404	111363	0.83334	0.0013	3.44757e-12	1.30463e-12	1.73615e-12
467.489	50693.5	50691.2	4.57731e-12	1.86482e-12	2.98762e-12	2.34425e-14	2.2208e-15	3.18872e-19	1.48997e-30						467.489	111792	111751	0.81049	0.00125	3.27e-12	1.23695e-12	1.64535e-12
467.723	50261.9	50259.7	4.34216e-12	1.76842e-12	2.83299e-12	2.2143e-14	2.09483e-15	2.99186e-19	1.37818e-30						467.723	112176	112135	0.78825	0.00121	3.10161e-12	1.1728e-12	1.55932e-12
467.956	49832.5	49830.3	4.11914e-12	1.67703e-12	2.6864e-12	2.09159e-14	1.97605e-15	2.80722e-19	1.27484e-30						467.956	112556	112516	0.76661	0.00116	2.94194e-12	1.112e-12	1.47781e-12
468.189	49405.3	49403.1	3.90764e-12	1.59038e-12	2.54743e-12	1.97572e-14	1.86404e-15	2.63404e-19	1.17929e-30						468.189	112934	112893	0.74556	0.00112	2.79053e-12	1.05436e-12	1.40059e-12
468.423	48980.2	48978.1	3.70704e-12	1.50823e-12	2.41569e-12	1.8663e-14	1.75841e-15	2.47161e-19	1.09094e-30						468.423	113307	113267	0.72508	0.00108	2.64695e-12	9.99722e-13	1.32741e-12
468.656	48557.4	48555.3	3.5168e-12	1.43035e-12	2.29079e-12	1.76297e-14	1.6588e-15	2.31925e-19	1.00925e-30						468.656	113677	113638	0.70515	0.00104	2.51079e-12	9.47931e-13	1.25808e-12
468.89	48136.7	48134.7	3.33636e-12	1.35651e-12	2.17238e-12	1.6654e-14	1.56486e-15	2.17634e-19	9.33719e-31						468.89	114044	114005	0.68577	0.00101	2.38167e-12	8.98835e-13	1.19239e-12
469.123	47718.3	47716.3	3.16522e-12	1.28649e-12	2.06012e-12	1.57325e-14	1.47627e-15	2.04228e-19	8.63871e-31						469.123	114407	114368	0.66691	0.000971475	2.25922e-12	8.52295e-13	1.13015e-12
469.356	47302.2	47300.2	3.00291e-12	1.22011e-12	1.95369e-12	1.48623e-14	1.39273e-15	1.91653e-19	7.99279e-31						469.356	114766	114728	0.64856	0.000937095	2.1431e-12	8.08176e-13	1.07117e-12
469.59	46888.2	46886.3	2.84896e-12	1.15717e-12	1.85278e-12	1.40405e-14	1.31393e-15	1.79856e-19	7.39545e-31						469.59	115122	115084	0.63071	0.000903929	2.03297e-12	7.66353e-13	1.01528e-12
469.823	46476.6	46474.7	2.70294e-12	1.0975e-12	1.75711e-12	1.32644e-14	1.23962e-15	1.6879e-19	6.84303e-31						469.823	115474	115437	0.61334	0.000871935	1.92853e-12	7.26704e-13	9.62326e-13
470.057	46067.1	46065.3	2.56444e-12	1.04091e-12	1.66641e-12	1.25314e-14	1.16954e-15	1.58409e-19	6.33211e-31						470.057	115823	115785	0.59645	0.000841071	1.82949e-12	6.89117e-13	9.12145e-13
470.29	45660	45658.2	2.43307e-12	9.8726e-13	1.58041e-12	1.18391e-14	1.10344e-15	1.4867e-19	5.85957e-31						470.29	116168	116131	0.58002	0.000811298	1.73555e-12	6.53483e-13	8.64595e-13
470.524	45255.1	45253.4	2.30846e-12	9.36386e-13	1.49887e-12	1.11853e-14	1.0411e-15	1.39533e-19	5.42251e-31						470.524	116509	116472	0.56403	0.000782577	1.64646e-12	6.19701e-13	8.19536e-13
470.757	44852.6	44850.8	2.19027e-12	8.88147e-13	1.42156e-12	1.05677e-14	9.82294e-16	1.30961e-19	5.01824e-31						470.757	116846	116809	0.54848	0.000754872	1.56197e-12	5.87674e-13	7.76837e-13
470.99	44452.3	44450.6	2.07816e-12	8.42405e-13	1.34826e-12	9.98449e-15	9.26831e-16	1.22919e-19	4.64429e-31						470.99	117179	117143	0.53335	0.000728145	1.48183e-12	5.57311e-13	7.36374e-13
471.224	44054.3	44052.6	1.97181e-12	7.99031e-13	1.27875e-12	9.4336e-15	8.74518e-16	1.15374e-19	4.29837e-31						471.224	117509	117473	0.51863	0.000702364	1.40583e-12	5.28524e-13	6.98029e-13
471.457	43658.6	43657	1.87094e-12	7.57901e-13	1.21285e-12	8.91328e-15	8.25173e-16	1.08294e-19	3.97838e-31						471.457	117835	117799	0.50432	0.000677494	1.33374e-12	5.01232e-13	6.61691e-13
471.691	43265.3	43263.7	1.77525e-12	7.18899e-13	1.15036e-12	8.42182e-15	7.78628e-16	1.01651e-19	3.68235e-31						471.691	118157	118122	0.49039	0.000653503	1.26537e-12	4.75356e-13	6.27254e-13
471.924	42874.2	42872.7	1.68447e-12	6.81915e-13	1.09111e-12	7.9576e-15	7.34724e-16	9.54185e-20	3.40848e-31						471.924	118475	118440	0.47685	0.000630361	1.20052e-12	4.50822e-13	5.94619e-13
472.157	42485.5	42484	1.59837e-12	6.46842e-13	1.03492e-12	7.51911e-15	6.93309e-16	8.95701e-20	3.1551e-31						472.157	118789	118755	0.46367	0.000608037	1.13901e-12	4.27561e-13	5.6369e-13
472.391	42099.2	42097.6	1.51668e-12	6.13582e-13	9.81639e-13	7.10491e-15	6.54241e-16	8.40823e-20	2.92067e-31						472.391	119099	119065	0.45086	0.000586503	1.08067e-12	4.05507e-13	5.34378e-13
472.624	41715.1	41713.6	1.43919e-12	5.82042e-13	9.31117e-13	6.71366e-15	6.17387e-16	7.89327e-20	2.70377e-31						472.624	119406	119372	0.43839	0.000565731	1.02533e-12	3.84596e-13	5.06599e-13
472.858	41333.4	41331.9	1.36568e-12	5.5213e-13	8.83209e-13	6.34407e-15	5.82621e-16	7.41003e-20	2.50307e-31						472.858	119708	119675	0.42627	0.000545693	9.72838e-13	3.64768e-13	4.8027e-13
473.091	40954	40952.6	1.29595e-12	5.23764e-13	8.37777e-13	5.99493e-15	5.49824e-16	6.95656e-20	2.31736e-31						473.091	120007	119973	0.41447	0.000526364	9.23048e-13	3.45968e-13	4.55318e-13
473.324	40577	40575.6	1.22979e-12	4.96862e-13	7.94695e-13	5.66512e-15	5.18883e-16	6.531e-20	2.14551e-31						473.324	120301	120268	0.403	0.000507719	8.75819e-13	3.28142e-13	4.31668e-13
473.558	40202.4	40201	1.16703e-12	4.7135e-13	7.5384e-13	5.35356e-15	4.89693e-16	6.13163e-20	1.98649e-31						473.558	120591	120559	0.39184	0.000489734	8.31019e-13	3.1124e-13	4.09253e-13
473.791	39830.1	39828.7	1.10749e-12	4.47154e-13	7.15095e-13	5.05922e-15	4.62155e-16	5.75682e-20	1.83932e-31						473.791	120878	120845	0.38099	0.000472385	7.88522e-13	2.95212e-13	3.88008e-13
474.025	39460.1	39458.8	1.051e-12	4.24206e-13	6.78353e-13	4.78116e-15	4.36174e-16	5.40506e-20	1.70312e-31						474.025	121160	121128	0.37044	0.000455651	7.4821e-13	2.80014e-13	3.67872e-13
474.258	39092.5	39091.2	9.97402e-13	4.02442e-13	6.43508e-13	4.51846e-15	4.11662e-16	5.07493e-20	1.57707e-31						474.258	121438	121406	0.36017	0.000439508	7.09969e-13	2.65602e-13	3.48786e-13
474.491	38727.3	38726	9.46555e-13	3.81801e-13	6.10462e-13	4.27028e-15	3.88535e-16	4.76508e-20	1.4604e-31						474.491	121712	121681	0.35019	0.000423937	6.73693e-13	2.51936e-13	3.30696e-13
474.725	38364.4	38363.1	8.98314e-13	3.62224e-13	5.79122e-13	4.03581e-15	3.66715e-16	4.47426e-20	1.35242e-31						474.725	121982	121951	0.34048	0.000408917	6.39279e-13	2.38977e-13	3.13549e-13
474.958	38003.9	38002.7	8.52544e-13	3.43655e-13	5.49399e-13	3.81428e-15	3.46128e-16	4.2013e-20	1.25247e-31						474.958	122248	122217	0.33103	0.000394429	6.06633e-13	2.26688e-13	2.97295e-13
475.192	37645.7	37644.5	8.09118e-13	3.26044e-13	5.2121e-13	3.60498e-15	3.26703e-16	3.94508e-20	1.15995e-31						475.192	122510	122479	0.32185	0.000380454	5.75663e-13	2.15034e-13	2.81889e-13
475.425	37289.9	37288.8	7.67915e-13	3.0934e-13	4.94474e-13	3.40723e-15	3.08374e-16	3.70459e-20	1.07431e-31						475.425	122767	122737	0.31291	0.000366973	5.46282e-13	2.03982e-13	2.67285e-13
475.659	36936.5	36935.4	7.28822e-13	2.93496e-13	4.69117e-13	3.22039e-15	2.91079e-16	3.47885e-20	9.95027e-32						475.659	123021	122990	0.30423	0.00035397	5.18408e-13	1.93502e-13	2.53442e-13
475.892	36585.5	36584.3	6.91729e-13	2.78468e-13	4.45068e-13	3.04386e-15	2.7476e-16	3.26694e-20	9.21634e-32						475.892	123270	123240	0.29578	0.000341427	4.91964e-13	1.83563e-13	2.40319e-13
476.125	36236.8	36235.7	6.56533e-13	2.64213e-13	4.22258e-13	2.87705e-15	2.59361e-16	3.06803e-20	8.53687e-32						476.125	123515	123485	0.28756	0.000329329	4.66876e-13	1.74137e-13	2.2788e-13
476.359	35890.4	35889.4	6.23138e-13	2.50692e-13	4.00623e-13	2.71944e-15	2.44831e-16	2.88129e-20	7.9078e-32						476.359	123755	123726	0.27957	0.000317659	4.43074e-13	1.65197e-13	2.16088e-13
476.592	35546.5	35545.4	5.91451e-13	2.37867e-13	3.80102e-13	2.57051e-15	2.31119e-16	2.70599e-20	7.32538e-32						476.592	123992	123963	0.2718	0.000306402	4.20492e-13	1.56719e-13	2.0491e-13
476.826	35204.9	35203.8	5.61383e-13	2.25701e-13	3.60638e-13	2.42979e-15	2.18179e-16	2.54142e-20	6.78611e-32						476.826	124224	124195	0.26424	0.000295544	3.99067e-13	1.48678e-13	1.94312e-13
477.059	34865.6	34864.6	5.32852e-13	2.14161e-13	3.42176e-13	2.29681e-15	2.05968e-16	2.38692e-20	6.28679e-32						477.059	124452	124423	0.25689	0.00028507	3.78739e-13	1.41052e-13	1.84266e-13
477.292	34528.7	34527.7	5.05779e-13	2.03214e-13	3.24664e-13	2.17115e-15	1.94445e-16	2.24187e-20	5.82443e-32						477.292	124676	124647	0.24974	0.000274968	3.59452e-13	1.3382e-13	1.74742e-13
477.526	34194.2	34193.2	4.80088e-13	1.92829e-13	3.08054e-13	2.05241e-15	1.8357e-16	2.10569e-20	5.39629e-32						477.526	124895	124867	0.24279	0.000265223	3.41153e-13	1.2696e-13	1.65713e-13
477.759	33862	33861.1	4.55709e-13	1.82978e-13	2.92297e-13	1.9402e-15	1.73306e-16	1.97783e-20	4.99982e-32						477.759	125111	125082	0.23603	0.000255824	3.2379e-13	1.20454e-13	1.57153e-13
477.993	33532.2	33531.3	4.32575e-13	1.73633e-13	2.77351e-13	1.83415e-15	1.6362e-16	1.85778e-20	4.63265e-32						477.993	125321	125293	0.22946	0.000246758	3.07316e-13	1.14283e-13	1.49038e-13
478.226	33204.7	33203.8	4.10622e-13	1.64768e-13	2.63173e-13	1.73394e-15	1.54479e-16	1.74507e-20	4.29261e-32						478.226	125528	125500	0.22307	0.000238013	2.91684e-13	1.08429e-13	1.41344e-13
478.459	32879.6	32878.7	3.89789e-13	1.56358e-13	2.49724e-13	1.63924e-15	1.45851e-16	1.63923e-20	3.97769e-32						478.459	125730	125703	0.21685	0.000229577	2.76852e-13	1.02878e-13	1.34049e-13
478.693	32556.8	32555.9	3.70018e-13	1.48379e-13	2.36966e-13	1.54973e-15	1.37708e-16	1.53985e-20	3.68602e-32						478.693	125928	125901	0.21081	0.000221441	2.62778e-13	9.76116e-14	1.27133e-13
478.926	32236.4	32235.5	3.51255e-13	1.4081e-13	2.24864e-13	1.46514e-15	1.30022e-16	1.44653e-20	3.41586e-32						478.926	126122	126094	0.20493	0.000213593	2.49423e-13	9.26166e-14	1.20576e-13
479.16	31918.2	31917.4	3.3345e-13	1.33629e-13	2.13382e-13	1.3852e-15	1.22768e-16	1.35891e-20	3.16563e-32						479.16	126311	126284	0.19922	0.000206023	2.36751e-13	8.78786e-14	1.14359e-13
479.393	31602.5	31601.6	3.16551e-13	1.26816e-13	2.02491e-13	1.30964e-15	1.15921e-16	1.27662e-20	2.93384e-32						479.393	126496	126469	0.19366	0.000198721	2.24726e-13	8.33844e-14	1.08464e-13
479.627	31289	31288.2	3.00514e-13	1.20353e-13	1.92158e-13	1.23823e-15	1.09458e-16	1.19935e-20	2.71913e-32						479.627	126676	126650	0.18826	0.000191679	2.13315e-13	7.91212e-14	1.02875e-13
479.86	30977.9	30977.1	2.85293e-13	1.1422e-13	1.82355e-13	1.17074e-15	1.03357e-16	1.12678e-20	2.52024e-32						479.86	126852	126826	0.18301	0.000184885	2.02487e-13	7.50772e-14	9.75748e-14
480.093	30669.1	30668.3	2.70848e-13	1.08402e-13	1.73055e-13	1.10695e-15	9.75985e-17	1.05864e-20	2.33598e-32						480.093	127024	126998	0.1779	0.000178333	1.92211e-13	7.12411e-14	9.25496e-14
480.327	30362.6	30361.8	2.57138e-13	1.02882e-13	1.64232e-13	1.04665e-15	9.21628e-17	9.94635e-21	2.16527e-32						480.327	127191	127165	0.17293	0.000172013	1.8246e-13	6.7602e-14	8.77847e-14
480.56	30058.4	30057.6	2.44126e-13	9.76448e-14	1.55862e-13	9.89655e-16	8.70316e-17	9.34527e-21	2.00712e-32						480.56	127354	127329	0.1681	0.000165916	1.73206e-13	6.41498e-14	8.32665e-14
480.794	29756.5	29755.7	2.31776e-13	9.26754e-14	1.4792e-13	9.35783e-16	8.21878e-17	8.78075e-21	1.8606e-32						480.794	127513	127487	0.16341	0.000160036	1.64424e-13	6.0875e-14	7.89821e-14
481.027	29456.9	29456.2	2.20054e-13	8.79603e-14	1.40385e-13	8.84861e-16	7.76152e-17	8.25053e-21	1.72483e-32						481.027	127667	127642	0.15884	0.000154365	1.5609e-13	5.77682e-14	7.49194e-14
481.26	29159.6	29158.9	2.08928e-13	8.34865e-14	1.33237e-13	8.36726e-16	7.32986e-17	7.75253e-21	1.59904e-32						481.26	127817	127792	0.1544	0.000148894	1.4818e-13	5.48209e-14	7.10669e-14
481.494	28864.6	28863.9	1.98368e-13	7.92415e-14	1.26454e-13	7.91226e-16	6.92234e-17	7.28478e-21	1.48247e-32						481.494	127963	127938	0.15008	0.000143617	1.40674e-13	5.20247e-14	6.74135e-14
481.727	28571.8	28571.2	1.88344e-13	7.52135e-14	1.20018e-13	7.48214e-16	6.53762e-17	6.84543e-21	1.37446e-32						481.727	128104	128079	0.14589	0.000138528	1.3355e-13	4.9372e-14	6.39491e-14
481.961	28281.4	28280.7	1.7883e-13	7.13914e-14	1.13912e-13	7.07555e-16	6.17441e-17	6.43274e-21	1.27437e-32						481.961	128240	128216	0.14181	0.000133618	1.26788e-13	4.68553e-14	6.06637e-14
482.194	27993.2	27992.5	1.69799e-13	6.77646e-14	1.08118e-13	6.69118e-16	5.8315e-17	6.04508e-21	1.18161e-32						482.194	128373	128348	0.13784	0.000128883	1.20371e-13	4.44677e-14	5.7548e-14
482.427	27707.2	27706.6	1.61227e-13	6.43231e-14	1.02621e-13	6.32782e-16	5.50775e-17	5.68094e-21	1.09564e-32						482.427	128500	128476	0.13398	0.000124316	1.14281e-13	4.22024e-14	5.45933e-14
482.661	27423.6	27422.9	1.5309e-13	6.10574e-14	9.74048e-14	5.9843e-16	5.20208e-17	5.33886e-21	1.01597e-32						482.661	128624	128600	0.13023	0.00011991	1.085e-13	4.00531e-14	5.17912e-14
482.894	27142.1	27141.5	1.45366e-13	5.79584e-14	9.24551e-14	5.65955e-16	4.91348e-17	5.01752e-21	9.42133e-33						482.894	128743	128719	0.12659	0.000115661	1.03014e-13	3.80139e-14	4.91337e-14
483.128	26862.9	26862.3	1.38034e-13	5.50176e-14	8.77584e-14	5.35253e-16	4.64099e-17	4.71564e-21	8.73693e-33						483.128	128858	128834	0.12304	0.000111563	9.78062e-14	3.60791e-14	4.66133e-14
483.361	26586	26585.4	1.31074e-13	5.22269e-14	8.33016e-14	5.06226e-16	4.3837e-17	4.43203e-21	8.10256e-33						483.361	128968	128944	0.1196	0.00010761	9.28634e-14	3.42434e-14	4.4223e-14
483.595	26311.2	26310.6	1.24466e-13	4.95785e-14	7.90725e-14	4.78783e-16	4.14077e-17	4.16559e-21	7.51454e-33						483.595	129074	129050	0.11624	0.000103796	8.81719e-14	3.25016e-14	4.19559e-14
483.828	26038.7	26038.1	1.18194e-13	4.70652e-14	7.50593e-14	4.52836e-16	3.91137e-17	3.91527e-21	6.96946e-33						483.828	129175	129152	0.11299	0.000100119	8.37186e-14	3.08489e-14	3.98057e-14
484.061	25768.4	25767.8	1.12239e-13	4.468e-14	7.12509e-14	4.28304e-16	3.69477e-17	3.68009e-21	6.46417e-33						484.061	129272	129249	0.10982	9.65712e-05	7.94916e-14	2.92807e-14	3.77664e-14
484.295	25500.2	25499.7	1.06587e-13	4.24164e-14	6.76369e-14	4.0511e-16	3.49023e-17	3.45912e-21	5.99575e-33						484.295	129365	129342	0.10674	9.31495e-05	7.54792e-14	2.77927e-14	3.58322e-14
484.528	25234.3	25233.8	1.0122e-13	4.02681e-14	6.42073e-14	3.83178e-16	3.29709e-17	3.2515e-21	5.56149e-33						484.528	129453	129430	0.10375	8.98492e-05	7.16705e-14	2.63807e-14	3.39975e-14
484.762	24970.6	24970.1	9.61254e-14	3.82293e-14	6.09525e-14	3.62442e-16	3.1147e-17	3.05643e-21	5.15888e-33						484.762	129537	129514	0.10084	8.66659e-05	6.80551e-14	2.50409e-14	3.22574e-14
484.995	24709	24708.5	9.12885e-14	3.62943e-14	5.78637e-14	3.42834e-16	2.94246e-17	2.87313e-21	4.7856e-33						484.995	129616	129594	0.09801	8.35955e-05	6.46232e-14	2.37696e-14	3.06069e-14
485.228	24449.6	24449.1	8.66965e-14	3.44578e-14	5.49323e-14	3.24294e-16	2.7798e-17	2.7009e-21	4.4395e-33						485.228	129692	129669	0.09526	8.06339e-05	6.13652e-14	2.25631e-14	2.90413e-14
485.462	24192.4	24191.9	8.23368e-14	3.27147e-14	5.21503e-14	3.06762e-16	2.62619e-17	2.53905e-21	4.11859e-33						485.462	129762	129740	0.09259	7.77774e-05	5.82725e-14	2.14183e-14	2.75562e-14
485.695	23937.3	23936.8	7.81975e-14	3.10604e-14	4.951e-14	2.90184e-16	2.48113e-17	2.38697e-21	3.82103e-33						485.695	129829	129806	0.08999	7.50221e-05	5.53366e-14	2.03318e-14	2.61476e-14
485.929	23684.3	23683.9	7.42676e-14	2.94902e-14	4.70042e-14	2.74508e-16	2.34412e-17	2.24405e-21	3.5451e-33						485.929	129891	129869	0.08746	7.23645e-05	5.25494e-14	1.93008e-14	2.48113e-14
486.162	23433.5	23433.1	7.05363e-14	2.79998e-14	4.46259e-14	2.59683e-16	2.21473e-17	2.10975e-21	3.28922e-33						486.162	129948	129926	0.085	6.98012e-05	4.99034e-14	1.83224e-14	2.35438e-14
486.395	23184.8	23184.4	6.69936e-14	2.65852e-14	4.23686e-14	2.45664e-16	2.09253e-17	1.98353e-21	3.05193e-33						486.395	130002	129980	0.08262	6.73288e-05	4.73914e-14	1.73939e-14	2.23414e-14
486.629	22938.2	22937.8	6.36298e-14	2.52425e-14	4.02262e-14	2.32407e-16	1.97711e-17	1.86492e-21	2.83187e-33						486.629	130051	130029	0.0803	6.4944e-05	4.50067e-14	1.65127e-14	2.12007e-14
486.862	22693.8	22693.3	6.04359e-14	2.39679e-14	3.81928e-14	2.19869e-16	1.86809e-17	1.75344e-21	2.62778e-33						486.862	130095	130074	0.07804	6.26438e-05	4.27426e-14	1.56764e-14	2.01187e-14
487.096	22451.4	22451	5.74033e-14	2.27582e-14	3.62628e-14	2.08012e-16	1.76513e-17	1.64867e-21	2.43849e-33						487.096	130136	130114	0.07585	6.04251e-05	4.05931e-14	1.48827e-14	1.90922e-14
487.329	22211.1	22210.7	5.45237e-14	2.16098e-14	3.44308e-14	1.96798e-16	1.66787e-17	1.5502e-21	2.26293e-33						487.329	130172	130150	0.07371	5.82852e-05	3.85523e-14	1.41295e-14	1.81184e-14
487.563	21972.9	21972.4	5.17894e-14	2.05197e-14	3.2692e-14	1.86193e-16	1.57601e-17	1.45765e-21	2.10008e-33						487.563	130203	130182	0.07164	5.62211e-05	3.66147e-14	1.34146e-14	1.71945e-14
487.796	21736.7	21736.3	4.91931e-14	1.9485e-14	3.10415e-14	1.76162e-16	1.48924e-17	1.37066e-21	1.94903e-33						487.796	130231	130210	0.06963	5.42302e-05	3.47751e-14	1.2736e-14	1.63181e-14
488.029	21502.6	21502.2	4.67277e-14	1.85027e-14	2.94748e-14	1.66676e-16	1.40727e-17	1.2889e-21	1.80891e-33						488.029	130254	130233	0.06767	5.23098e-05	3.30284e-14	1.2092e-14	1.54865e-14
488.263	21270.5	21270.2	4.43865e-14	1.75702e-14	2.79877e-14	1.57703e-16	1.32985e-17	1.21204e-21	1.67894e-33						488.263	130273	130252	0.06577	5.04576e-05	3.137e-14	1.14808e-14	1.46977e-14
488.496	21040.5	21040.1	4.21634e-14	1.66851e-14	2.6576e-14	1.49217e-16	1.25671e-17	1.1398e-21	1.55836e-33						488.496	130287	130267	0.06391	4.8671e-05	2.97953e-14	1.09006e-14	1.39492e-14
488.73	20812.5	20812.1	4.00523e-14	1.58447e-14	2.5236e-14	1.4119e-16	1.18762e-17	1.07189e-21	1.44649e-33						488.73	130297	130277	0.06212	4.69478e-05	2.83002e-14	1.035e-14	1.32391e-14
488.963	20586.5	20586.2	3.80474e-14	1.5047e-14	2.39639e-14	1.33597e-16	1.12236e-17	1.00806e-21	1.34271e-33						488.963	130304	130283	0.06037	4.52857e-05	2.68805e-14	9.82728e-15	1.25653e-14
489.196	20362.5	20362.2	3.61436e-14	1.42896e-14	2.27564e-14	1.26415e-16	1.0607e-17	9.48045e-22	1.24642e-33						489.196	130305	130285	0.05867	4.36825e-05	2.55325e-14	9.33115e-15	1.19261e-14
489.43	20140.6	20140.2	3.43356e-14	1.35706e-14	2.161e-14	1.19622e-16	1.00245e-17	8.91631e-22	1.15709e-33						489.43	130303	130283	0.05702	4.21361e-05	2.42525e-14	8.86022e-15	1.13195e-14
489.663	19920.6	19920.2	3.26185e-14	1.2888e-14	2.05218e-14	1.13196e-16	9.47418e-18	8.38596e-22	1.07419e-33						489.663	130296	130276	0.05541	4.06446e-05	2.30371e-14	8.4132e-15	1.0744e-14
489.897	19702.5	19702.2	3.09879e-14	1.224e-14	1.94886e-14	1.07118e-16	8.95429e-18	7.88736e-22	9.97276e-34						489.897	130285	130266	0.05385	3.9206e-05	2.18829e-14	7.98887e-15	1.0198e-14
490.13	19486.5	19486.1	2.94392e-14	1.16247e-14	1.85079e-14	1.01368e-16	8.4631e-18	7.41859e-22	9.25903e-34						490.13	130270	130251	0.05233	3.78183e-05	2.07869e-14	7.58606e-15	9.67981e-15
490.363	19272.4	19272	2.79684e-14	1.10405e-14	1.75767e-14	9.59285e-17	7.99903e-18	6.97787e-22	8.59671e-34						490.363	130251	130232	0.05086	3.64798e-05	1.97461e-14	7.2037e-15	9.18815e-15
490.597	19060.2	19059.9	2.65716e-14	1.04859e-14	1.66927e-14	9.07828e-17	7.56057e-18	6.56351e-22	7.98207e-34						490.597	130228	130208	0.04942	3.51888e-05	1.87577e-14	6.84072e-15	8.72162e-15
490.83	18849.9	18849.6	2.52449e-14	9.9593e-15	1.58534e-14	8.59149e-17	7.1463e-18	6.17391e-22	7.41166e-34						490.83	130200	130181	0.04803	3.39436e-05	1.78191e-14	6.49614e-15	8.27892e-15
491.064	18641.6	18641.3	2.39849e-14	9.45931e-15	1.50566e-14	8.13097e-17	6.75487e-18	5.80759e-22	6.88229e-34						491.064	130169	130149	0.04668	3.27425e-05	1.69278e-14	6.16902e-15	7.85883e-15
491.297	18435.2	18434.9	2.27881e-14	8.98457e-15	1.43001e-14	7.69529e-17	6.38502e-18	5.46315e-22	6.39096e-34						491.297	130133	130114	0.04536	3.15839e-05	1.60813e-14	5.85848e-15	7.46019e-15
491.531	18230.7	18230.4	2.16514e-14	8.53381e-15	1.35818e-14	7.28311e-17	6.03555e-18	5.13927e-22	5.93494e-34						491.531	130093	130074	0.04408	3.04665e-05	1.52774e-14	5.56367e-15	7.08189e-15
491.764	18028	18027.8	2.05718e-14	8.10579e-15	1.28998e-14	6.89314e-17	5.70534e-18	4.83471e-22	5.51168e-34						491.764	130049	130030	0.04284	2.93886e-05	1.4514e-14	5.28378e-15	6.72289e-15
491.997	17827.3	17827	1.95463e-14	7.69938e-15	1.22523e-14	6.52419e-17	5.3933e-18	4.54833e-22	5.11879e-34						491.997	130001	129982	0.04163	2.83489e-05	1.37889e-14	5.01806e-15	6.38221e-15
492.231	17628.4	17628.1	1.85722e-14	7.31347e-15	1.16375e-14	6.17511e-17	5.09845e-18	4.27902e-22	4.75409e-34						492.231	129949	129930	0.04046	2.73461e-05	1.31002e-14	4.76578e-15	6.05889e-15
492.464	17431.4	17431.1	1.7647e-14	6.94702e-15	1.10537e-14	5.84483e-17	4.81981e-18	4.02576e-22	4.41555e-34						492.464	129893	129874	0.03931	2.63788e-05	1.24462e-14	4.52627e-15	5.75206e-15
492.698	17236.2	17235.9	1.67682e-14	6.59904e-15	1.04994e-14	5.53232e-17	4.55651e-18	3.7876e-22	4.10127e-34						492.698	129833	129814	0.0382	2.54459e-05	1.1825e-14	4.29887e-15	5.46086e-15
492.931	17042.8	17042.6	1.59334e-14	6.2686e-15	9.97302e-15	5.23664e-17	4.30768e-18	3.56361e-22	3.80951e-34						492.931	129769	129750	0.03713	2.45459e-05	1.12351e-14	4.08296e-15	5.1845e-15
493.164	16851.3	16851	1.51404e-14	5.95481e-15	9.47322e-15	4.95686e-17	4.07252e-18	3.35296e-22	3.53864e-34						493.164	129701	129682	0.03608	2.36779e-05	1.06747e-14	3.87796e-15	4.9222e-15
493.398	16661.5	16661.3	1.43871e-14	5.65683e-15	8.99862e-15	4.69212e-17	3.85029e-18	3.15484e-22	3.28716e-34						493.398	129629	129610	0.03506	2.28406e-05	1.01424e-14	3.68332e-15	4.67327e-15
493.631	16473.6	16473.3	1.36715e-14	5.37384e-15	8.54795e-15	4.44161e-17	3.64027e-18	2.96851e-22	3.05366e-34						493.631	129553	129535	0.03407	2.2033e-05	9.63689e-15	3.49851e-15	4.437e-15
493.865	16287.4	16287.2	1.29918e-14	5.10511e-15	8.11999e-15	4.20457e-17	3.44177e-18	2.79326e-22	2.83686e-34						493.865	129473	129455	0.03311	2.1254e-05	9.1567e-15	3.32303e-15	4.21275e-15
494.098	16103	16102.8	1.2346e-14	4.84989e-15	7.71359e-15	3.98026e-17	3.25417e-18	2.62842e-22	2.63555e-34						494.098	129389	129371	0.03217	2.05026e-05	8.70059e-15	3.15641e-15	3.9999e-15
494.331	15920.4	15920.2	1.17326e-14	4.60752e-15	7.32766e-15	3.76799e-17	3.07686e-18	2.47338e-22	2.44863e-34						494.331	129301	129283	0.03126	1.97778e-05	8.26734e-15	2.99819e-15	3.79788e-15
494.565	15739.5	15739.3	1.11498e-14	4.37733e-15	6.96115e-15	3.56712e-17	2.90928e-18	2.32754e-22	2.27504e-34						494.565	129210	129192	0.03038	1.90787e-05	7.85579e-15	2.84796e-15	3.60612e-15
494.798	15560.4	15560.2	1.05961e-14	4.15872e-15	6.6131e-15	3.37702e-17	2.75088e-18	2.19036e-22	2.11385e-34						494.798	129114	129096	0.02952	1.84043e-05	7.46486e-15	2.7053e-15	3.42411e-15
495.032	15383	15382.8	1.00702e-14	3.95109e-15	6.28255e-15	3.19712e-17	2.60117e-18	2.06131e-22	1.96415e-34						495.032	129015	128997	0.02869	1.77539e-05	7.09351e-15	2.56983e-15	3.25134e-15
495.265	15207.3	15207.1	9.57044e-15	3.75389e-15	5.96863e-15	3.02687e-17	2.45966e-18	1.93992e-22	1.82512e-34						495.265	128912	128894	0.02788	1.71265e-05	6.74075e-15	2.44118e-15	3.08734e-15
495.498	15033.3	15033.2	9.09568e-15	3.5666e-15	5.6705e-15	2.86574e-17	2.32589e-18	1.82573e-22	1.69599e-34						495.498	128805	128787	0.02709	1.65213e-05	6.40564e-15	2.31902e-15	2.93167e-15
495.732	14861.1	14860.9	8.64461e-15	3.38871e-15	5.38735e-15	2.71325e-17	2.19945e-18	1.71831e-22	1.57607e-34						495.732	128694	128677	0.02632	1.59375e-05	6.08729e-15	2.20301e-15	2.7839e-15
495.965	14690.5	14690.3	8.21606e-15	3.21974e-15	5.11843e-15	2.56892e-17	2.07993e-18	1.61725e-22	1.46468e-34						495.965	128580	128562	0.02558	1.53745e-05	5.78486e-15	2.09284e-15	2.64363e-15
496.199	14521.5	14521.3	7.80888e-15	3.05926e-15	4.86302e-15	2.43232e-17	1.96694e-18	1.52217e-22	1.36121e-34						496.199	128462	128444	0.02485	1.48313e-05	5.49756e-15	1.98822e-15	2.51046e-15
496.432	14354.3	14354.1	7.42201e-15	2.90683e-15	4.62043e-15	2.30304e-17	1.86014e-18	1.43272e-22	1.2651e-34						496.432	128340	128322	0.02415	1.43074e-05	5.22461e-15	1.88885e-15	2.38405e-15
496.666	14188.6	14188.5	7.05443e-15	2.76204e-15	4.39002e-15	2.18067e-17	1.75917e-18	1.34856e-22	1.17582e-34						496.666	128214	128197	0.02347	1.38021e-05	4.9653e-15	1.79449e-15	2.26404e-15
496.899	14024.6	14024.5	6.70517e-15	2.62451e-15	4.17118e-15	2.06484e-17	1.66372e-18	1.26938e-22	1.09289e-34						496.899	128085	128068	0.0228	1.33146e-05	4.71895e-15	1.70487e-15	2.15012e-15
497.132	13862.3	13862.1	6.37331e-15	2.49387e-15	3.96331e-15	1.95521e-17	1.57348e-18	1.19488e-22	1.01584e-34						497.132	127952	127935	0.02216	1.28444e-05	4.48489e-15	1.61975e-15	2.04196e-15
497.366	13701.5	13701.4	6.05798e-15	2.36977e-15	3.76587e-15	1.85144e-17	1.48817e-18	1.12478e-22	9.44262e-35						497.366	127816	127799	0.02153	1.23908e-05	4.26252e-15	1.53891e-15	1.93928e-15
497.599	13542.4	13542.2	5.75835e-15	2.25189e-15	3.57833e-15	1.75321e-17	1.40752e-18	1.05882e-22	8.7776e-35						497.599	127676	127659	0.02092	1.19533e-05	4.05124e-15	1.46213e-15	1.84179e-15
497.833	13384.8	13384.6	5.47364e-15	2.13991e-15	3.40018e-15	1.66022e-17	1.33126e-18	9.96757e-23	8.15973e-35						497.833	127532	127515	0.02033	1.15313e-05	3.8505e-15	1.38921e-15	1.74924e-15
498.066	13228.8	13228.7	5.20309e-15	2.03353e-15	3.23097e-15	1.57221e-17	1.25917e-18	9.38356e-23	7.58564e-35						498.066	127385	127368	0.01975	1.11242e-05	3.65977e-15	1.31995e-15	1.66137e-15
498.299	13074.4	13074.3	4.946e-15	1.93248e-15	3.07023e-15	1.48889e-17	1.19101e-18	8.834e-23	7.05221e-35						498.299	127234	127217	0.0192	1.07316e-05	3.47855e-15	1.25416e-15	1.57794e-15
498.533	12921.5	12921.4	4.70169e-15	1.83648e-15	2.91753e-15	1.41001e-17	1.12656e-18	8.31684e-23	6.55654e-35						498.533	127080	127063	0.01865	1.03528e-05	3.30636e-15	1.19167e-15	1.49873e-15
498.766	12770.2	12770.1	4.46953e-15	1.74528e-15	2.77248e-15	1.33534e-17	1.06562e-18	7.83016e-23	6.09594e-35						498.766	126922	126905	0.01812	9.98743e-06	3.14275e-15	1.13232e-15	1.42352e-15
499	12620.4	12620.3	4.24891e-15	1.65864e-15	2.63469e-15	1.26465e-17	1.008e-18	7.37216e-23	5.66792e-35						499	126761	126744	0.01761	9.63499e-06	2.98729e-15	1.07594e-15	1.35211e-15
499.233	12472.2	12472	4.03925e-15	1.57633e-15	2.50379e-15	1.19773e-17	9.53514e-19	6.94113e-23	5.27015e-35						499.233	126596	126580	0.01711	9.29503e-06	2.83957e-15	1.02239e-15	1.2843e-15
499.466	12325.4	12325.3	3.84e-15	1.49812e-15	2.37944e-15	1.13437e-17	9.01996e-19	6.53548e-23	4.90048e-35						499.466	126428	126412	0.01663	8.96709e-06	2.6992e-15	9.71516e-16	1.21992e-15
499.7	12180.2	12180	3.65064e-15	1.42383e-15	2.2613e-15	1.07439e-17	8.53279e-19	6.15369e-23	4.55691e-35						499.7	126257	126240	0.01616	8.65075e-06	2.56581e-15	9.23193e-16	1.15878e-15
499.933	12036.4	12036.3	3.47068e-15	1.35324e-15	2.14907e-15	1.0176e-17	8.07212e-19	5.79437e-23	4.2376e-35						499.933	126082	126065	0.0157	8.34561e-06	2.43906e-15	8.77289e-16	1.10073e-15
500.167	11894.1	11894	3.29965e-15	1.28617e-15	2.04244e-15	9.63834e-18	7.63649e-19	5.45616e-23	3.94081e-35						500.167	125904	125887	0.01525	8.05126e-06	2.31861e-15	8.33683e-16	1.04561e-15
500.4	11753.3	11753.2	3.1371e-15	1.22245e-15	1.94114e-15	9.12926e-18	7.22453e-19	5.13784e-23	3.66494e-35						500.4	125722	125706	0.01482	7.76732e-06	2.20415e-15	7.92259e-16	9.93265e-16
500.634	11613.9	11613.8	2.98262e-15	1.16191e-15	1.8449e-15	8.64726e-18	6.83494e-19	4.83821e-23	3.40852e-35						500.634	125537	125521	0.0144	7.49342e-06	2.09537e-15	7.52906e-16	9.43558e-16
500.867	11476	11475.8	2.83579e-15	1.10439e-15	1.75345e-15	8.19087e-18	6.4665e-19	4.55618e-23	3.17016e-35						500.867	125349	125333	0.01399	7.22921e-06	1.992e-15	7.15521e-16	8.96355e-16
501.1	11339.5	11339.3	2.69623e-15	1.04973e-15	1.66657e-15	7.75874e-18	6.11806e-19	4.2907e-23	2.94858e-35						501.1	125158	125142	0.0136	6.97435e-06	1.89376e-15	6.80004e-16	8.51529e-16
501.334	11204.4	11204.3	2.56359e-15	9.97794e-16	1.58403e-15	7.34956e-18	5.78852e-19	4.04079e-23	2.74259e-35						501.334	124964	124948	0.01321	6.72849e-06	1.8004e-15	6.46262e-16	8.08959e-16
501.567	11070.7	11070.6	2.43751e-15	9.48445e-16	1.5056e-15	6.9621e-18	5.47686e-19	3.80555e-23	2.55108e-35						501.567	124766	124750	0.01284	6.49133e-06	1.71167e-15	6.14205e-16	7.68532e-16
501.801	10938.4	10938.3	2.31768e-15	9.01553e-16	1.43107e-15	6.59521e-18	5.18209e-19	3.58409e-23	2.37305e-35						501.801	124565	124550	0.01247	6.26255e-06	1.62734e-15	5.83749e-16	7.30138e-16
502.034	10807.5	10807.4	2.20378e-15	8.56995e-16	1.36027e-15	6.24779e-18	4.90329e-19	3.37561e-23	2.20751e-35						502.034	124361	124346	0.01212	6.04186e-06	1.5472e-15	5.54813e-16	6.93676e-16
502.267	10678	10677.9	2.09551e-15	8.14654e-16	1.29298e-15	5.91879e-18	4.6396e-19	3.17934e-23	2.05361e-35						502.267	124154	124139	0.01177	5.82897e-06	1.47103e-15	5.27321e-16	6.59046e-16
502.501	10549.8	10549.7	1.9926e-15	7.74418e-16	1.22905e-15	5.60723e-18	4.39018e-19	2.99456e-23	1.9105e-35						502.501	123944	123929	0.01144	5.62361e-06	1.39863e-15	5.012e-16	6.26156e-16
502.734	10423	10422.9	1.89477e-15	7.36183e-16	1.1683e-15	5.31219e-18	4.15426e-19	2.8206e-23	1.77744e-35						502.734	123731	123716	0.01112	5.4255e-06	1.32982e-15	4.76382e-16	5.94919e-16
502.968	10297.5	10297.4	1.80178e-15	6.99848e-16	1.11057e-15	5.03277e-18	3.93111e-19	2.65681e-23	1.65371e-35						502.968	123515	123500	0.0108	5.2344e-06	1.26441e-15	4.52801e-16	5.65251e-16
503.201	10173.4	10173.3	1.71338e-15	6.65318e-16	1.05572e-15	4.76816e-18	3.72003e-19	2.5026e-23	1.53865e-35						503.201	123296	123280	0.01049	5.05004e-06	1.20225e-15	4.30394e-16	5.37072e-16
503.434	10050.6	10050.5	1.62935e-15	6.32504e-16	1.00359e-15	4.51755e-18	3.52036e-19	2.3574e-23	1.43164e-35						503.434	123074	123058	0.0102	4.87221e-06	1.14316e-15	4.09104e-16	5.10307e-16
503.668	9929.07	9928.97	1.54946e-15	6.01318e-16	9.54053e-16	4.28021e-18	3.33148e-19	2.22069e-23	1.33213e-35						503.668	122849	122833	0.00991	4.70065e-06	1.087e-15	3.88875e-16	4.84885e-16
503.901	9808.85	9808.76	1.47352e-15	5.71681e-16	9.06977e-16	4.05542e-18	3.15281e-19	2.09196e-23	1.23959e-35						503.901	122621	122605	0.00963	4.53515e-06	1.03361e-15	3.69652e-16	4.60738e-16
504.135	9689.92	9689.83	1.40133e-15	5.43514e-16	8.6224e-16	3.84251e-18	2.98378e-19	1.97074e-23	1.15351e-35						504.135	122390	122375	0.00935	4.3755e-06	9.82861e-16	3.51386e-16	4.37802e-16
504.368	9572.26	9572.17	1.3327e-15	5.16744e-16	8.19724e-16	3.64087e-18	2.82388e-19	1.8566e-23	1.07346e-35						504.368	122156	122141	0.00909	4.22149e-06	9.34622e-16	3.34028e-16	4.16015e-16
504.602	9455.87	9455.78	1.26745e-15	4.91302e-16	7.79319e-16	3.44987e-18	2.67261e-19	1.74911e-23	9.98997e-36						504.602	121919	121904	0.00883	4.07292e-06	8.88766e-16	3.17534e-16	3.95319e-16
504.835	9340.73	9340.64	1.20541e-15	4.6712e-16	7.40919e-16	3.26897e-18	2.5295e-19	1.64789e-23	9.29735e-36						504.835	121680	121665	0.00858	3.9296e-06	8.45175e-16	3.0186e-16	3.75661e-16
505.068	9226.83	9226.75	1.14644e-15	4.44137e-16	7.04424e-16	3.09761e-18	2.3941e-19	1.55257e-23	8.65308e-36						505.068	121438	121423	0.00834	3.79133e-06	8.03737e-16	2.86964e-16	3.56986e-16
505.302	9114.17	9114.09	1.09037e-15	4.22293e-16	6.69738e-16	2.93531e-18	2.26601e-19	1.46281e-23	8.05376e-36						505.302	121193	121178	0.0081	3.65795e-06	7.64344e-16	2.72809e-16	3.39246e-16
505.535	9002.72	9002.65	1.03706e-15	4.0153e-16	6.36772e-16	2.78156e-18	2.14481e-19	1.37826e-23	7.49623e-36						505.535	120945	120930	0.00787	3.52928e-06	7.26895e-16	2.59357e-16	3.22393e-16
505.769	8892.49	8892.41	9.86369e-16	3.81794e-16	6.0544e-16	2.63592e-18	2.03014e-19	1.29864e-23	6.97756e-36						505.769	120695	120680	0.00765	3.40514e-06	6.91293e-16	2.46572e-16	3.06384e-16
506.002	8783.46	8783.38	9.38176e-16	3.63036e-16	5.7566e-16	2.49797e-18	1.92165e-19	1.22366e-23	6.49503e-36						506.002	120442	120427	0.00743	3.28539e-06	6.57446e-16	2.34422e-16	2.91175e-16
506.235	8675.62	8675.54	8.92354e-16	3.45205e-16	5.47354e-16	2.36728e-18	1.81899e-19	1.15303e-23	6.04609e-36						506.235	120186	120171	0.00722	3.16987e-06	6.25268e-16	2.22875e-16	2.76726e-16
506.469	8568.95	8568.88	8.48785e-16	3.28256e-16	5.2045e-16	2.24348e-18	1.72185e-19	1.0865e-23	5.6284e-36						506.469	119928	119913	0.00701	3.05842e-06	5.94675e-16	2.119e-16	2.62999e-16
506.702	8463.46	8463.39	8.07358e-16	3.12145e-16	4.94877e-16	2.12619e-18	1.62994e-19	1.02385e-23	5.23976e-36						506.702	119667	119652	0.00681	2.9509e-06	5.6559e-16	2.01469e-16	2.49957e-16
506.936	8359.12	8359.06	7.67967e-16	2.9683e-16	4.7057e-16	2.01509e-18	1.54297e-19	9.64829e-24	4.87813e-36						506.936	119404	119389	0.00662	2.84718e-06	5.37937e-16	1.91556e-16	2.37567e-16
507.169	8255.94	8255.87	7.3051e-16	2.82271e-16	4.47464e-16	1.90982e-18	1.46068e-19	9.09236e-24	4.54164e-36						507.169	119138	119123	0.00643	2.74712e-06	5.11645e-16	1.82133e-16	2.25795e-16
507.402	8153.89	8153.82	6.94893e-16	2.68432e-16	4.25501e-16	1.8101e-18	1.3828e-19	8.5687e-24	4.22852e-36						507.402	118869	118855	0.00625	2.65059e-06	4.86647e-16	1.73178e-16	2.1461e-16
507.636	8052.97	8052.9	6.61025e-16	2.55275e-16	4.04623e-16	1.71562e-18	1.30911e-19	8.07541e-24	3.93714e-36						507.636	118598	118584	0.00607	2.55746e-06	4.62878e-16	1.64665e-16	2.03984e-16
507.869	7953.17	7953.1	6.28818e-16	2.42768e-16	3.84777e-16	1.6261e-18	1.23937e-19	7.61072e-24	3.66597e-36						507.869	118325	118311	0.0059	2.46761e-06	4.40279e-16	1.56574e-16	1.93887e-16
508.103	7854.47	7854.41	5.98191e-16	2.30878e-16	3.65911e-16	1.54129e-18	1.17337e-19	7.17296e-24	3.4136e-36						508.103	118049	118035	0.00573	2.38093e-06	4.1879e-16	1.48883e-16	1.84293e-16
508.336	7756.87	7756.81	5.69067e-16	2.19574e-16	3.47976e-16	1.46094e-18	1.11091e-19	6.76056e-24	3.17873e-36						508.336	117771	117757	0.00557	2.29731e-06	3.98357e-16	1.41573e-16	1.75177e-16
508.57	7660.36	7660.3	5.4137e-16	2.08828e-16	3.30926e-16	1.3848e-18	1.0518e-19	6.37204e-24	2.96013e-36						508.57	117491	117476	0.00541	2.21664e-06	3.78929e-16	1.34624e-16	1.66516e-16
508.803	7564.93	7564.87	5.1503e-16	1.98611e-16	3.14717e-16	1.31266e-18	9.95855e-20	6.006e-24	2.75667e-36						508.803	117208	117193	0.00526	2.13881e-06	3.60454e-16	1.28018e-16	1.58285e-16
509.036	7470.57	7470.51	4.89981e-16	1.88897e-16	2.99308e-16	1.2443e-18	9.42908e-20	5.66115e-24	2.56729e-36						509.036	116923	116908	0.00511	2.06373e-06	3.42886e-16	1.21739e-16	1.50464e-16
509.27	7377.26	7377.2	4.66158e-16	1.79662e-16	2.84659e-16	1.17953e-18	8.92797e-20	5.33623e-24	2.39101e-36						509.27	116635	116621	0.00496	1.99129e-06	3.2618e-16	1.1577e-16	1.43033e-16
509.503	7285	7284.95	4.43502e-16	1.70882e-16	2.70731e-16	1.11815e-18	8.45367e-20	5.0301e-24	2.22692e-36						509.503	116346	116331	0.00482	1.9214e-06	3.10294e-16	1.10096e-16	1.35971e-16
509.737	7193.78	7193.73	4.21954e-16	1.62533e-16	2.5749e-16	1.05999e-18	8.00476e-20	4.74165e-24	2.07416e-36						509.737	116054	116040	0.00468	1.85397e-06	2.95187e-16	1.04702e-16	1.2926e-16
509.97	7103.59	7103.54	4.01461e-16	1.54595e-16	2.44901e-16	1.00488e-18	7.57985e-20	4.46987e-24	1.93196e-36						509.97	115760	115746	0.00455	1.78892e-06	2.80821e-16	9.95734e-17	1.22882e-16
510.203	7014.42	7014.37	3.8197e-16	1.47048e-16	2.32931e-16	9.52651e-19	7.17766e-20	4.21377e-24	1.79957e-36						510.203	115463	115449	0.00442	1.72617e-06	2.67158e-16	9.46981e-17	1.16822e-16
510.437	6926.26	6926.21	3.63432e-16	1.39871e-16	2.21551e-16	9.03158e-19	6.79696e-20	3.97246e-24	1.67632e-36						510.437	115165	115151	0.0043	1.66562e-06	2.54165e-16	9.00633e-17	1.11062e-16
510.67	6839.09	6839.05	3.45799e-16	1.33048e-16	2.10731e-16	8.56254e-19	6.43659e-20	3.74506e-24	1.56157e-36						510.67	114865	114851	0.00417	1.6072e-06	2.41809e-16	8.56568e-17	1.05588e-16
510.904	6752.92	6752.88	3.29028e-16	1.26559e-16	2.00442e-16	8.11804e-19	6.09548e-20	3.53077e-24	1.45473e-36						510.904	114562	114548	0.00406	1.55085e-06	2.30057e-16	8.14675e-17	1.00386e-16
511.137	6667.73	6667.69	3.13077e-16	1.20389e-16	1.9066e-16	7.69677e-19	5.77256e-20	3.32884e-24	1.35525e-36						511.137	114258	114244	0.00394	1.49647e-06	2.1888e-16	7.74845e-17	9.54426e-17
511.37	6583.51	6583.47	2.97904e-16	1.14523e-16	1.81358e-16	7.29752e-19	5.46688e-20	3.13853e-24	1.26262e-36						511.37	113951	113937	0.00383	1.44401e-06	2.0825e-16	7.36976e-17	9.07439e-17
511.604	6500.26	6500.21	2.83471e-16	1.08944e-16	1.72514e-16	6.91913e-19	5.1775e-20	2.95919e-24	1.17636e-36						511.604	113643	113629	0.00372	1.3934e-06	1.9814e-16	7.0097e-17	8.62782e-17
511.837	6417.96	6417.91	2.69743e-16	1.03638e-16	1.64103e-16	6.5605e-19	4.90355e-20	2.79016e-24	1.09604e-36						511.837	113332	113318	0.00361	1.34457e-06	1.88525e-16	6.66737e-17	8.20338e-17
512.071	6336.6	6336.56	2.56684e-16	9.85931e-17	1.56106e-16	6.2206e-19	4.6442e-20	2.63086e-24	1.02124e-36						512.071	113020	113006	0.00351	1.29745e-06	1.79379e-16	6.34186e-17	7.79996e-17
512.304	6256.17	6256.13	2.44262e-16	9.37953e-17	1.48501e-16	5.89843e-19	4.39867e-20	2.48072e-24	9.5158e-37						512.304	112705	112692	0.00341	1.252e-06	1.7068e-16	6.03237e-17	7.41653e-17
512.538	6176.68	6176.64	2.32445e-16	8.92326e-17	1.41269e-16	5.59306e-19	4.16621e-20	2.33922e-24	8.86706e-37						512.538	112389	112375	0.00331	1.20814e-06	1.62406e-16	5.73808e-17	7.05208e-17
512.771	6098.1	6098.06	2.21204e-16	8.48934e-17	1.34392e-16	5.30362e-19	3.94612e-20	2.20584e-24	8.26285e-37						512.771	112071	112057	0.00322	1.16583e-06	1.54535e-16	5.45825e-17	6.70566e-17
513.004	6020.43	6020.39	2.1051e-16	8.07667e-17	1.27852e-16	5.02927e-19	3.73775e-20	2.08012e-24	7.7001e-37						513.004	111751	111738	0.00313	1.125e-06	1.47049e-16	5.19216e-17	6.37639e-17
513.238	5943.65	5943.62	2.00337e-16	7.68421e-17	1.21633e-16	4.76921e-19	3.54046e-20	1.96162e-24	7.17595e-37						513.238	111430	111416	0.00304	1.08561e-06	1.39928e-16	4.93914e-17	6.06339e-17
513.471	5867.77	5867.74	1.90659e-16	7.31095e-17	1.15718e-16	4.52269e-19	3.35365e-20	1.84992e-24	6.68772e-37						513.471	111106	111093	0.00295	1.04761e-06	1.33155e-16	4.69854e-17	5.76587e-17
513.705	5792.77	5792.74	1.81452e-16	6.95595e-17	1.10093e-16	4.28901e-19	3.17678e-20	1.74463e-24	6.23295e-37						513.705	110781	110768	0.00287	1.01094e-06	1.26711e-16	4.46974e-17	5.48306e-17
513.938	5718.64	5718.61	1.72693e-16	6.61831e-17	1.04743e-16	4.06749e-19	3.0093e-20	1.64537e-24	5.80932e-37						513.938	110454	110441	0.00279	9.75557e-07	1.20582e-16	4.25216e-17	5.21421e-17
514.171	5645.38	5645.35	1.64359e-16	6.29718e-17	9.96553e-17	3.8575e-19	2.85072e-20	1.5518e-24	5.41468e-37						514.171	110126	110112	0.00271	9.41421e-07	1.14751e-16	4.04525e-17	4.95864e-17
514.405	5572.97	5572.94	1.56431e-16	5.99174e-17	9.48163e-17	3.65842e-19	2.70055e-20	1.46359e-24	5.04704e-37						514.405	109796	109782	0.00263	9.08485e-07	1.09204e-16	3.84848e-17	4.71569e-17
514.638	5501.41	5501.38	1.48888e-16	5.70123e-17	9.02139e-17	3.4697e-19	2.55835e-20	1.38043e-24	4.70453e-37						514.638	109464	109451	0.00256	8.76706e-07	1.03928e-16	3.66134e-17	4.48473e-17
514.872	5430.69	5430.66	1.41711e-16	5.42489e-17	8.58366e-17	3.29078e-19	2.42369e-20	1.30204e-24	4.38544e-37						514.872	109131	109117	0.00248	8.46044e-07	9.89076e-17	3.48338e-17	4.26516e-17
515.105	5360.8	5360.77	1.34882e-16	5.16205e-17	8.16732e-17	3.12115e-19	2.29618e-20	1.22812e-24	4.08813e-37						515.105	108796	108782	0.00241	8.16458e-07	9.41318e-17	3.31412e-17	4.05641e-17
515.338	5291.73	5291.7	1.28385e-16	4.91204e-17	7.77132e-17	2.96033e-19	2.17542e-20	1.15844e-24	3.81113e-37						515.338	108459	108446	0.00234	7.87912e-07	8.95883e-17	3.15315e-17	3.85796e-17
515.572	5223.48	5223.45	1.22203e-16	4.67422e-17	7.39465e-17	2.80786e-19	2.06106e-20	1.09273e-24	3.55303e-37						515.572	108122	108108	0.00228	7.60369e-07	8.52657e-17	3.00005e-17	3.66929e-17
515.805	5156.03	5156	1.16321e-16	4.448e-17	7.03638e-17	2.6633e-19	1.95275e-20	1.03078e-24	3.31253e-37						515.805	107782	107769	0.00221	7.33793e-07	8.11531e-17	2.85444e-17	3.48991e-17
516.039	5089.38	5089.35	1.10724e-16	4.2328e-17	6.69558e-17	2.52624e-19	1.85018e-20	9.72371e-25	3.08842e-37						516.039	107441	107428	0.00215	7.08149e-07	7.72403e-17	2.71595e-17	3.31936e-17
516.272	5023.51	5023.49	1.05398e-16	4.02809e-17	6.37142e-17	2.39628e-19	1.75303e-20	9.17294e-25	2.87958e-37						516.272	107099	107086	0.00209	6.83406e-07	7.35175e-17	2.58423e-17	3.15721e-17
516.505	4958.43	4958.4	1.00331e-16	3.83336e-17	6.06306e-17	2.27305e-19	1.66103e-20	8.65359e-25	2.68497e-37						516.505	106755	106742	0.00203	6.59532e-07	6.99755e-17	2.45894e-17	3.00303e-17
516.739	4894.12	4894.1	9.55085e-17	3.6481e-17	5.76973e-17	2.15621e-19	1.57389e-20	8.16386e-25	2.50359e-37						516.739	106410	106397	0.00197	6.36495e-07	6.66053e-17	2.33977e-17	2.85644e-17
516.972	4830.58	4830.55	9.09197e-17	3.47187e-17	5.4907e-17	2.04542e-19	1.49135e-20	7.70206e-25	2.33456e-37						516.972	106064	106051	0.00192	6.14267e-07	6.33987e-17	2.22642e-17	2.71706e-17
517.206	4767.79	4767.77	8.6553e-17	3.30421e-17	5.22525e-17	1.94037e-19	1.41317e-20	7.26657e-25	2.17702e-37						517.206	105716	105703	0.00186	5.92819e-07	6.03475e-17	2.1186e-17	2.58453e-17
517.439	4705.76	4705.73	8.23975e-17	3.1447e-17	4.97274e-17	1.84075e-19	1.33912e-20	6.85588e-25	2.03019e-37						517.439	105367	105354	0.00181	5.72123e-07	5.74442e-17	2.01603e-17	2.45851e-17
517.673	4644.46	4644.44	7.8443e-17	2.99295e-17	4.73252e-17	1.74628e-19	1.26898e-20	6.46858e-25	1.89333e-37						517.673	105017	105004	0.00176	5.52153e-07	5.46816e-17	1.91847e-17	2.33867e-17
517.906	4583.9	4583.88	7.46796e-17	2.84858e-17	4.50398e-17	1.65669e-19	1.20255e-20	6.10332e-25	1.76576e-37						517.906	104666	104653	0.00171	5.32883e-07	5.20529e-17	1.82567e-17	2.22473e-17
518.139	4524.07	4524.04	7.10981e-17	2.71122e-17	4.28656e-17	1.57174e-19	1.13961e-20	5.75884e-25	1.64685e-37						518.139	104313	104300	0.00166	5.14289e-07	4.95514e-17	1.73738e-17	2.11637e-17
518.373	4464.95	4464.93	6.76896e-17	2.58053e-17	4.07972e-17	1.49117e-19	1.08e-20	5.43394e-25	1.53601e-37						518.373	103959	103946	0.00161	4.96347e-07	4.71711e-17	1.6534e-17	2.01333e-17
518.606	4406.55	4406.52	6.44457e-17	2.45619e-17	3.88293e-17	1.41477e-19	1.02352e-20	5.12752e-25	1.43267e-37						518.606	103604	103592	0.00157	4.79034e-07	4.49059e-17	1.57351e-17	1.91535e-17
518.84	4348.85	4348.82	6.13585e-17	2.33789e-17	3.6957e-17	1.34231e-19	9.70022e-21	4.83849e-25	1.33634e-37						518.84	103248	103236	0.00152	4.62328e-07	4.27503e-17	1.4975e-17	1.82217e-17
519.073	4291.84	4291.82	5.84201e-17	2.22532e-17	3.51756e-17	1.27358e-19	9.1934e-21	4.56589e-25	1.24653e-37						519.073	102891	102878	0.00148	4.46207e-07	4.06989e-17	1.4252e-17	1.73355e-17
519.306	4235.53	4235.5	5.56236e-17	2.11821e-17	3.34808e-17	1.20841e-19	8.71326e-21	4.30875e-25	1.1628e-37						519.306	102533	102520	0.00144	4.30651e-07	3.87467e-17	1.35641e-17	1.64928e-17
519.54	4179.89	4179.87	5.29619e-17	2.0163e-17	3.18682e-17	1.14659e-19	8.25838e-21	4.06621e-25	1.08474e-37						519.54	102174	102161	0.0014	4.1564e-07	3.68888e-17	1.29096e-17	1.56913e-17
519.773	4124.93	4124.91	5.04284e-17	1.91933e-17	3.03338e-17	1.08796e-19	7.82743e-21	3.83742e-25	1.01195e-37						519.773	101813	101801	0.00136	4.01154e-07	3.51206e-17	1.2287e-17	1.49291e-17
520.007	4070.64	4070.62	4.80171e-17	1.82705e-17	2.88739e-17	1.03235e-19	7.41913e-21	3.62159e-25	9.4408e-38						520.007	101452	101439	0.00132	3.87176e-07	3.34378e-17	1.16946e-17	1.42041e-17
520.24	4017.01	4016.99	4.57219e-17	1.73924e-17	2.74847e-17	9.79599e-20	7.03229e-21	3.418e-25	8.80796e-38						520.24	101090	101077	0.00128	3.73688e-07	3.18363e-17	1.1131e-17	1.35147e-17
520.473	3964.03	3964.02	4.35373e-17	1.65569e-17	2.61629e-17	9.29567e-20	6.66577e-21	3.22594e-25	8.21784e-38						520.473	100727	100714	0.00124	3.60671e-07	3.0312e-17	1.05947e-17	1.28589e-17
520.707	3911.7	3911.68	4.14577e-17	1.57618e-17	2.49051e-17	8.8211e-20	6.3185e-21	3.04475e-25	7.66755e-38						520.707	100363	100350	0.00121	3.48111e-07	2.88613e-17	1.00845e-17	1.22352e-17
520.94	3860.01	3859.99	3.94783e-17	1.50051e-17	2.37082e-17	8.37094e-20	5.98946e-21	2.87382e-25	7.15436e-38						520.94	99997.8	99985.2	0.00117	3.3599e-07	2.74804e-17	9.59904e-18	1.1642e-17
521.174	3808.95	3808.93	3.75941e-17	1.42851e-17	2.25693e-17	7.94392e-20	5.67768e-21	2.71255e-25	6.67577e-38						521.174	99631.9	99619.4	0.00114	3.24293e-07	2.61662e-17	9.13711e-18	1.10777e-17
521.407	3758.52	3758.5	3.58004e-17	1.35998e-17	2.14855e-17	7.53884e-20	5.38225e-21	2.5604e-25	6.22942e-38						521.407	99265.3	99252.8	0.00111	3.13005e-07	2.49152e-17	8.69757e-18	1.05411e-17
521.641	3708.7	3708.69	3.4093e-17	1.29477e-17	2.04541e-17	7.15458e-20	5.10231e-21	2.41685e-25	5.81313e-38						521.641	98897.8	98885.3	0.00108	3.02113e-07	2.37246e-17	8.27934e-18	1.00305e-17
521.874	3659.5	3659.48	3.24676e-17	1.23271e-17	1.94727e-17	6.79006e-20	4.83704e-21	2.28141e-25	5.42486e-38						521.874	98529.6	98517.1	0.00105	2.91601e-07	2.25912e-17	7.88137e-18	9.54496e-18
522.107	3610.9	3610.89	3.09203e-17	1.17364e-17	1.85386e-17	6.44424e-20	4.58566e-21	2.15361e-25	5.06271e-38						522.107	98160.6	98148.1	0.00102	2.81457e-07	2.15124e-17	7.50267e-18	9.08305e-18
522.341	3562.9	3562.89	2.94472e-17	1.11743e-17	1.76497e-17	6.11617e-20	4.34745e-21	2.03303e-25	4.72491e-38						522.341	97790.8	97778.4	0.000987075	2.71667e-07	2.04855e-17	7.1423e-18	8.64366e-18
522.574	3515.5	3515.48	2.80449e-17	1.06392e-17	1.68037e-17	5.80493e-20	4.12171e-21	1.91925e-25	4.40981e-38						522.574	97420.4	97408	0.000959021	2.6222e-07	1.95079e-17	6.79937e-18	8.22568e-18
522.808	3468.68	3468.66	2.67099e-17	1.013e-17	1.59986e-17	5.50964e-20	3.90777e-21	1.81188e-25	4.11588e-38						522.808	97049.2	97036.9	0.000931765	2.53103e-07	1.85774e-17	6.47303e-18	7.82807e-18
523.041	3422.44	3422.42	2.54388e-17	9.64538e-18	1.52324e-17	5.22949e-20	3.70503e-21	1.71057e-25	3.84167e-38						523.041	96677.4	96665.1	0.000905285	2.44305e-07	1.76916e-17	6.16247e-18	7.44982e-18
523.274	3376.77	3376.76	2.42287e-17	9.18409e-18	1.45031e-17	4.9637e-20	3.51288e-21	1.61497e-25	3.58587e-38						523.274	96305	96292.7	0.000879558	2.35814e-07	1.68483e-17	5.86692e-18	7.08999e-18
523.508	3331.67	3331.65	2.30766e-17	8.74502e-18	1.3809e-17	4.71151e-20	3.33078e-21	1.52475e-25	3.34722e-38						523.508	95932	95919.7	0.000854563	2.2762e-07	1.60455e-17	5.58565e-18	6.74767e-18
523.741	3287.13	3287.11	2.19797e-17	8.3271e-18	1.31484e-17	4.47224e-20	3.15818e-21	1.4396e-25	3.12457e-38						523.741	95558.4	95546.1	0.000830279	2.19712e-07	1.52813e-17	5.31797e-18	6.422e-18
523.975	3243.14	3243.13	2.09354e-17	7.92931e-18	1.25196e-17	4.24521e-20	2.9946e-21	1.35925e-25	2.91684e-38						523.975	95184.2	95172	0.000806686	2.1208e-07	1.45538e-17	5.06322e-18	6.11216e-18
524.208	3199.7	3199.69	1.9941e-17	7.55066e-18	1.19211e-17	4.02979e-20	2.83955e-21	1.28342e-25	2.72302e-38						524.208	94809.4	94797.3	0.000783764	2.04715e-07	1.38611e-17	4.82075e-18	5.81739e-18
524.441	3156.81	3156.8	1.89942e-17	7.19022e-18	1.13514e-17	3.82539e-20	2.6926e-21	1.21185e-25	2.54217e-38						524.441	94434.2	94422.1	0.000761495	1.97606e-07	1.32017e-17	4.58999e-18	5.53694e-18
524.675	3114.45	3114.44	1.80927e-17	6.84713e-18	1.08092e-17	3.63143e-20	2.55331e-21	1.1443e-25	2.37342e-38						524.675	94058.5	94046.4	0.000739858	1.90746e-07	1.25738e-17	4.37036e-18	5.27012e-18
524.908	3072.62	3072.61	1.72343e-17	6.52053e-18	1.0293e-17	3.44738e-20	2.42127e-21	1.08054e-25	2.21595e-38						524.908	93682.3	93670.2	0.000718838	1.84126e-07	1.19761e-17	4.16131e-18	5.01625e-18
525.142	3031.31	3031.3	1.6417e-17	6.20962e-18	9.80173e-18	3.27273e-20	2.29612e-21	1.02037e-25	2.069e-38						525.142	93305.6	93293.6	0.000698415	1.77736e-07	1.1407e-17	3.96235e-18	4.7747e-18
525.375	2990.53	2990.51	1.56387e-17	5.91365e-18	9.33406e-18	3.107e-20	2.17749e-21	9.63568e-26	1.93187e-38						525.375	92928.6	92916.5	0.000678574	1.71569e-07	1.08651e-17	3.77296e-18	4.54487e-18
525.609	2950.25	2950.24	1.48976e-17	5.6319e-18	8.88886e-18	2.94972e-20	2.06503e-21	9.09955e-26	1.8039e-38						525.609	92551.1	92539.1	0.000659297	1.65618e-07	1.03492e-17	3.5927e-18	4.32619e-18
525.842	2910.48	2910.47	1.41918e-17	5.36367e-18	8.46506e-18	2.80047e-20	1.95842e-21	8.59347e-26	1.68446e-38						525.842	92173.3	92161.3	0.000640568	1.59874e-07	9.85791e-18	3.42111e-18	4.11811e-18
526.075	2871.22	2871.2	1.35198e-17	5.10831e-18	8.06162e-18	2.65883e-20	1.85737e-21	8.11576e-26	1.57299e-38						526.075	91795.1	91783.1	0.000622373	1.5433e-07	9.39015e-18	3.25779e-18	3.92011e-18
526.309	2832.44	2832.43	1.28798e-17	4.86521e-18	7.67756e-18	2.5244e-20	1.76156e-21	7.6648e-26	1.46895e-38						526.309	91416.6	91404.6	0.000604694	1.4898e-07	8.94477e-18	3.10231e-18	3.73171e-18
526.542	2794.16	2794.15	1.22703e-17	4.63376e-18	7.31193e-18	2.39683e-20	1.67074e-21	7.2391e-26	1.37184e-38						526.542	91037.7	91025.8	0.000587519	1.43816e-07	8.52066e-18	2.95432e-18	3.55243e-18
526.776	2756.36	2756.35	1.169e-17	4.4134e-18	6.96384e-18	2.27575e-20	1.58463e-21	6.83722e-26	1.28119e-38						526.776	90658.6	90646.7	0.000570833	1.38832e-07	8.11682e-18	2.81344e-18	3.38183e-18
527.009	2719.04	2719.03	1.11372e-17	4.20361e-18	6.63246e-18	2.16083e-20	1.503e-21	6.45782e-26	1.19658e-38						527.009	90279.2	90267.4	0.000554621	1.34022e-07	7.73227e-18	2.67933e-18	3.21948e-18
527.242	2682.2	2682.19	1.06108e-17	4.00386e-18	6.31696e-18	2.05176e-20	1.4256e-21	6.09964e-26	1.1176e-38						527.242	89899.6	89887.8	0.00053887	1.29379e-07	7.36607e-18	2.55166e-18	3.06499e-18
527.476	2645.82	2645.81	1.01095e-17	3.81368e-18	6.01659e-18	1.94824e-20	1.35222e-21	5.76147e-26	1.04387e-38						527.476	89519.7	89508	0.000523568	1.24898e-07	7.01735e-18	2.43012e-18	2.91797e-18
527.709	2609.9	2609.89	9.63203e-18	3.6326e-18	5.73061e-18	1.84999e-20	1.28265e-21	5.4422e-26	9.75041e-39						527.709	89139.7	89127.9	0.0005087	1.20573e-07	6.68527e-18	2.31441e-18	2.77806e-18
527.943	2574.44	2574.43	9.17729e-18	3.46018e-18	5.45832e-18	1.75672e-20	1.21668e-21	5.14075e-26	9.10782e-39						527.943	88759.5	88747.8	0.000494256	1.16399e-07	6.36902e-18	2.20426e-18	2.6449e-18
528.176	2539.43	2539.42	8.74419e-18	3.29601e-18	5.19908e-18	1.6682e-20	1.15413e-21	4.85613e-26	8.50789e-39						528.176	88379.1	88367.4	0.000480223	1.1237e-07	6.06784e-18	2.09939e-18	2.51818e-18
528.409	2504.87	2504.86	8.33168e-18	3.13969e-18	4.95224e-18	1.58417e-20	1.09483e-21	4.58739e-26	7.94776e-39						528.409	87998.6	87986.9	0.000466588	1.08481e-07	5.78102e-18	1.99954e-18	2.39757e-18
528.643	2470.75	2470.74	7.93878e-18	2.99084e-18	4.71721e-18	1.50441e-20	1.03859e-21	4.33364e-26	7.42478e-39						528.643	87618	87606.3	0.000453342	1.04728e-07	5.50786e-18	1.90448e-18	2.28279e-18
528.876	2437.07	2437.06	7.56456e-18	2.84911e-18	4.49342e-18	1.42869e-20	9.85267e-22	4.09403e-26	6.93646e-39						528.876	87237.2	87225.6	0.000440472	1.01105e-07	5.24771e-18	1.81398e-18	2.17354e-18
529.11	2403.81	2403.81	7.2081e-18	2.71414e-18	4.28033e-18	1.35681e-20	9.34702e-22	3.86778e-26	6.4805e-39						529.11	86856.4	86844.9	0.000427969	9.76086e-08	4.99993e-18	1.72781e-18	2.06957e-18
529.343	2370.99	2370.98	6.86858e-18	2.58561e-18	4.07742e-18	1.28858e-20	8.86752e-22	3.65412e-26	6.05473e-39						529.343	86475.6	86464	0.000415821	9.42335e-08	4.76395e-18	1.64576e-18	1.9706e-18
529.577	2338.58	2338.58	6.54517e-18	2.46322e-18	3.88421e-18	1.22381e-20	8.4128e-22	3.45235e-26	5.65713e-39						529.577	86094.7	86083.2	0.000404019	9.09758e-08	4.53919e-18	1.56764e-18	1.87641e-18
529.81	2306.59	2306.59	6.23711e-18	2.34666e-18	3.70022e-18	1.16231e-20	7.98159e-22	3.26182e-26	5.28584e-39						529.81	85713.8	85702.3	0.000392552	8.78313e-08	4.32512e-18	1.49326e-18	1.78675e-18
530.043	2275.02	2275.01	5.94366e-18	2.23567e-18	3.52502e-18	1.10393e-20	7.57265e-22	3.08188e-26	4.93909e-39						530.043	85332.9	85321.5	0.000381411	8.47962e-08	4.12122e-18	1.42244e-18	1.70141e-18
530.277	2243.85	2243.84	5.66412e-18	2.12996e-18	3.35817e-18	1.04851e-20	7.18483e-22	2.91194e-26	4.61526e-39						530.277	84952.1	84940.6	0.000370587	8.18665e-08	3.92701e-18	1.35499e-18	1.62017e-18
530.51	2213.08	2213.07	5.39783e-18	2.02929e-18	3.19929e-18	9.95892e-21	6.81702e-22	2.75145e-26	4.31282e-39						530.51	84571.3	84559.9	0.000360072	7.90387e-08	3.74202e-18	1.29078e-18	1.54285e-18
530.744	2182.71	2182.7	5.14416e-18	1.93342e-18	3.04798e-18	9.45934e-21	6.46819e-22	2.59987e-26	4.03034e-39						530.744	84190.5	84179.1	0.000349855	7.63091e-08	3.56582e-18	1.22963e-18	1.46924e-18
530.977	2152.73	2152.72	4.9025e-18	1.84211e-18	2.90388e-18	8.98502e-21	6.13735e-22	2.45671e-26	3.7665e-39						530.977	83809.9	83798.5	0.000339928	7.36743e-08	3.39797e-18	1.17139e-18	1.39918e-18
531.21	2123.14	2123.13	4.67229e-18	1.75515e-18	2.76665e-18	8.53467e-21	5.82357e-22	2.32149e-26	3.52005e-39						531.21	83429.3	83418	0.000330284	7.1131e-08	3.23809e-18	1.11594e-18	1.33248e-18
531.444	2093.93	2093.93	4.45296e-18	1.67232e-18	2.63595e-18	8.10706e-21	5.52595e-22	2.19377e-26	3.28986e-39						531.444	83048.9	83037.6	0.000320915	6.86761e-08	3.08579e-18	1.06314e-18	1.26898e-18
531.677	2065.1	2065.1	4.24402e-18	1.59343e-18	2.51148e-18	7.70105e-21	5.24366e-22	2.07314e-26	3.07482e-39						531.677	82668.6	82657.3	0.000311811	6.63064e-08	2.94071e-18	1.01285e-18	1.20854e-18
531.911	2036.65	2036.64	4.04495e-18	1.5183e-18	2.39293e-18	7.31554e-21	4.97591e-22	1.95918e-26	2.87395e-39						531.911	82288.5	82277.2	0.000302967	6.40189e-08	2.8025e-18	9.64957e-19	1.15099e-18
532.144	2008.57	2008.56	3.8553e-18	1.44673e-18	2.28001e-18	6.94947e-21	4.72194e-22	1.85154e-26	2.68629e-39						532.144	81908.5	81897.3	0.000294374	6.18108e-08	2.67084e-18	9.19348e-19	1.09621e-18
532.377	1980.85	1980.84	3.6746e-18	1.37857e-18	2.17247e-18	6.60187e-21	4.48103e-22	1.74987e-26	2.51098e-39						532.377	81528.8	81517.6	0.000286025	5.96793e-08	2.54541e-18	8.75912e-19	1.04406e-18
532.611	1953.49	1953.49	3.50245e-18	1.31364e-18	2.07005e-18	6.27179e-21	4.25251e-22	1.65381e-26	2.3472e-39						532.611	81149.2	81138.1	0.000277914	5.76218e-08	2.42592e-18	8.34544e-19	9.94404e-19
532.844	1926.49	1926.48	3.33842e-18	1.25179e-18	1.97248e-18	5.95834e-21	4.03573e-22	1.56308e-26	2.19417e-39						532.844	80769.9	80758.8	0.000270033	5.56356e-08	2.31208e-18	7.95145e-19	9.47131e-19
533.078	1899.84	1899.84	3.18213e-18	1.19288e-18	1.87956e-18	5.66069e-21	3.83009e-22	1.47736e-26	2.0512e-39						533.078	80390.9	80379.8	0.000262376	5.37183e-08	2.20363e-18	7.57621e-19	9.02122e-19
533.311	1873.54	1873.54	3.03322e-18	1.13676e-18	1.79104e-18	5.37802e-21	3.63502e-22	1.39637e-26	1.91761e-39						533.311	80012.1	80001	0.000254937	5.18675e-08	2.1003e-18	7.21882e-19	8.59269e-19
533.545	1847.59	1847.58	2.89133e-18	1.0833e-18	1.70673e-18	5.10957e-21	3.44995e-22	1.31986e-26	1.79279e-39						533.545	79633.6	79622.6	0.000247709	5.00809e-08	2.00186e-18	6.87842e-19	8.18468e-19
533.778	1821.97	1821.97	2.75613e-18	1.03238e-18	1.62642e-18	4.85463e-21	3.27439e-22	1.24758e-26	1.67615e-39						533.778	79255.4	79244.4	0.000240687	4.83561e-08	1.90807e-18	6.5542e-19	7.7962e-19
534.011	1796.69	1796.69	2.6273e-18	9.8387e-19	1.54991e-18	4.61252e-21	3.10783e-22	1.17929e-26	1.56716e-39						534.011	78877.6	78866.6	0.000233865	4.66911e-08	1.81871e-18	6.24538e-19	7.4263e-19
534.245	1771.75	1771.74	2.50454e-18	9.37657e-19	1.47703e-18	4.38257e-21	2.94981e-22	1.11476e-26	1.46531e-39						534.245	78500	78489.1	0.000227236	4.50838e-08	1.73356e-18	5.95122e-19	7.07409e-19
534.478	1747.13	1747.12	2.38757e-18	8.93632e-19	1.40761e-18	4.16418e-21	2.79989e-22	1.05379e-26	1.37012e-39						534.478	78122.8	78111.9	0.000220796	4.35322e-08	1.65243e-18	5.67103e-19	6.73872e-19
534.712	1722.83	1722.83	2.2761e-18	8.5169e-19	1.34148e-18	3.95676e-21	2.65764e-22	9.96185e-27	1.28117e-39						534.712	77746	77735.1	0.000214539	4.20343e-08	1.57513e-18	5.40414e-19	6.41937e-19
534.945	1698.86	1698.85	2.16987e-18	8.11732e-19	1.27847e-18	3.75975e-21	2.52268e-22	9.41752e-27	1.19803e-39						534.945	77369.6	77358.7	0.000208459	4.05882e-08	1.50148e-18	5.14991e-19	6.11528e-19
535.178	1675.2	1675.19	2.06864e-18	7.73664e-19	1.21845e-18	3.57263e-21	2.39463e-22	8.90317e-27	1.12033e-39						535.178	76993.6	76982.7	0.000202553	3.91922e-08	1.43129e-18	4.90773e-19	5.8257e-19
535.412	1651.85	1651.85	1.97218e-18	7.37396e-19	1.16127e-18	3.3949e-21	2.27314e-22	8.41713e-27	1.0477e-39						535.412	76618	76607.2	0.000196814	3.78446e-08	1.36441e-18	4.67703e-19	5.54995e-19
535.645	1628.81	1628.81	1.88024e-18	7.02841e-19	1.1068e-18	3.22608e-21	2.15785e-22	7.95783e-27	9.79821e-40						535.645	76242.8	76232	0.000191238	3.65435e-08	1.30069e-18	4.45726e-19	5.28736e-19
535.879	1606.08	1606.07	1.79263e-18	6.69918e-19	1.0549e-18	3.06572e-21	2.04846e-22	7.52379e-27	9.1637e-40						535.879	75868.1	75857.3	0.000185821	3.52875e-08	1.23996e-18	4.24791e-19	5.03728e-19
536.112	1583.64	1583.64	1.70913e-18	6.3855e-19	1.00545e-18	2.91339e-21	1.94466e-22	7.11362e-27	8.57059e-40						536.112	75493.9	75483.1	0.000180557	3.40749e-08	1.18209e-18	4.04846e-19	4.79913e-19
536.345	1561.51	1561.51	1.62955e-18	6.08662e-19	9.58344e-19	2.7687e-21	1.84616e-22	6.72598e-27	8.01615e-40						536.345	75120.1	75109.4	0.000175444	3.29042e-08	1.12694e-18	3.85845e-19	4.57233e-19
536.579	1539.67	1539.66	1.55371e-18	5.80184e-19	9.13459e-19	2.63125e-21	1.75269e-22	6.35964e-27	7.49785e-40						536.579	74746.8	74736.1	0.000170475	3.1774e-08	1.07439e-18	3.67743e-19	4.35634e-19
536.812	1518.12	1518.11	1.48142e-18	5.5305e-19	8.70693e-19	2.50068e-21	1.66399e-22	6.0134e-27	7.01331e-40						536.812	74374.1	74363.4	0.000165647	3.06829e-08	1.0243e-18	3.50498e-19	4.15062e-19
537.046	1496.85	1496.85	1.41253e-18	5.27195e-19	8.29945e-19	2.37663e-21	1.57981e-22	5.68617e-27	6.56032e-40						537.046	74001.8	73991.2	0.000160957	2.96295e-08	9.76574e-19	3.34067e-19	3.9547e-19
537.279	1475.87	1475.87	1.34686e-18	5.02558e-19	7.91119e-19	2.2588e-21	1.49993e-22	5.37688e-27	6.1368e-40						537.279	73630.1	73619.5	0.0001564	2.86124e-08	9.31086e-19	3.18413e-19	3.76811e-19
537.513	1455.17	1455.16	1.28427e-18	4.79081e-19	7.54125e-19	2.14685e-21	1.42412e-22	5.08455e-27	5.74083e-40						537.513	73259	73248.4	0.000151972	2.76305e-08	8.87733e-19	3.03498e-19	3.59038e-19
537.746	1434.74	1434.74	1.22461e-18	4.5671e-19	7.18874e-19	2.04049e-21	1.35217e-22	4.80824e-27	5.37061e-40						537.746	72888.4	72877.9	0.00014767	2.66826e-08	8.46416e-19	2.89288e-19	3.42111e-19
537.979	1414.59	1414.58	1.16775e-18	4.35392e-19	6.85284e-19	1.93945e-21	1.28388e-22	4.54707e-27	5.02443e-40						537.979	72518.4	72507.9	0.000143491	2.57673e-08	8.07036e-19	2.75748e-19	3.25988e-19
538.213	1394.7	1394.7	1.11355e-18	4.15078e-19	6.53276e-19	1.84344e-21	1.21908e-22	4.30019e-27	4.70074e-40						538.213	72149	72138.6	0.00013943	2.48837e-08	7.69504e-19	2.62847e-19	3.10631e-19
538.446	1375.08	1375.08	1.06188e-18	3.95718e-19	6.22776e-19	1.75223e-21	1.15757e-22	4.06682e-27	4.39806e-40						538.446	71780.3	71769.8	0.000135484	2.40305e-08	7.33731e-19	2.50554e-19	2.96004e-19
538.68	1355.73	1355.72	1.01263e-18	3.77269e-19	5.9371e-19	1.66557e-21	1.09918e-22	3.84623e-27	4.11501e-40						538.68	71412.1	71401.7	0.00013165	2.32068e-08	6.99635e-19	2.38841e-19	2.82071e-19
538.913	1336.63	1336.63	9.65688e-19	3.59687e-19	5.66013e-19	1.58323e-21	1.04377e-22	3.63769e-27	3.85032e-40						538.913	71044.6	71034.2	0.000127925	2.24115e-08	6.67136e-19	2.2768e-19	2.68799e-19
539.146	1317.79	1317.79	9.20935e-19	3.42931e-19	5.39618e-19	1.505e-21	9.91172e-23	3.44055e-27	3.60278e-40						539.146	70677.7	70667.4	0.000124306	2.16436e-08	6.36158e-19	2.17045e-19	2.56156e-19
539.38	1299.2	1299.2	8.78273e-19	3.26962e-19	5.14463e-19	1.43066e-21	9.41246e-23	3.25418e-27	3.37128e-40						539.38	70311.5	70301.2	0.00012079	2.09022e-08	6.06631e-19	2.06911e-19	2.44113e-19
539.613	1280.87	1280.86	8.37604e-19	3.11743e-19	4.90491e-19	1.36002e-21	8.93856e-23	3.07798e-27	3.15476e-40						539.613	69946	69935.7	0.000117373	2.01864e-08	5.78485e-19	1.97253e-19	2.32641e-19
539.847	1262.78	1262.77	7.98832e-19	2.97237e-19	4.67645e-19	1.2929e-21	8.48871e-23	2.9114e-27	2.95225e-40						539.847	69581.2	69570.9	0.000114053	1.94953e-08	5.51656e-19	1.8805e-19	2.21712e-19
540.08	1244.93	1244.93	7.61871e-19	2.83412e-19	4.45872e-19	1.22912e-21	8.06168e-23	2.75391e-27	2.76284e-40						540.08	69217.1	69206.8	0.000110828	1.88279e-08	5.26081e-19	1.7928e-19	2.11301e-19
540.313	1227.32	1227.32	7.26633e-19	2.70236e-19	4.2512e-19	1.16851e-21	7.65631e-23	2.60501e-27	2.58568e-40						540.313	68853.6	68843.4	0.000107694	1.81836e-08	5.01702e-19	1.70922e-19	2.01382e-19
540.547	1209.95	1209.95	6.93038e-19	2.57677e-19	4.05343e-19	1.11091e-21	7.27149e-23	2.46422e-27	2.41996e-40						540.547	68490.9	68480.7	0.000104649	1.75615e-08	4.78461e-19	1.62957e-19	1.91933e-19
540.78	1192.82	1192.82	6.61009e-19	2.45706e-19	3.86492e-19	1.05617e-21	6.90616e-23	2.3311e-27	2.26494e-40						540.78	68129	68118.8	0.000101691	1.69608e-08	4.56306e-19	1.55366e-19	1.82931e-19
541.014	1175.91	1175.91	6.30473e-19	2.34296e-19	3.68526e-19	1.00416e-21	6.55934e-23	2.20523e-27	2.11993e-40						541.014	67767.8	67757.7	9.88159e-05	1.63807e-08	4.35185e-19	1.48132e-19	1.74355e-19
541.247	1159.24	1159.24	6.01358e-19	2.2342e-19	3.51402e-19	9.54725e-22	6.23008e-23	2.08621e-27	1.98427e-40						541.247	67407.4	67397.3	9.60228e-05	1.58207e-08	4.15049e-19	1.41237e-19	1.66184e-19
541.48	1142.79	1142.79	5.73599e-19	2.13053e-19	3.3508e-19	9.07745e-22	5.91749e-23	1.97367e-27	1.85736e-40						541.48	67047.7	67037.6	9.3309e-05	1.52799e-08	3.95853e-19	1.34666e-19	1.58399e-19
541.714	1126.57	1126.56	5.47132e-19	2.03172e-19	3.19522e-19	8.63096e-22	5.6207e-23	1.86725e-27	1.73863e-40						541.714	66688.8	66678.8	9.06722e-05	1.47577e-08	3.77552e-19	1.28403e-19	1.50982e-19
541.947	1110.56	1110.56	5.21896e-19	1.93752e-19	3.04692e-19	8.20661e-22	5.33892e-23	1.76661e-27	1.62754e-40						541.947	66330.8	66320.7	8.81101e-05	1.42535e-08	3.60104e-19	1.22434e-19	1.43914e-19
542.181	1094.77	1094.77	4.97834e-19	1.84772e-19	2.90557e-19	7.80329e-22	5.07138e-23	1.67144e-27	1.52361e-40						542.181	65973.5	65963.5	8.56207e-05	1.37666e-08	3.43469e-19	1.16744e-19	1.37181e-19
542.414	1079.2	1079.2	4.7489e-19	1.76212e-19	2.77082e-19	7.41996e-22	4.81736e-23	1.58144e-27	1.42636e-40						542.414	65617.1	65607.1	8.32019e-05	1.32965e-08	3.27609e-19	1.11321e-19	1.30765e-19
542.648	1063.84	1063.84	4.53012e-19	1.68052e-19	2.64238e-19	7.05561e-22	4.57617e-23	1.49632e-27	1.33537e-40						542.648	65261.4	65251.5	8.08517e-05	1.28425e-08	3.12487e-19	1.06152e-19	1.24651e-19
542.881	1048.68	1048.68	4.3215e-19	1.60273e-19	2.51993e-19	6.7093e-22	4.34715e-23	1.41582e-27	1.25023e-40						542.881	64906.7	64896.8	7.85682e-05	1.24042e-08	2.98068e-19	1.01225e-19	1.18826e-19
543.114	1033.74	1033.74	4.12257e-19	1.52857e-19	2.40321e-19	6.38013e-22	4.12969e-23	1.33969e-27	1.17055e-40						543.114	64552.7	64542.9	7.63493e-05	1.19809e-08	2.84321e-19	9.65288e-20	1.13275e-19
543.348	1019	1018.99	3.93288e-19	1.45787e-19	2.29194e-19	6.06724e-22	3.92319e-23	1.26769e-27	1.09599e-40						543.348	64199.7	64189.8	7.41934e-05	1.15721e-08	2.71213e-19	9.2052e-20	1.07986e-19
543.581	1004.46	1004.45	3.75198e-19	1.39046e-19	2.18587e-19	5.76982e-22	3.72711e-23	1.19958e-27	1.02622e-40						543.581	63847.5	63837.7	7.20986e-05	1.11774e-08	2.58714e-19	8.77846e-20	1.02946e-19
543.815	990.113	990.111	3.57947e-19	1.3262e-19	2.08474e-19	5.4871e-22	3.5409e-23	1.13517e-27	9.60926e-41						543.815	63496.2	63486.4	7.00632e-05	1.07963e-08	2.46796e-19	8.37166e-20	9.81425e-20
544.048	975.966	975.964	3.41496e-19	1.26494e-19	1.98833e-19	5.21835e-22	3.36408e-23	1.07424e-27	8.99815e-41						544.048	63145.8	63136	6.80855e-05	1.04282e-08	2.35431e-19	7.98387e-20	9.35653e-20
544.281	962.014	962.012	3.25807e-19	1.20652e-19	1.89642e-19	4.96287e-22	3.19616e-23	1.01661e-27	8.42621e-41						544.281	62796.3	62786.5	6.61638e-05	1.00728e-08	2.24594e-19	7.6142e-20	8.92033e-20
544.515	948.252	948.25	3.10845e-19	1.15083e-19	1.80879e-19	4.72e-22	3.03668e-23	9.62091e-28	7.89089e-41						544.515	62447.6	62437.9	6.42966e-05	9.72952e-09	2.1426e-19	7.26178e-20	8.50464e-20
544.748	934.679	934.677	2.96576e-19	1.09773e-19	1.72524e-19	4.48911e-22	2.88524e-23	9.10523e-28	7.38985e-41						544.748	62100	62090.3	6.24823e-05	9.39806e-09	2.04405e-19	6.9258e-20	8.10848e-20
544.982	921.292	921.291	2.82967e-19	1.0471e-19	1.64558e-19	4.26961e-22	2.7414e-23	8.61742e-28	6.92086e-41						544.982	61753.2	61743.6	6.07193e-05	9.07797e-09	1.95008e-19	6.6055e-20	7.73093e-20
545.215	908.09	908.088	2.69988e-19	9.98819e-20	1.56963e-19	4.06094e-22	2.6048e-23	8.15596e-28	6.48186e-41						545.215	61407.4	61397.8	5.90064e-05	8.76886e-09	1.86046e-19	6.30014e-20	7.3711e-20
545.448	895.068	895.066	2.57609e-19	9.52787e-20	1.49722e-19	3.86254e-22	2.47506e-23	7.71941e-28	6.07093e-41						545.448	61062.5	61052.9	5.73419e-05	8.47034e-09	1.77499e-19	6.00901e-20	7.02816e-20
545.682	882.226	882.224	2.45802e-19	9.08893e-20	1.42818e-19	3.67392e-22	2.35183e-23	7.30641e-28	5.68624e-41						545.682	60718.6	60709	5.57246e-05	8.18206e-09	1.69349e-19	5.73144e-20	6.7013e-20
545.915	869.56	869.559	2.34541e-19	8.67039e-20	1.36234e-19	3.49459e-22	2.23479e-23	6.91569e-28	5.32612e-41						545.915	60375.6	60366.1	5.41531e-05	7.90366e-09	1.61575e-19	5.4668e-20	6.38978e-20
546.149	857.069	857.068	2.238e-19	8.27128e-20	1.29957e-19	3.32408e-22	2.12363e-23	6.54604e-28	4.98898e-41						546.149	60033.7	60024.2	5.26261e-05	7.6348e-09	1.54162e-19	5.21449e-20	6.09285e-20
546.382	844.751	844.749	2.13556e-19	7.8907e-20	1.23971e-19	3.16196e-22	2.01804e-23	6.19631e-28	4.67334e-41						546.382	59692.7	59683.2	5.11424e-05	7.37515e-09	1.47091e-19	4.97391e-20	5.80984e-20
546.616	832.602	832.6	2.03784e-19	7.52777e-20	1.18263e-19	3.00782e-22	1.91774e-23	5.86541e-28	4.37782e-41						546.616	59352.7	59343.2	4.97007e-05	7.12439e-09	1.40347e-19	4.74453e-20	5.54009e-20
546.849	820.621	820.619	1.94463e-19	7.18168e-20	1.1282e-19	2.86125e-22	1.82247e-23	5.55233e-28	4.10114e-41						546.849	59013.7	59004.2	4.82997e-05	6.88222e-09	1.33915e-19	4.52581e-20	5.28296e-20
547.082	808.806	808.804	1.85571e-19	6.85163e-20	1.0763e-19	2.72188e-22	1.73197e-23	5.2561e-28	3.84208e-41						547.082	58675.6	58666.3	4.69385e-05	6.64833e-09	1.27781e-19	4.31726e-20	5.03787e-20
547.316	797.154	797.152	1.7709e-19	6.53687e-20	1.02681e-19	2.58936e-22	1.646e-23	4.9758e-28	3.5995e-41						547.316	58338.7	58329.3	4.56158e-05	6.42245e-09	1.2193e-19	4.1184e-20	4.80424e-20
547.549	785.663	785.662	1.69e-19	6.2367e-20	9.79607e-20	2.46334e-22	1.56434e-23	4.71057e-28	3.37236e-41						547.549	58002.7	57993.4	4.43305e-05	6.2043e-09	1.16348e-19	3.92878e-20	4.58154e-20
547.783	774.332	774.33	1.61282e-19	5.95042e-20	9.34595e-20	2.34351e-22	1.48676e-23	4.4596e-28	3.15967e-41						547.783	57667.7	57658.4	4.30815e-05	5.99362e-09	1.11025e-19	3.74796e-20	4.36924e-20
548.016	763.157	763.156	1.5392e-19	5.6774e-20	8.91669e-20	2.22956e-22	1.41306e-23	4.22211e-28	2.96049e-41						548.016	57333.8	57324.6	4.1868e-05	5.79014e-09	1.05947e-19	3.57553e-20	4.16687e-20
548.249	752.138	752.137	1.46896e-19	5.41701e-20	8.50731e-20	2.12119e-22	1.34304e-23	3.99737e-28	2.77396e-41						548.249	57001	56991.7	4.06887e-05	5.59361e-09	1.01103e-19	3.41111e-20	3.97395e-20
548.483	741.272	741.271	1.40196e-19	5.16866e-20	8.11689e-20	2.01814e-22	1.27653e-23	3.78469e-28	2.59928e-41						548.483	56669.1	56659.9	3.95429e-05	5.40381e-09	9.64831e-20	3.2543e-20	3.79004e-20
548.716	730.557	730.556	1.33804e-19	4.93179e-20	7.74453e-20	1.92013e-22	1.21333e-23	3.58342e-28	2.43568e-41						548.716	56338.4	56329.2	3.84294e-05	5.22049e-09	9.20756e-20	3.10477e-20	3.61471e-20
548.95	719.991	719.99	1.27706e-19	4.70587e-20	7.3894e-20	1.82692e-22	1.15329e-23	3.39294e-28	2.28246e-41						548.95	56008.7	55999.5	3.73474e-05	5.04343e-09	8.78712e-20	2.96216e-20	3.44755e-20
549.183	709.572	709.571	1.21888e-19	4.49039e-20	7.05069e-20	1.73828e-22	1.09624e-23	3.21267e-28	2.13895e-41						549.183	55680	55670.9	3.62961e-05	4.87242e-09	8.38604e-20	2.82616e-20	3.2882e-20
549.416	699.299	699.297	1.16337e-19	4.28485e-20	6.72764e-20	1.65397e-22	1.04205e-23	3.04205e-28	2.00453e-41						549.416	55352.5	55343.4	3.52744e-05	4.70726e-09	8.00342e-20	2.69646e-20	3.13627e-20
549.65	689.168	689.167	1.11042e-19	4.0888e-20	6.41951e-20	1.57379e-22	9.90548e-24	2.88057e-28	1.87863e-41						549.65	55026	55016.9	3.42817e-05	4.54773e-09	7.6384e-20	2.57276e-20	2.99142e-20
549.883	679.179	679.178	1.05989e-19	3.9018e-20	6.12561e-20	1.49752e-22	9.41616e-24	2.72774e-28	1.7607e-41						549.883	54700.6	54691.6	3.3317e-05	4.39365e-09	7.29017e-20	2.45478e-20	2.85331e-20
550.117	669.329	669.328	1.01168e-19	3.72343e-20	5.84529e-20	1.42499e-22	8.95122e-24	2.58308e-28	1.65022e-41						550.117	54376.3	54367.3	3.23796e-05	4.24482e-09	6.95796e-20	2.34226e-20	2.72164e-20
550.35	659.617	659.616	9.65688e-20	3.55327e-20	5.5779e-20	1.35599e-22	8.50944e-24	2.44615e-28	1.54673e-41						550.35	54053.1	54044.2	3.14687e-05	4.10108e-09	6.64101e-20	2.23494e-20	2.5961e-20
550.584	650.041	650.04	9.218e-20	3.39096e-20	5.32284e-20	1.29037e-22	8.08964e-24	2.31655e-28	1.44978e-41						550.584	53731	53722.1	3.05836e-05	3.96223e-09	6.33862e-20	2.13258e-20	2.47639e-20
550.817	640.599	640.598	8.79924e-20	3.23613e-20	5.07955e-20	1.22794e-22	7.69072e-24	2.19387e-28	1.35896e-41						550.817	53410	53401.1	2.97234e-05	3.82813e-09	6.05011e-20	2.03494e-20	2.36225e-20
551.05	631.289	631.288	8.39967e-20	3.08842e-20	4.84747e-20	1.16857e-22	7.31164e-24	2.07774e-28	1.27387e-41						551.05	53090.2	53081.3	2.88876e-05	3.69859e-09	5.77485e-20	1.94182e-20	2.25342e-20
551.284	622.109	622.108	8.01839e-20	2.94752e-20	4.62609e-20	1.11208e-22	6.95141e-24	1.9678e-28	1.19415e-41						551.284	52771.4	52762.6	2.80754e-05	3.57347e-09	5.51222e-20	1.85299e-20	2.14964e-20
551.517	613.059	613.058	7.65457e-20	2.8131e-20	4.4149e-20	1.05836e-22	6.60907e-24	1.86373e-28	1.11945e-41						551.517	52453.8	52445	2.72861e-05	3.45261e-09	5.26163e-20	1.76826e-20	2.05068e-20
551.751	604.135	604.134	7.30739e-20	2.68486e-20	4.21343e-20	1.00725e-22	6.28373e-24	1.76522e-28	1.04947e-41						551.751	52137.3	52128.6	2.65191e-05	3.33588e-09	5.02253e-20	1.68744e-20	1.95632e-20
551.984	595.337	595.336	6.9761e-20	2.56251e-20	4.02124e-20	9.58623e-23	5.97455e-24	1.67195e-28	9.83894e-42						551.984	51822	51813.2	2.57738e-05	3.22311e-09	4.79439e-20	1.61034e-20	1.86634e-20
552.217	586.662	586.661	6.65995e-20	2.44579e-20	3.83789e-20	9.12369e-23	5.6807e-24	1.58365e-28	9.22447e-42						552.217	51507.8	51499.1	2.50496e-05	3.11419e-09	4.5767e-20	1.53679e-20	1.78053e-20
552.451	578.11	578.109	6.35826e-20	2.33443e-20	3.66297e-20	8.68365e-23	5.40143e-24	1.50005e-28	8.64868e-42						552.451	51194.7	51186	2.43458e-05	3.00898e-09	4.36898e-20	1.46664e-20	1.69869e-20
552.684	569.677	569.676	6.07034e-20	2.22819e-20	3.49609e-20	8.26501e-23	5.13601e-24	1.42091e-28	8.10911e-42						552.684	50882.8	50874.2	2.36618e-05	2.90734e-09	4.17077e-20	1.39971e-20	1.62066e-20
552.918	561.364	561.363	5.79558e-20	2.12682e-20	3.33688e-20	7.86673e-23	4.88374e-24	1.34597e-28	7.60346e-42						552.918	50572.1	50563.4	2.29972e-05	2.80917e-09	3.98163e-20	1.33586e-20	1.54623e-20
553.151	553.168	553.167	5.53336e-20	2.0301e-20	3.18498e-20	7.48781e-23	4.64396e-24	1.27502e-28	7.12959e-42						553.151	50262.5	50253.9	2.23513e-05	2.71434e-09	3.80114e-20	1.27495e-20	1.47526e-20
553.384	545.087	545.086	5.2831e-20	1.93782e-20	3.04005e-20	7.12729e-23	4.41606e-24	1.20784e-28	6.68549e-42						553.384	49954	49945.5	2.17237e-05	2.62273e-09	3.6289e-20	1.21685e-20	1.40757e-20
553.618	537.12	537.12	5.04426e-20	1.84976e-20	2.90178e-20	6.78428e-23	4.19944e-24	1.14423e-28	6.26926e-42						553.618	49646.8	49638.2	2.11138e-05	2.53423e-09	3.46453e-20	1.16141e-20	1.34301e-20
553.851	529.266	529.266	4.81631e-20	1.76575e-20	2.76984e-20	6.45791e-23	3.99353e-24	1.08399e-28	5.87915e-42						553.851	49340.7	49332.2	2.05211e-05	2.44875e-09	3.30767e-20	1.10852e-20	1.28144e-20
554.085	521.524	521.523	4.59875e-20	1.68558e-20	2.64396e-20	6.14738e-23	3.7978e-24	1.02696e-28	5.5135e-42						554.085	49035.8	49027.3	1.99451e-05	2.36617e-09	3.15797e-20	1.05806e-20	1.22272e-20
554.318	513.89	513.889	4.3911e-20	1.60909e-20	2.52385e-20	5.85191e-23	3.61175e-24	9.7295e-29	5.17077e-42						554.318	48732	48723.6	1.93853e-05	2.28639e-09	3.01511e-20	1.00991e-20	1.16671e-20
554.552	506.365	506.364	4.19291e-20	1.53609e-20	2.40924e-20	5.57077e-23	3.4349e-24	9.21805e-29	4.84951e-42						554.552	48429.5	48421	1.88414e-05	2.20933e-09	2.87876e-20	9.63978e-21	1.11329e-20
554.785	498.946	498.945	4.00374e-20	1.46644e-20	2.29988e-20	5.30324e-23	3.26677e-24	8.73371e-29	4.54837e-42						554.785	48128.1	48119.7	1.83128e-05	2.13488e-09	2.74864e-20	9.20151e-21	1.06233e-20
555.018	491.632	491.632	3.82318e-20	1.39997e-20	2.19553e-20	5.04868e-23	3.10695e-24	8.27503e-29	4.26608e-42						555.018	47827.9	47819.5	1.77991e-05	2.06296e-09	2.62444e-20	8.78333e-21	1.01373e-20
555.252	484.422	484.422	3.65083e-20	1.33654e-20	2.09595e-20	4.80643e-23	2.95501e-24	7.84065e-29	4.00144e-42						555.252	47528.9	47520.6	1.72999e-05	1.99348e-09	2.50591e-20	8.38432e-21	9.67369e-21
555.485	477.315	477.314	3.48632e-20	1.276e-20	2.00093e-20	4.57592e-23	2.81056e-24	7.42925e-29	3.75335e-42						555.485	47231.1	47222.8	1.68147e-05	1.92636e-09	2.39277e-20	8.0036e-21	9.23147e-21
555.719	470.308	470.308	3.32928e-20	1.21824e-20	1.91026e-20	4.35655e-23	2.67324e-24	7.03963e-29	3.52076e-42						555.719	46934.5	46926.3	1.63433e-05	1.86152e-09	2.28479e-20	7.64031e-21	8.80965e-21
555.952	463.401	463.401	3.17938e-20	1.16311e-20	1.82372e-20	4.14778e-23	2.54268e-24	6.67061e-29	3.3027e-42						555.952	46639.1	46630.9	1.58851e-05	1.79887e-09	2.18172e-20	7.29366e-21	8.40726e-21
556.185	456.592	456.592	3.03629e-20	1.1105e-20	1.74115e-20	3.94911e-23	2.41856e-24	6.32109e-29	3.09824e-42						556.185	46344.9	46336.7	1.54398e-05	1.73835e-09	2.08335e-20	6.96287e-21	8.02342e-21
556.419	449.88	449.88	2.8997e-20	1.06028e-20	1.66234e-20	3.76004e-23	2.30054e-24	5.99005e-29	2.90655e-42						556.419	46052	46043.8	1.50071e-05	1.67989e-09	1.98944e-20	6.64721e-21	7.65725e-21
556.652	443.264	443.264	2.7693e-20	1.01236e-20	1.58713e-20	3.58009e-23	2.18833e-24	5.67648e-29	2.72681e-42						556.652	45760.2	45752	1.45866e-05	1.6234e-09	1.89981e-20	6.34598e-21	7.30794e-21
556.886	436.742	436.742	2.64481e-20	9.66625e-21	1.51535e-20	3.40884e-23	2.08165e-24	5.37947e-29	2.55827e-42						556.886	45469.6	45461.5	1.41779e-05	1.56883e-09	1.81425e-20	6.05853e-21	6.9747e-21
557.119	430.313	430.313	2.52597e-20	9.22972e-21	1.44685e-20	3.24584e-23	1.98021e-24	5.09814e-29	2.40023e-42						557.119	45180.3	45172.2	1.37808e-05	1.5161e-09	1.73258e-20	5.7842e-21	6.65679e-21
557.352	423.976	423.975	2.41252e-20	8.81308e-21	1.38147e-20	3.09071e-23	1.88375e-24	4.83164e-29	2.25203e-42						557.352	44892.1	44884.1	1.33948e-05	1.46516e-09	1.65461e-20	5.52241e-21	6.35349e-21
557.586	417.729	417.729	2.30421e-20	8.41541e-21	1.31907e-20	2.94305e-23	1.79204e-24	4.57918e-29	2.11305e-42						557.586	44605.2	44597.2	1.30197e-05	1.41595e-09	1.58019e-20	5.27257e-21	6.06413e-21
557.819	411.571	411.571	2.2008e-20	8.03584e-21	1.25952e-20	2.80251e-23	1.70482e-24	4.34003e-29	1.98272e-42						557.819	44319.5	44311.5	1.26551e-05	1.3684e-09	1.50914e-20	5.03413e-21	5.78807e-21
558.053	405.502	405.501	2.10207e-20	7.67353e-21	1.20268e-20	2.66874e-23	1.62189e-24	4.11348e-29	1.86049e-42						558.053	44035.1	44027.1	1.23009e-05	1.32246e-09	1.44131e-20	4.80657e-21	5.52468e-21
558.286	399.519	399.519	2.00781e-20	7.32771e-21	1.14842e-20	2.54141e-23	1.54303e-24	3.89885e-29	1.74585e-42						558.286	43751.8	43743.9	1.19566e-05	1.27808e-09	1.37656e-20	4.58938e-21	5.27338e-21
558.52	393.622	393.622	1.91782e-20	6.9976e-21	1.09663e-20	2.42021e-23	1.46803e-24	3.69552e-29	1.63833e-42						558.52	43469.8	43461.9	1.16219e-05	1.2352e-09	1.31474e-20	4.38209e-21	5.03362e-21
558.753	387.81	387.809	1.83189e-20	6.6825e-21	1.0472e-20	2.30483e-23	1.39672e-24	3.50288e-29	1.53749e-42						558.753	43189	43181.1	1.12967e-05	1.19376e-09	1.25572e-20	4.18425e-21	4.80485e-21
558.986	382.08	382.08	1.74985e-20	6.38171e-21	1.00002e-20	2.19501e-23	1.32889e-24	3.32036e-29	1.4429e-42						558.986	42909.4	42901.6	1.09807e-05	1.15373e-09	1.19938e-20	3.99542e-21	4.58656e-21
559.22	376.433	376.433	1.67151e-20	6.09458e-21	9.54979e-21	2.09046e-23	1.26439e-24	3.14744e-29	1.35418e-42						559.22	42631.1	42623.3	1.06735e-05	1.11505e-09	1.14558e-20	3.81518e-21	4.37828e-21
559.453	370.867	370.866	1.59671e-20	5.82047e-21	9.11986e-21	1.99094e-23	1.20305e-24	2.9836e-29	1.27096e-42						559.453	42354	42346.2	1.0375e-05	1.07768e-09	1.09422e-20	3.64315e-21	4.17955e-21
559.687	365.381	365.38	1.52529e-20	5.55881e-21	8.70946e-21	1.8962e-23	1.1447e-24	2.82836e-29	1.19289e-42						559.687	42078.1	42070.4	1.00849e-05	1.04157e-09	1.04519e-20	3.47894e-21	3.98991e-21
559.92	359.973	359.973	1.45709e-20	5.30901e-21	8.31768e-21	1.806e-23	1.08922e-24	2.68127e-29	1.11966e-42						559.92	41803.5	41795.7	9.80294e-06	1.00668e-09	9.98365e-21	3.32219e-21	3.80895e-21
560.153	354.644	354.643	1.39197e-20	5.07054e-21	7.94369e-21	1.72013e-23	1.03644e-24	2.54189e-29	1.05095e-42						560.153	41530.1	41522.4	9.52891e-06	9.72968e-10	9.5366e-21	3.17258e-21	3.63627e-21
560.387	349.391	349.39	1.32978e-20	4.84287e-21	7.58666e-21	1.63838e-23	9.86246e-25	2.40982e-29	9.86499e-43						560.387	41257.9	41250.2	9.26258e-06	9.40394e-10	9.10974e-21	3.02975e-21	3.47149e-21
560.62	344.213	344.213	1.2704e-20	4.62551e-21	7.24581e-21	1.56055e-23	9.38502e-25	2.28467e-29	9.26029e-43						560.62	40987	40979.3	9.00374e-06	9.08919e-10	8.70216e-21	2.89342e-21	3.31424e-21
560.854	339.11	339.11	1.21369e-20	4.41799e-21	6.92042e-21	1.48645e-23	8.9309e-25	2.16607e-29	8.69295e-43						560.854	40717.3	40709.7	8.75218e-06	8.78505e-10	8.31298e-21	2.76327e-21	3.16417e-21
561.087	334.081	334.081	1.15953e-20	4.21987e-21	6.60976e-21	1.4159e-23	8.49894e-25	2.05369e-29	8.16065e-43						561.087	40448.8	40441.2	8.50768e-06	8.49118e-10	7.94135e-21	2.63903e-21	3.02097e-21
561.32	329.124	329.124	1.10781e-20	4.03071e-21	6.31318e-21	1.34872e-23	8.08806e-25	1.94718e-29	7.6612e-43						561.32	40181.6	40174	8.27005e-06	8.20721e-10	7.58648e-21	2.52043e-21	2.88429e-21
561.554	324.239	324.239	1.05842e-20	3.8501e-21	6.03002e-21	1.28476e-23	7.69722e-25	1.84625e-29	7.19256e-43						561.554	39915.6	39908.1	8.0391e-06	7.93282e-10	7.24761e-21	2.4072e-21	2.75386e-21
561.787	319.424	319.424	1.01125e-20	3.67766e-21	5.75967e-21	1.22386e-23	7.32542e-25	1.75059e-29	6.75282e-43						561.787	39650.9	39643.4	7.81464e-06	7.66767e-10	6.92401e-21	2.2991e-21	2.62938e-21
562.021	314.679	314.679	9.66206e-21	3.51301e-21	5.50155e-21	1.16588e-23	6.97174e-25	1.65993e-29	6.34018e-43						562.021	39387.4	39379.9	7.59648e-06	7.41146e-10	6.61499e-21	2.1959e-21	2.51057e-21
562.254	310.002	310.002	9.23182e-21	3.3558e-21	5.2551e-21	1.11066e-23	6.63529e-25	1.574e-29	5.95295e-43						562.254	39125.1	39117.7	7.38445e-06	7.16388e-10	6.31988e-21	2.09737e-21	2.39718e-21
562.487	305.393	305.393	8.82091e-21	3.20568e-21	5.01979e-21	1.05808e-23	6.31522e-25	1.49256e-29	5.58956e-43						562.487	38864.1	38856.7	7.17837e-06	6.92463e-10	6.03805e-21	2.00331e-21	2.28896e-21
562.721	300.851	300.851	8.42845e-21	3.06234e-21	4.7951e-21	1.00801e-23	6.01072e-25	1.41538e-29	5.24853e-43						562.721	38604.3	38596.9	6.97808e-06	6.69344e-10	5.76891e-21	1.9135e-21	2.18566e-21
562.954	296.375	296.374	8.05361e-21	2.92546e-21	4.58057e-21	9.60337e-24	5.72103e-25	1.34221e-29	4.92847e-43						562.954	38345.8	38338.4	6.78341e-06	6.47003e-10	5.51186e-21	1.82775e-21	2.08707e-21
563.188	291.963	291.963	7.69558e-21	2.79476e-21	4.37571e-21	9.14935e-24	5.44542e-25	1.27286e-29	4.62809e-43						563.188	38088.5	38081.1	6.5942e-06	6.25413e-10	5.26637e-21	1.74588e-21	1.99297e-21
563.421	287.615	287.615	7.35361e-21	2.66995e-21	4.1801e-21	8.71698e-24	5.18321e-25	1.20713e-29	4.34616e-43						563.421	37832.4	37825.1	6.4103e-06	6.0455e-10	5.03191e-21	1.6677e-21	1.90314e-21
563.655	283.33	283.33	7.02698e-21	2.55076e-21	3.99331e-21	8.30522e-24	4.93374e-25	1.14482e-29	4.08154e-43						563.655	37577.6	37570.3	6.23157e-06	5.84389e-10	4.80798e-21	1.59306e-21	1.8174e-21
563.888	279.108	279.107	6.71498e-21	2.43694e-21	3.81495e-21	7.91308e-24	4.69637e-25	1.08575e-29	3.83316e-43						563.888	37324	37316.8	6.05784e-06	5.64905e-10	4.59411e-21	1.52179e-21	1.73556e-21
564.121	274.946	274.946	6.41695e-21	2.32824e-21	3.64462e-21	7.53962e-24	4.47053e-25	1.02976e-29	3.60002e-43						564.121	37071.6	37064.4	5.88899e-06	5.46077e-10	4.38983e-21	1.45374e-21	1.65743e-21
564.355	270.846	270.845	6.13228e-21	2.22444e-21	3.48196e-21	7.18395e-24	4.25565e-25	9.76679e-30	3.38117e-43						564.355	36820.5	36813.4	5.72487e-06	5.27881e-10	4.19472e-21	1.38876e-21	1.58286e-21
564.588	266.804	266.804	5.86034e-21	2.1253e-21	3.32663e-21	6.8452e-24	4.05118e-25	9.26359e-30	3.17573e-43						564.588	36570.7	36563.5	5.56536e-06	5.10296e-10	4.00836e-21	1.3267e-21	1.51167e-21
564.822	262.822	262.822	5.60057e-21	2.03063e-21	3.17829e-21	6.52256e-24	3.85662e-25	8.78653e-30	2.98288e-43						564.822	36322	36314.9	5.41032e-06	4.93302e-10	3.83035e-21	1.26745e-21	1.44371e-21
565.055	258.897	258.897	5.35242e-21	1.9402e-21	3.03662e-21	6.21527e-24	3.67149e-25	8.33425e-30	2.80183e-43						565.055	36074.6	36067.5	5.25962e-06	4.76878e-10	3.66032e-21	1.21086e-21	1.37883e-21
565.288	255.03	255.03	5.11536e-21	1.85384e-21	2.90132e-21	5.92258e-24	3.49533e-25	7.90546e-30	2.63185e-43						565.288	35828.5	35821.4	5.11315e-06	4.61006e-10	3.4979e-21	1.15683e-21	1.31689e-21
565.522	251.219	251.218	4.88889e-21	1.77136e-21	2.77211e-21	5.6438e-24	3.32769e-25	7.49891e-30	2.47228e-43						565.522	35583.5	35576.5	4.97078e-06	4.45666e-10	3.34275e-21	1.10523e-21	1.25776e-21
565.755	247.463	247.463	4.67254e-21	1.69258e-21	2.6487e-21	5.37825e-24	3.16816e-25	7.11346e-30	2.32245e-43						565.755	35339.8	35332.8	4.8324e-06	4.30841e-10	3.19455e-21	1.05594e-21	1.20131e-21
565.989	243.762	243.762	4.46585e-21	1.61734e-21	2.53083e-21	5.12531e-24	3.01635e-25	6.74799e-30	2.18178e-43						565.989	35097.4	35090.4	4.6979e-06	4.16513e-10	3.05298e-21	1.00888e-21	1.14742e-21
566.222	240.115	240.115	4.26839e-21	1.54547e-21	2.41826e-21	4.88438e-24	2.87188e-25	6.40145e-30	2.04969e-43						566.222	34856.1	34849.2	4.56717e-06	4.02666e-10	2.91773e-21	9.63934e-22	1.09596e-21
566.455	236.522	236.522	4.07973e-21	1.47682e-21	2.31074e-21	4.65486e-24	2.73439e-25	6.07287e-30	1.92567e-43						566.455	34616.1	34609.2	4.44009e-06	3.89283e-10	2.78853e-21	9.21007e-22	1.04683e-21
566.689	232.981	232.981	3.89949e-21	1.41125e-21	2.20804e-21	4.43623e-24	2.60354e-25	5.7613e-30	1.80921e-43						566.689	34377.3	34370.5	4.31658e-06	3.76348e-10	2.66511e-21	8.80009e-22	9.99929e-22
566.922	229.491	229.491	3.72728e-21	1.34862e-21	2.10995e-21	4.22796e-24	2.479e-25	5.46585e-30	1.69986e-43						566.922	34139.8	34132.9	4.19652e-06	3.63847e-10	2.54719e-21	8.40853e-22	9.55144e-22
567.156	226.053	226.053	3.56275e-21	1.28879e-21	2.01625e-21	4.02956e-24	2.36048e-25	5.18569e-30	1.59716e-43						567.156	33903.5	33896.6	4.07982e-06	3.51764e-10	2.43454e-21	8.03454e-22	9.12384e-22
567.389	222.665	222.665	3.40554e-21	1.23164e-21	1.92676e-21	3.84054e-24	2.24767e-25	4.92001e-30	1.50072e-43						567.389	33668.4	33661.6	3.96639e-06	3.40086e-10	2.32692e-21	7.67734e-22	8.71554e-22
567.623	219.326	219.326	3.25534e-21	1.17705e-21	1.84127e-21	3.66048e-24	2.1403e-25	4.66806e-30	1.41015e-43						567.623	33434.5	33427.7	3.85613e-06	3.28799e-10	2.2241e-21	7.33616e-22	8.32569e-22
567.856	216.037	216.036	3.11182e-21	1.1249e-21	1.75961e-21	3.48893e-24	2.03811e-25	4.42913e-30	1.32509e-43						567.856	33201.8	33195.1	3.74896e-06	3.17889e-10	2.12586e-21	7.01028e-22	7.95343e-22
568.089	212.795	212.795	2.97468e-21	1.07508e-21	1.6816e-21	3.32549e-24	1.94084e-25	4.20253e-30	1.2452e-43						568.089	32970.4	32963.7	3.64479e-06	3.07345e-10	2.032e-21	6.699e-22	7.59796e-22
568.323	209.601	209.601	2.84364e-21	1.02748e-21	1.60708e-21	3.16978e-24	1.84825e-25	3.98762e-30	1.17017e-43						568.323	32740.2	32733.5	3.54352e-06	2.97153e-10	1.94232e-21	6.40167e-22	7.25852e-22
568.556	206.454	206.454	2.71843e-21	9.82015e-22	1.53589e-21	3.02142e-24	1.76012e-25	3.7838e-30	1.09969e-43						568.556	32511.2	32504.5	3.4451e-06	2.87303e-10	1.85663e-21	6.11766e-22	6.93439e-22
568.79	203.353	203.353	2.59877e-21	9.38577e-22	1.46789e-21	2.88007e-24	1.67623e-25	3.59049e-30	1.0335e-43						568.79	32283.4	32276.7	3.34942e-06	2.77781e-10	1.77476e-21	5.84636e-22	6.62486e-22
569.023	200.298	200.297	2.48444e-21	8.97079e-22	1.40292e-21	2.74539e-24	1.59637e-25	3.40714e-30	9.71319e-44						569.023	32056.8	32050.2	3.25642e-06	2.68578e-10	1.69654e-21	5.5872e-22	6.32927e-22
569.256	197.287	197.287	2.37518e-21	8.57431e-22	1.34086e-21	2.61707e-24	1.52035e-25	3.23324e-30	9.12911e-44						569.256	31831.4	31824.9	3.16601e-06	2.59682e-10	1.62179e-21	5.33964e-22	6.04699e-22
569.49	194.321	194.321	2.27077e-21	8.19552e-22	1.28157e-21	2.49479e-24	1.44798e-25	3.06829e-30	8.58043e-44						569.49	31607.3	31600.7	3.07813e-06	2.51083e-10	1.55036e-21	5.10314e-22	5.77741e-22
569.723	191.398	191.398	2.17098e-21	7.83362e-22	1.22492e-21	2.37828e-24	1.37909e-25	2.91183e-30	8.065e-44						569.723	31384.3	31377.8	2.99271e-06	2.42772e-10	1.48211e-21	4.87721e-22	5.51996e-22
569.957	188.518	188.518	2.07563e-21	7.48784e-22	1.1708e-21	2.26726e-24	1.31351e-25	2.76342e-30	7.58079e-44						569.957	31162.6	31156.1	2.90968e-06	2.34737e-10	1.41689e-21	4.66138e-22	5.27409e-22
570.19	185.681	185.681	1.9845e-21	7.15746e-22	1.11909e-21	2.16147e-24	1.25107e-25	2.62263e-30	7.12588e-44						570.19	30942	30935.6	2.82896e-06	2.26971e-10	1.35457e-21	4.45518e-22	5.03927e-22
570.423	182.885	182.885	1.89741e-21	6.84179e-22	1.06968e-21	2.06067e-24	1.19163e-25	2.48908e-30	6.69849e-44						570.423	30722.7	30716.2	2.7505e-06	2.19465e-10	1.29501e-21	4.25819e-22	4.81499e-22
570.657	180.131	180.13	1.81417e-21	6.54017e-22	1.02248e-21	1.9646e-24	1.13503e-25	2.3624e-30	6.29694e-44						570.657	30504.5	30498.1	2.67423e-06	2.12208e-10	1.2381e-21	4.06999e-22	4.60079e-22
570.89	177.417	177.416	1.73462e-21	6.25197e-22	9.77379e-22	1.87305e-24	1.08115e-25	2.24221e-30	5.91966e-44						570.89	30287.6	30281.2	2.60009e-06	2.05194e-10	1.18371e-21	3.89018e-22	4.39621e-22
571.124	174.743	174.743	1.65859e-21	5.97659e-22	9.34286e-22	1.78581e-24	1.02985e-25	2.1282e-30	5.56517e-44						571.124	30071.8	30065.5	2.52802e-06	1.98413e-10	1.13173e-21	3.71838e-22	4.2008e-22
571.357	172.108	172.108	1.58592e-21	5.71344e-22	8.93109e-22	1.70267e-24	9.81007e-26	2.02003e-30	5.23208e-44						571.357	29857.2	29850.9	2.45795e-06	1.91858e-10	1.08205e-21	3.55425e-22	4.01416e-22
571.591	169.513	169.512	1.51647e-21	5.46199e-22	8.53764e-22	1.62343e-24	9.34499e-26	1.91741e-30	4.91909e-44						571.591	29643.8	29637.6	2.38985e-06	1.85522e-10	1.03458e-21	3.39742e-22	3.83589e-22
571.824	166.955	166.955	1.45008e-21	5.2217e-22	8.16168e-22	1.54792e-24	8.90217e-26	1.82005e-30	4.62497e-44						571.824	29431.6	29425.4	2.32364e-06	1.79397e-10	9.89202e-22	3.24758e-22	3.6656e-22
572.057	164.436	164.436	1.38663e-21	4.99209e-22	7.80243e-22	1.47595e-24	8.48052e-26	1.72767e-30	4.34858e-44						572.057	29220.6	29214.4	2.25928e-06	1.73476e-10	9.45837e-22	3.1044e-22	3.50295e-22
572.291	161.953	161.953	1.32598e-21	4.77266e-22	7.45913e-22	1.40735e-24	8.07901e-26	1.64003e-30	4.08885e-44						572.291	29010.8	29004.6	2.19672e-06	1.67752e-10	9.0439e-22	2.9676e-22	3.34758e-22
572.524	159.508	159.508	1.268e-21	4.56296e-22	7.13108e-22	1.34197e-24	7.69669e-26	1.55687e-30	3.84475e-44						572.524	28802.1	28796	2.1359e-06	1.62218e-10	8.64776e-22	2.83688e-22	3.19916e-22
572.758	157.098	157.098	1.21259e-21	4.36256e-22	6.81759e-22	1.27966e-24	7.33263e-26	1.47796e-30	3.61535e-44						572.758	28594.7	28588.5	2.07677e-06	1.56869e-10	8.26913e-22	2.71197e-22	3.05738e-22
572.991	154.725	154.724	1.15962e-21	4.17105e-22	6.51801e-22	1.22027e-24	6.98594e-26	1.40309e-30	3.39974e-44						572.991	28388.3	28382.2	2.0193e-06	1.51697e-10	7.90723e-22	2.59261e-22	2.92195e-22
573.224	152.386	152.386	1.10898e-21	3.98802e-22	6.23171e-22	1.16365e-24	6.65578e-26	1.33205e-30	3.1971e-44						573.224	28183.2	28177.1	1.96342e-06	1.46698e-10	7.56131e-22	2.47855e-22	2.79257e-22
573.458	150.082	150.082	1.06058e-21	3.81309e-22	5.9581e-22	1.10969e-24	6.34138e-26	1.26463e-30	3.00663e-44						573.458	27979.2	27973.2	1.9091e-06	1.41864e-10	7.23067e-22	2.36956e-22	2.66896e-22
573.691	147.812	147.812	1.0143e-21	3.64591e-22	5.69661e-22	1.05826e-24	6.04196e-26	1.20066e-30	2.82761e-44						573.691	27776.4	27770.4	1.8563e-06	1.37191e-10	6.91461e-22	2.2654e-22	2.55089e-22
573.925	145.576	145.576	9.70067e-22	3.48612e-22	5.44671e-22	1.00922e-24	5.7568e-26	1.13995e-30	2.65933e-44						573.925	27574.8	27568.8	1.80497e-06	1.32674e-10	6.6125e-22	2.16586e-22	2.43808e-22
574.158	143.373	143.372	9.27779e-22	3.3334e-22	5.20787e-22	9.62486e-25	5.48523e-26	1.08234e-30	2.50115e-44						574.158	27374.3	27368.3	1.75506e-06	1.28306e-10	6.32371e-22	2.07074e-22	2.3303e-22
574.391	141.202	141.202	8.87351e-22	3.18744e-22	4.9796e-22	9.17932e-25	5.22658e-26	1.02766e-30	2.35245e-44						574.391	27174.9	27169	1.70655e-06	1.24084e-10	6.04765e-22	1.97983e-22	2.22734e-22
574.625	139.064	139.064	8.48701e-22	3.04792e-22	4.76143e-22	8.75459e-25	4.98024e-26	9.75773e-31	2.21267e-44						574.625	26976.7	26970.8	1.65938e-06	1.20002e-10	5.78375e-22	1.89295e-22	2.12897e-22
574.858	136.957	136.957	8.1175e-22	2.91457e-22	4.5529e-22	8.34969e-25	4.74561e-26	9.26528e-31	2.08126e-44						574.858	26779.7	26773.8	1.61353e-06	1.16055e-10	5.53147e-22	1.80992e-22	2.03498e-22
575.092	134.882	134.882	7.76422e-22	2.7871e-22	4.35359e-22	7.96369e-25	4.52214e-26	8.7979e-31	1.95772e-44						575.092	26583.8	26578	1.56895e-06	1.12239e-10	5.2903e-22	1.73057e-22	1.94518e-22
575.325	132.838	132.838	7.42647e-22	2.66527e-22	4.16309e-22	7.59569e-25	4.30929e-26	8.3543e-31	1.84157e-44						575.325	26389.1	26383.2	1.52562e-06	1.0855e-10	5.05974e-22	1.65472e-22	1.85937e-22
575.559	130.824	130.824	7.10354e-22	2.5488e-22	3.981e-22	7.24486e-25	4.10654e-26	7.93327e-31	1.73237e-44						575.559	26195.5	26189.7	1.48349e-06	1.04983e-10	4.83933e-22	1.58223e-22	1.77739e-22
575.792	128.84	128.84	6.79478e-22	2.43748e-22	3.80695e-22	6.91038e-25	3.91343e-26	7.53365e-31	1.6297e-44						575.792	26003	25997.2	1.44253e-06	1.01534e-10	4.6286e-22	1.51295e-22	1.69906e-22
576.025	126.885	126.885	6.49957e-22	2.33106e-22	3.64057e-22	6.59148e-25	3.72947e-26	7.15434e-31	1.53316e-44						576.025	25811.6	25805.9	1.40271e-06	9.82e-11	4.42713e-22	1.44672e-22	1.62421e-22
576.259	124.96	124.96	6.2173e-22	2.22933e-22	3.48154e-22	6.28743e-25	3.55424e-26	6.79429e-31	1.44239e-44						576.259	25621.4	25615.7	1.364e-06	9.49761e-11	4.23452e-22	1.38343e-22	1.55268e-22
576.492	123.063	123.063	5.94741e-22	2.13208e-22	3.32952e-22	5.99754e-25	3.38732e-26	6.45253e-31	1.35704e-44						576.492	25432.3	25426.6	1.32636e-06	9.18589e-11	4.05036e-22	1.32292e-22	1.48434e-22
576.726	121.195	121.195	5.68934e-22	2.03911e-22	3.18419e-22	5.72113e-25	3.22832e-26	6.12811e-31	1.27678e-44						576.726	25244.4	25238.7	1.28977e-06	8.8845e-11	3.87428e-22	1.26509e-22	1.41903e-22
576.959	119.354	119.354	5.44257e-22	1.95023e-22	3.04527e-22	5.45758e-25	3.07684e-26	5.82014e-31	1.2013e-44						576.959	25057.5	25051.9	1.2542e-06	8.59308e-11	3.70593e-22	1.20981e-22	1.35663e-22
577.192	117.541	117.541	5.2066e-22	1.86527e-22	2.91247e-22	5.20628e-25	2.93253e-26	5.52779e-31	1.13033e-44						577.192	24871.8	24866.2	1.21962e-06	8.31131e-11	3.54497e-22	1.15697e-22	1.29699e-22
577.426	115.755	115.754	4.98097e-22	1.78403e-22	2.78551e-22	4.96666e-25	2.79506e-26	5.25026e-31	1.06358e-44						577.426	24687.2	24681.6	1.18599e-06	8.03886e-11	3.39106e-22	1.10646e-22	1.24e-22
577.659	113.995	113.995	4.7652e-22	1.70637e-22	2.66414e-22	4.73817e-25	2.66409e-26	4.98678e-31	1.0008e-44						577.659	24503.7	24498.1	1.1533e-06	7.77541e-11	3.24389e-22	1.05817e-22	1.18553e-22
577.893	112.262	112.262	4.55886e-22	1.63213e-22	2.5481e-22	4.52029e-25	2.53931e-26	4.73665e-31	9.41766e-45						577.893	24321.3	24315.7	1.12152e-06	7.52068e-11	3.10317e-22	1.01201e-22	1.13348e-22
578.126	110.554	110.554	4.36154e-22	1.56114e-22	2.43717e-22	4.31252e-25	2.42043e-26	4.49917e-31	8.86239e-45						578.126	24140	24134.5	1.09062e-06	7.27437e-11	2.96861e-22	9.67883e-23	1.08374e-22
578.359	108.873	108.872	4.17284e-22	1.49327e-22	2.33111e-22	4.11439e-25	2.30716e-26	4.27371e-31	8.34013e-45						578.359	23959.8	23954.3	1.06057e-06	7.0362e-11	2.83995e-22	9.25697e-23	1.0362e-22
578.593	107.216	107.216	3.99238e-22	1.42838e-22	2.22971e-22	3.92544e-25	2.19925e-26	4.05964e-31	7.84891e-45						578.593	23780.6	23775.2	1.03137e-06	6.8059e-11	2.71691e-22	8.85367e-23	9.90766e-23
578.826	105.584	105.584	3.8198e-22	1.36633e-22	2.13276e-22	3.74525e-25	2.09643e-26	3.8564e-31	7.38685e-45						578.826	23602.6	23597.2	1.00297e-06	6.5832e-11	2.59925e-22	8.46811e-23	9.47342e-23
579.06	103.976	103.976	3.65475e-22	1.307e-22	2.04006e-22	3.57341e-25	1.99846e-26	3.66342e-31	6.95222e-45						579.06	23425.7	23420.3	9.75356e-07	6.36785e-11	2.48673e-22	8.09949e-23	9.05839e-23
579.293	102.393	102.393	3.4969e-22	1.25028e-22	1.95144e-22	3.40952e-25	1.90511e-26	3.48018e-31	6.54337e-45						579.293	23249.8	23244.5	9.48511e-07	6.15962e-11	2.37913e-22	7.74707e-23	8.66171e-23
579.527	100.833	100.833	3.34593e-22	1.19604e-22	1.86669e-22	3.25322e-25	1.81616e-26	3.30619e-31	6.15877e-45						579.527	23075.1	23069.7	9.2241e-07	5.95825e-11	2.27623e-22	7.41013e-23	8.28256e-23
579.76	99.2964	99.2964	3.20154e-22	1.14417e-22	1.78567e-22	3.10416e-25	1.7314e-26	3.14098e-31	5.79696e-45						579.76	22901.4	22896.1	8.97033e-07	5.76352e-11	2.17782e-22	7.08798e-23	7.92017e-23
579.993	97.783	97.7829	3.06343e-22	1.09457e-22	1.70819e-22	2.96198e-25	1.65063e-26	2.9841e-31	5.45658e-45						579.993	22728.8	22723.5	8.72359e-07	5.57522e-11	2.08371e-22	6.77996e-23	7.57378e-23
580.227	96.2922	96.2921	2.93134e-22	1.04715e-22	1.63411e-22	2.82638e-25	1.57367e-26	2.83512e-31	5.13635e-45						580.227	22557.2	22551.9	8.4837e-07	5.39312e-11	1.9937e-22	6.48546e-23	7.24268e-23
580.46	94.8238	94.8237	2.805e-22	1.0018e-22	1.56327e-22	2.69704e-25	1.50033e-26	2.69365e-31	4.83507e-45						580.46	22386.7	22381.5	8.25044e-07	5.21703e-11	1.90761e-22	6.20387e-23	6.92619e-23
580.694	93.3774	93.3773	2.68416e-22	9.58428e-23	1.49552e-22	2.57368e-25	1.43044e-26	2.5593e-31	4.55161e-45						580.694	22217.3	22212.1	8.02365e-07	5.04674e-11	1.82528e-22	5.93462e-23	6.62366e-23
580.927	91.9527	91.9526	2.56857e-22	9.16955e-23	1.43075e-22	2.45601e-25	1.36383e-26	2.43171e-31	4.28491e-45						580.927	22048.9	22043.7	7.80314e-07	4.88205e-11	1.74653e-22	5.67716e-23	6.33447e-23
581.16	90.5493	90.5493	2.45801e-22	8.77292e-23	1.3688e-22	2.34377e-25	1.30035e-26	2.31054e-31	4.03396e-45						581.16	21881.6	21876.4	7.58874e-07	4.72279e-11	1.67122e-22	5.43098e-23	6.05802e-23
581.394	89.1671	89.167	2.35225e-22	8.39362e-23	1.30956e-22	2.23671e-25	1.23986e-26	2.19546e-31	3.79784e-45						581.394	21715.3	21710.2	7.38027e-07	4.56878e-11	1.59918e-22	5.19558e-23	5.79375e-23
581.627	87.8056	87.8055	2.25108e-22	8.03087e-23	1.25291e-22	2.13458e-25	1.1822e-26	2.08617e-31	3.57565e-45						581.627	21550.1	21545	7.17758e-07	4.41983e-11	1.53028e-22	4.97047e-23	5.54112e-23
581.861	86.4645	86.4645	2.1543e-22	7.68394e-23	1.19873e-22	2.03716e-25	1.12725e-26	1.98236e-31	3.36656e-45						581.861	21385.9	21380.8	6.98049e-07	4.27578e-11	1.46437e-22	4.75521e-23	5.2996e-23
582.094	85.1436	85.1436	2.06173e-22	7.35214e-23	1.14692e-22	1.94423e-25	1.07488e-26	1.88377e-31	3.16981e-45						582.094	21222.8	21217.7	6.78886e-07	4.13647e-11	1.40133e-22	4.54936e-23	5.06872e-23
582.327	83.8426	83.8425	1.97317e-22	7.03481e-23	1.09737e-22	1.85558e-25	1.02497e-26	1.79012e-31	2.98465e-45						582.327	21060.7	21055.6	6.60253e-07	4.00174e-11	1.34103e-22	4.3525e-23	4.84798e-23
582.561	82.5611	82.561	1.88845e-22	6.7313e-23	1.04998e-22	1.77101e-25	9.77391e-27	1.70117e-31	2.81039e-45						582.561	20899.6	20894.6	6.42135e-07	3.87143e-11	1.28334e-22	4.16424e-23	4.63695e-23
582.794	81.2989	81.2989	1.8074e-22	6.441e-23	1.00465e-22	1.69032e-25	9.32044e-27	1.61669e-31	2.6464e-45						582.794	20739.5	20734.5	6.24518e-07	3.74541e-11	1.22817e-22	3.98421e-23	4.43519e-23
583.028	80.0557	80.0557	1.72987e-22	6.16335e-23	9.61305e-23	1.61335e-25	8.8882e-27	1.53643e-31	2.49205e-45						583.028	20580.5	20575.5	6.07388e-07	3.62353e-11	1.17538e-22	3.81203e-23	4.2423e-23
583.261	78.8312	78.8312	1.65569e-22	5.89778e-23	9.19843e-23	1.53992e-25	8.47619e-27	1.4602e-31	2.34678e-45						583.261	20422.5	20417.5	5.90732e-07	3.50566e-11	1.12489e-22	3.64736e-23	4.05787e-23
583.495	77.6252	77.6251	1.58472e-22	5.64376e-23	8.80187e-23	1.46985e-25	8.08346e-27	1.38778e-31	2.21005e-45						583.495	20265.5	20260.5	5.74536e-07	3.39165e-11	1.07659e-22	3.48987e-23	3.88154e-23
583.728	76.4373	76.4373	1.51682e-22	5.40078e-23	8.42257e-23	1.40301e-25	7.70909e-27	1.31899e-31	2.08135e-45						583.728	20109.5	20104.6	5.58788e-07	3.28138e-11	1.03038e-22	3.33924e-23	3.71294e-23
583.961	75.2673	75.2673	1.45186e-22	5.16837e-23	8.05976e-23	1.33923e-25	7.35222e-27	1.25363e-31	1.96021e-45						583.961	19954.5	19949.6	5.43475e-07	3.17473e-11	9.8617e-23	3.19518e-23	3.55173e-23
584.195	74.115	74.1149	1.38971e-22	4.94605e-23	7.71273e-23	1.27839e-25	7.01203e-27	1.19155e-31	1.84618e-45						584.195	19800.5	19795.6	5.28584e-07	3.07158e-11	9.43877e-23	3.0574e-23	3.39759e-23
584.428	72.98	72.98	1.33025e-22	4.73338e-23	7.38079e-23	1.22033e-25	6.68772e-27	1.13257e-31	1.73884e-45						584.428	19647.5	19642.7	5.14105e-07	2.97182e-11	9.03416e-23	2.92561e-23	3.2502e-23
584.662	71.8622	71.8622	1.27335e-22	4.52995e-23	7.06327e-23	1.16493e-25	6.37856e-27	1.07653e-31	1.63779e-45						584.662	19495.5	19490.7	5.00026e-07	2.87532e-11	8.64705e-23	2.79955e-23	3.10927e-23
584.895	70.7612	70.7612	1.21891e-22	4.33534e-23	6.75954e-23	1.11207e-25	6.08381e-27	1.02329e-31	1.54267e-45						584.895	19344.5	19339.7	4.86335e-07	2.78198e-11	8.27669e-23	2.67898e-23	2.9745e-23
585.128	69.6769	69.6769	1.16682e-22	4.14917e-23	6.46899e-23	1.06163e-25	5.80282e-27	9.72709e-32	1.45311e-45						585.128	19194.4	19189.7	4.73022e-07	2.69171e-11	7.92234e-23	2.56365e-23	2.84563e-23
585.362	68.6089	68.6089	1.11697e-22	3.97107e-23	6.19105e-23	1.0135e-25	5.53492e-27	9.2465e-32	1.3688e-45						585.362	19045.4	19040.7	4.60076e-07	2.60439e-11	7.58331e-23	2.45333e-23	2.7224e-23
585.595	67.5571	67.5571	1.06928e-22	3.80069e-23	5.92516e-23	9.67576e-26	5.27951e-27	8.78988e-32	1.28942e-45						585.595	18897.3	18892.6	4.47488e-07	2.51993e-11	7.25892e-23	2.34781e-23	2.60456e-23
585.829	66.5211	66.5211	1.02364e-22	3.63769e-23	5.67081e-23	9.2375e-26	5.036e-27	8.356e-32	1.21468e-45						585.829	18750.2	18745.6	4.35246e-07	2.43823e-11	6.94854e-23	2.24687e-23	2.49186e-23
586.062	65.5009	65.5008	9.7997e-23	3.48175e-23	5.42747e-23	8.81928e-26	4.80382e-27	7.94374e-32	1.14431e-45						586.062	18604.1	18599.4	4.23342e-07	2.35921e-11	6.65156e-23	2.1503e-23	2.38409e-23
586.295	64.496	64.496	9.38179e-23	3.33255e-23	5.19468e-23	8.42017e-26	4.58244e-27	7.55201e-32	1.07805e-45						586.295	18458.9	18454.3	4.11767e-07	2.28277e-11	6.3674e-23	2.05793e-23	2.28102e-23
586.529	63.5063	63.5063	8.98188e-23	3.18981e-23	4.97197e-23	8.0393e-26	4.37136e-27	7.17977e-32	1.01566e-45						586.529	18314.7	18310.1	4.0051e-07	2.20883e-11	6.09549e-23	1.96957e-23	2.18245e-23
586.762	62.5317	62.5316	8.59918e-23	3.05325e-23	4.7589e-23	7.67581e-26	4.1701e-27	6.82604e-32	9.56914e-46						586.762	18171.4	18166.9	3.89564e-07	2.13731e-11	5.8353e-23	1.88503e-23	2.08818e-23
586.996	61.5717	61.5717	8.23293e-23	2.92258e-23	4.55504e-23	7.32891e-26	3.97819e-27	6.4899e-32	9.01593e-46						586.996	18029.1	18024.6	3.78919e-07	2.06813e-11	5.58633e-23	1.80416e-23	1.99803e-23
587.229	60.6263	60.6263	7.88244e-23	2.79756e-23	4.36e-23	6.99784e-26	3.79519e-27	6.17046e-32	8.49496e-46						587.229	17887.8	17883.3	3.68568e-07	2.00121e-11	5.34808e-23	1.72679e-23	1.9118e-23
587.462	59.6953	59.6952	7.54701e-23	2.67794e-23	4.1734e-23	6.68187e-26	3.62069e-27	5.86689e-32	8.00435e-46						587.462	17747.4	17742.9	3.58501e-07	1.93647e-11	5.12008e-23	1.65277e-23	1.82933e-23
587.696	58.7783	58.7782	7.22599e-23	2.56348e-23	3.99485e-23	6.38029e-26	3.45429e-27	5.57839e-32	7.54231e-46						587.696	17607.9	17603.4	3.48712e-07	1.87385e-11	4.90191e-23	1.58195e-23	1.75045e-23
587.929	57.8752	57.8752	6.91876e-23	2.45397e-23	3.82402e-23	6.09246e-26	3.29561e-27	5.30421e-32	7.10717e-46						587.929	17469.3	17464.9	3.39192e-07	1.81327e-11	4.69311e-23	1.5142e-23	1.675e-23
588.163	56.9858	56.9858	6.62472e-23	2.34917e-23	3.66056e-23	5.81773e-26	3.14429e-27	5.04363e-32	6.69735e-46						588.163	17331.7	17327.3	3.29934e-07	1.75467e-11	4.4933e-23	1.44938e-23	1.60284e-23
588.396	56.1099	56.1099	6.34329e-23	2.2489e-23	3.50416e-23	5.55551e-26	2.99998e-27	4.79597e-32	6.31135e-46						588.396	17195	17190.6	3.20931e-07	1.69798e-11	4.30207e-23	1.38735e-23	1.53381e-23
588.63	55.2473	55.2473	6.07393e-23	2.15294e-23	3.3545e-23	5.30522e-26	2.86235e-27	4.56058e-32	5.94779e-46						588.63	17059.3	17054.9	3.12176e-07	1.64314e-11	4.11907e-23	1.32801e-23	1.46779e-23
588.863	54.3978	54.3977	5.81612e-23	2.06112e-23	3.2113e-23	5.06632e-26	2.7311e-27	4.33684e-32	5.60535e-46						588.863	16924.4	16920.1	3.03661e-07	1.59008e-11	3.94392e-23	1.27123e-23	1.40464e-23
589.096	53.5611	53.5611	5.56936e-23	1.97325e-23	3.07427e-23	4.83827e-26	2.60593e-27	4.12419e-32	5.28279e-46						589.096	16790.5	16786.1	2.95381e-07	1.53876e-11	3.77629e-23	1.2169e-23	1.34423e-23
589.33	52.7372	52.7372	5.33317e-23	1.88917e-23	2.94314e-23	4.62059e-26	2.48654e-27	3.92206e-32	4.97895e-46						589.33	16657.4	16653.1	2.87328e-07	1.48911e-11	3.61585e-23	1.16492e-23	1.28644e-23
589.563	51.9258	51.9257	5.1071e-23	1.8087e-23	2.81766e-23	4.41279e-26	2.37268e-27	3.72992e-32	4.69274e-46						589.563	16525.3	16521	2.79497e-07	1.44107e-11	3.4623e-23	1.11518e-23	1.23116e-23
589.797	51.1267	51.1266	4.89069e-23	1.73169e-23	2.69758e-23	4.21443e-26	2.26408e-27	3.54729e-32	4.42312e-46						589.797	16394.1	16389.8	2.71881e-07	1.3946e-11	3.31533e-23	1.06758e-23	1.17828e-23
590.03	50.3397	50.3397	4.68355e-23	1.658e-23	2.58267e-23	4.02506e-26	2.16049e-27	3.37368e-32	4.16911e-46						590.03	16263.8	16259.5	2.64474e-07	1.34965e-11	3.17466e-23	1.02203e-23	1.12769e-23
590.263	49.5647	49.5647	4.48527e-23	1.58747e-23	2.4727e-23	3.84429e-26	2.06169e-27	3.20864e-32	3.92982e-46						590.263	16134.3	16130.1	2.5727e-07	1.30615e-11	3.04001e-23	9.78446e-24	1.0793e-23
590.497	48.8015	48.8015	4.29546e-23	1.51997e-23	2.36746e-23	3.67172e-26	1.96746e-27	3.05175e-32	3.70438e-46						590.497	16005.8	16001.6	2.50265e-07	1.26407e-11	2.91113e-23	9.36738e-24	1.033e-23
590.73	48.0499	48.0499	4.11376e-23	1.45536e-23	2.26674e-23	3.50696e-26	1.87757e-27	2.90261e-32	3.49198e-46						590.73	15878.1	15873.9	2.43451e-07	1.22336e-11	2.78777e-23	8.96825e-24	9.88704e-24
590.964	47.3098	47.3097	3.93982e-23	1.39353e-23	2.17034e-23	3.34967e-26	1.79182e-27	2.76082e-32	3.29187e-46						590.964	15751.3	15747.1	2.36825e-07	1.18398e-11	2.66969e-23	8.58629e-24	9.46329e-24
591.197	46.5809	46.5808	3.77331e-23	1.33435e-23	2.07809e-23	3.1995e-26	1.71003e-27	2.62602e-32	3.10332e-46						591.197	15625.4	15621.2	2.30381e-07	1.14587e-11	2.55665e-23	8.22076e-24	9.05787e-24
591.43	45.8631	45.863	3.6139e-23	1.27771e-23	1.9898e-23	3.05612e-26	1.63201e-27	2.49786e-32	2.92566e-46						591.43	15500.3	15496.2	2.24113e-07	1.109e-11	2.44845e-23	7.87093e-24	8.66999e-24
591.664	45.1562	45.1562	3.46129e-23	1.2235e-23	1.90529e-23	2.91924e-26	1.55758e-27	2.37602e-32	2.75826e-46						591.664	15376.1	15372	2.18018e-07	1.07333e-11	2.34487e-23	7.53614e-24	8.29888e-24
591.897	44.4601	44.46	3.31519e-23	1.17161e-23	1.8244e-23	2.78854e-26	1.48658e-27	2.26017e-32	2.60051e-46						591.897	15252.8	15248.7	2.12089e-07	1.03882e-11	2.24572e-23	7.21573e-24	7.94381e-24
592.131	43.7746	43.7745	3.17532e-23	1.12194e-23	1.74699e-23	2.66375e-26	1.41884e-27	2.15002e-32	2.45187e-46						592.131	15130.3	15126.3	2.06323e-07	1.00543e-11	2.1508e-23	6.90907e-24	7.60408e-24
592.364	43.0995	43.0995	3.0414e-23	1.0744e-23	1.67289e-23	2.54459e-26	1.35422e-27	2.0453e-32	2.31179e-46						592.364	15008.7	15004.7	2.00716e-07	9.73119e-12	2.05993e-23	6.61557e-24	7.27901e-24
592.598	42.4347	42.4347	2.91319e-23	1.02889e-23	1.60196e-23	2.43082e-26	1.29257e-27	1.94572e-32	2.17979e-46						592.598	14887.9	14883.9	1.95262e-07	9.41859e-12	1.97294e-23	6.33466e-24	6.96798e-24
592.831	41.7801	41.7801	2.79044e-23	9.85328e-24	1.53407e-23	2.32219e-26	1.23376e-27	1.85103e-32	2.05539e-46						592.831	14768	14764	1.89957e-07	9.11613e-12	1.88966e-23	6.06579e-24	6.67037e-24
593.064	41.1354	41.1354	2.6729e-23	9.43628e-24	1.46909e-23	2.21845e-26	1.17765e-27	1.76099e-32	1.93814e-46						593.064	14648.9	14645	1.84798e-07	8.82348e-12	1.80992e-23	5.80845e-24	6.38559e-24
593.298	40.5006	40.5006	2.56037e-23	9.03711e-24	1.40688e-23	2.1194e-26	1.12411e-27	1.67538e-32	1.82764e-46						593.298	14530.7	14526.7	1.7978e-07	8.54031e-12	1.73359e-23	5.56213e-24	6.11309e-24
593.531	39.8755	39.8755	2.45262e-23	8.65498e-24	1.34734e-23	2.02481e-26	1.07303e-27	1.59396e-32	1.7235e-46						593.531	14413.2	14409.3	1.74899e-07	8.26632e-12	1.6605e-23	5.32635e-24	5.85233e-24
593.765	39.2599	39.2599	2.34945e-23	8.28917e-24	1.29034e-23	1.93448e-26	1.02429e-27	1.51654e-32	1.62534e-46						593.765	14296.6	14292.8	1.70153e-07	8.0012e-12	1.59053e-23	5.10067e-24	5.6028e-24
593.998	38.6537	38.6537	2.25066e-23	7.93897e-24	1.23577e-23	1.84822e-26	9.77789e-28	1.44291e-32	1.53282e-46						593.998	14180.9	14177	1.65536e-07	7.74467e-12	1.52353e-23	4.88465e-24	5.36402e-24
594.231	38.0568	38.0568	2.15607e-23	7.60371e-24	1.18354e-23	1.76584e-26	9.33419e-28	1.37289e-32	1.44561e-46						594.231	14065.9	14062.1	1.61045e-07	7.49645e-12	1.45938e-23	4.67786e-24	5.13551e-24
594.465	37.469	37.469	2.06549e-23	7.28275e-24	1.13353e-23	1.68717e-26	8.91081e-28	1.3063e-32	1.3634e-46						594.465	13951.8	13947.9	1.56677e-07	7.25626e-12	1.39796e-23	4.47991e-24	4.91683e-24
594.698	36.8901	36.8901	1.97875e-23	6.97547e-24	1.08566e-23	1.61204e-26	8.50681e-28	1.24297e-32	1.28591e-46						594.698	13838.4	13834.6	1.52429e-07	7.02384e-12	1.33915e-23	4.29042e-24	4.70755e-24
594.932	36.3202	36.3201	1.8957e-23	6.68128e-24	1.03983e-23	1.54028e-26	8.12131e-28	1.18274e-32	1.21286e-46						594.932	13725.9	13722.1	1.48297e-07	6.79893e-12	1.28284e-23	4.10903e-24	4.50727e-24
595.165	35.7589	35.7589	1.81616e-23	6.39961e-24	9.95949e-24	1.47175e-26	7.75344e-28	1.12546e-32	1.144e-46						595.165	13614.2	13610.4	1.44278e-07	6.5813e-12	1.22892e-23	3.93538e-24	4.31559e-24
595.398	35.2062	35.2062	1.73999e-23	6.12994e-24	9.53942e-24	1.4063e-26	7.4024e-28	1.07097e-32	1.07908e-46						595.398	13503.2	13499.5	1.40369e-07	6.3707e-12	1.17729e-23	3.76914e-24	4.13214e-24
595.632	34.662	34.6619	1.66705e-23	5.87175e-24	9.13723e-24	1.34379e-26	7.0674e-28	1.01915e-32	1.01788e-46						595.632	13393.1	13389.4	1.36567e-07	6.16691e-12	1.12785e-23	3.60999e-24	3.95657e-24
595.865	34.126	34.126	1.59719e-23	5.62453e-24	8.75217e-24	1.28409e-26	6.74771e-28	9.6986e-33	9.60174e-47						595.865	13283.7	13280	1.32868e-07	5.9697e-12	1.0805e-23	3.45762e-24	3.78853e-24
596.099	33.5983	33.5983	1.53029e-23	5.38783e-24	8.38349e-24	1.22706e-26	6.44262e-28	9.22974e-33	9.0577e-47						596.099	13175.2	13171.5	1.29271e-07	5.77886e-12	1.03517e-23	3.31175e-24	3.62769e-24
596.332	33.0787	33.0787	1.46623e-23	5.16118e-24	8.0305e-24	1.17259e-26	6.15146e-28	8.78377e-33	8.54475e-47						596.332	13067.4	13063.7	1.25772e-07	5.59418e-12	9.91751e-24	3.1721e-24	3.47375e-24
596.566	32.567	32.567	1.40487e-23	4.94417e-24	7.69251e-24	1.12056e-26	5.87358e-28	8.35954e-33	8.06109e-47						596.566	12960.4	12956.7	1.22368e-07	5.41546e-12	9.50173e-24	3.03839e-24	3.32641e-24
596.799	32.0632	32.0632	1.3461e-23	4.73637e-24	7.36889e-24	1.07086e-26	5.60837e-28	7.956e-33	7.60505e-47						596.799	12854.1	12850.5	1.19057e-07	5.24251e-12	9.10356e-24	2.91037e-24	3.18538e-24
597.032	31.5671	31.567	1.28981e-23	4.53738e-24	7.05902e-24	1.02339e-26	5.35525e-28	7.57211e-33	7.17503e-47						597.032	12748.6	12745	1.15837e-07	5.07513e-12	8.72224e-24	2.7878e-24	3.05039e-24
597.266	31.0785	31.0785	1.23591e-23	4.34684e-24	6.76231e-24	9.78037e-27	5.11367e-28	7.20693e-33	6.76954e-47						597.266	12643.9	12640.3	1.12704e-07	4.91315e-12	8.35704e-24	2.67044e-24	2.92117e-24
597.499	30.5975	30.5975	1.18427e-23	4.16438e-24	6.47819e-24	9.34718e-27	4.88309e-28	6.85952e-33	6.38716e-47						597.499	12540	12536.4	1.09657e-07	4.7564e-12	8.00729e-24	2.55807e-24	2.79748e-24
597.733	30.1239	30.1238	1.13482e-23	3.98966e-24	6.20613e-24	8.93336e-27	4.66301e-28	6.52901e-33	6.02656e-47						597.733	12436.7	12433.2	1.06694e-07	4.60469e-12	7.67232e-24	2.45048e-24	2.67908e-24
597.966	29.6575	29.6574	1.08745e-23	3.82233e-24	5.9456e-24	8.53804e-27	4.45294e-28	6.21458e-33	5.6865e-47						597.966	12334.3	12330.8	1.0381e-07	4.45787e-12	7.3515e-24	2.34745e-24	2.56574e-24
598.199	29.1982	29.1982	1.04208e-23	3.6621e-24	5.69612e-24	8.16039e-27	4.25242e-28	5.91543e-33	5.36579e-47						598.199	12232.6	12229.1	1.01006e-07	4.31578e-12	7.04423e-24	2.2488e-24	2.45724e-24
598.433	28.746	28.746	9.98619e-24	3.50865e-24	5.45721e-24	7.79959e-27	4.06103e-28	5.63082e-33	5.06332e-47						598.433	12131.6	12128.1	9.82779e-08	4.17826e-12	6.74993e-24	2.15434e-24	2.35338e-24
598.666	28.3007	28.3007	9.56989e-24	3.36169e-24	5.22843e-24	7.45491e-27	3.87833e-28	5.36003e-33	4.77805e-47						598.666	12031.4	12027.9	9.56242e-08	4.04516e-12	6.46804e-24	2.06389e-24	2.25395e-24
598.9	27.8623	27.8623	9.17112e-24	3.22094e-24	5.00932e-24	7.12561e-27	3.70393e-28	5.10238e-33	4.50899e-47						598.9	11931.9	11928.5	9.30428e-08	3.91635e-12	6.19805e-24	1.97727e-24	2.15876e-24
599.133	27.4306	27.4306	8.78913e-24	3.08615e-24	4.79949e-24	6.81099e-27	3.53744e-28	4.85724e-33	4.25522e-47						599.133	11833.1	11829.7	9.05317e-08	3.79168e-12	5.93943e-24	1.89432e-24	2.06763e-24
599.366	27.0055	27.0055	8.42321e-24	2.95706e-24	4.59854e-24	6.5104e-27	3.37852e-28	4.62398e-33	4.01585e-47						599.366	11735.1	11731.7	8.8089e-08	3.67102e-12	5.69172e-24	1.81488e-24	1.98039e-24
599.6	26.587	26.587	8.07267e-24	2.83342e-24	4.40608e-24	6.22321e-27	3.2268e-28	4.40203e-33	3.79006e-47						599.6	11637.7	11634.4	8.57128e-08	3.55424e-12	5.45443e-24	1.73881e-24	1.89686e-24
599.833	26.1749	26.1749	7.73687e-24	2.715e-24	4.22176e-24	5.94881e-27	3.08196e-28	4.19083e-33	3.57707e-47						599.833	11541.1	11537.8	8.34012e-08	3.44121e-12	5.22714e-24	1.66596e-24	1.81689e-24
600.067	25.7691	25.7691	7.41517e-24	2.60157e-24	4.04522e-24	5.68662e-27	2.94368e-28	3.98987e-33	3.37616e-47						600.067	11445.2	11441.9	8.11526e-08	3.33181e-12	5.00941e-24	1.59619e-24	1.74033e-24
600.3	25.3695	25.3695	7.10698e-24	2.49294e-24	3.87614e-24	5.4361e-27	2.81167e-28	3.79863e-33	3.18663e-47						600.3	11350	11346.7	7.89651e-08	3.22592e-12	4.80085e-24	1.52937e-24	1.66702e-24
600.534	24.9761	24.9761	6.81173e-24	2.38888e-24	3.7142e-24	5.19673e-27	2.68564e-28	3.61664e-33	3.00784e-47						600.534	11255.6	11252.3	7.68372e-08	3.12344e-12	4.60105e-24	1.46538e-24	1.59683e-24
600.767	24.5888	24.5888	6.52887e-24	2.28921e-24	3.55909e-24	4.968e-27	2.56531e-28	3.44345e-33	2.83916e-47						600.767	11161.8	11158.5	7.47671e-08	3.02424e-12	4.40965e-24	1.40409e-24	1.52963e-24
601	24.2074	24.2074	6.25787e-24	2.19374e-24	3.41053e-24	4.74944e-27	2.45043e-28	3.27864e-33	2.68002e-47						601	11068.7	11065.4	7.27532e-08	2.92822e-12	4.22629e-24	1.34539e-24	1.46528e-24
601.234	23.8318	23.8318	5.99823e-24	2.1023e-24	3.26822e-24	4.54058e-27	2.34073e-28	3.12179e-33	2.52988e-47						601.234	10976.3	10973	7.07941e-08	2.83528e-12	4.05063e-24	1.28917e-24	1.40367e-24
601.467	23.4621	23.4621	5.74947e-24	2.0147e-24	3.13191e-24	4.341e-27	2.236e-28	2.97251e-33	2.38822e-47						601.467	10884.6	10881.4	6.88883e-08	2.74532e-12	3.88235e-24	1.23532e-24	1.34468e-24
601.701	23.098	23.098	5.51113e-24	1.93079e-24	3.00135e-24	4.15028e-27	2.136e-28	2.83044e-33	2.25457e-47						601.701	10793.5	10790.3	6.70342e-08	2.65825e-12	3.72112e-24	1.18375e-24	1.28818e-24
601.934	22.7395	22.7395	5.28277e-24	1.8504e-24	2.87628e-24	3.96802e-27	2.04052e-28	2.69522e-33	2.12846e-47						601.934	10703.2	10700	6.52305e-08	2.57396e-12	3.56666e-24	1.13434e-24	1.23409e-24
602.167	22.3866	22.3866	5.06396e-24	1.7734e-24	2.75647e-24	3.79384e-27	1.94934e-28	2.56653e-33	2.00946e-47						602.167	10613.5	10610.4	6.34757e-08	2.49238e-12	3.41868e-24	1.08703e-24	1.18229e-24
602.401	22.0391	22.0391	4.85431e-24	1.69964e-24	2.64171e-24	3.62739e-27	1.86228e-28	2.44403e-33	1.89718e-47						602.401	10524.5	10521.4	6.17686e-08	2.4134e-12	3.27689e-24	1.0417e-24	1.13268e-24
602.634	21.6969	21.6969	4.65343e-24	1.62897e-24	2.53177e-24	3.4683e-27	1.77914e-28	2.32744e-33	1.79122e-47						602.634	10436.2	10433.1	6.01079e-08	2.33696e-12	3.14105e-24	9.98282e-25	1.08518e-24
602.868	21.36	21.36	4.46094e-24	1.56127e-24	2.42645e-24	3.31627e-27	1.69976e-28	2.21647e-33	1.69123e-47						602.868	10348.5	10345.4	5.84921e-08	2.26295e-12	3.01089e-24	9.56692e-25	1.03969e-24
603.101	21.0283	21.0283	4.27649e-24	1.49641e-24	2.32556e-24	3.17096e-27	1.62395e-28	2.11083e-33	1.59688e-47						603.101	10261.5	10258.4	5.69203e-08	2.19132e-12	2.88618e-24	9.16853e-25	9.96123e-25
603.334	20.7017	20.7017	4.09975e-24	1.43428e-24	2.2289e-24	3.03208e-27	1.55155e-28	2.01028e-33	1.50783e-47						603.334	10175.1	10172.1	5.5391e-08	2.12198e-12	2.76669e-24	8.78689e-25	9.54402e-25
603.568	20.3802	20.3802	3.93039e-24	1.37475e-24	2.13631e-24	2.89935e-27	1.48241e-28	1.91456e-33	1.42379e-47						603.568	10089.4	10086.4	5.39032e-08	2.05485e-12	2.65219e-24	8.42129e-25	9.14446e-25
603.801	20.0636	20.0636	3.76809e-24	1.31771e-24	2.04759e-24	2.77248e-27	1.41638e-28	1.82344e-33	1.34448e-47						603.801	10004.4	10001.3	5.24558e-08	1.98987e-12	2.54248e-24	8.07106e-25	8.76179e-25
604.035	19.7518	19.7518	3.61256e-24	1.26307e-24	1.9626e-24	2.65122e-27	1.35333e-28	1.7367e-33	1.26962e-47						604.035	9919.96	9916.95	5.10476e-08	1.92697e-12	2.43735e-24	7.73554e-25	8.39529e-25
604.268	19.4449	19.4449	3.46351e-24	1.21071e-24	1.88117e-24	2.53531e-27	1.2931e-28	1.65413e-33	1.19897e-47						604.268	9836.18	9833.19	4.96775e-08	1.86607e-12	2.33662e-24	7.41411e-25	8.04428e-25
604.501	19.1427	19.1427	3.32068e-24	1.16055e-24	1.80315e-24	2.42452e-27	1.23559e-28	1.57552e-33	1.13228e-47						604.501	9753.04	9750.07	4.83445e-08	1.80712e-12	2.24008e-24	7.10616e-25	7.70809e-25
604.735	18.8452	18.8452	3.18379e-24	1.11248e-24	1.72841e-24	2.31862e-27	1.18066e-28	1.50068e-33	1.06934e-47						604.735	9670.54	9667.58	4.70477e-08	1.75005e-12	2.14758e-24	6.81114e-25	7.38609e-25
604.968	18.5523	18.5523	3.05261e-24	1.06643e-24	1.65679e-24	2.2174e-27	1.12819e-28	1.42943e-33	1.00992e-47						604.968	9588.66	9585.72	4.57859e-08	1.6948e-12	2.05894e-24	6.52849e-25	7.07768e-25
605.202	18.2639	18.2639	2.92688e-24	1.0223e-24	1.58817e-24	2.12063e-27	1.07808e-28	1.3616e-33	9.53834e-48						605.202	9507.4	9504.48	4.45584e-08	1.64131e-12	1.97399e-24	6.25768e-25	6.78228e-25
605.435	17.9799	17.9799	2.80639e-24	9.80015e-25	1.52242e-24	2.02813e-27	1.03021e-28	1.29701e-33	9.00891e-48						605.435	9426.76	9423.86	4.3364e-08	1.58953e-12	1.89258e-24	5.99823e-25	6.49932e-25
605.669	17.7004	17.7004	2.6909e-24	9.39498e-25	1.45941e-24	1.9397e-27	9.84493e-29	1.23552e-33	8.50912e-48						605.669	9346.74	9343.86	4.22019e-08	1.53939e-12	1.81456e-24	5.74963e-25	6.2283e-25
605.902	17.4251	17.4251	2.58022e-24	9.00672e-25	1.39905e-24	1.85517e-27	9.40823e-29	1.17697e-33	8.0373e-48						605.902	9267.33	9264.47	4.10713e-08	1.49086e-12	1.73979e-24	5.51145e-25	5.96868e-25
606.135	17.1541	17.1541	2.47413e-24	8.63467e-25	1.3412e-24	1.77436e-27	8.99109e-29	1.12122e-33	7.59187e-48						606.135	9188.53	9185.69	3.99713e-08	1.44387e-12	1.66814e-24	5.28323e-25	5.72e-25
606.369	16.8873	16.8873	2.37245e-24	8.27815e-25	1.28577e-24	1.6971e-27	8.59263e-29	1.06814e-33	7.17134e-48						606.369	9110.34	9107.51	3.8901e-08	1.39838e-12	1.59946e-24	5.06455e-25	5.48178e-25
606.602	16.6246	16.6246	2.27499e-24	7.93649e-25	1.23266e-24	1.62324e-27	8.212e-29	1.01759e-33	6.77431e-48						606.602	9032.74	9029.93	3.78596e-08	1.35433e-12	1.53364e-24	4.85502e-25	5.25359e-25
606.836	16.366	16.366	2.18158e-24	7.60908e-25	1.18176e-24	1.55263e-27	7.8484e-29	9.69462e-34	6.39945e-48						606.836	8955.75	8952.95	3.68464e-08	1.31169e-12	1.47056e-24	4.65424e-25	5.03498e-25
607.069	16.1113	16.1113	2.09204e-24	7.29531e-25	1.13298e-24	1.48512e-27	7.50106e-29	9.2363e-34	6.04552e-48						607.069	8879.34	8876.56	3.58605e-08	1.27041e-12	1.41009e-24	4.46186e-25	4.82557e-25
607.302	15.8606	15.8606	2.00621e-24	6.99462e-25	1.08624e-24	1.42057e-27	7.16924e-29	8.79985e-34	5.71134e-48						607.302	8803.53	8800.77	3.49013e-08	1.23043e-12	1.35214e-24	4.2775e-25	4.62495e-25
607.536	15.6138	15.6138	1.92394e-24	6.70644e-25	1.04144e-24	1.35886e-27	6.85224e-29	8.38422e-34	5.39579e-48						607.536	8728.3	8725.55	3.3968e-08	1.19173e-12	1.2966e-24	4.10084e-25	4.43276e-25
607.769	15.3708	15.3708	1.84507e-24	6.43025e-25	9.98514e-25	1.29985e-27	6.5494e-29	7.98841e-34	5.09782e-48						607.769	8653.65	8650.92	3.30599e-08	1.15426e-12	1.24335e-24	3.93155e-25	4.24864e-25
608.003	15.1316	15.1316	1.76948e-24	6.16555e-25	9.57373e-25	1.24343e-27	6.26007e-29	7.61147e-34	4.81646e-48						608.003	8579.58	8576.87	3.21762e-08	1.11797e-12	1.19232e-24	3.76931e-25	4.07224e-25
608.236	14.896	14.896	1.69701e-24	5.91186e-25	9.17943e-25	1.18949e-27	5.98365e-29	7.25248e-34	4.55076e-48						608.236	8506.09	8503.39	3.13165e-08	1.08284e-12	1.1434e-24	3.61384e-25	3.90324e-25
608.469	14.6641	14.6641	1.62754e-24	5.66872e-25	8.80155e-25	1.13791e-27	5.71956e-29	6.91059e-34	4.29985e-48						608.469	8433.17	8430.49	3.04799e-08	1.04883e-12	1.09651e-24	3.46485e-25	3.74132e-25
608.703	14.4358	14.4358	1.56094e-24	5.43567e-25	8.43937e-25	1.08858e-27	5.46724e-29	6.58497e-34	4.06289e-48						608.703	8360.81	8358.15	2.96659e-08	1.0159e-12	1.05157e-24	3.32206e-25	3.58619e-25
608.936	14.211	14.211	1.49709e-24	5.2123e-25	8.09225e-25	1.04142e-27	5.22616e-29	6.27484e-34	3.83911e-48						608.936	8289.02	8286.37	2.88738e-08	9.84005e-13	1.00848e-24	3.18522e-25	3.43755e-25
609.17	13.9897	13.9897	1.43589e-24	4.99821e-25	7.75956e-25	9.96321e-28	4.99581e-29	5.97945e-34	3.62776e-48						609.17	8217.78	8215.15	2.81031e-08	9.53127e-13	9.67179e-25	3.05407e-25	3.29514e-25
609.403	13.7718	13.7718	1.37721e-24	4.793e-25	7.44068e-25	9.53194e-28	4.77572e-29	5.69811e-34	3.42815e-48						609.403	8147.11	8144.49	2.73531e-08	9.23227e-13	9.27585e-25	2.92837e-25	3.15869e-25
609.637	13.5573	13.5573	1.32095e-24	4.5963e-25	7.13503e-25	9.11953e-28	4.56542e-29	5.43013e-34	3.23962e-48						609.637	8076.98	8074.39	2.66234e-08	8.94276e-13	8.89628e-25	2.80791e-25	3.02794e-25
609.87	13.3461	13.3461	1.26701e-24	4.40775e-25	6.84207e-25	8.72514e-28	4.36448e-29	5.17487e-34	3.06154e-48						609.87	8007.41	8004.83	2.59133e-08	8.66241e-13	8.5324e-25	2.69244e-25	2.90267e-25
610.103	13.1382	13.1382	1.2153e-24	4.22702e-25	6.56127e-25	8.34797e-28	4.17246e-29	4.93173e-34	2.89335e-48						610.103	7938.38	7935.81	2.52223e-08	8.39095e-13	8.18356e-25	2.58178e-25	2.78262e-25
610.337	12.9335	12.9335	1.16572e-24	4.05377e-25	6.2921e-25	7.98727e-28	3.98898e-29	4.70012e-34	2.73447e-48						610.337	7869.89	7867.34	2.455e-08	8.12808e-13	7.84913e-25	2.4757e-25	2.6676e-25
610.57	12.732	12.732	1.11819e-24	3.8877e-25	6.03409e-25	7.64231e-28	3.81365e-29	4.47949e-34	2.5844e-48						610.57	7801.94	7799.41	2.38957e-08	7.87354e-13	7.5285e-25	2.37404e-25	2.55737e-25
610.804	12.5336	12.5336	1.07261e-24	3.7285e-25	5.78676e-25	7.3124e-28	3.64609e-29	4.26932e-34	2.44263e-48						610.804	7734.53	7732.01	2.3259e-08	7.62705e-13	7.22111e-25	2.27658e-25	2.45175e-25
611.037	12.3383	12.3383	1.02891e-24	3.57588e-25	5.54968e-25	6.99687e-28	3.48598e-29	4.06911e-34	2.30871e-48						611.037	7667.64	7665.14	2.26395e-08	7.38836e-13	6.92639e-25	2.18317e-25	2.35053e-25
611.27	12.146	12.146	9.87009e-25	3.42958e-25	5.32241e-25	6.69509e-28	3.33296e-29	3.87837e-34	2.1822e-48						611.27	7601.28	7598.8	2.20366e-08	7.15721e-13	6.64382e-25	2.09364e-25	2.25354e-25
611.504	11.9567	11.9567	9.46831e-25	3.28932e-25	5.10454e-25	6.40646e-28	3.18673e-29	3.69667e-34	2.06268e-48						611.504	7535.45	7532.98	2.145e-08	6.93337e-13	6.3729e-25	2.00781e-25	2.16059e-25
611.737	11.7703	11.7703	9.08305e-25	3.15486e-25	4.89568e-25	6.1304e-28	3.04698e-29	3.52355e-34	1.94977e-48						611.737	7470.14	7467.68	2.08791e-08	6.71661e-13	6.11314e-25	1.92553e-25	2.07151e-25
611.971	11.5868	11.5868	8.71363e-25	3.02595e-25	4.69546e-25	5.86636e-28	2.91342e-29	3.35863e-34	1.84309e-48						611.971	7405.34	7402.9	2.03236e-08	6.5067e-13	5.86408e-25	1.84666e-25	1.98614e-25
612.204	11.4062	11.4062	8.35938e-25	2.90236e-25	4.5035e-25	5.6138e-28	2.78577e-29	3.20149e-34	1.7423e-48						612.204	7341.06	7338.64	1.97829e-08	6.30341e-13	5.62527e-25	1.77106e-25	1.90433e-25
612.437	11.2284	11.2284	8.01969e-25	2.78387e-25	4.31948e-25	5.37222e-28	2.66377e-29	3.05178e-34	1.64707e-48						612.437	7277.29	7274.88	1.92568e-08	6.10654e-13	5.39628e-25	1.69858e-25	1.82592e-25
612.671	11.0533	11.0533	7.69394e-25	2.67027e-25	4.14305e-25	5.14114e-28	2.54716e-29	2.90914e-34	1.55709e-48						612.671	7214.03	7211.63	1.87449e-08	5.91589e-13	5.17671e-25	1.6291e-25	1.75077e-25
612.904	10.8809	10.8809	7.38156e-25	2.56135e-25	3.9739e-25	4.9201e-28	2.43571e-29	2.77323e-34	1.47207e-48						612.904	7151.27	7148.89	1.82467e-08	5.73125e-13	4.96617e-25	1.56249e-25	1.67874e-25
613.138	10.7112	10.7112	7.08199e-25	2.45692e-25	3.81173e-25	4.70866e-28	2.32919e-29	2.64373e-34	1.39173e-48						613.138	7089	7086.64	1.77618e-08	5.55244e-13	4.76428e-25	1.49863e-25	1.60971e-25
613.371	10.5442	10.5442	6.79471e-25	2.35679e-25	3.65624e-25	4.5064e-28	2.22737e-29	2.52034e-34	1.31582e-48						613.371	7027.24	7024.89	1.729e-08	5.37926e-13	4.57067e-25	1.43741e-25	1.54355e-25
613.605	10.3797	10.3797	6.5192e-25	2.26078e-25	3.50716e-25	4.31292e-28	2.13005e-29	2.40276e-34	1.24408e-48						613.605	6965.97	6963.63	1.68308e-08	5.21154e-13	4.38502e-25	1.37871e-25	1.48013e-25
613.838	10.2178	10.2178	6.25497e-25	2.16873e-25	3.36422e-25	4.12782e-28	2.03702e-29	2.29072e-34	1.17629e-48						613.838	6905.19	6902.87	1.63839e-08	5.04911e-13	4.20699e-25	1.32244e-25	1.41935e-25
614.071	10.0584	10.0584	6.00157e-25	2.08046e-25	3.22717e-25	3.95075e-28	1.94809e-29	2.18396e-34	1.11223e-48						614.071	6844.89	6842.59	1.5949e-08	4.89179e-13	4.03625e-25	1.26848e-25	1.36109e-25
614.305	9.90151	9.90151	5.75853e-25	1.99582e-25	3.09576e-25	3.78135e-28	1.86309e-29	2.08222e-34	1.05169e-48						614.305	6785.08	6782.79	1.55258e-08	4.73943e-13	3.87252e-25	1.21675e-25	1.30524e-25
614.538	9.74704	9.74703	5.52544e-25	1.91466e-25	2.96975e-25	3.61929e-28	1.78183e-29	1.98526e-34	9.94469e-49						614.538	6725.75	6723.47	1.51139e-08	4.59186e-13	3.7155e-25	1.16716e-25	1.25171e-25
614.772	9.59496	9.59495	5.30188e-25	1.83684e-25	2.84893e-25	3.46425e-28	1.70415e-29	1.89287e-34	9.40391e-49						614.772	6666.89	6664.63	1.47131e-08	4.44894e-13	3.56491e-25	1.1196e-25	1.2004e-25
615.005	9.44524	9.44524	5.08746e-25	1.76221e-25	2.73307e-25	3.31591e-28	1.62989e-29	1.80481e-34	8.8928e-49						615.005	6608.51	6606.26	1.4323e-08	4.31051e-13	3.42049e-25	1.074e-25	1.15121e-25
615.238	9.29785	9.29785	4.88181e-25	1.69064e-25	2.62198e-25	3.17399e-28	1.5589e-29	1.7209e-34	8.40972e-49						615.238	6550.59	6548.36	1.39433e-08	4.17644e-13	3.28198e-25	1.03028e-25	1.10406e-25
615.472	9.15275	9.15275	4.68455e-25	1.62201e-25	2.51544e-25	3.0382e-28	1.49104e-29	1.64092e-34	7.95312e-49						615.472	6493.15	6490.93	1.35738e-08	4.04658e-13	3.14913e-25	9.88356e-26	1.05886e-25
615.705	9.00991	9.0099	4.49534e-25	1.55619e-25	2.41328e-25	2.90829e-28	1.42616e-29	1.56469e-34	7.52152e-49						615.705	6436.17	6433.96	1.32142e-08	3.9208e-13	3.02172e-25	9.48156e-26	1.01553e-25
615.939	8.86928	8.86928	4.31386e-25	1.49308e-25	2.31531e-25	2.78398e-28	1.36412e-29	1.49204e-34	7.11356e-49						615.939	6379.64	6377.45	1.28642e-08	3.79897e-13	2.89952e-25	9.09608e-26	9.73986e-26
616.172	8.73085	8.73084	4.13977e-25	1.43255e-25	2.22136e-25	2.66504e-28	1.30482e-29	1.4228e-34	6.72793e-49						616.172	6323.58	6321.4	1.25236e-08	3.68097e-13	2.78231e-25	8.72643e-26	9.34163e-26
616.405	8.59456	8.59456	3.97279e-25	1.3745e-25	2.13126e-25	2.55124e-28	1.24812e-29	1.3568e-34	6.36338e-49						616.405	6267.97	6265.8	1.21921e-08	3.56668e-13	2.66989e-25	8.37196e-26	8.95985e-26
616.639	8.46039	8.46039	3.81261e-25	1.31882e-25	2.04485e-25	2.44234e-28	1.19391e-29	1.29389e-34	6.01876e-49						616.639	6212.81	6210.66	1.18694e-08	3.45597e-13	2.56205e-25	8.03203e-26	8.59384e-26
616.872	8.32832	8.32831	3.65895e-25	1.26542e-25	1.96199e-25	2.33814e-28	1.14207e-29	1.23393e-34	5.69298e-49						616.872	6158.09	6155.96	1.15554e-08	3.34873e-13	2.45862e-25	7.70605e-26	8.24293e-26
617.106	8.19829	8.19829	3.51156e-25	1.21421e-25	1.88251e-25	2.23843e-28	1.09251e-29	1.17677e-34	5.38498e-49						617.106	6103.82	6101.7	1.12498e-08	3.24486e-13	2.3594e-25	7.39344e-26	7.90649e-26
617.339	8.07029	8.07029	3.37016e-25	1.1651e-25	1.80629e-25	2.14301e-28	1.04512e-29	1.12229e-34	5.0938e-49						617.339	6050	6047.89	1.09523e-08	3.14424e-13	2.26424e-25	7.09364e-26	7.58394e-26
617.573	7.94428	7.94428	3.23451e-25	1.11799e-25	1.73318e-25	2.0517e-28	9.99809e-30	1.07036e-34	4.81851e-49						617.573	5996.61	5994.51	1.06628e-08	3.04678e-13	2.17295e-25	6.80612e-26	7.27467e-26
617.806	7.82023	7.82023	3.10439e-25	1.0728e-25	1.66307e-25	1.96433e-28	9.56481e-30	1.02085e-34	4.55822e-49						617.806	5943.65	5941.57	1.0381e-08	2.95237e-13	2.08537e-25	6.53038e-26	6.97815e-26
618.039	7.69811	7.69811	2.97955e-25	1.02946e-25	1.59582e-25	1.88071e-28	9.1505e-30	9.73651e-35	4.31212e-49						618.039	5891.13	5889.06	1.01067e-08	2.86092e-13	2.00137e-25	6.26593e-26	6.69384e-26
618.273	7.57789	7.57789	2.85978e-25	9.87888e-26	1.53132e-25	1.80069e-28	8.75432e-30	9.28658e-35	4.07943e-49						618.273	5839.04	5836.99	9.83978e-09	2.77233e-13	1.92078e-25	6.01229e-26	6.42123e-26
618.506	7.45954	7.45954	2.74488e-25	9.48013e-26	1.46945e-25	1.7241e-28	8.37546e-30	8.85764e-35	3.85941e-49						618.506	5787.37	5785.33	9.57995e-09	2.68651e-13	1.84347e-25	5.76903e-26	6.15984e-26
618.74	7.34304	7.34304	2.63464e-25	9.09764e-26	1.41011e-25	1.65081e-28	8.01316e-30	8.44871e-35	3.65136e-49						618.74	5736.13	5734.1	9.32705e-09	2.60338e-13	1.76931e-25	5.53571e-26	5.90921e-26
618.973	7.22835	7.22834	2.52888e-25	8.73074e-26	1.35319e-25	1.58067e-28	7.66669e-30	8.05885e-35	3.45462e-49						618.973	5685.3	5683.29	9.0809e-09	2.52285e-13	1.69816e-25	5.31193e-26	5.66887e-26
619.206	7.11544	7.11544	2.4274e-25	8.3788e-26	1.29859e-25	1.51353e-28	7.33536e-30	7.68715e-35	3.26858e-49						619.206	5634.89	5632.89	8.84132e-09	2.44484e-13	1.6299e-25	5.09729e-26	5.43841e-26
619.44	7.00429	7.00429	2.33004e-25	8.04118e-26	1.24622e-25	1.44928e-28	7.01849e-30	7.33277e-35	3.09265e-49						619.44	5584.9	5582.91	8.60811e-09	2.36926e-13	1.56442e-25	4.89141e-26	5.21742e-26
619.673	6.89488	6.89487	2.23663e-25	7.71732e-26	1.19598e-25	1.38778e-28	6.71544e-30	6.99488e-35	2.92628e-49						619.673	5535.32	5533.34	8.38113e-09	2.29605e-13	1.50159e-25	4.69393e-26	5.0055e-26
619.907	6.78716	6.78716	2.147e-25	7.40663e-26	1.14779e-25	1.32892e-28	6.42562e-30	6.67271e-35	2.76893e-49						619.907	5486.14	5484.18	8.16019e-09	2.22512e-13	1.44131e-25	4.50451e-26	4.80228e-26
620.14	6.68113	6.68113	2.061e-25	7.10859e-26	1.10156e-25	1.27258e-28	6.14843e-30	6.36553e-35	2.62012e-49						620.14	5437.37	5435.42	7.94513e-09	2.15641e-13	1.38348e-25	4.32282e-26	4.60739e-26
620.373	6.57675	6.57675	1.97848e-25	6.82266e-26	1.05721e-25	1.21865e-28	5.88332e-30	6.07263e-35	2.47938e-49						620.373	5389.01	5387.07	7.7358e-09	2.08985e-13	1.32799e-25	4.14852e-26	4.4205e-26
620.607	6.47399	6.47399	1.8993e-25	6.54835e-26	1.01467e-25	1.16703e-28	5.62975e-30	5.79334e-35	2.34627e-49						620.607	5341.04	5339.11	7.53204e-09	2.02536e-13	1.27475e-25	3.98133e-26	4.24127e-26
620.84	6.37284	6.37283	1.82332e-25	6.28519e-26	9.73852e-26	1.11762e-28	5.38723e-30	5.52702e-35	2.22037e-49						620.84	5293.46	5291.55	7.3337e-09	1.96288e-13	1.22367e-25	3.82095e-26	4.06937e-26
621.074	6.27326	6.27326	1.75041e-25	6.03271e-26	9.34696e-26	1.07033e-28	5.15525e-30	5.27307e-35	2.10129e-49						621.074	5246.29	5244.39	7.14064e-09	1.90235e-13	1.17466e-25	3.6671e-26	3.90452e-26
621.307	6.17523	6.17523	1.68045e-25	5.79048e-26	8.97132e-26	1.02505e-28	4.93337e-30	5.03089e-35	1.98865e-49						621.307	5199.5	5197.61	6.95272e-09	1.84371e-13	1.12762e-25	3.5195e-26	3.74642e-26
621.541	6.07873	6.07873	1.61331e-25	5.55808e-26	8.61092e-26	9.81715e-29	4.72114e-30	4.79995e-35	1.8821e-49						621.541	5153.1	5151.22	6.76979e-09	1.7869e-13	1.0825e-25	3.37791e-26	3.59478e-26
621.774	5.98374	5.98374	1.54888e-25	5.33511e-26	8.26516e-26	9.40227e-29	4.51813e-30	4.57972e-35	1.78131e-49						621.774	5107.08	5105.22	6.59173e-09	1.73185e-13	1.03919e-25	3.24207e-26	3.44935e-26
622.007	5.89022	5.89022	1.48706e-25	5.12117e-26	7.93343e-26	9.0051e-29	4.32394e-30	4.36969e-35	1.68597e-49						622.007	5061.45	5059.6	6.41839e-09	1.67852e-13	9.97642e-26	3.11176e-26	3.30986e-26
622.241	5.79817	5.79817	1.42773e-25	4.9159e-26	7.61515e-26	8.62488e-29	4.13818e-30	4.16939e-35	1.59578e-49						622.241	5016.19	5014.36	6.24967e-09	1.62685e-13	9.57769e-26	2.98673e-26	3.17607e-26
622.474	5.70755	5.70755	1.37079e-25	4.71895e-26	7.30977e-26	8.26088e-29	3.96048e-30	3.97835e-35	1.51045e-49						622.474	4971.32	4969.49	6.08542e-09	1.57679e-13	9.19506e-26	2.86679e-26	3.04775e-26
622.708	5.61834	5.61834	1.31614e-25	4.52997e-26	7.01677e-26	7.9124e-29	3.79049e-30	3.79616e-35	1.42973e-49						622.708	4926.81	4925	5.92554e-09	1.52828e-13	8.82787e-26	2.75171e-26	2.92466e-26
622.941	5.53053	5.53053	1.2637e-25	4.34863e-26	6.73563e-26	7.57877e-29	3.62787e-30	3.6224e-35	1.35337e-49						622.941	4882.68	4880.88	5.7699e-09	1.48129e-13	8.47551e-26	2.64129e-26	2.8066e-26
623.174	5.44408	5.44408	1.21336e-25	4.17464e-26	6.46588e-26	7.25935e-29	3.47229e-30	3.45667e-35	1.28111e-49						623.174	4838.92	4837.13	5.61839e-09	1.43575e-13	8.13735e-26	2.53536e-26	2.69335e-26
623.408	5.35898	5.35898	1.16506e-25	4.00767e-26	6.20704e-26	6.95354e-29	3.32346e-30	3.29859e-35	1.21275e-49						623.408	4795.52	4793.74	5.4709e-09	1.39163e-13	7.81283e-26	2.43372e-26	2.58472e-26
623.641	5.27521	5.27521	1.11869e-25	3.84746e-26	5.95868e-26	6.66074e-29	3.18107e-30	3.14782e-35	1.14808e-49						623.641	4752.48	4750.72	5.32732e-09	1.34888e-13	7.50139e-26	2.33619e-26	2.48052e-26
623.875	5.19275	5.19275	1.0742e-25	3.69372e-26	5.72035e-26	6.38039e-29	3.04485e-30	3.004e-35	1.08688e-49						623.875	4709.8	4708.05	5.18755e-09	1.30746e-13	7.20249e-26	2.24262e-26	2.38056e-26
624.108	5.11157	5.11157	1.03149e-25	3.54618e-26	5.49166e-26	6.11197e-29	2.91452e-30	2.86682e-35	1.02897e-49						624.108	4667.49	4665.75	5.05149e-09	1.26732e-13	6.91563e-26	2.15283e-26	2.28468e-26
624.341	5.03166	5.03166	9.90491e-26	3.4046e-26	5.27221e-26	5.85496e-29	2.78982e-30	2.73597e-35	9.74177e-50						624.341	4625.52	4623.79	4.91903e-09	1.22843e-13	6.64032e-26	2.06667e-26	2.19269e-26
624.575	4.953	4.953	9.51144e-26	3.26873e-26	5.06162e-26	5.60886e-29	2.67052e-30	2.61115e-35	9.22328e-50						624.575	4583.91	4582.19	4.79009e-09	1.19075e-13	6.37608e-26	1.984e-26	2.10445e-26
624.808	4.87557	4.87557	9.13376e-26	3.13835e-26	4.85953e-26	5.37322e-29	2.55636e-30	2.49208e-35	8.73264e-50						624.808	4542.65	4540.94	4.66455e-09	1.15424e-13	6.12247e-26	1.90468e-26	2.0198e-26
625.042	4.79934	4.79934	8.77124e-26	3.01321e-26	4.6656e-26	5.14758e-29	2.44714e-30	2.3785e-35	8.26833e-50						625.042	4501.73	4500.04	4.54235e-09	1.11885e-13	5.87905e-26	1.82855e-26	1.93859e-26
625.275	4.7243	4.7243	8.42325e-26	2.89312e-26	4.47948e-26	4.93151e-29	2.34263e-30	2.27014e-35	7.82893e-50						625.275	4461.16	4459.48	4.42338e-09	1.08457e-13	5.64541e-26	1.7555e-26	1.86067e-26
625.509	4.65044	4.65044	8.08922e-26	2.77787e-26	4.30087e-26	4.7246e-29	2.24263e-30	2.16677e-35	7.4131e-50						625.509	4420.94	4419.26	4.30755e-09	1.05134e-13	5.42115e-26	1.6854e-26	1.78593e-26
625.742	4.57773	4.57773	7.76858e-26	2.66726e-26	4.12946e-26	4.52647e-29	2.14695e-30	2.06815e-35	7.01955e-50						625.742	4381.05	4379.39	4.1948e-09	1.01915e-13	5.2059e-26	1.61813e-26	1.71421e-26
625.975	4.50615	4.50615	7.46078e-26	2.5611e-26	3.96495e-26	4.33673e-29	2.05539e-30	1.97406e-35	6.64709e-50						625.975	4341.49	4339.84	4.08502e-09	9.87953e-14	4.99928e-26	1.55357e-26	1.64541e-26
626.209	4.43569	4.43569	7.1653e-26	2.4592e-26	3.80706e-26	4.15503e-29	1.96777e-30	1.8843e-35	6.29457e-50						626.209	4302.27	4300.64	3.97815e-09	9.57721e-14	4.80095e-26	1.49162e-26	1.5794e-26
626.442	4.36633	4.36633	6.88166e-26	2.36141e-26	3.65553e-26	3.98102e-29	1.88393e-30	1.79866e-35	5.96091e-50						626.442	4263.39	4261.76	3.8741e-09	9.28424e-14	4.61058e-26	1.43216e-26	1.51606e-26
626.676	4.29806	4.29806	6.60935e-26	2.26754e-26	3.51009e-26	3.81437e-29	1.80369e-30	1.71695e-35	5.6451e-50						626.676	4224.83	4223.21	3.77281e-09	9.00033e-14	4.42783e-26	1.3751e-26	1.45529e-26
626.909	4.23085	4.23085	6.34794e-26	2.17745e-26	3.3705e-26	3.65477e-29	1.72691e-30	1.63899e-35	5.34618e-50						626.909	4186.6	4184.99	3.67419e-09	8.72521e-14	4.2524e-26	1.32033e-26	1.39698e-26
627.142	4.16469	4.16469	6.09698e-26	2.09097e-26	3.23652e-26	3.50191e-29	1.65343e-30	1.56461e-35	5.06323e-50						627.142	4148.69	4147.1	3.57818e-09	8.45858e-14	4.084e-26	1.26777e-26	1.34103e-26
627.376	4.09956	4.09956	5.85604e-26	2.00796e-26	3.10792e-26	3.35552e-29	1.58311e-30	1.49363e-35	4.79539e-50						627.376	4111.11	4109.52	3.4847e-09	8.2002e-14	3.92234e-26	1.21733e-26	1.28735e-26
627.609	4.03545	4.03545	5.62473e-26	1.92829e-26	2.98449e-26	3.21531e-29	1.51581e-30	1.42591e-35	4.54184e-50						627.609	4073.84	4072.27	3.39369e-09	7.9498e-14	3.76714e-26	1.16891e-26	1.23584e-26
627.843	3.97235	3.97235	5.40265e-26	1.85181e-26	2.86601e-26	3.08102e-29	1.4514e-30	1.36129e-35	4.30183e-50						627.843	4036.89	4035.33	3.30508e-09	7.70713e-14	3.61815e-26	1.12244e-26	1.18641e-26
628.076	3.91023	3.91022	5.18943e-26	1.77839e-26	2.75228e-26	2.9524e-29	1.38976e-30	1.29962e-35	4.07461e-50						628.076	4000.26	3998.7	3.21882e-09	7.47194e-14	3.47511e-26	1.07783e-26	1.13898e-26
628.309	3.84907	3.84907	4.98472e-26	1.70792e-26	2.64311e-26	2.8292e-29	1.33076e-30	1.24078e-35	3.85951e-50						628.309	3963.93	3962.39	3.13482e-09	7.24402e-14	3.33779e-26	1.03502e-26	1.09347e-26
628.543	3.78888	3.78888	4.78817e-26	1.64027e-26	2.53833e-26	2.7112e-29	1.27429e-30	1.18463e-35	3.65587e-50						628.543	3927.92	3926.39	3.05305e-09	7.02313e-14	3.20596e-26	9.93924e-27	1.04979e-26
628.776	3.72963	3.72962	4.59945e-26	1.57532e-26	2.43773e-26	2.59817e-29	1.22024e-30	1.13104e-35	3.46306e-50						628.776	3892.22	3890.69	2.97342e-09	6.80904e-14	3.07939e-26	9.54479e-27	1.00788e-26
629.01	3.6713	3.6713	4.41825e-26	1.51298e-26	2.34117e-26	2.4899e-29	1.16851e-30	1.07991e-35	3.28052e-50						629.01	3856.81	3855.3	2.8959e-09	6.60156e-14	2.95786e-26	9.16616e-27	9.67656e-27
629.243	3.61388	3.61388	4.24426e-26	1.45313e-26	2.24848e-26	2.38619e-29	1.11899e-30	1.0311e-35	3.10769e-50						629.243	3821.72	3820.22	2.82042e-09	6.40047e-14	2.84119e-26	8.8027e-27	9.29056e-27
629.476	3.55736	3.55736	4.0772e-26	1.39567e-26	2.15949e-26	2.28684e-29	1.0716e-30	9.84529e-36	2.94405e-50						629.476	3786.92	3785.43	2.74693e-09	6.20557e-14	2.72916e-26	8.45382e-27	8.92012e-27
629.71	3.50172	3.50172	3.91679e-26	1.34051e-26	2.07406e-26	2.19168e-29	1.02623e-30	9.40079e-36	2.7891e-50						629.71	3752.42	3750.94	2.67538e-09	6.01668e-14	2.6216e-26	8.1189e-27	8.56462e-27
629.943	3.44696	3.44696	3.76275e-26	1.28755e-26	1.99205e-26	2.10051e-29	9.82805e-31	8.97656e-36	2.64239e-50						629.943	3718.21	3716.74	2.60571e-09	5.8336e-14	2.51833e-26	7.7974e-27	8.22343e-27
630.177	3.39305	3.39305	3.61484e-26	1.23671e-26	1.91331e-26	2.01318e-29	9.41235e-31	8.57167e-36	2.50346e-50						630.177	3684.3	3682.84	2.53787e-09	5.65615e-14	2.41916e-26	7.48876e-27	7.89597e-27
630.41	3.33998	3.33998	3.4728e-26	1.18789e-26	1.83772e-26	1.92951e-29	9.01442e-31	8.18523e-36	2.3719e-50						630.41	3650.68	3649.23	2.47182e-09	5.48417e-14	2.32395e-26	7.19248e-27	7.5817e-27
630.644	3.28774	3.28774	3.3364e-26	1.14103e-26	1.76515e-26	1.84936e-29	8.63348e-31	7.81638e-36	2.24732e-50						630.644	3617.35	3615.91	2.4075e-09	5.31747e-14	2.23252e-26	6.90803e-27	7.28007e-27
630.877	3.23632	3.23632	3.20542e-26	1.09603e-26	1.69548e-26	1.77258e-29	8.26881e-31	7.46432e-36	2.12934e-50						630.877	3584.31	3582.88	2.34488e-09	5.15589e-14	2.14472e-26	6.63496e-27	6.99056e-27
631.11	3.18571	3.18571	3.07963e-26	1.05282e-26	1.62858e-26	1.69901e-29	7.9197e-31	7.12828e-36	2.01762e-50						631.11	3551.54	3550.13	2.28391e-09	4.99928e-14	2.06042e-26	6.3728e-27	6.71269e-27
631.344	3.13588	3.13588	2.95884e-26	1.01134e-26	1.56436e-26	1.62853e-29	7.58549e-31	6.80752e-36	1.91181e-50						631.344	3519.07	3517.66	2.22453e-09	4.84748e-14	1.97946e-26	6.12111e-27	6.44599e-27
631.577	3.08683	3.08683	2.84283e-26	9.71508e-27	1.50269e-26	1.56101e-29	7.26552e-31	6.50133e-36	1.8116e-50						631.577	3486.87	3485.47	2.16672e-09	4.70035e-14	1.90172e-26	5.87946e-27	6.18999e-27
631.811	3.03856	3.03855	2.73142e-26	9.33263e-27	1.44348e-26	1.49631e-29	6.95919e-31	6.20906e-36	1.71669e-50						631.811	3454.95	3453.56	2.11043e-09	4.55773e-14	1.82707e-26	5.64746e-27	5.94427e-27
632.044	2.99103	2.99103	2.62443e-26	8.96539e-27	1.38663e-26	1.43432e-29	6.66591e-31	5.93006e-36	1.62679e-50						632.044	3423.3	3421.92	2.05561e-09	4.41948e-14	1.75538e-26	5.4247e-27	5.70841e-27
632.277	2.94425	2.94425	2.52167e-26	8.61275e-27	1.33204e-26	1.37493e-29	6.38512e-31	5.66372e-36	1.54165e-50						632.277	3391.93	3390.56	2.00224e-09	4.28548e-14	1.68653e-26	5.21083e-27	5.482e-27
632.511	2.8982	2.8982	2.42297e-26	8.27414e-27	1.27962e-26	1.31803e-29	6.11629e-31	5.40947e-36	1.46101e-50						632.511	3360.83	3359.47	1.95026e-09	4.15558e-14	1.62041e-26	5.00548e-27	5.26467e-27
632.744	2.85287	2.85287	2.32818e-26	7.94898e-27	1.22929e-26	1.2635e-29	5.85888e-31	5.16674e-36	1.38462e-50						632.744	3330	3328.65	1.89965e-09	4.02967e-14	1.55691e-26	4.80831e-27	5.05605e-27
632.978	2.80825	2.80825	2.23714e-26	7.63673e-27	1.18096e-26	1.21125e-29	5.61243e-31	4.93501e-36	1.31227e-50						632.978	3299.44	3298.09	1.85037e-09	3.90762e-14	1.49592e-26	4.61899e-27	4.85579e-27
633.211	2.76433	2.76433	2.1497e-26	7.33689e-27	1.13455e-26	1.16119e-29	5.37645e-31	4.71379e-36	1.24373e-50						633.211	3269.14	3267.8	1.80238e-09	3.7893e-14	1.43735e-26	4.43721e-27	4.66354e-27
633.444	2.7211	2.7211	2.06571e-26	7.04894e-27	1.08998e-26	1.11321e-29	5.15049e-31	4.50258e-36	1.1788e-50						633.444	3239.1	3237.78	1.75565e-09	3.67461e-14	1.3811e-26	4.26266e-27	4.47899e-27
633.678	2.67854	2.67854	1.98504e-26	6.77242e-27	1.04718e-26	1.06724e-29	4.93413e-31	4.30093e-36	1.11729e-50						633.678	3209.32	3208.01	1.71014e-09	3.56343e-14	1.32708e-26	4.09504e-27	4.30182e-27
633.911	2.63665	2.63665	1.90755e-26	6.50686e-27	1.00608e-26	1.02319e-29	4.72696e-31	4.1084e-36	1.05902e-50						633.911	3179.81	3178.5	1.66583e-09	3.45565e-14	1.27518e-26	3.93409e-27	4.13173e-27
634.145	2.59541	2.59541	1.83312e-26	6.25182e-27	9.66614e-27	9.80978e-30	4.52857e-31	3.92458e-36	1.00382e-50						634.145	3150.55	3149.25	1.62267e-09	3.35117e-14	1.22534e-26	3.77953e-27	3.96843e-27
634.378	2.55482	2.55482	1.76163e-26	6.00689e-27	9.2871e-27	9.40524e-30	4.3386e-31	3.74906e-36	9.51525e-51						634.378	3121.54	3120.25	1.58065e-09	3.24989e-14	1.17747e-26	3.63111e-27	3.81167e-27
634.612	2.51486	2.51486	1.69295e-26	5.77166e-27	8.92309e-27	9.01756e-30	4.15668e-31	3.58148e-36	9.01977e-51						634.612	3092.79	3091.51	1.53973e-09	3.1517e-14	1.13149e-26	3.48858e-27	3.66116e-27
634.845	2.47553	2.47553	1.62699e-26	5.54574e-27	8.5735e-27	8.64602e-30	3.98246e-31	3.42146e-36	8.55033e-51						634.845	3064.29	3063.02	1.49988e-09	3.05651e-14	1.08733e-26	3.35171e-27	3.51665e-27
635.078	2.43682	2.43681	1.56361e-26	5.32876e-27	8.23775e-27	8.28995e-30	3.81563e-31	3.26866e-36	8.10556e-51						635.078	3036.03	3034.77	1.46107e-09	2.96423e-14	1.04491e-26	3.22026e-27	3.37792e-27
635.312	2.39871	2.39871	1.50274e-26	5.12036e-27	7.9153e-27	7.94871e-30	3.65586e-31	3.12276e-36	7.68413e-51						635.312	3008.03	3006.77	1.42328e-09	2.87476e-14	1.00416e-26	3.09403e-27	3.24471e-27
635.545	2.36119	2.36119	1.44426e-26	4.9202e-27	7.6056e-27	7.62165e-30	3.50285e-31	2.98343e-36	7.28481e-51						635.545	2980.26	2979.02	1.38647e-09	2.78803e-14	9.65013e-27	2.97279e-27	3.11682e-27
635.779	2.32427	2.32427	1.38808e-26	4.72794e-27	7.30815e-27	7.3082e-30	3.35631e-31	2.85038e-36	6.90644e-51						635.779	2952.74	2951.51	1.35063e-09	2.70394e-14	9.27412e-27	2.85636e-27	2.99402e-27
636.012	2.28792	2.28792	1.33411e-26	4.54328e-27	7.02246e-27	7.00778e-30	3.21596e-31	2.72333e-36	6.5479e-51						636.012	2925.47	2924.24	1.31572e-09	2.62242e-14	8.91292e-27	2.74454e-27	2.87611e-27
636.245	2.25214	2.25214	1.28226e-26	4.36592e-27	6.74806e-27	6.71983e-30	3.08154e-31	2.602e-36	6.20815e-51						636.245	2898.43	2897.21	1.28173e-09	2.54339e-14	8.56594e-27	2.63714e-27	2.76289e-27
636.479	2.21692	2.21692	1.23245e-26	4.19555e-27	6.48449e-27	6.44384e-30	2.95281e-31	2.48613e-36	5.88619e-51						636.479	2871.62	2870.41	1.24863e-09	2.46676e-14	8.23261e-27	2.53399e-27	2.65418e-27
636.712	2.18225	2.18225	1.18459e-26	4.0319e-27	6.23134e-27	6.17931e-30	2.8295e-31	2.37547e-36	5.58109e-51						636.712	2845.06	2843.85	1.21638e-09	2.39247e-14	7.9124e-27	2.43492e-27	2.54979e-27
636.946	2.14813	2.14813	1.13861e-26	3.8747e-27	5.98817e-27	5.92575e-30	2.7114e-31	2.26979e-36	5.29194e-51						636.946	2818.72	2817.53	1.18499e-09	2.32045e-14	7.60477e-27	2.33977e-27	2.44955e-27
637.179	2.11453	2.11453	1.09444e-26	3.7237e-27	5.75459e-27	5.68271e-30	2.59828e-31	2.16885e-36	5.01791e-51						637.179	2792.62	2791.43	1.15441e-09	2.25061e-14	7.30924e-27	2.24837e-27	2.3533e-27
637.412	2.08147	2.08147	1.052e-26	3.57865e-27	5.53023e-27	5.44974e-30	2.48993e-31	2.07245e-36	4.75821e-51						637.412	2766.74	2765.57	1.12463e-09	2.18291e-14	7.02531e-27	2.16058e-27	2.26087e-27
637.646	2.04892	2.04892	1.01122e-26	3.43931e-27	5.31471e-27	5.22642e-30	2.38615e-31	1.98038e-36	4.51207e-51						637.646	2741.1	2739.93	1.09562e-09	2.11726e-14	6.75254e-27	2.07626e-27	2.1721e-27
637.879	2.01688	2.01688	9.72039e-27	3.30545e-27	5.10767e-27	5.01235e-30	2.28673e-31	1.89244e-36	4.27878e-51						637.879	2715.68	2714.52	1.06737e-09	2.05361e-14	6.49047e-27	1.99526e-27	2.08686e-27
638.113	1.98535	1.98535	9.34393e-27	3.17686e-27	4.90879e-27	4.80714e-30	2.19151e-31	1.80845e-36	4.05766e-51						638.113	2690.48	2689.33	1.03986e-09	1.9919e-14	6.23868e-27	1.91746e-27	2.00501e-27
638.346	1.9543	1.9543	8.98222e-27	3.05332e-27	4.71774e-27	4.61043e-30	2.10029e-31	1.72822e-36	3.84808e-51						638.346	2665.5	2664.36	1.01307e-09	1.93206e-14	5.99677e-27	1.84273e-27	1.92639e-27
638.58	1.92375	1.92375	8.63466e-27	2.93465e-27	4.53421e-27	4.42184e-30	2.0129e-31	1.65159e-36	3.64943e-51						638.58	2640.75	2639.62	9.86973e-10	1.87404e-14	5.76434e-27	1.77093e-27	1.8509e-27
638.813	1.89367	1.89367	8.30069e-27	2.82063e-27	4.35789e-27	4.24106e-30	1.92919e-31	1.57839e-36	3.46112e-51						638.813	2616.21	2615.09	9.61557e-10	1.81778e-14	5.54101e-27	1.70197e-27	1.77839e-27
639.046	1.86406	1.86406	7.97979e-27	2.7111e-27	4.1885e-27	4.06774e-30	1.849e-31	1.50847e-36	3.28262e-51						639.046	2591.9	2590.78	9.36802e-10	1.76323e-14	5.32644e-27	1.63572e-27	1.70876e-27
639.28	1.83492	1.83492	7.67142e-27	2.60586e-27	4.02577e-27	3.90158e-30	1.77218e-31	1.44167e-36	3.11341e-51						639.28	2567.79	2566.68	9.12693e-10	1.71034e-14	5.12026e-27	1.57208e-27	1.64188e-27
639.513	1.80623	1.80623	7.3751e-27	2.50475e-27	3.86943e-27	3.74229e-30	1.69858e-31	1.37787e-36	2.95301e-51						639.513	2543.9	2542.8	8.8921e-10	1.65905e-14	4.92215e-27	1.51094e-27	1.57765e-27
639.747	1.77799	1.77799	7.09035e-27	2.40761e-27	3.71923e-27	3.58956e-30	1.62807e-31	1.31691e-36	2.80095e-51						639.747	2520.22	2519.13	8.66339e-10	1.60932e-14	4.73179e-27	1.45221e-27	1.51595e-27
639.98	1.7502	1.7502	6.81672e-27	2.31428e-27	3.57492e-27	3.44314e-30	1.56052e-31	1.25868e-36	2.65679e-51						639.98	2496.75	2495.66	8.44063e-10	1.56109e-14	4.54887e-27	1.39578e-27	1.4567e-27
640.213	1.72284	1.72284	6.55376e-27	2.2246e-27	3.43628e-27	3.30275e-30	1.49581e-31	1.20306e-36	2.52012e-51						640.213	2473.49	2472.41	8.22366e-10	1.51433e-14	4.3731e-27	1.34157e-27	1.39979e-27
640.447	1.6959	1.6959	6.30106e-27	2.13844e-27	3.30307e-27	3.16814e-30	1.4338e-31	1.14991e-36	2.39054e-51						640.447	2450.43	2449.36	8.01233e-10	1.46899e-14	4.2042e-27	1.28949e-27	1.34512e-27
640.68	1.66939	1.66939	6.0582e-27	2.05565e-27	3.17508e-27	3.03908e-30	1.37439e-31	1.09914e-36	2.26769e-51						640.68	2427.58	2426.52	7.8065e-10	1.42502e-14	4.04189e-27	1.23945e-27	1.29262e-27
640.914	1.6433	1.6433	5.82481e-27	1.9761e-27	3.0521e-27	2.91534e-30	1.31747e-31	1.05063e-36	2.15122e-51						640.914	2404.94	2403.88	7.60601e-10	1.38238e-14	3.88592e-27	1.19137e-27	1.24218e-27
641.147	1.61761	1.61761	5.60051e-27	1.89967e-27	2.93394e-27	2.79669e-30	1.26293e-31	1.00429e-36	2.04078e-51						641.147	2382.49	2381.44	7.41073e-10	1.34103e-14	3.73603e-27	1.14518e-27	1.19374e-27
641.38	1.59233	1.59233	5.38495e-27	1.82622e-27	2.8204e-27	2.68291e-30	1.21068e-31	9.60007e-37	1.93606e-51						641.38	2360.24	2359.2	7.22052e-10	1.30093e-14	3.59198e-27	1.1008e-27	1.1472e-27
641.614	1.56744	1.56744	5.17777e-27	1.75564e-27	2.7113e-27	2.57382e-30	1.16061e-31	9.177e-37	1.83677e-51						641.614	2338.2	2337.16	7.03525e-10	1.26205e-14	3.45355e-27	1.05816e-27	1.1025e-27
641.847	1.54294	1.54294	4.97864e-27	1.68782e-27	2.60647e-27	2.46921e-30	1.11263e-31	8.77276e-37	1.74261e-51						641.847	2316.34	2315.32	6.85479e-10	1.22434e-14	3.32052e-27	1.01719e-27	1.05956e-27
642.081	1.51882	1.51882	4.78726e-27	1.62265e-27	2.50574e-27	2.36889e-30	1.06665e-31	8.38651e-37	1.65333e-51						642.081	2294.69	2293.67	6.67901e-10	1.18777e-14	3.19266e-27	9.77823e-28	1.01831e-27
642.314	1.49509	1.49509	4.60332e-27	1.56002e-27	2.40895e-27	2.2727e-30	1.0226e-31	8.01745e-37	1.56867e-51						642.314	2273.22	2272.21	6.50779e-10	1.1523e-14	3.06978e-27	9.39995e-28	9.78683e-28
642.548	1.47172	1.47172	4.42653e-27	1.49984e-27	2.31593e-27	2.18045e-30	9.80383e-32	7.66479e-37	1.48838e-51						642.548	2251.95	2250.94	6.341e-10	1.11791e-14	2.95169e-27	9.03648e-28	9.40615e-28
642.781	1.44872	1.44872	4.25659e-27	1.44201e-27	2.22654e-27	2.09199e-30	9.39929e-32	7.3278e-37	1.41224e-51						642.781	2230.87	2229.87	6.17855e-10	1.08456e-14	2.83818e-27	8.68721e-28	9.04044e-28
643.014	1.42608	1.42608	4.09326e-27	1.38642e-27	2.14065e-27	2.00716e-30	9.01162e-32	7.00578e-37	1.34003e-51						643.014	2209.97	2208.98	6.0203e-10	1.05221e-14	2.72909e-27	8.35159e-28	8.68911e-28
643.248	1.4038	1.4038	3.93626e-27	1.33301e-27	2.0581e-27	1.9258e-30	8.64011e-32	6.69806e-37	1.27155e-51						643.248	2189.27	2188.28	5.86615e-10	1.02084e-14	2.62424e-27	8.02907e-28	8.35158e-28
643.481	1.38186	1.38186	3.78534e-27	1.28167e-27	1.97877e-27	1.84778e-30	8.28407e-32	6.40399e-37	1.2066e-51						643.481	2168.74	2167.77	5.716e-10	9.90414e-15	2.52346e-27	7.71915e-28	8.02731e-28
643.715	1.36027	1.36027	3.64028e-27	1.23234e-27	1.90253e-27	1.77295e-30	7.94287e-32	6.12297e-37	1.145e-51						643.715	2148.41	2147.44	5.56973e-10	9.60906e-15	2.4266e-27	7.42133e-28	7.71576e-28
643.948	1.33902	1.33902	3.50084e-27	1.18492e-27	1.82927e-27	1.70118e-30	7.61587e-32	5.8544e-37	1.08657e-51						643.948	2128.25	2127.29	5.42725e-10	9.32289e-15	2.33349e-27	7.13512e-28	7.41644e-28
644.181	1.3181	1.3181	3.3668e-27	1.13935e-27	1.75885e-27	1.63235e-30	7.30247e-32	5.59774e-37	1.03115e-51						644.181	2108.28	2107.32	5.28845e-10	9.04533e-15	2.244e-27	6.86007e-28	7.12886e-28
644.415	1.2975	1.2975	3.23795e-27	1.09555e-27	1.69118e-27	1.56634e-30	7.00211e-32	5.35245e-37	9.7859e-52						644.415	2088.48	2087.53	5.15325e-10	8.77614e-15	2.15797e-27	6.59574e-28	6.85255e-28
644.648	1.27723	1.27723	3.11408e-27	1.05345e-27	1.62613e-27	1.50302e-30	6.71424e-32	5.11801e-37	9.2873e-52						644.648	2068.86	2067.92	5.02154e-10	8.51505e-15	2.07528e-27	6.3417e-28	6.58707e-28
644.882	1.25728	1.25728	2.995e-27	1.01299e-27	1.56362e-27	1.44229e-30	6.43832e-32	4.89395e-37	8.81435e-52						644.882	2049.42	2048.48	4.89324e-10	8.26182e-15	1.99579e-27	6.09756e-28	6.33198e-28
645.115	1.23764	1.23764	2.88053e-27	9.74102e-28	1.50354e-27	1.38404e-30	6.17387e-32	4.6798e-37	8.36571e-52						645.115	2030.15	2029.22	4.76826e-10	8.01621e-15	1.91938e-27	5.86292e-28	6.08689e-28
645.348	1.2183	1.2183	2.77048e-27	9.36721e-28	1.44579e-27	1.32817e-30	5.92039e-32	4.47512e-37	7.94012e-52						645.348	2011.06	2010.14	4.6465e-10	7.77799e-15	1.84593e-27	5.63741e-28	5.85138e-28
645.582	1.19927	1.19927	2.66469e-27	9.0079e-28	1.39028e-27	1.27458e-30	5.67744e-32	4.27948e-37	7.53639e-52						645.582	1992.14	1991.22	4.52789e-10	7.54693e-15	1.77532e-27	5.42067e-28	5.62509e-28
645.815	1.18054	1.18054	2.56297e-27	8.66253e-28	1.33693e-27	1.22317e-30	5.44456e-32	4.09249e-37	7.15337e-52						645.815	1973.38	1972.48	4.41234e-10	7.32282e-15	1.70745e-27	5.21236e-28	5.40764e-28
646.049	1.1621	1.1621	2.46518e-27	8.33055e-28	1.28565e-27	1.17386e-30	5.22133e-32	3.91375e-37	6.79001e-52						646.049	1954.8	1953.9	4.29978e-10	7.10544e-15	1.64219e-27	5.01214e-28	5.1987e-28
646.282	1.14395	1.14395	2.37117e-27	8.01143e-28	1.23635e-27	1.12656e-30	5.00736e-32	3.74289e-37	6.44528e-52						646.282	1936.39	1935.49	4.19012e-10	6.89459e-15	1.57946e-27	4.81969e-28	4.99791e-28
646.516	1.12609	1.12609	2.28078e-27	7.70467e-28	1.18897e-27	1.08119e-30	4.80224e-32	3.57957e-37	6.11821e-52						646.516	1918.14	1917.25	4.08329e-10	6.69007e-15	1.51915e-27	4.63472e-28	4.80497e-28
646.749	1.1085	1.1085	2.19387e-27	7.40978e-28	1.14343e-27	1.03766e-30	4.60562e-32	3.42346e-37	5.8079e-52						646.749	1900.05	1899.17	3.97922e-10	6.49169e-15	1.46117e-27	4.45692e-28	4.61955e-28
646.982	1.09119	1.09119	2.11032e-27	7.12631e-28	1.09964e-27	9.95902e-31	4.41714e-32	3.27422e-37	5.51348e-52						646.982	1882.13	1881.26	3.87782e-10	6.29926e-15	1.40542e-27	4.28602e-28	4.44137e-28
647.216	1.07415	1.07415	2.02998e-27	6.8538e-28	1.05756e-27	9.55845e-31	4.23645e-32	3.13155e-37	5.23412e-52						647.216	1864.38	1863.51	3.77905e-10	6.11261e-15	1.35183e-27	4.12174e-28	4.27014e-28
647.449	1.05738	1.05738	1.95273e-27	6.59183e-28	1.0171e-27	9.17417e-31	4.06323e-32	2.99517e-37	4.96905e-52						647.449	1846.78	1845.91	3.68282e-10	5.93155e-15	1.3003e-27	3.96383e-28	4.10559e-28
647.683	1.04087	1.04087	1.87845e-27	6.33998e-28	9.78203e-28	8.8055e-31	3.89718e-32	2.86479e-37	4.71753e-52						647.683	1829.34	1828.48	3.58907e-10	5.75592e-15	1.25076e-27	3.81204e-28	3.94744e-28
647.916	1.02462	1.02462	1.80703e-27	6.09786e-28	9.40813e-28	8.4518e-31	3.73798e-32	2.74014e-37	4.47886e-52						647.916	1812.06	1811.21	3.49773e-10	5.58555e-15	1.20313e-27	3.66613e-28	3.79545e-28
648.149	1.00862	1.00862	1.73836e-27	5.86509e-28	9.04869e-28	8.11247e-31	3.58535e-32	2.62097e-37	4.25238e-52						648.149	1794.93	1794.09	3.40874e-10	5.42028e-15	1.15733e-27	3.52586e-28	3.64939e-28
648.383	0.99288	0.99288	1.67233e-27	5.64131e-28	8.70312e-28	7.78691e-31	3.43902e-32	2.50704e-37	4.03747e-52						648.383	1777.97	1777.13	3.32205e-10	5.25997e-15	1.11329e-27	3.39102e-28	3.509e-28
648.616	0.97738	0.97738	1.60883e-27	5.42616e-28	8.3709e-28	7.47456e-31	3.29873e-32	2.39811e-37	3.83351e-52						648.616	1761.15	1760.32	3.23758e-10	5.10445e-15	1.07095e-27	3.26139e-28	3.37407e-28
648.85	0.96212	0.96212	1.54777e-27	5.2193e-28	8.05151e-28	7.17487e-31	3.16423e-32	2.29397e-37	3.63996e-52						648.85	1744.49	1743.66	3.15529e-10	4.95358e-15	1.03024e-27	3.13677e-28	3.24439e-28
649.083	0.9471	0.9471	1.48905e-27	5.02042e-28	7.74443e-28	6.88733e-31	3.03527e-32	2.19439e-37	3.45627e-52						649.083	1727.98	1727.16	3.07512e-10	4.80723e-15	9.91089e-28	3.01697e-28	3.11975e-28
649.316	0.93232	0.93232	1.43259e-27	4.8292e-28	7.4492e-28	6.61143e-31	2.91162e-32	2.09918e-37	3.28194e-52						649.316	1711.62	1710.8	2.997e-10	4.66525e-15	9.53445e-28	2.90179e-28	2.99995e-28
649.55	0.91777	0.91777	1.37829e-27	4.64535e-28	7.16535e-28	6.34671e-31	2.79306e-32	2.00815e-37	3.11649e-52						649.55	1695.4	1694.6	2.9209e-10	4.52752e-15	9.17246e-28	2.79106e-28	2.88481e-28
649.783	0.90344	0.90344	1.32607e-27	4.46857e-28	6.89243e-28	6.0927e-31	2.67938e-32	1.9211e-37	2.95945e-52						649.783	1679.34	1678.54	2.84675e-10	4.3939e-15	8.82437e-28	2.68461e-28	2.77413e-28
650.017	0.88935	0.88935	1.27585e-27	4.2986e-28	6.63003e-28	5.84897e-31	2.57038e-32	1.83787e-37	2.81041e-52						650.017	1663.42	1662.63	2.7745e-10	4.26427e-15	8.48964e-28	2.58225e-28	2.66774e-28
650.25	0.87547	0.87547	1.22756e-27	4.13516e-28	6.37772e-28	5.6151e-31	2.46586e-32	1.75828e-37	2.66894e-52						650.25	1647.65	1646.86	2.70411e-10	4.13851e-15	8.16775e-28	2.48385e-28	2.56548e-28
650.483	0.86181	0.86181	1.18111e-27	3.978e-28	6.13513e-28	5.39068e-31	2.36563e-32	1.68217e-37	2.53466e-52						650.483	1632.02	1631.23	2.63553e-10	4.0165e-15	7.8582e-28	2.38923e-28	2.46718e-28
650.717	0.84836	0.84836	1.13644e-27	3.82689e-28	5.90186e-28	5.17533e-31	2.26953e-32	1.60939e-37	2.4072e-52						650.717	1616.53	1615.75	2.56871e-10	3.89814e-15	7.56051e-28	2.29826e-28	2.3727e-28
650.95	0.83512	0.83512	1.09348e-27	3.68158e-28	5.67757e-28	4.96867e-31	2.17737e-32	1.5398e-37	2.28621e-52						650.95	1601.19	1600.41	2.5036e-10	3.7833e-15	7.27423e-28	2.21079e-28	2.28187e-28
651.184	0.8221	0.82209	1.05216e-27	3.54185e-28	5.46189e-28	4.77036e-31	2.08899e-32	1.47324e-37	2.17136e-52						651.184	1585.98	1585.21	2.44016e-10	3.67189e-15	6.9989e-28	2.12669e-28	2.19455e-28
651.417	0.80927	0.80927	1.01242e-27	3.40748e-28	5.2545e-28	4.58004e-31	2.00424e-32	1.40959e-37	2.06233e-52						651.417	1570.91	1570.15	2.37835e-10	3.5638e-15	6.73412e-28	2.04583e-28	2.11062e-28
651.651	0.79665	0.79665	9.74199e-28	3.27827e-28	5.05507e-28	4.39741e-31	1.92297e-32	1.34872e-37	1.95883e-52						651.651	1555.99	1555.23	2.31812e-10	3.45893e-15	6.47946e-28	1.96807e-28	2.02993e-28
651.884	0.78422	0.78422	9.37436e-28	3.15401e-28	4.86329e-28	4.22213e-31	1.84502e-32	1.29051e-37	1.86058e-52						651.884	1541.19	1540.44	2.25944e-10	3.35718e-15	6.23454e-28	1.8933e-28	1.95236e-28
652.117	0.77199	0.77199	9.02076e-28	3.03451e-28	4.67888e-28	4.05392e-31	1.77027e-32	1.23484e-37	1.7673e-52						652.117	1526.54	1525.79	2.20226e-10	3.25847e-15	5.99899e-28	1.8214e-28	1.87778e-28
652.351	0.75995	0.75995	8.68065e-28	2.91959e-28	4.50153e-28	3.89248e-31	1.69858e-32	1.18159e-37	1.67874e-52						652.351	1512.01	1511.27	2.14654e-10	3.16269e-15	5.77243e-28	1.75227e-28	1.80609e-28
652.584	0.7481	0.7481	8.3535e-28	2.80908e-28	4.33098e-28	3.73755e-31	1.62983e-32	1.13066e-37	1.59466e-52						652.584	1497.62	1496.89	2.09225e-10	3.06976e-15	5.55453e-28	1.68578e-28	1.73716e-28
652.818	0.73643	0.73643	8.03882e-28	2.70279e-28	4.16696e-28	3.58884e-31	1.56389e-32	1.08195e-37	1.51483e-52						652.818	1483.37	1482.64	2.03935e-10	2.97959e-15	5.34494e-28	1.62185e-28	1.6709e-28
653.051	0.72495	0.72495	7.73613e-28	2.60057e-28	4.00923e-28	3.44612e-31	1.50064e-32	1.03536e-37	1.43904e-52						653.051	1469.24	1468.52	1.9878e-10	2.8921e-15	5.14335e-28	1.56037e-28	1.60719e-28
653.284	0.71364	0.71364	7.44497e-28	2.50226e-28	3.85753e-28	3.30914e-31	1.43999e-32	9.90799e-38	1.36707e-52						653.284	1455.24	1454.52	1.93757e-10	2.80721e-15	4.94945e-28	1.50125e-28	1.54594e-28
653.518	0.70252	0.70252	7.16488e-28	2.40771e-28	3.71164e-28	3.17766e-31	1.38181e-32	9.48175e-38	1.29874e-52						653.518	1441.37	1440.66	1.88863e-10	2.72485e-15	4.76294e-28	1.44439e-28	1.48704e-28
653.751	0.69156	0.69156	6.89546e-28	2.31677e-28	3.57133e-28	3.05146e-31	1.326e-32	9.07404e-38	1.23386e-52						653.751	1427.63	1426.93	1.84094e-10	2.64493e-15	4.58354e-28	1.38971e-28	1.43042e-28
653.985	0.68078	0.68078	6.63627e-28	2.2293e-28	3.43638e-28	2.93033e-31	1.27248e-32	8.68404e-38	1.17225e-52						653.985	1414.02	1413.32	1.79447e-10	2.56738e-15	4.41097e-28	1.33712e-28	1.37598e-28
654.218	0.67017	0.67017	6.38694e-28	2.14517e-28	3.30658e-28	2.81406e-31	1.22113e-32	8.31098e-38	1.11374e-52						654.218	1400.53	1399.83	1.74918e-10	2.49214e-15	4.24497e-28	1.28655e-28	1.32363e-28
654.451	0.65972	0.65972	6.14708e-28	2.06426e-28	3.18175e-28	2.70245e-31	1.17189e-32	7.95412e-38	1.05818e-52						654.451	1387.16	1386.47	1.70505e-10	2.41912e-15	4.08529e-28	1.23791e-28	1.27329e-28
654.685	0.64944	0.64944	5.91634e-28	1.98643e-28	3.06168e-28	2.59532e-31	1.12465e-32	7.61274e-38	1.00542e-52						654.685	1373.92	1373.23	1.66205e-10	2.34828e-15	3.93168e-28	1.19113e-28	1.2249e-28
654.918	0.63932	0.63932	5.69435e-28	1.91156e-28	2.94619e-28	2.49248e-31	1.07933e-32	7.28617e-38	9.55319e-53						654.918	1360.8	1360.12	1.62014e-10	2.27953e-15	3.78392e-28	1.14614e-28	1.17836e-28
655.152	0.62936	0.62936	5.48078e-28	1.83955e-28	2.83511e-28	2.39376e-31	1.03586e-32	6.97376e-38	9.07736e-53						655.152	1347.8	1347.12	1.57931e-10	2.21282e-15	3.64177e-28	1.10286e-28	1.13361e-28
655.385	0.61955	0.61955	5.27532e-28	1.77029e-28	2.72826e-28	2.299e-31	9.94163e-33	6.67488e-38	8.62545e-53						655.385	1334.92	1334.25	1.53951e-10	2.14808e-15	3.50502e-28	1.06124e-28	1.09057e-28
655.619	0.6099	0.6099	5.07764e-28	1.70366e-28	2.62549e-28	2.20803e-31	9.54161e-33	6.38894e-38	8.19626e-53						655.619	1322.16	1321.49	1.50073e-10	2.08527e-15	3.37346e-28	1.02121e-28	1.04919e-28
655.852	0.60039	0.60039	4.88746e-28	1.63957e-28	2.52663e-28	2.1207e-31	9.15785e-33	6.11539e-38	7.78863e-53						655.852	1309.51	1308.85	1.46294e-10	2.02431e-15	3.2469e-28	9.82699e-29	1.0094e-28
656.085	0.59104	0.59104	4.70448e-28	1.57791e-28	2.43154e-28	2.03685e-31	8.7897e-33	5.85367e-38	7.40147e-53						656.085	1296.99	1296.33	1.42612e-10	1.96515e-15	3.12514e-28	9.45661e-29	9.71136e-29
656.319	0.58183	0.58183	4.52842e-28	1.5186e-28	2.34006e-28	1.95637e-31	8.43652e-33	5.60326e-38	7.03374e-53						656.319	1284.58	1283.93	1.39023e-10	1.90775e-15	3.008e-28	9.10035e-29	9.34337e-29
656.552	0.57277	0.57277	4.35903e-28	1.46155e-28	2.25207e-28	1.87909e-31	8.09768e-33	5.36369e-38	6.68445e-53						656.552	1272.28	1271.63	1.35525e-10	1.85204e-15	2.89529e-28	8.75766e-29	8.98948e-29
656.786	0.56385	0.56385	4.19605e-28	1.40666e-28	2.16742e-28	1.8049e-31	7.77259e-33	5.13446e-38	6.35267e-53						656.786	1260.1	1259.46	1.32117e-10	1.79798e-15	2.78686e-28	8.42802e-29	8.64914e-29
657.019	0.55506	0.55506	4.03923e-28	1.35386e-28	2.08599e-28	1.73368e-31	7.4607e-33	4.91514e-38	6.03752e-53						657.019	1248.03	1247.39	1.28795e-10	1.74552e-15	2.68254e-28	8.11093e-29	8.32184e-29
657.252	0.54642	0.54642	3.88834e-28	1.30306e-28	2.00765e-28	1.66529e-31	7.16146e-33	4.70528e-38	5.73816e-53						657.252	1236.07	1235.44	1.25558e-10	1.6946e-15	2.58216e-28	7.8059e-29	8.00706e-29
657.486	0.53791	0.53791	3.74315e-28	1.25419e-28	1.93229e-28	1.59964e-31	6.87436e-33	4.50448e-38	5.45378e-53						657.486	1224.22	1223.6	1.22403e-10	1.64519e-15	2.48559e-28	7.51247e-29	7.70432e-29
657.719	0.52953	0.52953	3.60344e-28	1.20717e-28	1.85979e-28	1.5366e-31	6.59889e-33	4.31233e-38	5.18363e-53						657.719	1212.49	1211.86	1.19329e-10	1.59724e-15	2.39266e-28	7.2302e-29	7.41316e-29
657.953	0.52129	0.52129	3.46901e-28	1.16194e-28	1.79004e-28	1.47607e-31	6.33458e-33	4.12847e-38	4.92699e-53						657.953	1200.86	1200.24	1.16332e-10	1.5507e-15	2.30325e-28	6.95866e-29	7.13312e-29
658.186	0.51317	0.51317	3.33965e-28	1.11842e-28	1.72293e-28	1.41795e-31	6.08098e-33	3.95254e-38	4.68318e-53						658.186	1189.34	1188.72	1.13412e-10	1.50554e-15	2.21722e-28	6.69742e-29	6.86378e-29
658.419	0.50518	0.50518	3.21516e-28	1.07655e-28	1.65837e-28	1.36215e-31	5.83763e-33	3.78417e-38	4.45155e-53						658.419	1177.92	1177.31	1.10566e-10	1.4617e-15	2.13444e-28	6.44611e-29	6.60473e-29
658.653	0.49732	0.49732	3.09537e-28	1.03626e-28	1.59626e-28	1.30856e-31	5.60414e-33	3.62306e-38	4.23148e-53						658.653	1166.61	1166.01	1.07792e-10	1.41916e-15	2.05478e-28	6.20433e-29	6.35556e-29
658.886	0.48958	0.48958	2.9801e-28	9.97498e-29	1.5365e-28	1.25711e-31	5.38008e-33	3.46888e-38	4.0224e-53						658.886	1155.41	1154.81	1.05089e-10	1.37787e-15	1.97813e-28	5.97173e-29	6.11591e-29
659.12	0.48196	0.48196	2.86916e-28	9.60203e-29	1.479e-28	1.2077e-31	5.16508e-33	3.32133e-38	3.82375e-53						659.12	1144.31	1143.72	1.02455e-10	1.3378e-15	1.90438e-28	5.74794e-29	5.88539e-29
659.353	0.47446	0.47446	2.7624e-28	9.24318e-29	1.42368e-28	1.16026e-31	4.95877e-33	3.18012e-38	3.63501e-53						659.353	1133.32	1132.73	9.98868e-11	1.29891e-15	1.8334e-28	5.53264e-29	5.66365e-29
659.587	0.46708	0.46708	2.65966e-28	8.89789e-29	1.37045e-28	1.1147e-31	4.76079e-33	3.04498e-38	3.45567e-53						659.587	1122.43	1121.84	9.73842e-11	1.26116e-15	1.7651e-28	5.32549e-29	5.45037e-29
659.82	0.45981	0.45981	2.56079e-28	8.56565e-29	1.31923e-28	1.07095e-31	4.5708e-33	2.91565e-38	3.28527e-53						659.82	1111.63	1111.05	9.49451e-11	1.22452e-15	1.69937e-28	5.12619e-29	5.24521e-29
660.053	0.45265	0.45265	2.46563e-28	8.24595e-29	1.26995e-28	1.02894e-31	4.38847e-33	2.79186e-38	3.12335e-53						660.053	1100.94	1100.36	9.25678e-11	1.18896e-15	1.63612e-28	4.93443e-29	5.04786e-29
660.287	0.44561	0.44561	2.37405e-28	7.93833e-29	1.22253e-28	9.88588e-32	4.2135e-33	2.67339e-38	2.96948e-53						660.287	1090.35	1089.78	9.02507e-11	1.15445e-15	1.57525e-28	4.74992e-29	4.85802e-29
660.52	0.43868	0.43868	2.28591e-28	7.64231e-29	1.1769e-28	9.4984e-32	4.04558e-33	2.55999e-38	2.82327e-53						660.52	1079.86	1079.29	8.79924e-11	1.12095e-15	1.51667e-28	4.57239e-29	4.67539e-29
660.754	0.43185	0.43185	2.20107e-28	7.35745e-29	1.133e-28	9.12627e-32	3.88443e-33	2.45146e-38	2.68433e-53						660.754	1069.46	1068.9	8.57913e-11	1.08843e-15	1.46029e-28	4.40158e-29	4.49972e-29
660.987	0.42514	0.42514	2.11943e-28	7.08334e-29	1.09075e-28	8.76889e-32	3.72977e-33	2.34758e-38	2.55229e-53						660.987	1059.16	1058.6	8.36459e-11	1.05687e-15	1.40604e-28	4.23721e-29	4.33071e-29
661.22	0.41853	0.41853	2.04084e-28	6.81955e-29	1.05009e-28	8.42566e-32	3.58133e-33	2.24815e-38	2.42681e-53						661.22	1048.96	1048.41	8.15548e-11	1.02624e-15	1.35382e-28	4.07906e-29	4.16813e-29
661.454	0.41202	0.41202	1.96521e-28	6.5657e-29	1.01097e-28	8.09601e-32	3.43887e-33	2.15297e-38	2.30756e-53						661.454	1038.86	1038.3	7.95167e-11	9.96503e-16	1.30356e-28	3.92687e-29	4.01172e-29
661.687	0.40561	0.40561	1.8924e-28	6.3214e-29	9.73322e-29	7.77941e-32	3.30213e-33	2.06187e-38	2.19423e-53						661.687	1028.84	1028.3	7.75301e-11	9.6764e-16	1.25519e-28	3.78043e-29	3.86125e-29
661.921	0.3993	0.3993	1.82233e-28	6.0863e-29	9.37092e-29	7.47532e-32	3.17089e-33	1.97466e-38	2.08651e-53						661.921	1018.93	1018.38	7.55938e-11	9.39623e-16	1.20864e-28	3.63951e-29	3.71648e-29
662.154	0.3931	0.3931	1.75488e-28	5.86004e-29	9.02225e-29	7.18325e-32	3.04493e-33	1.89118e-38	1.98414e-53						662.154	1009.1	1008.56	7.37064e-11	9.12428e-16	1.16383e-28	3.5039e-29	3.57721e-29
662.387	0.38698	0.38698	1.68996e-28	5.64229e-29	8.68671e-29	6.90272e-32	2.92403e-33	1.81127e-38	1.88683e-53						662.387	999.365	998.83	7.18668e-11	8.86029e-16	1.1207e-28	3.37341e-29	3.44321e-29
662.621	0.38097	0.38097	1.62746e-28	5.43273e-29	8.36378e-29	6.63327e-32	2.80797e-33	1.73477e-38	1.79435e-53						662.621	989.723	989.192	7.00736e-11	8.60404e-16	1.07919e-28	3.24783e-29	3.31429e-29
662.854	0.37505	0.37505	1.5673e-28	5.23103e-29	8.053e-29	6.37446e-32	2.69658e-33	1.66153e-38	1.70644e-53						662.854	980.17	979.643	6.83258e-11	8.35529e-16	1.03923e-28	3.12698e-29	3.19025e-29
663.088	0.36922	0.36922	1.5094e-28	5.03691e-29	7.7539e-29	6.12585e-32	2.58965e-33	1.59142e-38	1.62288e-53						663.088	970.707	970.184	6.6622e-11	8.11382e-16	1.00077e-28	3.01067e-29	3.07091e-29
663.321	0.36348	0.36348	1.45365e-28	4.85008e-29	7.46603e-29	5.88705e-32	2.48701e-33	1.5243e-38	1.54345e-53						663.321	961.333	960.814	6.49613e-11	7.87941e-16	9.63752e-29	2.89874e-29	2.95608e-29
663.555	0.35783	0.35783	1.39999e-28	4.67025e-29	7.18898e-29	5.65766e-32	2.38849e-33	1.46004e-38	1.46795e-53						663.555	952.046	951.531	6.33425e-11	7.65186e-16	9.28116e-29	2.79102e-29	2.8456e-29
663.788	0.35227	0.35227	1.34833e-28	4.49717e-29	6.92232e-29	5.43731e-32	2.29391e-33	1.39852e-38	1.39617e-53						663.788	942.847	942.336	6.17646e-11	7.43097e-16	8.93814e-29	2.68735e-29	2.73929e-29
664.021	0.3468	0.3468	1.2986e-28	4.33058e-29	6.66567e-29	5.22564e-32	2.20311e-33	1.33962e-38	1.32794e-53						664.021	933.734	933.227	6.02264e-11	7.21653e-16	8.60794e-29	2.58758e-29	2.63699e-29
664.255	0.34141	0.34141	1.25073e-28	4.17023e-29	6.41864e-29	5.0223e-32	2.11595e-33	1.28322e-38	1.26308e-53						664.255	924.706	924.203	5.8727e-11	7.00836e-16	8.29008e-29	2.49155e-29	2.53857e-29
664.488	0.33611	0.33611	1.20464e-28	4.01589e-29	6.18087e-29	4.82696e-32	2.03228e-33	1.22923e-38	1.20141e-53						664.488	915.764	915.264	5.72655e-11	6.80627e-16	7.98409e-29	2.39912e-29	2.44385e-29
664.722	0.33089	0.33089	1.16027e-28	3.86732e-29	5.95201e-29	4.6393e-32	1.95195e-33	1.17753e-38	1.14279e-53						664.722	906.905	906.409	5.58407e-11	6.61008e-16	7.68952e-29	2.31017e-29	2.35272e-29
664.955	0.32575	0.32575	1.11755e-28	3.72431e-29	5.73172e-29	4.45903e-32	1.87484e-33	1.12803e-38	1.08705e-53						664.955	898.13	897.638	5.44519e-11	6.41961e-16	7.40595e-29	2.22455e-29	2.26502e-29
665.188	0.32069	0.32069	1.07642e-28	3.58665e-29	5.51968e-29	4.28583e-32	1.8008e-33	1.08063e-38	1.03406e-53						665.188	889.437	888.949	5.3098e-11	6.2347e-16	7.13296e-29	2.14214e-29	2.18062e-29
665.422	0.31571	0.31571	1.03683e-28	3.45414e-29	5.31558e-29	4.11944e-32	1.72972e-33	1.03525e-38	9.83679e-54						665.422	880.826	880.342	5.17782e-11	6.05518e-16	6.87014e-29	2.06281e-29	2.09941e-29
665.655	0.31081	0.31081	9.98702e-29	3.32658e-29	5.1191e-29	3.95958e-32	1.66147e-33	9.91792e-39	9.35775e-54						665.655	872.296	871.815	5.04917e-11	5.8809e-16	6.61712e-29	1.98646e-29	2.02125e-29
665.889	0.30598	0.30598	9.61997e-29	3.20379e-29	4.92998e-29	3.80599e-32	1.59595e-33	9.50178e-39	8.90226e-54						665.889	863.847	863.37	4.92375e-11	5.7117e-16	6.37352e-29	1.91297e-29	1.94604e-29
666.122	0.30123	0.30123	9.26656e-29	3.08558e-29	4.74792e-29	3.65843e-32	1.53304e-33	9.10328e-39	8.46916e-54						666.122	855.477	855.003	4.80148e-11	5.54742e-16	6.139e-29	1.84223e-29	1.87366e-29
[truncated: 1,002 more rows]
