# Supplementary material for: Efficient photocatalytic production of hydrogen peroxide using dispersible and photoactive porous polymers
Source: Nat Commun. 2023 Oct 28;14:6891. doi: 10.1038/s41467-023-42720-6 (PMC10613291; doi:10.1038/s41467-023-42720-6)
Supplement: Supplementary file 3 — Source Data [file 41467_2023_42720_MOESM3_ESM.zip › source data/Fig 4.xlsx]

## Sheet: Sheet1
1000/T (K-1)	Intergrated Intensity			Wavelength (nm)	Intensity	Intensity	Intensity	Intensity	Intensity	Intensity	Intensity	Intensity	Intensity	Intensity	Intensity	Intensity	Intensity	Intensity	Intensity	Intensity	Intensity	Intensity	Intensity	Intensity			1000/T (K-1)	Intergrated Intensity			Wavelength (nm)	Intensity	Intensity	Intensity	Intensity	Intensity	Intensity	Intensity	Intensity	Intensity	Intensity	Intensity	Intensity	Intensity	Intensity	Intensity	Intensity	Intensity	Intensity
9.09091	159366000			420	82490	83470	82000	82620	83460	84970	85620	85640	87060	85670	87080	87360	87190	89190	90590	91850	91070	93270	94010	94010			9.09091	153289000			420	16590	16590	16470	17370	16700	17210	17480	16490	17240	17320	17580	17900	17270	17640	17360	18140	17790	17480
8.33333	157942000			421	76590	76460	77010	76040	76870	77870	78240	78720	79260	80280	80450	80880	81630	81580	85640	83830	85990	86790	86470	86470			8.33333	150218000			421	15650	15590	15550	15220	15420	15220	16010	15930	16470	16480	16110	17020	15420	16020	17010	16630	15990	15840
7.69231	154947000			422	73010	71230	72080	72970	73080	71870	74870	75060	74120	74570	75950	76470	74940	74940	79660	79930	76120	79890	78660	78660			7.69231	147965000			422	14170	14140	14610	14530	14400	15110	15300	14910	14780	15720	15460	14890	15590	15750	15020	15110	16450	15500
7.14286	151700000			423	67600	68070	66630	68070	67060	67970	69590	68420	68900	70040	69100	71610	70610	72330	75310	74670	74480	75450	74490	74490			7.14286	145440000			423	13870	13190	13820	13180	14010	14070	14310	13680	14610	14140	14240	14100	14550	14420	14610	15070	15000	13710
6.66667	148495000			424	64250	64040	63390	63870	64000	64970	66730	66280	64920	67410	67300	65930	67460	66840	69900	70040	68870	69660	70220	70220			6.66667	142751000			424	12900	12970	13210	12930	13050	13570	13080	13120	13310	13520	13720	13430	12850	13340	13930	14640	13950	13370
6.25	143209000			425	60830	61830	60590	61620	61840	60710	62890	62910	62350	64210	63810	62690	64170	65820	65450	67410	66280	66630	69680	69680			6.25	139033000			425	12200	12120	12880	11880	12430	12310	12530	13220	12610	12640	12970	13210	13040	12210	13390	12540	12960	12950
5.88235	138790000			426	56610	58220	56890	58250	58020	59960	58690	60580	60750	59150	60770	61510	61780	61500	62060	62100	63020	63330	62960	62960			5.88235	135919000			426	11800	11530	12230	11640	12150	12790	12230	12370	12600	12270	12590	11960	12410	12410	12510	12110	12100	12700
5.55556	133614000			427	56720	55190	55190	56200	56180	55180	56300	56070	58010	57520	57400	57360	58920	58920	59580	60160	60070	60430	60910	60910			5.55556	129107000			427	11220	11320	11270	11300	11560	11970	12000	11910	11870	12000	12210	11460	12080	11490	12480	12070	11740	11450
5.26316	129463000			428	52240	52430	52620	52840	54080	54320	53540	54580	55360	54000	54040	56650	56770	55560	56890	56070	56740	56750	57340	57340			5.26316	124704000			428	11100	11450	11270	10710	10830	11730	11250	10540	11960	11070	11480	11740	11350	11190	11050	11720	11170	11630
5	124302000			429	52040	52310	49710	52210	51440	51830	52640	52320	52190	53480	52810	54250	54960	55180	56460	55450	55510	54780	55520	55520			5	118840000			429	10660	10150	10560	11160	10470	10490	11220	10890	10110	10920	11260	10590	10820	11370	10450	10930	10490	11230
4.7619	119009000			430	48600	50070	49260	49930	49650	49850	49240	49870	51410	52030	50790	52310	51790	52870	52930	52570	53000	54120	53910	53910			4.7619	116113000			430	10080	9990	10100	9970	10170	10560	10670	10850	10060	10730	11050	10350	10700	10560	10490	10440	10460	10230
4.54545	114005000			431	48460	48730	47950	49610	48510	50690	49070	50870	50320	51200	51060	50590	51550	50470	52210	52110	52780	52800	51800	51800			4.54545	109988000			431	10370	9960	10300	10220	9980	9950	10680	9920	10940	10600	10410	10590	10180	10450	9790	10590	10740	10750
4.34783	108313000			432	47500	48870	47980	48820	49500	48580	49260	49070	49080	51460	49800	51200	50110	49830	50650	51330	50530	52090	52010	52010			4.34783	102548000			432	10160	10390	10150	10160	10890	10120	9990	9840	9790	9730	10420	10200	10970	10470	10120	10560	10560	10310
4.16667	101526000			433	48000	47140	48330	47700	48470	49490	48370	49460	49780	49150	49160	49050	50940	50380	51620	51260	51880	51540	51820	51820			4.16667	96977200			433	9820	10300	10480	10220	10370	10700	10970	10270	10290	10540	10540	10880	10100	10520	11190	10340	10800	10750
4	96259100			434	46440	47770	47710	48120	48470	49220	49400	49490	49140	49060	49370	50790	51450	49940	49820	49330	49320	50110	50310	50310			4	91669300			434	10790	11280	10540	11170	10980	10570	11420	11010	11180	10890	10930	10650	10480	11300	10940	10930	10620	10990
3.84615	89919100			435	47130	48470	47670	48210	48330	48100	49500	48860	49000	49140	50100	51510	49660	48750	50690	51130	51110	50310	50240	50240			3.84615	87144600			435	10680	10230	11360	10590	11300	10470	10620	11440	11400	10990	11230	11670	11330	12210	11230	11390	10970	11450
3.7037	85039100			436	45110	46840	46890	46170	46590	47640	45930	46960	47790	47910	46930	47780	47730	48860	49180	48090	50110	48370	49830	49830			3.7037	80509300			436	10350	10820	10590	9720	10510	10120	10590	10510	10730	11340	10720	10160	10740	10780	10380	10940	10950	11100
3.57143	79085800			437	44550	46300	45960	45660	45490	45290	45380	46860	47100	45810	46410	47320	46380	46180	47830	47750	47800	48390	48330	48330			3.57143	74382400			437	9770	10380	9970	10490	9780	10440	10260	11020	10820	10410	11030	11040	10230	10530	10420	10190	11200	10810
3.44828	74930500			438	43960	44780	42660	44000	44710	44980	44590	44640	44110	45240	45520	45880	44690	46350	45320	46130	46730	46040	45990	45990			3.44828	70017500			438	10280	10350	9930	10670	9520	9510	10150	10000	10850	10300	10480	10280	10090	10590	9910	9760	9950	10170
				439	43010	42030	43420	43150	42620	42370	42170	43720	43890	43720	43010	42050	43760	43890	45820	44460	43830	44080	44020	44020							439	9950	10030	9760	9260	9500	9280	9610	9790	9810	10030	10390	9800	9420	9630	9910	9660	9500	9840
				440	40390	41280	41180	41220	40980	41250	40980	41440	42140	42090	42200	41870	42240	42120	42590	42370	42450	44110	42640	42640							440	9190	9630	9780	9290	9390	9190	8820	9730	9380	8640	9170	9600	9530	9490	9140	9590	9750	8710
				441	38650	40370	39590	39310	39020	39940	39670	39110	39240	40560	39920	40490	40620	40370	41390	40680	40170	41560	41300	41300							441	9400	8900	9440	8050	9160	8890	9190	8680	9140	8630	9340	9260	9410	8600	9010	8860	8560	8980
				442	36660	37510	37200	37480	37470	37270	36880	37170	37460	37840	38450	38170	37650	37290	38050	38710	38190	38400	38140	38140							442	8710	8710	8390	8540	8480	8760	8460	8620	9120	8500	9110	8600	8520	8910	8860	8690	8700	8320
				443	34960	34340	35070	33670	35150	34790	33960	34720	35350	33970	35900	35260	35620	35370	36610	36600	37240	35890	36500	36500							443	7800	7540	7950	8320	7680	8370	8390	8020	7920	7720	8240	8300	7940	7970	8080	8000	8090	7920
				444	32110	31950	31450	31600	32600	31620	32850	31590	32670	32690	32370	33160	33070	33490	33240	33840	33480	32880	33820	33820							444	7710	6980	7250	7690	8120	7450	7470	7390	7160	7720	7600	7710	7430	6680	7170	7660	7490	7520
				445	30190	29800	29280	30370	29810	29560	30150	29760	29960	30210	30190	30460	31950	30670	31210	30570	31200	30980	32090	32090							445	6380	6610	7130	6710	6390	6690	6870	6890	6690	7040	6590	6900	6390	6530	7150	7270	6700	6930
				446	28160	28160	28220	28810	28090	27280	27690	28260	27680	28020	28710	27710	28750	28640	28570	28570	30130	28910	29230	29230							446	6300	5970	6140	5960	5890	6290	6090	6100	6570	6470	6580	6700	6720	6150	6450	5960	5910	6190
				447	27110	27380	26610	28270	26910	26740	25950	27110	26630	27280	27420	27620	27380	27120	27540	27440	27580	27940	28580	28580							447	5770	5550	5740	6090	6130	5920	6190	6700	6030	5700	6180	6550	5830	6270	5940	6230	6110	6940
				448	26710	26980	27040	26590	26000	26120	25660	27040	26340	26340	26780	27080	26240	25560	27490	26430	28050	27980	25990	25990							448	5810	5740	6110	5910	5600	5900	6010	6170	5970	6060	5910	5640	6010	6450	6430	5930	5760	6610
				449	26260	25850	25360	25260	25150	26080	25450	26340	26790	26410	25680	26990	25190	25610	26460	26880	26430	26920	27060	27060							449	5700	6020	6060	5690	5850	6060	6280	5930	6170	6250	5740	6340	5940	6160	5910	5870	5880	6020
				450	25220	25260	25170	25590	27010	25540	25610	26400	25530	24910	25960	24740	25810	26650	26300	25800	26430	26470	25610	25610							450	5630	6000	5740	6070	5890	6150	6080	5950	6480	6220	5870	5780	6330	5710	6010	6520	5950	5770
				451	24160	25160	25060	24330	23910	24050	23940	25640	24040	25210	25130	26000	25880	25510	25900	25030	25070	25250	25420	25420							451	5560	5830	5670	6190	5980	5880	6250	5490	5730	6170	5930	6190	6280	6060	6040	5600	5430	6060
				452	24060	23810	24660	24030	23430	23940	24400	24330	23830	24040	24710	24330	24690	24460	23940	25040	24890	23880	25040	25040							452	5600	5680	5810	5890	6220	5650	5800	5630	5550	5890	6110	5570	5670	5620	6030	6070	5980	5880
				453	22770	23580	23530	23300	23470	23650	23270	24090	23310	23170	23220	23630	23050	24200	23950	23770	23970	23580	24660	24660							453	5280	5650	4950	5890	5500	5810	5410	5470	5740	5710	5650	5860	5560	5740	5680	5840	5430	5850
				454	23610	22560	23950	22970	22830	23760	21880	23380	24430	22650	23830	23180	22750	23520	24070	22750	22170	23080	23090	23090							454	5960	5710	5500	5260	5670	5350	5910	5780	5710	5630	6070	5380	5740	5870	6060	5540	5670	6310
				455	21930	22660	21930	21800	23630	22670	23410	22810	23470	21900	22250	22890	23740	22530	22220	23750	22650	22500	23020	23020							455	5560	5720	5300	5740	5610	5720	5950	5470	5690	6110	6120	5730	5780	5880	6020	5840	5650	5630
				456	22850	22820	22220	22070	22640	23290	22570	22440	21890	23010	22770	23580	22480	22790	22970	23220	23930	22610	22370	22370							456	5930	6200	5940	5860	5910	5810	5660	5830	5750	5930	6290	5740	6040	6060	6270	6170	5670	6090
				457	22280	22680	22640	22490	22710	21690	22780	22920	22440	22890	22400	22810	23050	22460	22430	23520	23010	23380	22960	22960							457	5670	5520	5580	6080	5720	5990	5910	5850	5570	5990	5750	5890	6250	6010	6070	6130	5880	6310
				458	22370	23670	22790	22320	22550	21430	23400	22240	23320	22850	22570	23090	23220	22720	23530	22360	23720	23540	21910	21910							458	5810	5300	6270	5960	6170	6260	6040	5750	6250	6050	6280	6150	6380	6330	6070	6240	6090	6310
				459	22410	24120	22990	22630	22680	22490	22310	22490	23160	23680	22350	23120	23050	22280	24160	23700	23010	23370	23680	23680							459	5890	5980	6480	5650	5700	6270	5810	5960	6420	6680	5990	6280	6410	6790	6030	6230	7110	6490
				460	22210	23570	23500	22560	23320	22970	23010	23470	23270	23920	23520	24070	23460	22690	23340	23260	23380	23380	23880	23880							460	6110	5960	6060	6180	6060	6610	6100	6200	6610	6080	6600	6510	6340	6610	6760	6650	6260	6990
				461	23600	23430	23280	23580	24290	23300	24200	23780	23750	23200	24540	22980	23220	23960	23840	24440	22970	23200	24210	24210							461	6110	6050	6220	6640	6500	6850	6340	6170	6820	7510	7000	6770	6720	6910	6990	6410	6990	7140
				462	23890	23950	24110	24090	24470	23350	23740	23810	23340	24040	24270	23530	24010	24970	23990	23270	23970	24250	23870	23870							462	6660	7120	7050	6930	6880	7300	6840	7210	6630	7050	6800	7260	7440	7070	7440	7350	7250	7360
				463	24340	24960	25610	24040	24430	24790	25000	24640	24080	24160	24180	23880	25290	25020	23930	24840	24550	25140	25160	25160							463	6680	6510	6960	7530	6940	7160	7450	7230	7240	7850	7030	7140	7010	7330	7440	7530	7120	7180
				464	25890	25030	24840	25170	24510	25610	24660	24990	25190	25430	25660	25560	26870	25870	25070	25710	26570	25830	26020	26020							464	7040	7450	7440	7600	7080	7030	7490	7460	7450	7110	7410	7610	7690	7730	8030	7530	7340	7580
				465	26510	26010	27280	27180	26330	25810	26680	26520	26620	27340	26580	26300	26830	27070	26890	26990	26210	26110	26850	26850							465	7390	7310	7320	8250	7610	8550	8060	7550	7020	8070	8190	7380	7550	7560	8350	8910	7860	7990
				466	28200	27610	27950	28220	28610	27700	28150	28300	28080	28220	27900	27700	28040	28400	29400	27790	27590	28620	28160	28160							466	8090	8320	7900	8480	8200	7970	8510	8280	8940	8770	8680	8350	8720	8760	8770	8620	8930	8550
				467	30870	30110	29910	30070	29770	30480	30850	30280	29730	29980	29860	29930	29380	30530	31130	30210	30140	29640	30910	30910							467	8790	8330	8240	8760	9160	8520	9200	8840	8850	8910	9370	9140	9550	9110	8730	9440	8860	8950
				468	31680	31150	31230	31840	31750	31430	30800	31250	31760	31110	31250	31880	33060	32390	31790	32130	31690	31730	31120	31120							468	8730	9480	9230	9390	9380	9780	9050	9350	9660	9870	9340	9310	10530	9860	9570	10440	10420	9940
				469	33170	32710	33430	33440	32800	32470	33470	32650	34160	34110	32870	33470	33270	34450	33120	32880	33520	34490	32850	32850							469	9400	9620	9930	10010	9710	9840	10340	10350	9680	9860	10450	10780	10610	10620	9760	10950	10240	10310
				470	35050	35310	35680	34390	34710	35500	34680	34620	34650	35310	35670	35130	35160	35180	36820	35320	35250	34900	34630	34630							470	10170	10450	10180	10820	10120	11440	10340	10480	10710	10780	10690	11070	11510	11140	11070	11020	11870	10830
				471	37260	36730	36680	37060	37450	37520	36310	39040	37840	37830	37810	37990	37950	37410	37180	37430	37740	38530	36590	36590							471	11020	11170	11030	10950	12120	10650	11720	11190	11710	11330	11650	11620	11310	11760	12420	11690	11130	11550
				472	39220	40540	41140	40530	39980	39330	40920	41370	39790	41930	40910	40970	41290	41000	41630	40760	41280	41420	39710	39710							472	11820	12090	12220	12260	12360	12330	12480	12210	12650	12280	13060	12300	12850	12860	12890	13010	12760	12550
				473	43530	43510	44830	43860	43840	44220	44040	43870	43660	43450	44170	43640	43890	44530	44760	44170	43690	43120	42800	42800							473	13720	12980	12090	13430	13500	12950	14460	14190	13620	13830	13460	13820	14040	13860	13980	13550	13840	13130
				474	47080	48140	48030	49960	48510	47420	47690	47710	47610	48570	48700	48700	48530	49110	48500	47060	47560	47480	46290	46290							474	13920	14510	13910	14560	14030	14580	14620	15120	14600	15240	14930	14850	14510	15430	15040	14450	14930	14290
				475	52020	52420	52240	52150	51130	52080	52790	52120	52660	52680	51060	52920	52590	52490	52490	50250	51860	51120	50890	50890							475	15520	15670	15800	14730	15790	15780	16220	15160	16370	16920	16490	16360	16030	15850	16270	15670	15330	15770
				476	58440	57580	57590	56470	55910	57610	57770	57240	57700	57500	57930	55980	56670	57440	55030	56490	54920	54800	53690	53690							476	16520	17360	17030	16110	17460	16700	17140	17520	17320	17800	16920	18140	17610	17100	17580	17290	16400	16790
				477	61720	64060	64150	62100	63650	62860	62520	62970	63090	63900	62960	63830	62800	61360	61670	60360	60940	59720	57800	57800							477	18660	18950	18950	19160	18760	19190	19070	19800	19820	19830	19020	19070	19620	18950	18690	18000	18490	17420
				478	70340	70780	71090	71400	70620	69660	69270	70920	71230	68740	69630	69540	69080	67920	68470	67190	64800	64990	62620	62620							478	21390	21150	21350	21400	21320	20730	20560	21160	21700	21350	21070	21400	20440	20870	20240	20570	19750	19140
				479	80180	75710	79340	78850	78390	77600	77490	77220	76430	78200	77590	75400	75440	74120	72760	73080	71700	70670	68280	68280							479	22270	22910	22100	22890	23110	24350	23200	22810	23470	23670	23410	22590	23130	22590	21740	21820	21580	20770
				480	89030	87380	86100	86770	87190	86640	85260	87150	85260	85780	82970	82770	83330	83160	82460	80090	78450	76260	74980	74980							480	26050	25900	25110	25750	25450	25470	26730	25500	24990	25490	25730	25570	23780	24520	23350	24040	22720	22640
				481	97320	96910	97520	96240	95070	94770	94790	93520	94320	95270	94360	92670	90690	91330	87110	86090	85480	82650	79720	79720							481	27360	28940	27680	28840	28310	27160	28330	28560	28080	28470	28270	28760	27280	26640	26090	24930	25220	23340
				482	110610	108440	107380	106070	107100	107260	106690	105600	105550	104990	103850	102490	100220	100180	97690	94290	93250	91710	87520	87520							482	31150	31130	30790	30610	30860	31820	31340	30560	30870	30150	30760	29880	29310	28540	26530	27920	26930	26020
				483	127200	121780	122260	118760	119800	119830	118230	116760	118010	115340	115430	113760	110700	108750	106530	103380	101820	97600	94650	94650							483	34580	34290	34450	34430	34840	34360	34840	34020	34080	34580	32680	32820	32690	30790	30800	30410	29190	28720
				484	134790	133110	131750	132070	132640	130890	129390	128350	128640	127970	123650	122180	122790	117960	113830	112350	110170	104590	102290	102290							484	38120	38010	37690	38390	37890	36970	37170	37850	36410	36160	35830	34730	34910	33590	32190	32360	31720	30660
				485	151890	150140	148140	150410	146810	144470	145020	142330	142650	140640	136670	137270	131560	127810	125060	120930	118190	113480	110670	110670							485	41690	41210	42630	42700	41300	42680	41440	40460	40000	38170	38890	38820	37790	37620	35380	34700	34210	32800
				486	167760	166240	165800	163130	161240	159970	158770	157530	153160	153750	150410	144560	143950	140680	135600	132300	128700	123630	117430	117430							486	46160	45670	44790	44880	44990	45750	44230	43790	44200	44560	42420	42170	40270	39360	38880	37960	36380	34230
				487	188180	186190	182390	182380	177620	175310	175780	171880	169600	165000	163880	158120	157010	151700	148610	142920	136580	132490	125100	125100							487	50780	50830	49070	50480	49860	50160	48870	48310	48120	47630	46540	44830	42840	43170	40730	40080	38270	37600
				488	209460	203330	202090	201330	198140	193060	193690	190970	186220	183440	177440	174990	169620	164870	160600	155690	149060	144280	136940	136940							488	57310	55910	55170	55680	55270	54090	54040	52800	52410	52160	50490	50570	47550	47130	45460	42270	42220	39180
				489	231450	222310	221550	221990	218530	213680	211550	205840	202140	196460	191690	190700	183630	179940	171710	164440	160380	151770	146600	146600							489	62920	61670	60210	60310	60600	59590	58040	57280	57500	54690	54750	54100	51930	49840	50140	46430	44060	41710
				490	252830	248570	244640	241970	239920	235940	234060	223880	223910	219130	213960	208620	202420	194420	187460	179540	172210	164130	157540	157540							490	67930	67700	68560	67050	66260	65140	64570	63450	62620	60780	58940	57470	54810	53590	51570	52120	47480	45920
				491	279330	272370	271580	269090	267080	258570	252380	246160	244770	237760	228920	227560	219540	209330	201330	192270	184770	178210	164620	164620							491	76560	75140	73840	72470	71570	70490	69670	70490	65870	64340	63890	62440	58800	59610	55100	53920	51550	46930
				492	306230	299130	295860	292020	289090	283310	278190	268710	263380	258070	249410	243200	232850	226480	217270	205950	197960	188080	176450	176450							492	81550	80410	80050	78480	77260	77360	73550	74050	72630	71470	68420	66920	63090	62890	59500	56040	55270	52230
				493	330490	327310	324500	320090	313270	304920	300340	293540	282290	276300	267500	259240	252280	241580	229520	219550	211340	198870	188450	188450							493	86070	85780	87010	86120	85310	83250	81110	81340	78120	76960	72160	72200	68230	64890	63340	61730	58930	53630
				494	367690	353750	351040	345660	340110	332450	325360	312160	302830	302300	289760	280220	273230	257740	247670	235750	225430	209320	199670	199670							494	93070	94930	94850	91710	89790	89160	88280	85230	81290	80830	78050	76530	73220	69460	66970	63960	59720	56510
				495	395790	386980	376860	370030	364740	355450	347040	337330	328410	319800	310530	297000	287260	274590	264170	246870	241760	227130	208630	208630							495	103870	103210	100020	99380	96490	97880	94290	94340	91450	88060	85330	80210	78010	74720	70160	68230	62720	61520
				496	428840	418670	414420	401610	397050	385260	379190	366060	355450	342090	335830	319330	308350	291780	280170	269680	253410	237930	221710	221710							496	110580	109990	109890	107000	104370	103190	99650	99000	96360	92350	91210	86420	82160	79310	75210	71880	66570	63030
				497	459280	451080	443430	437340	430610	414730	402590	390590	382480	366420	354880	343410	331500	313190	297050	280280	274140	255000	237350	237350							497	121760	118720	114970	113540	113750	111270	107880	104850	103080	99330	94410	92920	86560	81250	77970	76030	71680	66010
				498	490610	484040	477290	464170	456090	445240	429170	417020	404640	390850	375400	365910	349790	335630	315330	298070	283590	266970	243780	243780							498	127250	124670	123990	124400	119600	116300	115190	112280	108690	104240	100590	95860	92580	86120	83070	78880	74860	70750
				499	531060	517530	513900	502120	490790	478890	466100	446920	432590	416700	403280	388220	372610	351460	332380	315190	299110	279020	262610	262610							499	137860	134780	133330	132560	128310	125760	119940	118430	116290	113150	107720	102460	98460	92220	87030	84980	77400	73110
				500	574050	557090	545320	532830	523220	505800	497400	478220	462340	444480	426500	409500	392640	374240	352980	337590	317600	293040	276120	276120							500	147750	142490	145310	141160	138230	133910	127520	128590	121450	117310	113740	106670	103040	96400	91990	88880	81860	78200
				501	602340	591360	583640	572790	560860	543150	520270	503710	484410	472760	454100	436240	412890	395420	373410	349370	332840	307880	286300	286300							501	156270	153780	150660	149950	145870	140260	138620	134710	129120	125140	121470	114630	107290	102530	95520	92420	88100	80580
				502	644150	631270	624100	605550	596200	570530	557990	538220	523470	496850	477020	459040	437990	415320	395180	368430	350020	323360	297200	297200							502	164800	160770	159950	157390	154030	148600	145010	141870	136420	131210	127600	117190	112890	106360	102310	96810	90810	84590
				503	684610	665890	659050	642060	625920	604160	588300	567590	550420	532440	505290	484980	460550	438980	412870	388260	367810	341070	316070	316070							503	178000	169420	168960	167110	166260	159230	153670	147090	143940	139710	132920	126150	118540	112250	107660	99990	94790	88040
				504	729360	706410	693540	671960	659150	637570	618900	595970	572820	551530	529490	502290	486880	459900	434910	407580	382600	355980	329780	329780							504	182120	179840	178600	175740	169270	166320	161270	155750	152930	144680	139560	129870	123510	115160	110520	105720	96960	92230
				505	762680	749750	726620	711930	695590	673360	652380	622640	604760	578310	553350	533670	505830	481640	453160	421430	399450	371440	341130	341130							505	196180	190190	188610	184420	178750	172160	167930	162490	155530	151080	146220	138360	130810	121070	116160	110440	102020	94460
				506	808030	784430	768000	750050	737520	698770	682590	654440	632030	610140	583950	555250	530200	506500	470460	442410	417960	386170	356760	356760							506	204990	197300	195820	191780	187680	181090	176100	172030	162550	161600	150900	142550	136430	128420	117970	113000	105990	98130
				507	837830	814390	802060	785960	770590	739280	714910	686460	665210	639120	611080	577780	555790	526760	492900	462390	434280	399330	368410	368410							507	213180	206220	206300	200490	195980	191650	185950	177420	172550	167080	158430	148150	139510	131790	124800	119450	110820	102350
				508	878540	854840	837760	819870	803180	768120	746480	719230	687110	659330	632070	600840	573580	544940	510010	476700	452530	416990	381750	381750							508	222670	216620	211400	210300	203210	197850	193980	185680	182070	171680	163760	154080	146220	136800	129990	119510	112990	104220
				509	915420	890530	871340	853260	835750	800890	776760	746360	721830	686420	656250	623960	599930	571920	527910	500830	467090	432720	395340	395340							509	229340	224300	223620	217660	211760	206640	201730	192340	184290	179840	169370	158900	151690	141140	134910	127030	117780	108300
				510	959480	924930	907750	885950	866820	833400	818470	769990	738310	716790	683540	655860	619420	586080	553340	515600	478810	446600	408750	408750							510	241200	234090	232640	227060	223000	214320	207600	202280	192770	186710	176060	163880	158190	147650	137930	131300	121550	111360
				511	986810	958730	938050	920150	898620	868200	834980	804800	775690	745640	709950	677890	646230	611770	565800	531180	496900	462300	421370	421370							511	249880	241680	237250	235000	228210	219950	214010	207140	197990	189720	180840	172490	163030	151750	141450	134080	123210	112560
				512	1017810	994440	981760	950980	928890	894470	863730	826190	800310	764750	735070	698380	668380	628750	592290	550100	519960	469340	436380	436380							512	257810	249810	245060	241650	237860	230390	220150	211990	204660	198490	188460	178260	166430	154290	146750	136530	129380	119100
				513	1057590	1023930	1015220	985740	968560	924920	889630	855980	826630	789690	767750	720130	691830	649840	601760	564210	534700	491090	451030	451030							513	264770	258560	252470	248290	244390	238620	230250	219320	211210	202490	194330	185330	171680	161380	149740	143470	130690	119580
				514	1082280	1061580	1042890	1018110	992440	950330	920990	885110	859290	823500	787110	751230	707250	668990	623240	579950	549640	503440	462970	462970							514	272940	269210	261590	258410	246870	243450	239090	227560	218410	208690	199120	185740	176570	164440	156090	147000	133670	127160
				515	1113240	1088870	1074110	1043090	1017000	978960	947460	905730	876910	843980	805340	766170	730850	685900	639160	601730	562600	519360	475310	475310							515	279720	274190	269460	261090	257330	248450	242410	232120	223650	214620	201140	192840	179020	172340	158870	150670	138700	127720
				516	1146230	1123820	1101580	1072040	1049880	1004020	972860	932690	905110	866870	832450	789520	751500	702870	659550	616410	576620	528330	484060	484060							516	284320	280410	273920	268320	265520	256250	245660	240700	228310	221300	206000	200260	184090	173200	163630	152400	142030	130650
				517	1178280	1144050	1124670	1101780	1071580	1032350	1000300	959210	925390	883770	850260	807360	768670	725270	674410	633020	594400	548600	500470	500470							517	293230	284090	280720	276820	270180	260380	252600	245840	236070	225060	213450	204110	191650	174470	164630	156150	145400	133020
				518	1199750	1175190	1149380	1121180	1099220	1058120	1023830	981330	950320	911220	868200	826560	784950	744050	692110	641910	604960	551090	510230	510230							518	300690	296430	290380	283160	276350	269570	259320	250710	240520	228950	218190	204960	195000	179110	169660	159590	146820	137710
				519	1231090	1199990	1173100	1146680	1123890	1084110	1044740	996690	967050	933380	888360	848210	805420	758860	707310	664390	620430	567310	521870	521870							519	308500	301260	295070	290410	281450	275650	265490	258980	246030	235430	223690	213350	198930	185600	174270	165790	151840	137810
				520	1254580	1227630	1199740	1174070	1149300	1097320	1066500	1023320	994400	952800	903250	863110	819000	779380	723200	672520	626510	577720	525430	525430							520	314170	303950	301040	293570	288710	280540	272840	263100	250980	238180	228030	216200	202640	189610	176370	169250	152930	141930
				521	1272260	1247980	1230980	1201840	1164430	1130280	1092220	1041350	1013130	971890	924190	881060	842600	795220	733380	687480	644160	593300	540540	540540							521	318960	313420	308070	300490	292820	281490	276060	266900	255600	244940	232960	222400	207100	191570	179910	170660	154860	145040
				522	1300870	1269010	1242190	1225080	1192760	1151550	1110890	1068610	1022050	989490	946470	897140	853750	805260	748390	699830	660670	604090	551710	551710							522	317120	314330	315530	303850	299350	289940	282650	269430	259290	250140	238930	223470	210640	195100	185280	175070	157880	145270
				523	1326410	1293590	1278100	1242000	1214980	1172980	1126000	1084360	1044260	1009740	960180	913410	869350	823250	771700	712260	672350	620100	563110	563110							523	328940	320920	316560	312780	304310	293120	284300	275630	262760	255340	239430	227360	213490	196170	186130	174480	164090	146870
				524	1346500	1313990	1293980	1264600	1236750	1187080	1147950	1106900	1068750	1021830	980670	928790	887990	834680	779540	724620	681430	626590	570060	570060							524	332000	327960	320470	315480	306890	302370	292690	278130	269350	256690	245240	229030	216070	202520	189570	178660	160720	151430
				525	1358170	1335450	1308690	1285000	1246650	1211090	1171150	1125740	1079010	1040560	997500	946290	902590	843190	788710	739190	685170	637130	573880	573880							525	338690	328870	325400	321350	314960	299020	293970	282250	273030	260760	247230	237210	218610	203800	193520	179650	163910	152960
				526	1379640	1355880	1327590	1301060	1276930	1226180	1188340	1133410	1098510	1057110	1003020	967480	918050	868780	802600	750840	698160	646050	585960	585960							526	341830	333360	331000	322950	313270	308140	297000	286500	277860	266920	252350	234700	221950	207750	193030	182030	170350	154650
				527	1409230	1369690	1347160	1319790	1292130	1248940	1200730	1156300	1119590	1072970	1022650	970910	921940	878720	809800	758130	705580	656000	591920	591920							527	345830	341270	336170	328520	324810	311580	300130	291490	280950	266740	251340	240120	226750	213190	194880	185180	168150	156470
				528	1423440	1394460	1361140	1330010	1310620	1262110	1224830	1166480	1131010	1083340	1036300	980970	941250	885380	827180	765000	719960	661970	600400	600400							528	352440	343620	338850	328770	322150	314680	302920	298540	283680	270880	258510	241360	227730	211220	200110	184620	171080	157690
				529	1439340	1412530	1388390	1355510	1325630	1283860	1244450	1191810	1142670	1096920	1048700	999070	946230	891270	836530	774940	727700	666870	610560	610560							529	354230	348210	340610	337070	327190	319410	306090	300340	286230	272290	258180	247660	230660	214760	200760	188900	173000	158820
				530	1458760	1427230	1398660	1370620	1341720	1298610	1253080	1199370	1152880	1106950	1064110	1000710	967090	910300	834260	784770	735150	668390	617880	617880							530	358000	353740	344800	339810	332340	321730	312580	301080	288300	281280	263370	248490	230450	214980	202170	191760	174470	161770
				531	1477780	1450900	1412130	1386980	1360480	1305180	1261900	1210340	1169230	1127330	1065940	1021230	970800	916910	844770	796640	743290	681130	618470	618470							531	366040	355010	347830	340120	338640	323000	313370	304450	290180	280250	265000	250980	235920	215920	204940	191550	177510	161540
				532	1490180	1465450	1426430	1398040	1369190	1310620	1274140	1219260	1176690	1135030	1085230	1031310	977950	920250	847720	802000	749190	689150	626140	626140							532	367070	361780	354840	345840	337120	328660	315190	307350	297250	280540	264690	251130	236510	216920	207200	196010	177100	160650
				533	1507580	1470060	1451810	1417210	1385840	1335010	1284780	1232470	1192900	1142790	1089320	1031150	995070	930350	864940	806990	756550	686350	625540	625540							533	370190	362370	358190	349920	345500	330250	321950	307600	297170	288330	273090	254660	239440	221550	206780	192900	176940	165020
				534	1530010	1493160	1459990	1430970	1392960	1340160	1295540	1244720	1204420	1154310	1095640	1047700	994100	940200	871770	815490	754290	696130	634000	634000							534	373730	368300	358820	351200	343440	334820	321660	310220	298190	283550	270550	255950	239550	223320	208970	198630	179590	163100
				535	1533510	1502180	1475000	1438030	1408700	1355250	1309140	1260480	1216830	1161910	1104020	1061220	1005030	948540	879700	816460	765120	696910	639580	639580							535	380110	368500	364860	358950	349650	336270	323790	317410	301820	289250	271540	259680	243360	224940	207190	197620	180320	163370
				536	1555420	1511020	1492970	1447340	1421010	1372130	1318930	1260800	1217150	1174440	1116340	1070140	1021320	951440	890920	820670	769810	700630	639850	639850							536	382540	375210	366330	358170	348420	339680	328420	318790	305130	291110	276060	257230	240890	227540	212870	198060	182090	165620
				537	1568710	1539960	1495690	1461050	1430060	1379360	1330720	1272360	1231890	1173910	1124330	1070070	1010550	957840	888190	823610	773940	706670	639470	639470							537	386870	372180	366920	362670	352790	341490	330920	317470	307580	295950	277700	262310	244400	229050	210570	195570	184250	166620
				538	1576180	1538980	1513280	1466530	1437700	1387830	1341860	1275550	1241860	1183880	1125290	1080030	1025030	957360	892490	831690	783020	708080	647740	647740							538	388820	379100	371330	363650	356550	344730	330350	316730	307180	293550	277190	261210	246510	224990	213960	201430	183980	167030
				539	1586610	1555080	1519710	1488190	1447410	1396220	1341240	1284190	1241230	1191060	1136050	1084080	1035670	968760	896310	832540	780430	711300	643090	643090							539	390410	379120	374310	365510	357930	344000	334220	322600	306350	295040	278940	262290	246820	226870	214890	197730	185200	167410
				540	1603120	1567250	1527670	1490500	1456130	1400710	1358560	1296510	1253250	1196290	1137720	1085590	1033860	973950	902640	837350	781180	719260	647070	647070							540	397250	385980	378000	366910	358830	346480	333110	324820	309750	294210	280180	261680	244910	228510	213720	201610	183500	165850
				541	1606440	1569660	1545630	1503950	1467660	1401280	1358060	1300480	1257510	1200040	1145670	1086900	1034110	977150	901640	838690	787270	715460	651890	651890							541	393990	383540	379520	369510	359910	347350	337900	326270	309580	296100	279940	263970	248110	229740	213650	200190	179890	168520
				542	1628090	1579400	1549950	1518100	1477520	1416310	1370350	1306310	1263480	1200230	1147260	1096900	1040700	978780	909730	840920	786030	713260	648270	648270							542	399330	387480	382960	373910	360670	349430	338670	328550	311230	296670	284590	266050	248610	231100	213670	200720	183310	167450
				543	1627540	1592150	1552640	1521810	1475470	1421230	1371420	1313430	1267940	1204190	1150490	1098900	1042320	976770	910320	843450	782640	719790	649820	649820							543	402920	391690	385810	369060	365160	351260	339070	326920	313360	297070	283140	265660	246590	229490	215700	202630	183940	164160
				544	1634870	1604380	1554580	1515050	1489930	1424450	1372920	1310640	1263450	1204060	1144310	1090960	1044480	979010	898580	842680	793020	720700	656500	656500							544	400140	392940	381730	374380	364410	353020	335470	325470	314330	299080	282750	267360	249860	229750	218810	204670	181880	168840
				545	1640390	1603670	1566390	1530340	1483930	1426170	1385730	1313110	1273030	1209740	1160230	1104470	1040830	984810	906300	846070	784070	716620	650120	650120							545	401940	396170	384270	371850	369790	351990	338210	330990	315950	298720	284570	268020	247100	228200	216150	199630	183900	168550
				546	1652450	1613220	1573110	1542610	1490050	1430260	1377720	1314870	1269430	1217360	1156090	1091250	1038930	978440	908490	843770	785710	719550	651370	651370							546	403540	392370	389790	378090	365530	352960	338260	330570	314190	302540	285800	267580	249340	230040	213780	200430	181080	165890
				547	1654910	1603190	1561070	1531880	1494790	1426920	1379960	1312840	1274310	1212050	1152600	1098010	1036300	975910	907030	839390	780880	715240	652260	652260							547	402750	398070	384740	378140	372830	355110	342350	329260	315020	297300	283300	263250	248810	229450	212410	199550	181900	168690
				548	1639920	1608290	1558260	1532370	1499420	1430070	1382940	1319110	1270740	1211110	1152020	1096030	1035980	970490	901850	838410	781330	712060	647310	647310							548	404390	397040	388420	375870	368020	352560	342950	330120	313550	296640	280300	265350	245950	224670	214950	199180	182360	167840
				549	1644740	1611050	1570880	1528860	1494610	1428910	1374670	1314860	1270010	1214660	1149760	1088360	1039180	973030	902000	838380	782340	708930	640400	640400							549	405890	396970	388560	375860	365900	353710	340570	330640	315200	297460	285050	266250	246680	226910	213600	199570	179900	163980
				550	1649310	1609660	1572670	1527970	1490430	1439130	1382000	1312950	1268330	1210770	1147180	1091720	1032720	968220	900870	835430	775820	712530	642290	642290							550	408310	392760	386570	374360	366230	355060	337800	327960	311960	299120	281840	264610	248530	226940	210680	196570	180960	164670
				551	1643090	1602310	1572080	1526670	1488660	1427940	1365420	1310600	1264600	1207950	1144440	1091690	1033870	968580	888640	829640	769880	705870	640700	640700							551	403260	392750	383510	379360	366240	354460	338010	326420	311930	295340	276510	262590	244770	225970	212190	197420	179940	164920
				552	1635100	1596140	1565640	1523220	1485440	1422420	1366590	1305700	1261430	1201270	1140540	1076600	1025110	968200	892680	830060	771370	694730	633990	633990							552	404170	394360	386940	374390	364750	353350	335770	321330	309450	294680	282780	259700	242500	227090	210050	197490	177840	161470
				553	1636720	1586430	1558150	1518060	1479850	1418600	1365250	1298670	1243840	1199150	1138230	1076800	1024320	952840	897530	822020	764100	699620	634420	634420							553	399440	392690	381970	374210	362070	352790	337160	325560	307610	291700	275350	263700	239630	223310	209300	194240	180280	162920
				554	1622770	1591680	1552170	1512280	1477080	1406200	1360210	1294500	1248590	1190960	1128750	1077080	1014290	957220	884430	815160	760370	690260	631770	631770							554	397930	389500	381620	373300	359580	348020	335490	325670	308670	290710	277820	262550	243850	221960	205610	192360	175600	159950
				555	1621980	1582170	1547800	1509790	1466860	1407110	1345720	1288660	1239900	1177510	1127240	1063910	1016830	947880	881890	814970	760330	686740	625520	625520							555	399330	385760	381460	371070	361400	346900	331330	318240	306870	291360	275940	261280	242570	221960	209710	192340	176410	161020
				556	1609740	1574610	1532800	1495400	1459760	1388300	1336950	1284620	1227050	1178030	1119580	1056090	1004510	943380	870200	811670	758480	688300	621460	621460							556	396210	380690	380300	366000	361920	344910	331820	320070	304430	290160	271290	253580	238780	219720	202630	193260	174210	157740
				557	1605500	1563290	1531580	1487560	1455110	1382730	1335710	1276870	1229330	1161090	1111610	1052920	997090	933770	869370	802720	748770	681710	620270	620270							557	393300	382670	376920	364070	357240	341990	329340	318290	299150	289870	271940	256990	238870	217120	203140	192510	173000	158000
				558	1584700	1555190	1509770	1478540	1436730	1376740	1316470	1262850	1215080	1150810	1105070	1047750	991630	924670	866530	796760	743620	679790	611080	611080							558	391570	384910	377740	365090	351880	341100	328730	313390	300440	284970	270110	252080	237650	216380	202980	188070	173520	156110
				559	1579920	1543700	1496250	1462200	1422740	1366050	1308710	1255040	1203890	1140740	1088490	1037240	986330	922960	847410	794670	735920	675820	605030	605030							559	385590	375240	371340	361770	346230	337010	322410	314510	297140	283150	270270	250400	234830	212810	199900	188100	167870	155940
				560	1568290	1522420	1495600	1443550	1410860	1353210	1298580	1244970	1198700	1138840	1088640	1030800	978680	911840	846090	783860	730350	662690	606780	606780							560	381140	374340	367740	354600	347660	333020	320610	309310	295370	278730	264530	246920	230650	213220	197260	186150	169320	151990
				561	1545460	1506110	1475360	1437230	1395270	1335190	1292840	1228180	1188300	1135450	1074070	1017360	966600	905390	846900	769690	719550	659850	593480	593480							561	377470	368220	365520	353340	342190	332380	315150	305190	292700	276620	261400	245530	229740	212840	195800	183840	165890	150970
				562	1525070	1493390	1449210	1420600	1384150	1320080	1272830	1220540	1171140	1116160	1060570	1013420	958590	898290	827520	762560	713050	650980	592440	592440							562	377330	366980	359570	348460	338730	323800	312760	304700	286910	273750	258770	242320	226620	206950	193690	183750	165780	148990
				563	1500330	1475940	1448750	1403560	1370770	1316380	1263260	1200420	1163910	1104550	1051260	1006750	955100	883900	818090	757570	703740	648640	581680	581680							563	372930	361960	354050	344260	337510	323220	311870	297840	289180	272710	256340	239250	224850	206820	191390	181570	163110	148780
				564	1489630	1456810	1425070	1392680	1350060	1292870	1249310	1201780	1152740	1095480	1041410	987490	940510	884810	814760	755880	702100	635420	576740	576740							564	363870	354630	353310	340470	331610	320880	305090	293740	280850	269310	252460	239840	219840	203380	190520	178550	159980	147850
				565	1467920	1439850	1403610	1370430	1330830	1277660	1227440	1182790	1134080	1079340	1028470	979680	927940	866800	803640	742080	691750	634720	569410	569410							565	361980	350520	345340	336500	327180	316130	302570	292760	276730	261090	249590	235910	220260	202150	188100	174930	161450	143850
				566	1447280	1417440	1380230	1351000	1322830	1264060	1203310	1157310	1121960	1066220	1012570	961700	909950	854780	794350	740310	687430	625870	569560	569560							566	355000	346110	343850	332470	325180	311050	301800	287790	273990	259180	248500	234990	214920	199630	185660	174760	156730	145140
				567	1425220	1395080	1366780	1344090	1299940	1248790	1197140	1146320	1105910	1047060	1007620	953500	898050	847380	787010	732720	674880	615100	563840	563840							567	351220	341690	331190	326540	321400	308030	294480	285120	271050	260290	242830	229920	210830	197780	182320	170940	154050	143420
				568	1410030	1375460	1349550	1310260	1280620	1228570	1180400	1125150	1092180	1038550	985640	937160	887840	836000	773480	714830	668140	609180	550970	550970							568	344360	336810	330490	316530	318120	301530	290360	282040	268260	250920	239530	224520	211830	195400	181650	168680	154430	137780
				569	1386000	1351880	1327950	1294950	1264170	1210320	1165820	1114100	1076830	1017870	979400	925540	878930	823000	762930	705290	660830	603740	541130	541130							569	339130	328820	326720	316420	309550	294090	285450	278900	265840	248610	236900	222590	205930	191360	176810	168440	149870	138030
				570	1366740	1334810	1303160	1273130	1241890	1196790	1145950	1099400	1060510	1012460	964300	920890	865220	805820	748250	698560	652100	598250	536150	536150							570	331410	324030	320950	309630	304810	293120	282820	272080	258340	247840	234310	217530	204420	188160	177820	164390	152660	138190
				571	1344310	1308670	1286870	1253540	1221750	1175850	1134280	1084380	1040650	991110	943050	899880	853870	812990	745340	684090	640450	587020	526160	526160							571	328210	314510	313510	308410	299500	285520	275900	266640	258140	240960	230760	217600	203190	185380	172830	164240	147990	134370
				572	1321340	1279040	1252750	1234250	1199210	1155200	1111750	1067780	1027280	985640	925760	879710	839520	789860	733380	679490	629230	579460	522780	522780							572	320130	310520	308680	302420	290560	284710	272820	262340	249330	239550	227710	211170	198290	184730	171540	159820	145110	133270
				573	1296720	1259060	1235340	1205260	1178580	1135730	1093540	1041610	1009730	963810	916720	872920	826230	775080	725390	666920	622030	572490	514710	514710							573	312780	310270	304670	294900	290470	280040	265140	256170	248000	235150	219190	209490	195710	183030	169140	158150	142800	130370
				574	1268480	1241180	1216350	1189340	1158830	1113450	1082020	1028610	991900	943650	898590	853530	812570	762760	709450	660250	614950	560310	507010	507010							574	306410	303130	296090	291550	282410	274580	264360	252610	242180	230600	216380	205930	190800	178880	166780	157330	138370	128190
				575	1243290	1219430	1188780	1162330	1136930	1099020	1057520	1006390	967390	925590	883810	853380	804060	752250	696750	650730	594700	551320	500780	500780							575	301990	295460	287670	282830	276360	267040	257480	251830	238570	226080	217630	204450	188080	172980	164370	150750	137250	124990
				576	1210150	1192870	1173320	1139610	1118360	1080290	1038820	991110	962970	912930	875510	828210	790230	740190	687240	630360	590070	540440	487650	487650							576	296710	288570	285280	282210	267600	265150	251520	244640	232770	222510	213280	200930	185960	171450	157840	150770	137090	122120
				577	1199140	1168330	1149590	1123880	1098800	1050810	1012990	972750	947970	894340	854950	811930	775240	727090	675610	630170	583660	530670	482160	482160							577	288770	279820	281560	271890	263050	257860	248910	239920	225360	216620	206610	194920	183080	170290	158040	148380	134320	122610
				578	1169260	1147840	1129580	1107320	1077710	1032930	996990	950100	924520	890630	842850	797690	758550	711710	662220	616570	574880	527900	477080	477080							578	283720	277360	273980	263660	259250	251970	246830	238140	224140	213170	202470	193130	176910	166170	156460	146660	130120	121670
				579	1145210	1128590	1110110	1089080	1055420	1010740	976210	933100	909940	866820	827350	782320	746560	704630	652950	610980	560400	519500	467500	467500							579	279100	273220	267440	260790	256710	245080	238240	229480	218810	208690	199820	189240	173430	162630	148660	142090	128340	119060
				580	1118330	1109410	1081900	1057770	1035400	994510	957940	919830	885930	852950	810670	773260	732340	688350	638730	586690	552220	510930	458010	458010							580	271490	266680	263340	255040	247570	242460	232080	223780	215550	205100	194730	185630	172830	159260	148940	137450	126310	116330
				581	1102440	1079440	1064260	1039110	1018720	980670	943130	901930	871370	837450	795800	759060	724870	676250	626350	584380	543290	500120	450650	450650							581	267380	260920	254880	249920	244100	233850	230170	223120	213340	198900	192140	180080	166670	156130	143740	137760	124160	113880
				582	1080860	1053630	1043300	1017340	999410	957820	924100	878780	857150	814990	785660	740200	703400	664710	616050	572980	534190	492490	444450	444450							582	261250	252700	254170	247320	239940	231330	223730	217420	208370	198220	188180	179190	163940	152330	144080	135690	121850	111860
				583	1060030	1035990	1013740	996460	975990	939560	905750	870310	840700	803940	759410	732320	694700	655020	601590	564300	526770	480600	438490	438490							583	253170	249540	246780	239130	237380	226850	220210	212170	200830	194160	183840	173300	164800	151360	141660	133130	118070	110530
				584	1044010	1017530	998070	977420	953720	924110	885390	854180	829440	789550	753270	715120	682810	642970	594600	554160	513790	476680	427360	427360							584	250100	243630	239920	234790	229940	222430	217490	206690	198120	190680	180780	169860	161470	145230	138550	129390	119220	106210
				585	1016330	999130	976580	954770	943380	896300	868700	835110	804380	770740	739490	708110	663400	621650	585880	540740	505220	463210	419460	419460							585	243320	240470	235350	228540	226790	218030	210880	203880	193520	186500	179220	165440	157490	146870	135920	127140	115530	106030
				586	999820	976980	955650	934570	914000	881060	848560	815950	790420	755600	723170	690430	653100	622440	576250	532180	496220	456080	410310	410310							586	237210	235150	229030	223250	222120	214050	205910	196940	192980	183700	173920	163430	153300	143300	134290	125060	114380	103240
				587	977820	957150	937650	920380	907950	865400	833180	800180	775130	740480	704820	678620	641190	599870	560970	520990	488040	446520	402270	402270							587	232590	228560	226080	221880	214090	208900	203040	195420	185190	178240	170550	160760	149470	138030	130760	121390	112230	101400
				588	956870	936140	916730	898630	879700	849280	815250	785370	762690	730460	700630	660540	630070	592670	557690	517930	480120	440420	395220	395220							588	228190	226240	220920	214660	212260	206740	197230	189170	185310	175950	167900	158300	147560	135800	130230	119750	110560	97610
				589	938530	915110	894150	879490	864360	830730	807160	770290	740350	707620	683700	651220	618570	578680	540260	500610	467800	434270	391840	391840							589	220870	217910	218010	209820	205450	199230	191080	187680	177370	169620	165010	156270	143580	133840	123840	117420	106400	97270
				590	925180	893170	881390	860600	845170	811980	788510	754640	722690	696600	673800	633130	604210	567480	532040	489410	457280	422010	378440	378440							590	218720	214890	210260	207490	201090	198130	187420	184600	176910	169720	158580	153280	142270	131720	120610	116010	104840	95110
				591	894350	879810	861120	847040	827590	801670	769610	738550	715270	685820	657460	623640	594430	555530	521740	484990	450810	415060	378930	378930							591	212950	210380	206350	201300	196150	190410	185880	178670	173360	164810	157280	146640	137610	126460	121850	113010	103310	94120
				592	877960	861600	842660	829440	811070	779280	754430	723840	694610	673210	646620	609160	583130	547200	507880	473400	441800	409210	365590	365590							592	209310	207920	201140	194600	191610	190490	180960	175890	167340	160360	151410	144290	136080	126340	117490	110620	99180	92600
				593	863080	832450	824970	811280	789500	768490	738900	707220	688430	655330	622980	599370	566410	538780	496520	464420	434040	398140	363990	363990							593	202970	199130	198000	193590	189550	185250	178180	169330	164090	157940	151470	141290	133570	123190	115800	108450	98840	90830
				594	843570	823610	810700	793600	779990	746790	719660	694460	670880	640300	615510	587470	557820	528840	488410	457740	424820	392970	358310	358310							594	203140	196760	196060	188280	187770	181750	175570	167880	162970	153750	147700	139800	129290	120350	112920	106260	98680	88080
				595	825440	806940	793590	775430	761000	726940	709560	678540	659300	630450	603900	576180	544740	517850	479870	450480	414220	384800	353200	353200							595	196180	191920	189990	185830	180420	177230	170300	164290	156900	151200	146160	136050	127240	118150	110530	105380	95820	86970
				596	813990	789140	772370	765560	744380	719470	692260	665570	644790	615220	589950	566220	530520	502930	467050	440620	409800	377860	343690	343690							596	188440	186640	186230	181500	178280	169960	167560	159300	153510	146720	143500	134710	126190	116960	109100	101600	93690	86050
				597	788050	773850	759750	744160	727760	698180	678670	652520	632450	604330	581290	549040	525010	495800	462940	429580	400960	367190	339600	339600							597	186620	182660	181440	176910	173750	169770	162730	158280	148800	143950	137860	130020	122800	111830	106140	100230	92990	86290
				598	773730	759550	744150	726670	711190	684880	660990	638880	615790	588940	561800	539010	514860	486660	451600	423810	393440	361030	332090	332090							598	182810	180150	177350	174600	169060	163910	159700	154460	148320	142260	134900	129330	120740	111350	104920	97170	88340	82960
				599	762580	741680	729840	709970	701880	671860	651300	622860	606570	577870	551510	532380	502990	473370	443940	411920	389690	354540	321100	321100							599	179940	175230	174350	171150	165870	160140	157760	150210	144700	138320	132090	124470	115820	108490	102520	95880	87420	81230
				600	742020	722320	712690	700020	684060	657810	635750	608850	594280	566640	538420	520080	491560	461220	431130	403060	375240	347080	318570	318570							600	175170	171860	172320	166400	163050	156320	153300	147880	141080	134660	130490	123180	113420	107900	99750	94190	85750	78610
				601	723410	709440	695000	680410	667550	646630	619840	594220	581080	552040	531350	500220	484820	458410	426570	395390	372250	345730	311030	311030							601	172370	167910	167060	162470	158900	150170	151150	143230	136010	131570	125540	118300	111550	105670	97560	94040	84080	78120
				602	705180	695940	680590	672080	656060	633600	612190	588870	565750	544240	518220	492670	473570	447010	416770	388310	360270	334310	304590	304590							602	168390	165820	164100	159720	153640	150380	146730	139920	134250	130450	122860	117700	111510	103870	97170	91690	82470	75110
				603	690530	676220	669370	654740	640420	615460	592980	572650	553840	525080	505700	487930	463970	433880	405250	380470	353250	326750	297980	297980							603	166070	162540	159540	156390	151680	148830	142300	138260	129570	125250	121820	113840	106270	102160	93950	90280	81050	74390
				604	677730	661300	652170	639050	625510	601950	583760	561090	542560	519670	497010	475450	453860	425360	397390	370180	345380	322910	293040	293040							604	157810	156790	156030	151470	149020	144880	139340	134080	127300	123860	117250	113850	106550	97670	91800	86150	80390	74960
				605	664320	648100	637500	624630	610890	591030	576620	545340	532930	509490	482840	465740	441370	421200	389050	364320	340120	312350	283590	283590							605	156820	153170	152010	151940	145850	139220	137550	131360	124480	119770	115670	112040	103080	96580	90440	85060	78250	70410
				606	645970	635210	625600	613670	598110	580640	561330	537080	522790	493360	475560	455120	431050	408440	383730	354490	338100	309100	279210	279210							606	153060	152200	148730	145290	140470	138420	131440	127670	124080	117980	114750	107510	100560	93290	87090	84810	76170	69900
				607	630600	617300	609630	600190	582900	563350	543230	527200	508480	487760	463930	445410	425690	402980	373210	349310	326010	302560	273190	273190							607	148140	146410	144820	142080	137460	133210	131260	123580	120560	115620	111710	106180	96560	92010	86410	80170	74070	69490
				608	622040	602310	593860	582440	575570	555100	529320	510960	495900	474010	454260	434710	415970	390710	365260	340740	317890	293380	264560	264560							608	143610	143570	141070	138120	136630	131030	126210	123140	116490	113260	107990	103720	94290	89380	84530	79740	74360	68190
				609	606250	594550	583050	570520	560490	535500	519670	494110	485730	460850	446490	423750	406950	380510	357410	333910	310440	288430	260550	260550							609	142310	140380	138360	132690	129840	127970	124060	121660	114030	111090	107640	101020	95120	88470	84250	77720	72800	64910
				610	586290	577110	566740	558670	542860	526310	505970	491450	478520	452760	439190	416640	398480	373320	349500	324550	303660	280310	259920	259920							610	140920	136540	133750	130930	130440	126400	121240	116750	113020	107060	103470	97870	90230	85710	81590	76470	69950	64540
				611	575450	567850	554580	543480	530790	510960	495720	475700	463610	442900	424410	405450	386510	368270	339850	320720	294700	276860	251660	251660							611	135440	134150	130890	129070	127100	124680	119410	112820	109080	105460	102270	95300	89630	86190	77890	75460	67080	64230
				612	562930	553170	542750	531910	519790	504290	486260	465260	450860	436090	418350	398010	381770	359180	335360	312200	295330	270720	244970	244970							612	132570	128160	127620	124070	125340	120160	115890	110960	106560	102500	97040	92660	86060	82050	77310	73830	65890	61600
				613	543940	538330	528370	522630	510650	486250	473310	457630	444870	420690	404850	389370	371280	350700	322080	302730	286270	263480	237200	237200							613	130020	127920	122120	121710	117450	117110	114620	109330	104100	101110	98170	91660	86750	80420	75400	72410	66120	59730
				614	533630	522010	517040	506000	494970	476850	463030	444070	437630	414020	392470	379930	365570	339040	320680	298210	278810	258910	236150	236150							614	125130	122420	121090	117950	115040	112220	110070	105340	103680	98630	95950	89610	82660	78010	74410	70450	64560	58200
				615	521490	508790	502380	492480	483860	467070	448370	433070	422840	400310	385610	369510	352540	333780	310100	293160	275560	255160	228000	228000							615	123580	118300	117940	116930	111690	108930	107930	103190	98420	98000	92320	87550	81490	76750	72790	68960	62580	57390
				616	507010	494660	487200	477100	472800	451530	444370	420230	411820	393530	376280	365750	349260	325740	303660	278720	270700	245770	224040	224040							616	119040	115930	115600	113920	111370	107720	106210	100780	96680	91100	90030	85400	80850	74900	71070	67070	62570	57080
				617	493830	485890	475210	467810	457700	443440	430830	411450	398980	384700	367810	354570	337640	318330	294540	277210	261020	244630	219470	219470							617	116970	114220	110810	111020	107370	105120	103690	98290	93000	92130	86960	83540	78270	72720	68570	67410	58380	55830
				618	477520	472980	460970	453380	447990	427430	416880	399710	390710	370570	357690	338130	325660	308390	290010	269640	255430	235110	212750	212750							618	111470	110160	108010	105060	104740	102660	99310	96970	91110	87560	86350	80960	76280	70250	66480	64350	59020	53030
				619	466140	459210	445880	441020	434410	420050	403190	390430	381870	364180	351060	338290	318610	301620	281610	268530	250240	230970	206460	206460							619	109060	106710	106550	102300	102070	99560	96960	92520	89320	85260	83650	80320	75890	70160	65850	61450	58520	51080
				620	456310	451340	439830	428650	424690	409350	392880	378390	368920	350310	342340	325550	311850	294180	274710	257510	246370	224410	204420	204420							620	105420	104120	103690	101940	100130	95580	95030	90730	85410	82950	80680	77900	71890	66920	65020	61940	56280	52420
				621	438730	434590	428290	417300	410950	395980	386680	370140	357880	342590	331910	317770	302820	286660	267660	250840	236740	218690	194100	194100							621	106710	102200	98750	100150	97630	93550	93170	87620	83860	80320	80850	76360	70780	67500	63870	59810	55050	49940
				622	428650	419050	414990	406190	395160	385180	374080	361250	348390	334920	326100	310120	295640	282750	259650	242410	233250	215090	193720	193720							622	102220	99710	97640	94880	94150	92490	89940	85090	81550	79570	77610	73540	68560	64860	60710	58040	52500	48510
				623	415110	407920	403010	393670	386680	372420	362870	347710	345230	323820	310790	302600	290230	274240	250540	233570	226550	210200	189200	189200							623	98340	94720	94170	94420	91030	89840	88040	82520	81220	76390	75870	73760	67580	63820	59970	57400	52970	47650
				624	408330	396990	389420	386140	376470	365120	353100	339410	329790	321930	305140	291430	274750	266630	244260	234020	218700	204810	184120	184120							624	95390	90970	89930	89270	90770	87900	86840	80620	76960	73520	73360	70590	64810	62780	58320	55040	51890	47220
				625	392050	386180	373800	371450	366130	351410	342940	331250	318740	310210	293760	282750	271930	253470	239730	221500	214670	198840	177660	177660							625	91800	89080	88490	87190	86640	84240	83320	79430	75540	71600	72680	67490	63590	59820	55540	54240	50350	47020
				626	377790	376610	370470	361870	350720	346470	333960	322330	313020	299640	288610	278920	264860	254910	235240	216650	209000	196350	173210	173210							626	88040	88350	84270	84010	83860	82350	81930	76370	72890	68690	70140	67320	61900	59260	56620	53060	49270	45390
				627	367770	366120	356450	348020	342950	332330	321710	309140	302000	292300	282830	269850	256500	246920	229060	214300	199010	190740	169100	169100							627	85310	83480	81130	83930	80060	78970	79980	73130	71700	69000	67920	65120	60740	59170	53400	51550	47370	44540
				628	355160	353560	345500	340550	333770	322150	314050	303960	294040	283180	274840	262110	249690	238830	221140	205690	197870	185200	164780	164780							628	82290	81710	81470	80080	79580	77760	76130	70950	68060	66460	66200	63370	59140	57060	52860	50880	45430	43030
				629	345970	339450	332730	329040	323320	312750	306110	293840	285240	275900	262520	253910	244140	232570	216780	201050	192040	180430	157980	157980							629	81420	80170	78700	77420	75810	72250	73760	69200	67140	64290	63340	60730	57670	55070	51540	48980	46040	41300
				630	335700	329660	321740	317430	313900	303830	298250	286340	278240	265050	258590	248640	231260	228810	210660	196040	187040	176640	155730	155730							630	78560	77840	75950	74720	75890	74040	71230	67920	64860	62990	61890	58370	55070	54240	49950	47970	44640	41680
				631	327610	320260	317740	310850	304790	294810	289040	277900	271300	259520	250870	239770	227310	222380	203940	190180	179880	171220	150710	150710							631	75060	73090	74130	73420	73020	69890	68770	66000	62160	59400	61460	57380	54960	51180	49590	46340	43280	40400
				632	312520	308920	304310	301260	293670	281220	277870	269610	262890	251150	241910	232460	221750	213330	200670	186840	177410	167980	149040	149040							632	74420	71830	70840	72120	68640	68030	69240	62920	60960	59640	58490	55190	53680	51320	48220	46460	43400	39470
				633	302770	299350	294480	287880	288960	277970	273830	257550	253850	245710	237340	225190	214770	207700	194450	178310	171940	161280	141210	141210							633	70610	68280	69120	68560	67270	66710	64330	61500	59790	57080	58080	54210	52890	49060	46230	45310	41020	38350
				634	292860	292370	287580	277340	276740	268570	259260	253610	247230	234780	227860	217140	209100	201930	184300	172500	167640	158330	138040	138040							634	67250	67910	66980	66680	64240	65040	64110	58850	56370	56380	55650	51790	47940	47020	46120	42930	40910	38060
				635	283920	282540	276550	270270	267910	259560	253270	241600	236420	230220	220990	214430	201700	197030	185520	169390	164270	152410	135290	135290							635	65710	64670	64390	62640	64150	61950	61260	56440	56040	53740	54260	53100	48170	46840	45370	42000	38940	36720
				636	275340	267840	268180	262000	258670	250780	245880	237880	231400	225010	214420	206620	193840	191850	178040	166000	158680	150250	133140	133140							636	64570	62380	63390	61240	61830	60280	60440	56700	53140	52380	53280	49640	45740	44390	43190	40710	38320	35240
				637	267870	261380	262970	258280	250950	245160	237840	230090	221400	218580	208450	199310	189280	185790	174240	159820	154740	145870	128230	128230							637	61520	60050	60570	60440	59060	58690	58690	54270	52300	51040	53560	49370	45210	43430	42660	40390	37990	34430
				638	260030	256420	250780	246740	246030	235750	228720	222270	219390	210710	203120	196810	182540	177950	169310	156350	150920	141730	124840	124840							638	59580	59220	58450	58560	56750	56900	57750	52340	50110	49240	50390	48000	45560	42680	41140	40920	36110	34110
				639	251920	243910	244000	239800	235890	231990	222280	216260	211120	201400	195330	190230	178460	174800	164160	151020	148080	137270	122560	122560							639	57720	58140	56110	55690	55390	55450	54490	50290	47970	48560	48540	47930	42910	41370	40260	38790	36840	32560
				640	241810	235150	235570	231090	229470	221200	217320	211070	206840	198150	191310	184630	170450	168640	156960	146680	142890	131880	119050	119050							640	55350	54710	55430	54060	53860	53470	54590	48540	47460	45910	46740	43570	41210	40500	39170	36450	35290	31490
				641	235150	229590	228800	219650	221730	213870	209700	202700	198630	192180	183020	175670	165480	165290	152680	144020	138610	130650	115030	115030							641	54530	53560	51960	51940	52540	52970	52030	46740	46340	44690	45720	42900	41500	39520	38680	36880	34380	31740
				642	224600	221980	222170	215690	210980	207300	202240	195590	192070	184380	178580	171300	162840	159850	150430	140390	133380	127760	110740	110740							642	52570	50910	50860	51360	50910	50250	50480	45250	44690	41160	45080	42800	39330	38670	36380	35210	32590	30490
				643	217020	216290	209340	210690	206630	198660	196880	188240	183230	180380	174210	166910	154810	154490	146950	134810	128100	120530	108170	108170							643	51080	50690	50720	49200	49480	49580	49590	44750	42450	40780	44050	41510	38870	37390	36640	34650	33150	29540
				644	209150	209330	204910	204190	199730	192550	191110	183550	177100	174460	166150	160350	153670	149730	139470	133070	126750	120830	102670	102670							644	48100	46920	47110	47960	47280	46850	47990	43440	41720	40560	41510	39410	38250	36410	35750	34460	32000	29500
				645	202870	201260	197190	192850	187590	183080	184000	178730	173420	168060	161910	156490	145240	145390	134920	128950	121930	117400	102940	102940							645	47230	47170	46610	45840	45190	45860	47280	41520	38600	38550	41130	39020	36760	35470	33520	33170	31110	27740
				646	195710	192640	190470	186170	183990	181680	177470	174120	167160	159020	153930	151500	143570	139250	132340	123610	118680	115670	98440	98440							646	45060	42640	43460	43800	44040	43290	45830	41270	39470	37570	40810	38300	34620	34470	33160	31570	30490	27850
				647	190280	187070	185650	185250	181420	175700	171930	166340	163200	157790	153220	147240	139480	137610	128060	119080	116040	111160	95490	95490							647	45050	43940	41330	43580	43390	41080	44260	38370	36700	36380	39420	37410	34150	34360	32070	30290	29320	27160
				648	185890	181780	178960	174320	177090	169830	166270	166660	160550	152650	149860	143890	135950	133360	125580	115930	116050	107950	93990	93990							648	43670	43110	42520	41050	42740	41380	42240	37670	37540	36300	38680	35770	33410	32690	32680	30480	28920	26070
				649	182500	175880	174430	172680	170530	166390	162030	159860	156520	152630	145720	140360	132550	132120	121970	114040	109790	106750	92560	92560							649	41740	41430	39990	40780	40730	41700	42480	36600	35580	34390	36650	36250	32990	32900	31210	30460	28260	26620
				650	177250	172830	172000	169200	168080	161080	159600	154490	152620	147270	141300	137610	129100	129760	119780	113250	109840	104100	91400	91400							650	41210	40300	41040	40760	39510	39830	41690	37220	34790	34370	36780	36220	33430	32900	30880	30160	27470	25800
				651	175040	170970	167150	165370	162420	158670	157820	151740	150950	144140	139480	137920	126650	127130	118340	108100	106470	103260	89630	89630							651	39170	40550	39230	39460	38790	37820	39540	35390	34880	32710	35410	35450	31590	31310	30690	29530	28340	25340
				652	168990	167240	164400	163600	159350	154760	154430	148830	146450	141450	136450	133470	125400	123290	114460	106380	104180	100460	88010	88010							652	39680	40010	38260	38700	36940	38410	37700	35430	34050	32950	36530	33420	31460	31290	30100	29420	26840	24760
				653	167120	161260	162420	161610	160470	153460	149460	146950	143170	137110	133210	131210	120730	122230	113620	105850	103660	98930	87600	87600							653	38360	37770	38020	38340	38510	38050	38050	34710	33070	30830	35230	33660	29950	31170	29480	28860	27190	24780
				654	162610	161000	156970	153410	153900	148560	147800	143300	140430	136430	132360	128260	116860	120130	111470	104440	102510	98490	85940	85940							654	38580	36200	36630	36860	36810	37930	37200	33240	33580	32150	34010	33440	29090	29780	29450	28070	27150	24040
				655	160470	156660	154060	152930	153620	146800	145360	142220	138910	133020	128160	125250	115990	118440	110560	100990	100710	96590	84870	84870							655	36020	35950	36220	37610	35450	36340	37310	33820	32660	30950	34190	32170	28390	29180	28420	28170	26810	23640
				656	155370	155900	149480	146650	147110	143680	139860	139650	132810	130180	124230	122180	115230	117410	107200	102810	99610	95350	83870	83870							656	35990	36250	35580	35090	35750	35980	37020	32750	32880	28660	34040	31780	29220	28440	29080	27540	25670	24800
				657	152870	149550	149360	145160	145870	138660	139710	134330	131750	129160	125200	119870	112770	112180	105050	99440	95200	93150	80860	80860							657	34800	35750	34660	35380	34800	35410	36590	31850	31980	29720	32550	31650	27610	28510	28290	27210	26060	24380
				658	149330	144920	146040	142990	141530	138550	134610	132510	129820	125910	120690	118710	109570	112160	102830	98290	95500	92260	79210	79210							658	34170	33550	34070	33350	34410	34860	36160	31290	32180	28930	32460	30140	27310	28410	26950	27320	25640	23570
				659	144730	143980	139190	140430	136720	134590	133210	131190	125350	122440	118660	116540	105720	107740	99650	95210	92300	90360	81220	81220							659	33040	33280	32620	33540	32620	34380	35420	31340	31730	27890	32170	31130	25810	27460	27530	25900	25750	23690
				660	139690	140080	135210	134150	132740	131470	129260	124440	124020	121080	116110	112840	104950	104350	99140	90620	90490	87890	77280	77280							660	32870	32690	31450	32440	32500	32730	34100	29750	31580	27780	30660	30650	25400	26420	25710	26710	24210	22720
				661	134220	133660	135860	131980	129450	128730	125600	122730	120990	117080	112680	109840	104080	102940	95780	89790	88880	86610	74750	74750							661	32070	31470	31620	32190	32110	32420	33990	29190	29080	26500	31940	29190	24790	26740	26240	25940	25200	22720
				662	133180	132450	130410	128730	125310	125520	123760	118860	118190	113370	113130	108070	99400	102530	95070	87870	87420	85940	73180	73180							662	30590	31360	29300	30230	30450	31670	33480	27970	27450	26850	29750	28800	24250	26180	26010	25370	23780	21870
				663	131450	129720	124080	126470	123870	120570	119350	116970	116300	111850	107950	106550	97510	100410	92790	87350	85720	81530	70580	70580							663	30010	30350	29900	29890	29120	29850	31610	28200	27510	26060	28600	26980	25340	25900	26120	25020	23180	22040
				664	125970	125090	123530	122790	121470	118600	114580	114270	113530	110400	106400	102790	94990	97110	91790	85700	84160	83360	72430	72430							664	30150	30100	28330	29730	29990	29350	31250	26820	26060	24700	27570	27160	25070	25900	24670	23850	23580	21360
				665	124470	121210	120760	119600	118630	115830	114060	110060	109300	107050	101720	102140	92670	95600	87700	83090	82290	80310	68790	68790							665	28510	28540	28090	28090	29270	30270	30050	26150	26690	25080	27550	27700	25050	25020	25340	24130	24040	20740
				666	119460	116530	116530	115530	114970	113250	111360	110010	106810	104030	102370	98170	88660	94990	87320	81510	80310	77060	67660	67660							666	26380	28350	27300	28080	28770	29390	30640	25990	25640	24280	28240	26540	22810	25190	23410	24050	21890	21180
				667	119010	115420	114880	112590	112440	111000	107570	106380	105080	100730	100370	96680	87150	90100	84640	79780	79740	77540	65530	65530							667	26690	27270	26590	28260	27300	28900	28760	24620	23500	23700	27400	26320	23260	24320	23350	23860	22170	20370
				668	112500	115350	110360	109650	107770	107090	105540	103960	101570	100340	97230	94310	85350	89980	82010	76480	77290	74180	63810	63810							668	26750	26120	25570	26720	27410	27600	28870	25250	22430	22650	26080	25440	22800	23310	23230	24190	21890	20950
				669	111080	108890	107640	107740	107470	104700	102870	101930	99110	97340	95080	93520	82410	88760	81900	75280	74050	74340	62200	62200							669	25290	26120	24850	26000	26360	26440	28740	23820	22340	23380	26060	24780	22500	23730	23160	23420	21920	20070
				670	108600	106920	106130	104040	100500	100660	98110	98530	94740	93830	91310	89660	82040	86340	78580	72280	72410	72620	61960	61960							670	25240	24490	24080	24460	24960	25920	28280	22870	22170	22340	26140	24250	22970	23530	22190	22360	20770	19760
				671	106600	103520	100430	100420	98780	96470	97930	96540	94210	92270	86200	88990	81290	84370	75770	72780	72110	70520	59320	59320							671	24730	24350	23640	25140	25650	25920	28380	23210	21600	20910	25160	24410	22110	23820	21230	21970	20370	19720
				672	102120	102300	97490	99760	97670	96670	93690	95050	90040	89810	87300	86860	75150	82580	75440	69330	72070	69480	57470	57470							672	24620	23660	23290	23670	23440	24990	27110	21550	20750	20640	24120	23920	21200	22190	20780	22130	20690	18950
				673	98160	95860	96840	94190	93640	91600	90440	90410	88830	87160	83950	84210	74560	80210	72710	69910	67980	68410	55890	55890							673	23060	23000	22870	23710	24160	24630	24840	21210	20480	20530	23890	22420	21230	22000	21520	21390	20590	19810
				674	94230	94800	92470	92050	90810	89210	89810	87770	86760	82840	82250	80890	71800	80250	72590	66760	66570	66910	54750	54750							674	22650	21380	20900	22520	22680	23790	26500	20500	19860	19660	23550	22190	21220	22640	22020	20770	20090	18140
				675	91550	89920	89640	89650	86980	87540	86250	86240	81950	81750	79650	78780	73250	76710	69370	66360	66960	65600	53250	53250							675	21060	21960	21150	21640	22480	24070	24810	19240	18430	18880	24200	22860	20440	20980	20510	20870	20060	19040
				676	88850	88100	87840	88610	83970	83460	84710	83500	81120	79960	77040	77130	69310	76250	68820	65070	63920	65130	51640	51640							676	19990	20640	19910	21160	22580	22330	24500	20340	17870	18610	23090	21780	19490	20540	20290	19990	18630	18690
				677	86630	85460	85500	84370	82030	81150	82140	82020	79510	76580	75580	74770	65590	73540	66540	62050	61410	61870	50290	50290							677	20660	20290	20700	21120	21290	22420	24370	18370	18820	18070	22920	21420	20090	19790	19850	20530	18950	18250
				678	84700	83080	80490	81890	79640	78790	79930	79380	75930	75390	73780	73060	64240	71420	64780	60790	61890	62630	49870	49870							678	20350	19230	19170	20440	21070	22100	23680	18390	17550	17970	22070	21330	19030	20590	19640	19720	18880	17940
				679	80050	79980	79790	78570	77700	75670	75730	76310	75840	72890	72220	71000	63550	70740	63950	58530	59910	60870	48320	48320							679	19180	19500	17830	18790	20040	21050	23380	17760	16840	17900	20780	19970	19400	20040	19350	19090	18010	17840
				680	78420	77300	77930	77210	75510	74010	72260	73980	72180	71630	69230	66970	62010	69330	62370	57870	58870	58310	46990	46990							680	18860	18860	17620	19090	19560	20740	23010	17020	16900	16080	21060	20490	18290	19310	18420	19310	18850	17440
				681	76800	75680	75170	72630	73000	72260	72040	72370	70550	68470	68620	67810	59070	67420	59190	55780	57700	57800	45040	45040							681	17730	18030	18670	18550	18650	19950	21360	17090	15880	15870	20890	20360	18760	19190	18680	18720	18250	16830
				682	72260	72650	72650	70730	70280	70800	70970	70960	68490	69000	65600	64400	56760	64290	58510	53870	56190	55590	44990	44990							682	17450	17080	16850	17870	18310	19610	21330	16480	15590	15800	20150	20280	16660	19010	19060	18680	16980	16680
				683	71620	70220	69360	69450	70110	68800	67260	68620	67230	65280	63770	64580	55850	63410	58220	52690	54470	54630	43840	43840							683	16560	16410	16220	17350	17440	19240	20330	15600	14890	15440	19750	19700	17340	17860	17230	18130	17510	16260
				684	69190	67750	67200	67980	65640	65200	67340	66720	65380	64890	61570	61300	53870	62200	56060	51790	53470	53260	42180	42180							684	15890	16070	16050	16800	17110	18760	20910	16320	13950	14770	19330	18340	17440	17690	18490	18030	17550	16470
				685	66460	65580	66190	65500	63030	62700	63600	64470	64040	62590	59110	60480	54840	61560	53850	50500	51920	51790	41690	41690							685	15420	15670	15630	16620	17180	18530	19350	14740	14480	14490	18930	18580	16040	17310	17820	16680	16680	16290
				686	65120	62570	62800	61290	61650	62100	62710	62830	62470	61720	59130	59320	54080	60290	52660	48870	50910	51870	39180	39180							686	15030	15320	14480	16570	16780	18380	19820	14620	14430	13830	20060	18710	16190	17140	17080	17630	17120	15760
				687	62480	62730	61100	60000	59930	60430	59950	61710	60550	57960	57980	57490	55430	57640	51910	48260	49360	50880	39510	39510							687	14590	15030	15200	15910	15750	17320	19530	13990	14210	13540	18050	17440	16100	17580	16660	17160	17300	15900
				688	60370	60720	59410	56990	58750	57220	58750	57770	56740	58630	54630	56950	54560	56180	49970	45310	49060	49360	38160	38160							688	13350	14610	13860	14230	16190	17000	19190	14530	13790	12970	18320	17210	16070	16490	16720	17030	16510	16150
				689	60130	58390	58200	56370	57030	56430	57530	58330	56930	55590	54500	53710	54620	56280	49530	45200	48230	46180	36890	36890							689	13370	13180	13770	14130	16140	16370	19160	13150	13090	12990	18160	17120	15780	16970	16710	16710	15360	15190
				690	57300	54530	55430	54920	53270	55520	54400	55370	55080	53570	53040	53100	53830	54290	48910	44540	47180	47250	34870	34870							690	13240	13310	13690	15280	15790	15780	18380	12940	14420	12030	17130	17120	14950	16480	15900	17080	15750	15680
				691	54350	55060	53790	52650	52330	52840	52200	54260	53280	53320	50750	51380	52010	53310	46420	44850	46050	46710	35840	35840							691	12930	12940	13110	14180	14930	15740	17970	12120	13420	11970	18270	17800	14960	15750	16240	16520	15470	15140
				692	51200	52110	51420	50580	49930	51200	51910	53410	51630	51060	48940	50820	49190	53350	45550	42670	45810	45910	33330	33330							692	11900	12680	12000	13470	13970	15630	17660	12200	12940	12010	16390	15970	14990	14860	15400	15850	15910	15300
				693	51090	51350	51070	48360	50210	48630	49480	52430	51640	50300	49540	49630	48410	52170	44480	43430	45020	45410	34600	34600							693	12220	12360	11830	13660	14330	15160	16540	12520	12430	11390	16160	15180	14460	14890	15410	15440	15550	14290
				694	48190	48230	47590	49500	48060	47910	48740	49090	48810	49380	48960	47590	48180	51010	44590	39450	42530	44280	32500	32500							694	11460	12330	11900	13390	13740	15010	16950	12370	12200	11560	16120	15420	13750	14390	15430	15570	14340	14770
				695	48420	47780	46320	46340	46760	46870	46730	48820	49790	48210	46220	47820	48660	50020	42340	39150	42050	42080	32160	32160							695	11640	11500	12260	12470	13070	14350	16890	11340	11120	11920	15950	15720	13700	14390	14890	14420	15330	14110
				696	45450	44940	47820	46070	45020	46460	46130	47630	46760	46880	45820	44940	46080	47140	41560	38570	42020	43190	31090	31090							696	11080	11380	11020	12060	13060	13640	16690	10680	11280	10250	15220	15410	13560	14840	15070	15530	15430	13950
				697	44930	44350	43110	43700	44300	43250	45040	45800	43870	45600	44270	45290	46100	47670	41690	36630	40860	42250	31400	31400							697	10510	11070	10840	11480	12540	13530	16430	11080	11540	10660	14800	15200	13440	14260	15110	14290	14900	13880
				698	44070	43140	42770	42250	42250	42700	43930	44900	44650	43980	43390	44190	45220	46440	40020	36200	39870	40750	30450	30450							698	10240	10660	11160	11760	12360	13600	15340	11010	13080	10160	15810	15180	13240	13560	14720	14730	15280	14500
				699	42770	42310	41210	40680	40970	42050	42010	44270	43890	43010	43960	42700	43170	46630	39160	36160	39040	40230	28450	28450							699	9980	10380	10320	11740	11780	13250	15780	10490	13280	9720	15140	14960	12360	13510	14020	14310	14390	13460
				700	40230	41110	39690	40420	38800	39390	41650	43330	41880	42600	42810	43000	41780	43880	38300	35890	39540	40300	28290	28290							700	9530	10030	9340	10670	11010	12800	15080	10250	13160	9160	15080	14300	12820	13490	13870	14030	14840	13500
				701	38450	40000	39130	38600	37830	38890	38690	41500	41110	41150	40900	41470	41080	42670	37550	35020	37070	39200	28710	28710							701	9690	9580	9420	10420	11670	12770	14390	10310	12910	9430	14820	13690	12740	12760	13980	13820	14210	13250
				702	38310	38540	38390	38110	37230	37470	38870	41890	40450	41100	39000	39720	41110	43290	36100	33860	38070	38430	27420	27420							702	9280	9590	9380	10390	11910	12700	15060	9620	13070	9000	14780	14110	11840	13140	14150	13960	13860	12360
				703	37150	36740	37930	37440	37100	38030	37670	39900	40150	40250	39580	40070	38310	41710	35140	34390	35790	38690	29530	29530							703	9440	9100	9080	10240	10480	12370	14250	9660	12790	9250	14230	12850	12310	12830	13160	13860	13630	13510
				704	35810	36340	35550	35650	33650	36760	37290	39880	38050	39190	38150	38070	35050	41640	35760	31780	36580	37740	30340	30340							704	8660	9120	8590	10160	11060	12070	14350	9570	13610	8760	13450	14110	12000	12340	13440	13580	13840	13170
				705	34940	35560	34210	34850	33500	35650	36470	39010	37300	37830	36820	40120	34180	41400	34650	33620	35610	37820	32260	32260							705	8240	8320	8370	9530	10600	12630	14140	8990	11900	9010	13640	13520	12180	12460	13610	13840	13830	12680
				706	34190	33720	33650	34270	33900	34760	34700	37790	36480	37840	36300	37870	32020	40970	35950	32210	35380	36420	34950	34950							706	8370	9130	8670	9170	10490	12470	14450	8910	12700	8760	13280	13370	12030	12600	13820	13720	13990	12650
				707	32830	33980	32740	32790	32260	33530	35040	37440	36920	37010	35890	36860	31580	40530	34760	32440	34110	36370	35930	35930							707	7770	7910	8160	9520	10130	11370	13960	8200	12150	8460	13660	13010	11040	11240	14310	13800	13530	12530
				708	31550	32930	32880	31530	32610	32580	33110	36300	36280	35960	35450	34400	29930	39140	34280	30070	34710	36140	37810	37810							708	8100	8330	7600	8780	9560	11480	14170	9020	11900	8090	13620	12400	11940	11120	13350	13200	13640	13370
				709	32270	31300	31160	31070	32940	31620	32570	35990	34550	35130	34210	36250	29400	38720	33490	29550	33750	35820	37390	37390							709	8180	7760	7120	9140	9850	10550	13690	8150	11590	8330	13010	13100	11760	10980	12490	13140	13310	12430
				710	30950	31050	29750	30040	29580	31340	32360	35650	33830	35070	33980	36590	29800	39640	32310	28060	32930	35400	34920	34920							710	7000	8070	7580	8800	10270	11250	13340	8050	10900	7850	13190	12060	10770	10130	12780	12620	13860	11730
				711	29560	30780	30050	30550	29290	31190	30270	33820	33740	33140	34240	34480	29000	38810	31410	28140	33160	34600	35090	35090							711	7810	7360	7540	8930	9470	10740	13480	7970	10900	7740	13640	12170	11200	9460	12420	13090	13050	12020
				712	29870	28720	29700	28280	29060	31030	30390	34920	33230	34480	32620	34250	27520	37600	32630	27710	32670	34510	34350	34350							712	6700	7920	7860	8320	9220	10680	12680	7580	10380	8140	12710	11680	10760	9180	11450	12890	12480	12230
				713	28490	27940	28200	28070	28060	29530	30000	32560	33550	33180	32280	32480	28400	37320	31220	26710	32510	34830	36020	36020							713	6990	8040	7080	8500	8910	10600	13100	6820	10690	7800	13100	12370	10950	8620	12300	12530	13900	12380
				714	27730	28250	27660	27030	27400	29150	28570	32250	30850	33920	31430	32950	27540	37100	31040	25810	31440	33850	34500	34500							714	7060	7700	7380	8090	9720	10180	12280	8110	10330	7170	12350	11410	9700	8360	12340	12980	12670	12420
				715	27750	27600	27410	27600	27250	28970	26780	31210	32190	33380	31720	33220	27140	35480	31350	26670	31570	34320	34620	34620							715	6450	6800	7220	7680	9580	9830	12310	7500	10130	7760	12820	11360	10190	7210	12200	11920	12780	12430
				716	26750	27010	26360	26490	25910	28010	26630	31730	30550	31410	30060	32020	26250	36240	29980	27390	30540	32460	33800	33800							716	6950	6950	6510	7840	9250	9970	12350	7810	10160	7030	12620	11060	10380	8040	11560	12700	12410	11700
				717	26570	26140	26400	25930	26480	26550	27230	31290	30550	31290	30770	32080	26560	36030	29960	27260	30150	29830	35080	35080							717	6490	7050	6630	7480	8170	9690	12010	7320	10320	7270	12350	11120	9760	7980	11730	12820	12330	11560
				718	25090	25430	24770	25620	25740	26840	26230	30880	30300	30430	30530	31720	26420	35950	30080	27550	30500	28720	33600	33600							718	6180	7070	6290	7860	8760	10070	12090	7320	10460	6970	11660	11230	9880	9870	11850	11810	12680	12100
				719	25070	25460	25720	25400	25440	25880	27590	29310	28510	29340	29420	31150	24450	34860	30780	27710	31390	26790	33890	33890							719	6150	6780	6460	7120	8990	9300	12280	6880	10090	6450	11630	10980	10110	10760	12160	12310	12650	11720
				720	23840	24070	24910	24450	25090	25410	27170	29720	28290	29950	29340	30750	24870	35850	29450	27030	31060	26680	33190	33190							720	5830	6220	6200	7620	8270	9620	11610	7330	9180	7270	11320	11900	9530	11290	11950	12030	12900	11390
				721	24350	24760	23780	23770	24190	25350	27240	29490	27020	30030	27730	30970	23920	35660	28700	27480	30040	25340	34170	34170							721	5570	6630	6750	7320	8780	9450	11870	6630	10330	6520	12320	11030	9060	11780	11270	12620	12670	11310
				722	24110	24400	23720	24320	23850	25740	27810	29540	29390	29700	28710	30690	25720	35390	28830	26690	29850	26620	33550	33550							722	6100	6240	5840	7210	8100	9320	11870	6550	10000	6660	11320	11120	9500	12150	11590	12160	11960	11360
				723	24360	24670	24250	24450	25330	25740	27030	28790	30000	30070	28980	29870	24460	35690	30090	27220	30570	29800	34500	34500							723	5950	6660	6300	7130	8560	9380	11970	6930	9680	6370	11210	10280	9390	12090	11380	11490	11350	11800
				724	25410	24520	24800	24590	25110	26850	28170	30690	29870	30760	30120	32640	26190	36820	30810	28080	32340	31960	36750	36750							724	6130	5730	5680	7010	7910	9030	12100	6190	10040	6290	10870	11230	10100	11450	11470	12140	12220	11460
				725	26220	26070	25980	25210	25870	26400	27670	31310	31440	31350	30420	32720	27110	37080	31760	29380	32460	32730	37050	37050							725	5730	6150	5890	7330	8920	9400	11590	6880	10040	6550	11110	11140	10330	11640	11590	12270	12200	11840
				726	26510	26520	26480	26990	26760	27480	28720	30950	31600	32150	30930	33850	30660	38680	33010	29370	33400	34670	37270	37270							726	6520	6040	6080	7160	8520	9250	11810	6780	10520	6990	11990	10860	9800	12380	11840	12310	12630	11880
				727	27880	26700	26450	26430	27150	27850	28970	32640	32320	33910	31680	33500	31820	37870	33190	28900	35290	35080	37930	37930							727	6450	6520	6310	7680	9470	9650	12270	7380	10660	7130	11710	11940	11170	12870	12370	13080	12750	12680
				728	27840	27560	27360	26800	28760	28420	31430	33000	32480	34230	33190	35300	33710	40230	35460	31820	36080	35950	39980	39980							728	6160	6880	7340	8050	8660	9590	12200	7210	10680	7220	11990	11400	10050	12350	12300	12100	13530	11400
				729	28930	28170	28130	27520	29080	29050	31110	32730	33990	35270	33580	35820	35120	40680	36000	30690	37200	37570	41070	41070							729	6510	6920	6440	8460	9080	9830	11590	7590	10300	7440	11680	12220	10470	12270	12330	13920	12860	12880
				730	28020	27840	28020	27910	27720	28630	32090	32600	34740	33000	34670	35160	34740	40440	35590	31610	37360	35680	40400	40400							730	6230	6760	6540	8250	8700	10210	11760	7540	10730	7190	12490	11980	10270	12590	12760	13370	13460	13040
				731	27140	26370	27130	28000	27790	29380	30000	32580	32260	35370	32690	34960	32070	39350	34820	31470	35930	35410	40370	40370							731	5910	6840	6290	7310	8880	9090	11380	7410	9920	7000	12020	12020	10040	12120	11590	12950	12550	12850
				732	27050	26970	25920	27440	26760	27950	30220	33150	31340	33710	32520	36360	33350	38140	34330	30160	35100	36840	40470	40470							732	6110	6440	6190	7940	8980	9340	10900	7200	10120	7300	11220	11110	9970	11560	11890	12590	12760	11800
				733	26660	26150	26070	25910	27160	27770	29020	31980	31920	32520	32450	33900	31630	38360	32130	30300	35260	37200	39760	39760							733	5720	6010	5780	6620	8360	9550	11410	6650	10000	6750	11690	11420	9800	12670	11670	12620	12520	12300
				734	24820	24950	24760	24890	25920	26750	28570	31290	30980	31850	31890	32820	30590	38320	33920	30380	36130	36200	39910	39910							734	5720	6280	6250	6520	8280	9170	10860	6610	9600	6610	11130	11420	10080	11370	11410	12440	12380	11970
				735	24510	24920	24660	24790	24250	26680	27900	30360	29790	32530	30750	32660	29420	36640	31740	31710	34140	37260	38080	38080							735	5410	5920	5750	6130	8510	8730	11550	6900	10160	6580	11140	10840	9720	11320	11320	11780	12450	12350
				736	23450	25030	23780	24610	25410	25470	26900	31040	30160	30530	30680	33710	30540	35080	32720	29740	34650	36750	36960	36960							736	5750	5900	5620	5870	7960	8520	11300	6900	9420	6480	11690	10430	9460	11940	11720	12550	11950	12280
				737	23570	23920	23610	23930	24270	26920	26490	29660	29320	30930	29870	32750	28810	37620	31140	31040	33670	37530	36350	36350							737	5520	5740	5920	6270	7420	8440	10940	6750	9920	6240	10550	10810	9660	12270	10760	12300	12040	11640
				738	23100	22980	22720	23380	23660	24860	27010	30260	29390	30550	29370	32900	27830	35570	32360	30610	34330	36890	36500	36500							738	5420	5970	5330	5930	7880	8830	10950	6450	9210	6290	10780	10620	9030	12010	11890	12130	11840	11850
				739	23180	23200	22540	21970	21760	24410	25740	28370	28140	29030	29040	31110	27550	35210	30850	30120	31890	37970	36700	36700							739	5220	5630	5740	5810	8040	8570	10460	6600	9150	6620	10930	11030	8940	11490	11510	11860	11790	11980
				740	22230	21300	22170	21800	22870	23910	24770	28860	28400	28700	28270	30700	27620	34750	30200	29330	31070	35340	35530	35530							740	5040	5370	5190	6000	7670	8270	10960	6150	8990	6140	10190	10660	8080	11420	11770	11490	11440	11880
				741	21010	21860	21110	21480	22160	22620	25190	27340	27720	28620	27110	30530	26940	34840	28620	29020	31330	36570	34880	34880							741	5060	5620	5090	5410	7820	8910	10740	6070	8330	5800	10530	9610	7860	11240	10230	11510	11430	11340
				742	21010	20430	21090	21880	22130	22060	24460	25350	26020	27980	27330	30580	25180	33660	28830	29160	29420	35850	35130	35130							742	4840	5250	5150	5410	7400	8150	9660	6050	8430	6140	10240	9490	7930	10960	10600	10920	11140	11360
				743	19660	20700	20190	20860	20570	22010	23060	26180	26240	27390	27460	29160	25090	33890	28640	29720	29480	34310	34130	34130							743	4720	5180	5240	5900	7750	8100	10330	5850	8570	5530	10010	9880	6940	10530	11030	11340	11220	11740
				744	19510	20430	20240	20160	20880	20760	23910	25720	25470	27280	26500	29780	24740	32550	27970	28810	29910	33070	34020	34020							744	4600	5050	5460	5590	6830	8120	10340	5780	8360	5510	9930	9820	7050	10970	10960	10880	11110	10860
				745	19730	19420	19480	19940	20740	21830	22930	25700	25360	27180	25620	28320	24710	32650	28320	29550	28630	33850	34300	34300							745	4680	5250	4770	5530	6620	7940	10270	5790	9060	5650	9840	10000	6780	10940	10310	11530	11270	11020
				746	19330	19960	18980	19770	19260	20560	23110	25050	25380	26300	25530	28470	24280	33330	27800	28800	29430	33500	32350	32350							746	4940	5050	5070	5370	7130	8090	10460	5760	8430	5500	9910	10190	7130	10090	11080	10630	11660	10710
				747	19000	19790	18650	19240	18250	21000	21750	24890	25150	26690	25460	29180	23550	32400	26590	28640	28940	33320	33730	33730							747	4260	5090	4460	4940	7170	7410	9020	5630	7760	5540	10100	10290	6370	11170	10250	11570	10970	11010
				748	18850	18870	19300	19560	19430	20620	23150	24670	24440	27200	24790	29180	22400	32110	27440	28120	29510	33450	34370	34370							748	4650	4770	4450	4960	7440	7410	9450	5580	8870	5450	9800	9240	6840	11050	10520	11560	11130	10720
				749	19500	18920	18150	19560	18560	19570	21910	24730	24150	25470	24690	28840	23730	32680	27490	27740	28780	33460	32540	32540							749	4850	4690	4670	5430	6470	7510	9830	5460	7860	5470	9940	9240	6500	10920	10130	11090	10390	11490
				750	18420	17790	19150	19470	18710	19890	21630	24020	24800	25080	25540	27990	21800	31960	26560	28010	27980	33620	33400	33400							750	4850	4690	4320	4880	7030	7680	9880	5870	8530	5640	9870	9880	6700	10490	10610	11120	10430	11060
				751	17840	17860	18590	18090	18870	20430	21430	23780	23770	25540	25080	26200	22060	31420	26550	28560	27490	33030	34100	34100							751	4300	4800	4620	5220	6620	6990	10070	5670	7520	5310	9560	9460	6420	10920	10120	10550	10910	10660
				752	17920	17640	17840	18070	19010	20940	20620	24420	24530	26470	25430	27050	23220	32420	26540	27890	27780	32470	33870	33870							752	4400	4340	4410	5490	7310	7630	9550	5520	7300	5540	10180	9920	6280	10030	10570	10760	10270	10660
				753	18500	18190	17830	18050	18550	19330	21290	24370	23140	24670	24780	27080	23750	32230	27130	28360	27280	33530	31960	31960							753	4380	4750	4350	4940	6570	7360	9290	5220	6590	5370	9510	9480	6750	10490	10140	10890	10520	10370
				754	18080	17990	18180	18430	18900	19980	21690	23560	24020	25360	24980	27770	24520	31980	27220	28030	28910	31370	33910	33910							754	4310	4820	4110	4900	6800	6810	9290	5240	6320	5540	9180	9980	6920	11000	10200	10740	10850	10360
				755	17850	17560	18140	19100	18090	20270	21100	24720	23040	25840	25860	27800	23120	33080	27400	27550	27390	32810	33770	33770							755	4160	4990	4280	5070	6600	7160	9530	4980	6360	5350	9510	8750	6660	9910	10260	10110	10980	10970
				756	18100	18710	17970	18320	18970	20900	21390	24300	24510	26420	25260	27130	23220	31310	26930	28440	28690	33050	34700	34700							756	4610	5090	4460	5110	6580	7300	9370	5290	6140	5260	9580	9300	6840	10510	9930	10670	11160	10590
				757	18680	18410	19010	19230	19590	21260	22760	24980	24200	26300	24830	28470	24040	32780	27100	28550	30730	35110	34490	34490							757	4410	4850	4360	5600	6620	7680	8870	5600	6080	5050	9870	9590	6860	10790	9660	10580	11100	10620
				758	19310	18890	19400	19520	19500	21300	23270	25230	25380	26670	25350	28090	23080	34000	28370	27800	29350	33190	34010	34010							758	4630	5180	4590	6240	6820	7350	9160	5870	6210	5790	9180	9540	7270	10240	9790	11170	11410	10750
				759	19090	19030	18970	18750	19270	20850	21740	25070	26040	27400	25890	29670	22860	33760	28980	28900	29080	34190	34370	34370							759	4360	5350	4400	6060	7070	7860	9910	5450	6050	5710	9190	9540	7080	11500	10480	10250	10790	10910
				760	19220	20200	19440	19750	20590	21840	23040	26230	24930	27530	26450	27730	23710	33880	29410	28100	30470	34730	37010	37010							760	4540	5230	4470	6550	6900	7890	9660	5830	6060	6130	9900	9760	7710	11110	10680	10790	11260	11130
				761	19520	19750	18550	20440	20880	20740	23370	25250	26270	26910	27370	27620	23980	35040	29610	28760	31490	34240	36100	36100							761	4700	5120	4710	6680	7140	7880	9460	5980	6660	5980	10180	9460	7900	10550	10220	10980	11050	12180
				762	19160	20060	19050	19200	19440	21330	23280	25450	25740	28020	26810	28960	24110	34140	30070	28920	30960	34230	35500	35500							762	4690	4800	4460	7450	6910	7420	9370	5310	6260	5650	9350	9360	7200	10390	10860	10330	11630	10870
				763	19860	19730	19750	19510	20390	20470	22850	25030	26290	26600	25320	28020	24770	34030	28210	28370	32430	34430	36020	36020							763	4750	4940	4780	7800	7430	7550	10170	5460	6570	5580	9310	9620	7240	10810	10060	11360	11070	10840
				764	19860	19140	18750	19760	19250	21310	23610	26010	25760	26630	25730	29290	24930	35420	28800	28980	31280	34380	34240	34240							764	4530	4940	4470	7590	7090	7410	10010	5260	6470	5660	9850	9480	6990	10210	9940	10780	10600	10170
				765	18860	19530	18450	19730	19560	20930	23530	24300	25280	25910	26530	27910	25660	33420	28250	28930	29610	34190	35020	35020							765	4550	4970	4770	7950	7110	7580	9180	5700	6930	5380	9490	8780	6990	10410	10390	10200	10900	10670
				766	19770	18600	19210	19830	19530	21300	22940	24670	24980	26320	26300	27990	25330	34540	28060	28310	31670	33230	35240	35240							766	4410	4950	4290	7680	6650	8030	9020	5230	6180	5170	9340	8800	7080	10140	9540	10710	10680	10680
				767	18850	18720	19360	20450	19490	20320	23480	25390	25470	26920	26960	27960	25090	33620	28770	28800	32000	34840	35340	35340							767	4360	5310	4740	7310	6610	7570	9300	5770	6390	5420	8940	9080	7050	10880	10510	10740	10390	11220
				768	18780	19150	18890	19390	20490	20680	22520	25170	24830	26980	26700	27060	24510	33220	28150	28590	30740	33670	35950	35950							768	4400	4610	4640	7450	6770	7370	9410	5970	6980	5920	9850	8360	6860	10410	9440	10130	10850	10720
				769	18990	18550	19490	19280	19830	20420	22470	25320	24770	27190	26280	27670	24720	34540	28920	28740	30740	34800	35670	35670							769	4690	5090	4420	7640	6840	7160	9900	5820	6500	5480	9510	8740	6980	10120	9740	10120	11000	11390
				770	19690	19220	18920	19630	20350	21640	23200	25620	25500	26860	25680	28660	25320	34440	29910	28540	30490	34810	35420	35420							770	4660	5290	4550	7500	6280	6830	9460	5480	6680	5680	9590	8860	7760	10910	9920	9870	10200	11300
				771	20200	20450	19260	20030	19800	20470	22950	25530	25520	27010	26490	26720	25590	33960	29160	29260	31520	34420	35760	35760							771	4100	4950	4610	7790	7000	7180	9650	5760	6770	5760	9430	8800	7780	10670	9260	9940	10510	10890
				772	20150	19010	19840	20860	20400	22130	24830	26380	25430	27450	27310	27450	26400	35770	29290	28160	31650	34780	35850	35850							772	4600	5220	4400	7640	7060	7050	9700	5680	6810	5420	9130	8820	8300	10500	9910	10460	10610	11040
				773	20780	20330	20380	20240	20160	22600	24460	26360	25950	28030	28170	28120	27500	34370	29870	29370	31790	35970	36740	36740							773	4890	4660	4790	8010	6510	7320	9160	5590	6230	5380	9390	8960	8120	10550	10210	10170	10800	10890
				774	21190	21060	21140	21050	21480	22180	24070	27220	26850	28680	28400	29770	28180	35850	30710	29730	31810	35860	37410	37410							774	4860	4980	5070	7170	7410	7230	9870	5640	6670	6040	9300	10000	8410	11030	10050	11030	11070	11420
				775	21480	21270	21890	22360	22040	22700	25350	26670	28090	28940	27430	29130	27980	34680	29590	29580	33280	36100	37930	37930							775	5000	5000	4960	7840	7020	7600	9310	6160	6820	6150	9990	9320	8360	10790	9980	11350	11330	11120
				776	22770	22960	22100	22210	22930	23140	26210	28270	28870	29780	29950	29750	28800	34650	31390	30830	34610	37740	39150	39150							776	5510	5400	4660	7980	7300	7280	9310	6110	7120	5850	9780	10090	8040	10790	9750	10930	11450	10950
				777	22580	22830	21850	22850	23090	23580	26550	27550	28100	29510	30470	30730	29570	34960	32360	31770	35820	38280	39120	39120							777	5210	5920	5350	8370	6870	7920	9080	6230	6970	6250	9990	10320	8600	10940	10010	10830	11240	11710
				778	23420	23580	23160	22940	23840	25730	26810	29330	29380	30420	29990	31770	30540	35080	33540	33210	36170	38760	40370	40370							778	5360	5620	5320	7880	7580	7910	9730	6100	7860	6340	9700	10290	8670	11000	10610	11030	11400	10790
				779	24650	23850	23570	24170	24890	26160	28190	30210	30720	31210	31150	30940	30790	36290	33090	33900	37190	39940	41390	41390							779	5660	5800	5800	8660	7470	7570	9880	6180	8240	6690	10390	11220	9020	10780	10510	10980	11420	11320
				780	24990	25490	25260	25670	26000	26560	28100	30030	31860	32940	31850	32650	32180	36610	34730	35300	37690	42040	43190	43190							780	5410	6300	5560	8340	7990	8250	10020	6450	8660	6350	10240	11440	9160	11550	10610	11090	11350	11490
[truncated: 21 more columns]
