# Supplementary material for: Efficient photocatalytic production of hydrogen peroxide using dispersible and photoactive porous polymers
Source: Nat Commun. 2023 Oct 28;14:6891. doi: 10.1038/s41467-023-42720-6 (PMC10613291; doi:10.1038/s41467-023-42720-6)
Supplement: Supplementary file 3 — Source Data [file 41467_2023_42720_MOESM3_ESM.zip › source data/Fig S10.xlsx]

## Sheet: Sheet1
TT-BN		TT-CTP		TTH-CTP
Wavenumber (cm-1)	Intensity	Wavenumber (cm-1)	Intensity	Wavenumber (cm-1)	Intensity
400.157	0.98294	400.157	2.06364	400.157	3.28154
400.639	0.98067	400.639	2.07251	400.639	3.2826
401.121	0.98235	401.121	2.07759	401.121	3.28368
401.603	0.98681	401.603	2.08143	401.603	3.28164
402.085	0.99024	402.085	2.08586	402.085	3.2829
402.567	0.9917	402.567	2.09125	402.567	3.27954
403.05	0.98966	403.05	2.09656	403.05	3.27451
403.532	0.98759	403.532	2.1	403.532	3.2718
404.014	0.98687	404.014	2.09982	404.014	3.27452
404.496	0.98809	404.496	2.09477	404.496	3.27624
404.978	0.99076	404.978	2.08432	404.978	3.28248
405.46	0.99279	405.46	2.0769	405.46	3.28941
405.942	0.99353	405.942	2.06534	405.942	3.293
406.424	0.99233	406.424	2.0511	406.424	3.29113
406.906	0.98967	406.906	2.0358	406.906	3.28475
407.389	0.98685	407.389	2.02096	407.389	3.27706
407.871	0.98507	407.871	2.008	407.871	3.27163
408.353	0.98672	408.353	1.99835	408.353	3.27042
408.835	0.98526	408.835	1.99432	408.835	3.27503
409.317	0.98338	409.317	1.99633	409.317	3.28016
409.799	0.97962	409.799	2.00174	409.799	3.28348
410.281	0.97764	410.281	2.00592	410.281	3.28652
410.763	0.97416	410.763	2.01164	410.763	3.28246
411.245	0.97102	411.245	2.01165	411.245	3.27726
411.728	0.969	411.728	2.00943	411.728	3.27176
412.21	0.96905	412.21	2.00492	412.21	3.26834
412.692	0.97094	412.692	2.00015	412.692	3.26812
413.174	0.97374	413.174	1.99825	413.174	3.27041
413.656	0.97625	413.656	2.00239	413.656	3.27203
414.138	0.97799	414.138	2.00664	414.138	3.27711
414.62	0.97591	414.62	2.01297	414.62	3.27987
415.103	0.97375	415.103	2.02053	415.103	3.28117
415.585	0.97237	415.585	2.02553	415.585	3.28313
416.067	0.9723	416.067	2.02697	416.067	3.28659
416.549	0.97354	416.549	2.02555	416.549	3.29105
417.031	0.97747	417.031	2.02347	417.031	3.29475
417.513	0.98047	417.513	2.02277	417.513	3.29653
417.995	0.98104	417.995	2.02349	417.995	3.29441
418.477	0.97883	418.477	2.02211	418.477	3.29161
418.959	0.97626	418.959	2.02266	418.959	3.28517
419.442	0.97661	419.442	2.02323	419.442	3.27964
419.924	0.9786	419.924	2.02126	419.924	3.2777
420.406	0.98208	420.406	2.01915	420.406	3.27776
420.888	0.9849	420.888	2.01998	420.888	3.27717
421.37	0.98588	421.37	2.02526	421.37	3.27496
421.852	0.98603	421.852	2.02873	421.852	3.27553
422.334	0.98354	422.334	2.03429	422.334	3.27521
422.816	0.98167	422.816	2.04059	422.816	3.27555
423.298	0.98076	423.298	2.04532	423.298	3.27855
423.781	0.9795	423.781	2.04933	423.781	3.28498
424.263	0.979	424.263	2.0498	424.263	3.29079
424.745	0.97858	424.745	2.04828	424.745	3.29331
425.227	0.97727	425.227	2.04635	425.227	3.2928
425.709	0.97475	425.709	2.04398	425.709	3.28758
426.191	0.97144	426.191	2.03863	426.191	3.27949
426.673	0.96775	426.673	2.03218	426.673	3.27183
427.155	0.96713	427.155	2.02429	427.155	3.26781
427.637	0.96706	427.637	2.01535	427.637	3.26867
428.12	0.96712	428.12	2.00647	428.12	3.2737
428.602	0.96662	428.602	1.99937	428.602	3.28086
429.084	0.96482	429.084	1.99446	429.084	3.28659
429.566	0.96167	429.566	1.99209	429.566	3.28933
430.048	0.95783	430.048	1.99035	430.048	3.28813
430.53	0.95413	430.53	1.98931	430.53	3.28487
431.012	0.95193	431.012	1.98737	431.012	3.28033
431.494	0.95168	431.494	1.98469	431.494	3.2781
431.977	0.95139	431.977	1.98192	431.977	3.27829
432.459	0.95185	432.459	1.98039	432.459	3.28014
432.941	0.9519	432.941	1.9816	432.941	3.28167
433.423	0.95111	433.423	1.98426	433.423	3.28214
433.905	0.94936	433.905	1.98898	433.905	3.27979
434.387	0.94738	434.387	1.99349	434.387	3.2755
434.869	0.94577	434.869	1.99683	434.869	3.2704
435.351	0.94488	435.351	1.99864	435.351	3.266
435.834	0.94462	435.834	1.99923	435.834	3.26354
436.316	0.9446	436.316	2.00046	436.316	3.26298
436.798	0.94375	436.798	2.00354	436.798	3.26361
437.28	0.94086	437.28	2.00256	437.28	3.26843
437.762	0.94024	437.762	2.00497	437.762	3.2731
438.244	0.93932	438.244	2.00838	438.244	3.27749
438.726	0.93896	438.726	2.01052	438.726	3.28123
439.208	0.93949	439.208	2.01083	439.208	3.28467
439.69	0.9408	439.69	2.00954	439.69	3.28649
440.173	0.94255	440.173	2.00796	440.173	3.28712
440.655	0.94428	440.655	2.0062	440.655	3.28571
441.137	0.94311	441.137	2.00409	441.137	3.28285
441.619	0.94169	441.619	2.00175	441.619	3.2787
442.101	0.93986	442.101	2.00201	442.101	3.27325
442.583	0.93866	442.583	1.99986	442.583	3.26936
443.065	0.93822	443.065	1.99623	443.065	3.26766
443.547	0.9384	443.547	1.99215	443.547	3.26813
444.029	0.93852	444.029	1.98685	444.029	3.27089
444.512	0.93601	444.512	1.98461	444.512	3.27007
444.994	0.93422	444.994	1.98248	444.994	3.27057
445.476	0.93152	445.476	1.98037	445.476	3.27199
445.958	0.92969	445.958	1.97912	445.958	3.27263
446.44	0.92845	446.44	1.97767	446.44	3.27271
446.922	0.9285	446.922	1.97619	446.922	3.27222
447.404	0.92966	447.404	1.97498	447.404	3.27102
447.886	0.93159	447.886	1.97495	447.886	3.26879
448.368	0.93348	448.368	1.97515	448.368	3.26784
448.851	0.93298	448.851	1.97753	448.851	3.26354
449.333	0.93186	449.333	1.98392	449.333	3.25839
449.815	0.92993	449.815	1.98917	449.815	3.25773
450.297	0.92743	450.297	1.9928	450.297	3.25913
450.779	0.92699	450.779	1.99345	450.779	3.26343
451.261	0.92607	451.261	1.99418	451.261	3.26823
451.743	0.92468	451.743	1.9939	451.743	3.27262
452.226	0.92265	452.226	1.99375	452.226	3.27494
452.708	0.92013	452.708	1.99474	452.708	3.27474
453.19	0.91774	453.19	1.99817	453.19	3.27363
453.672	0.91592	453.672	2.00183	453.672	3.27226
454.154	0.91508	454.154	2.0055	454.154	3.27272
454.636	0.91521	454.636	2.00948	454.636	3.27544
455.118	0.91603	455.118	2.01412	455.118	3.27983
455.6	0.91712	455.6	2.01882	455.6	3.28504
456.082	0.91792	456.082	2.02417	456.082	3.28896
456.565	0.91819	456.565	2.02993	456.565	3.29003
457.047	0.9183	457.047	2.03331	457.047	3.28886
457.529	0.9166	457.529	2.03607	457.529	3.28467
458.011	0.91595	458.011	2.03522	458.011	3.2804
458.493	0.91496	458.493	2.02715	458.493	3.27909
458.975	0.9155	458.975	2.01882	458.975	3.27908
459.457	0.91516	459.457	2.01207	459.457	3.27912
459.939	0.91251	459.939	2.0015	459.939	3.28025
460.421	0.91077	460.421	1.99563	460.421	3.27899
460.904	0.90835	460.904	1.99153	460.904	3.27612
461.386	0.90607	461.386	1.98838	461.386	3.27243
461.868	0.90478	461.868	1.98571	461.868	3.26883
462.35	0.90506	462.35	1.98227	462.35	3.26668
462.832	0.90647	462.832	1.97916	462.832	3.26579
463.314	0.90687	463.314	1.9765	463.314	3.26533
463.796	0.90745	463.796	1.97356	463.796	3.26513
464.278	0.90772	464.278	1.97227	464.278	3.26485
464.76	0.90743	464.76	1.97199	464.76	3.26382
465.243	0.90674	465.243	1.97347	465.243	3.26295
465.725	0.90564	465.725	1.97464	465.725	3.26135
466.207	0.90439	466.207	1.97668	466.207	3.26006
466.689	0.90485	466.689	1.97969	466.689	3.25914
467.171	0.90505	467.171	1.98118	467.171	3.25984
467.653	0.9047	467.653	1.98263	467.653	3.26085
468.135	0.9039	468.135	1.98407	468.135	3.26171
468.617	0.90305	468.617	1.98536	468.617	3.26225
469.099	0.90281	469.099	1.98427	469.099	3.26359
469.582	0.90234	469.582	1.98447	469.582	3.26365
470.064	0.90278	470.064	1.98416	470.064	3.26343
470.546	0.90377	470.546	1.98297	470.546	3.26257
471.028	0.90511	471.028	1.98363	471.028	3.25987
471.51	0.90521	471.51	1.98339	471.51	3.25747
471.992	0.90437	471.992	1.98228	471.992	3.25497
472.474	0.90265	472.474	1.97828	472.474	3.25408
472.957	0.90044	472.957	1.97657	472.957	3.25528
473.439	0.89892	473.439	1.9748	473.439	3.25723
473.921	0.89834	473.921	1.97351	473.921	3.26029
474.403	0.8983	474.403	1.97222	474.403	3.26282
474.885	0.8988	474.885	1.97261	474.885	3.26291
475.367	0.89833	475.367	1.9736	475.367	3.2611
475.849	0.89734	475.849	1.97031	475.849	3.25818
476.331	0.89553	476.331	1.96937	476.331	3.25308
476.813	0.89408	476.813	1.96902	476.813	3.24765
477.296	0.8935	477.296	1.96759	477.296	3.24378
477.778	0.89394	477.778	1.96848	477.778	3.24099
478.26	0.89457	478.26	1.96894	478.26	3.24025
478.742	0.89548	478.742	1.96879	478.742	3.23958
479.224	0.8963	479.224	1.96914	479.224	3.23852
479.706	0.89583	479.706	1.96914	479.706	3.23668
480.188	0.89455	480.188	1.96989	480.188	3.23436
480.67	0.89299	480.67	1.96966	480.67	3.23061
481.152	0.89144	481.152	1.96886	481.152	3.22748
481.635	0.88965	481.635	1.96629	481.635	3.22613
482.117	0.88842	482.117	1.96493	482.117	3.22565
482.599	0.8872	482.599	1.96497	482.599	3.22493
483.081	0.88603	483.081	1.96593	483.081	3.22336
483.563	0.88429	483.563	1.96858	483.563	3.22085
484.045	0.88221	484.045	1.9676	484.045	3.21828
484.527	0.88018	484.527	1.96814	484.527	3.21449
485.009	0.87918	485.009	1.96894	485.009	3.21085
485.491	0.8793	485.491	1.96786	485.491	3.20914
485.974	0.8793	485.974	1.969	485.974	3.20913
486.456	0.87915	486.456	1.97047	486.456	3.20915
486.938	0.87827	486.938	1.97126	486.938	3.20977
487.42	0.87777	487.42	1.97113	487.42	3.21071
487.902	0.87621	487.902	1.97198	487.902	3.21002
488.384	0.87435	488.384	1.97291	488.384	3.20815
488.866	0.87271	488.866	1.97349	488.866	3.20553
489.348	0.87126	489.348	1.97202	489.348	3.20341
489.831	0.8702	489.831	1.97159	489.831	3.20112
490.313	0.8686	490.313	1.97176	490.313	3.19948
490.795	0.86712	490.795	1.97336	490.795	3.19827
491.277	0.86565	491.277	1.97661	491.277	3.19727
491.759	0.86409	491.759	1.97728	491.759	3.19743
492.241	0.86235	492.241	1.97836	492.241	3.19763
492.723	0.86169	492.723	1.98	492.723	3.19707
493.205	0.8612	493.205	1.97708	493.205	3.19706
493.688	0.86156	493.688	1.97698	493.688	3.19455
494.17	0.8612	494.17	1.97649	494.17	3.19036
494.652	0.86074	494.652	1.97363	494.652	3.1858
495.134	0.85981	495.134	1.9707	495.134	3.18087
495.616	0.85845	495.616	1.96955	495.616	3.17661
496.098	0.85673	496.098	1.96977	496.098	3.17349
496.58	0.85503	496.58	1.97033	496.58	3.17261
497.062	0.85316	497.062	1.96871	497.062	3.1748
497.544	0.85164	497.544	1.97039	497.544	3.17715
498.027	0.85008	498.027	1.97337	498.027	3.17933
498.509	0.84889	498.509	1.9758	498.509	3.18226
498.991	0.84765	498.991	1.98371	498.991	3.18082
499.473	0.84629	499.473	1.99097	499.473	3.17768
499.955	0.84514	499.955	1.99428	499.955	3.1761
500.437	0.84425	500.437	1.99882	500.437	3.17463
500.919	0.84445	500.919	2.00246	500.919	3.17473
501.401	0.84528	501.401	2.00462	501.401	3.17603
501.884	0.84497	501.884	2.00433	501.884	3.17834
502.366	0.84469	502.366	2.00278	502.366	3.18136
502.848	0.84387	502.848	2.00166	502.848	3.18284
503.33	0.84234	503.33	2.00033	503.33	3.1827
503.812	0.84039	503.812	1.99842	503.812	3.18177
504.294	0.83988	504.294	1.99673	504.294	3.18016
504.776	0.83926	504.776	1.9952	504.776	3.17887
505.258	0.83837	505.258	1.99304	505.258	3.1787
505.74	0.83769	505.74	1.99321	505.74	3.17836
506.223	0.83689	506.223	1.99603	506.223	3.17739
506.705	0.83515	506.705	1.99807	506.705	3.17628
507.187	0.83368	507.187	2.00166	507.187	3.17389
507.669	0.83228	507.669	2.00484	507.669	3.17074
508.151	0.83151	508.151	2.00703	508.151	3.16746
508.633	0.83158	508.633	2.00733	508.633	3.16492
509.115	0.83104	509.115	2.00496	509.115	3.16368
509.597	0.83042	509.597	2.00292	509.597	3.16207
510.079	0.82912	510.079	2.00203	510.079	3.16252
510.562	0.82762	510.562	2.00367	510.562	3.16113
511.044	0.82447	511.044	2.00166	511.044	3.1614
511.526	0.82171	511.526	2.00306	511.526	3.16067
512.008	0.81868	512.008	2.00406	512.008	3.15997
512.49	0.81743	512.49	2.00377	512.49	3.15994
512.972	0.81627	512.972	2.00264	512.972	3.16015
513.454	0.81469	513.454	2.00301	513.454	3.1588
513.936	0.81297	513.936	2.004	513.936	3.15721
514.418	0.81114	514.418	2.00599	514.418	3.15551
514.901	0.80936	514.901	2.00895	514.901	3.15403
515.383	0.8079	515.383	2.01249	515.383	3.15318
515.865	0.80526	515.865	2.01592	515.865	3.15319
516.347	0.80336	516.347	2.01714	516.347	3.15418
516.829	0.80193	516.829	2.01864	516.829	3.15441
517.311	0.80029	517.311	2.01871	517.311	3.15502
517.793	0.79835	517.793	2.01713	517.793	3.15311
518.275	0.79414	518.275	2.0158	518.275	3.15167
518.758	0.79195	518.758	2.01497	518.758	3.1477
519.24	0.78935	519.24	2.01401	519.24	3.14471
519.722	0.78658	519.722	2.01339	519.722	3.1425
520.204	0.78386	520.204	2.01301	520.204	3.14127
520.686	0.78129	520.686	2.01273	520.686	3.1407
521.168	0.77881	521.168	2.01253	521.168	3.14022
521.65	0.77638	521.65	2.01242	521.65	3.13931
522.132	0.77401	522.132	2.01235	522.132	3.13776
522.615	0.77045	522.615	2.01241	522.615	3.1362
523.097	0.76722	523.097	2.01089	523.097	3.1349
523.579	0.76419	523.579	2.00993	523.579	3.13282
524.061	0.76111	524.061	2.00895	524.061	3.13284
524.543	0.75787	524.543	2.00827	524.543	3.1341
525.025	0.75398	525.025	2.00674	525.025	3.13516
525.507	0.74913	525.507	2.00548	525.507	3.13639
525.989	0.7434	525.989	2.00384	525.989	3.13549
526.471	0.73689	526.471	2.00232	526.471	3.13344
526.954	0.73139	526.954	2.00168	526.954	3.13166
527.436	0.7256	527.436	2.00215	527.436	3.13071
527.918	0.71986	527.918	2.00291	527.918	3.12883
528.4	0.71408	528.4	2.00283	528.4	3.12792
528.882	0.70802	528.882	2.00281	528.882	3.12705
529.364	0.70151	529.364	2.00283	529.364	3.12576
529.846	0.69444	529.846	2.00282	529.846	3.12381
530.328	0.68681	530.328	2.00271	530.328	3.12126
530.811	0.67742	530.811	2.00245	530.811	3.11854
531.293	0.66755	531.293	2.0021	531.293	3.11618
531.775	0.65716	531.775	2.00182	531.775	3.11458
532.257	0.64609	532.257	2.00181	532.257	3.11378
532.739	0.63414	532.739	2.0022	532.739	3.11346
533.221	0.62112	533.221	2.003	533.221	3.11312
533.703	0.60687	533.703	2.00403	533.703	3.11224
534.185	0.59128	534.185	2.00503	534.185	3.11062
534.668	0.57419	534.668	2.0058	534.668	3.1084
535.149	0.55539	535.149	2.00627	535.149	3.10591
535.632	0.53549	535.632	2.00657	535.632	3.10354
536.114	0.51317	536.114	2.00695	536.114	3.10158
536.596	0.48802	536.596	2.00765	536.596	3.10013
537.078	0.45962	537.078	2.00874	537.078	3.09918
537.56	0.4275	537.56	2.01009	537.56	3.09861
538.042	0.39114	538.042	2.01147	538.042	3.09839
538.524	0.35003	538.524	2.01268	538.524	3.09853
539.006	0.30322	539.006	2.01222	539.006	3.09943
539.489	0.25186	539.489	2.013	539.489	3.0992
539.971	0.1974	539.971	2.01423	539.971	3.09982
540.453	0.14265	540.453	2.01595	540.453	3.1003
540.935	0.09155	540.935	2.01817	540.935	3.1006
541.417	0.04846	541.417	2.02168	541.417	3.10153
541.899	0.01754	541.899	2.02546	541.899	3.10128
542.381	0.00201	542.381	2.02814	542.381	3.10222
542.863	0.00283	542.863	2.03065	542.863	3.10394
543.346	0.02003	543.346	2.03329	543.346	3.10637
543.828	0.05274	543.828	2.03723	543.828	3.10961
544.31	0.09931	544.31	2.04156	544.31	3.11233
544.792	0.1576	544.792	2.04701	544.792	3.11459
545.274	0.22479	545.274	2.05298	545.274	3.11619
545.756	0.29756	545.756	2.05985	545.756	3.11813
546.238	0.37163	546.238	2.06495	546.238	3.12098
546.72	0.44342	546.72	2.06997	546.72	3.12423
547.202	0.50932	547.202	2.07403	547.202	3.12844
547.685	0.56632	547.685	2.07746	547.685	3.13311
548.167	0.61221	548.167	2.08051	548.167	3.13753
548.649	0.64586	548.649	2.08269	548.649	3.14116
549.131	0.66725	549.131	2.08469	549.131	3.14386
549.613	0.6777	549.613	2.08608	549.613	3.14534
550.095	0.67945	550.095	2.08666	550.095	3.1463
550.577	0.67506	550.577	2.08642	550.577	3.1476
551.059	0.66822	551.059	2.08568	551.059	3.14985
551.542	0.65912	551.542	2.08503	551.542	3.15319
552.024	0.64854	552.024	2.08462	552.024	3.15695
552.506	0.63695	552.506	2.0846	552.506	3.1603
552.988	0.62509	552.988	2.08593	552.988	3.16312
553.47	0.61429	553.47	2.08659	553.47	3.16509
553.952	0.60507	553.952	2.08742	553.952	3.16544
554.434	0.60194	554.434	2.08762	554.434	3.16494
554.916	0.60779	554.916	2.087	554.916	3.16438
555.398	0.62463	555.398	2.08613	555.398	3.16428
555.881	0.65297	555.881	2.08549	555.881	3.16497
556.363	0.69146	556.363	2.08472	556.363	3.16695
556.845	0.73699	556.845	2.08454	556.845	3.16954
557.327	0.7855	557.327	2.08472	557.327	3.17235
557.809	0.83277	557.809	2.08487	557.809	3.17499
558.291	0.87686	558.291	2.0847	558.291	3.17724
558.773	0.91401	558.773	2.08268	558.773	3.17946
559.255	0.94295	559.255	2.08244	559.255	3.18031
559.737	0.9635	559.737	2.08203	559.737	3.18102
560.22	0.97675	560.22	2.08231	560.22	3.18152
560.702	0.98385	560.702	2.08326	560.702	3.18205
561.184	0.98684	561.184	2.08419	561.184	3.18274
561.666	0.98717	561.666	2.0853	561.666	3.18443
562.148	0.98641	562.148	2.08598	562.148	3.18547
562.63	0.98517	562.63	2.08475	562.63	3.18703
563.112	0.98365	563.112	2.08267	563.112	3.18819
563.595	0.98177	563.595	2.08036	563.595	3.1886
564.077	0.97934	564.077	2.0785	564.077	3.18817
564.559	0.97622	564.559	2.07747	564.559	3.18717
565.041	0.97224	565.041	2.07721	565.041	3.18613
565.523	0.96923	565.523	2.07728	565.523	3.18563
566.005	0.96607	566.005	2.0771	566.005	3.18602
566.487	0.96303	566.487	2.07624	566.487	3.1872
566.969	0.96026	566.969	2.07459	566.969	3.18867
567.451	0.95785	567.451	2.07241	567.451	3.18968
567.933	0.9558	567.933	2.07013	567.933	3.18963
568.416	0.95239	568.416	2.06902	568.416	3.18896
568.898	0.94938	568.898	2.06722	568.898	3.18679
569.38	0.94706	569.38	2.0646	569.38	3.18513
569.862	0.94532	569.862	2.06293	569.862	3.18342
570.344	0.94413	570.344	2.06091	570.344	3.18274
570.826	0.94328	570.826	2.05785	570.826	3.18346
571.308	0.94234	571.308	2.05463	571.308	3.18468
571.79	0.94097	571.79	2.05168	571.79	3.18568
572.273	0.93894	572.273	2.04931	572.273	3.18589
572.755	0.93631	572.755	2.04658	572.755	3.18571
573.237	0.93315	573.237	2.04505	573.237	3.18427
573.719	0.93132	573.719	2.04339	573.719	3.18262
574.201	0.92954	574.201	2.0412	574.201	3.18129
574.683	0.92798	574.683	2.03828	574.683	3.18057
575.165	0.92669	575.165	2.03481	575.165	3.18038
575.647	0.92565	575.647	2.03121	575.647	3.18038
576.13	0.92354	576.13	2.02795	576.13	3.18017
576.612	0.92173	576.612	2.02534	576.612	3.17946
577.094	0.92026	577.094	2.02337	577.094	3.17823
577.576	0.91918	577.576	2.02179	577.576	3.17667
578.058	0.91837	578.058	2.02026	578.058	3.17505
578.54	0.91761	578.54	2.01853	578.54	3.17356
579.022	0.91656	579.022	2.01655	579.022	3.17226
579.504	0.91492	579.504	2.01439	579.504	3.1711
579.986	0.91248	579.986	2.01219	579.986	3.16999
580.468	0.91053	580.468	2.01003	580.468	3.16881
580.951	0.90806	580.951	2.00786	580.951	3.16749
581.433	0.90548	581.433	2.00551	581.433	3.16592
581.915	0.90314	581.915	2.00283	581.915	3.16393
582.397	0.90128	582.397	1.99976	582.397	3.16137
582.879	0.89997	582.879	1.99638	582.879	3.1581
583.361	0.89915	583.361	1.99292	583.361	3.15418
583.843	0.89873	583.843	1.98964	583.843	3.14987
584.325	0.89749	584.325	1.98676	584.325	3.14562
584.808	0.89654	584.808	1.98438	584.808	3.14189
585.29	0.89582	585.29	1.98247	585.29	3.139
585.772	0.89521	585.772	1.98091	585.772	3.13698
586.254	0.8945	586.254	1.97955	586.254	3.13558
586.736	0.89348	586.736	1.9783	586.736	3.13439
587.218	0.89224	587.218	1.97715	587.218	3.13322
587.7	0.89044	587.7	1.97611	587.7	3.13195
588.182	0.88834	588.182	1.97527	588.182	3.13082
588.665	0.88626	588.665	1.9747	588.665	3.13022
589.147	0.88452	589.147	1.97445	589.147	3.13052
589.629	0.88328	589.629	1.97451	589.629	3.13182
590.111	0.88249	590.111	1.97481	590.111	3.13385
590.593	0.88197	590.593	1.97519	590.593	3.13606
591.075	0.88144	591.075	1.97538	591.075	3.13783
591.557	0.88071	591.557	1.97512	591.557	3.13874
592.039	0.87915	592.039	1.97422	592.039	3.13878
592.521	0.87741	592.521	1.97264	592.521	3.13833
593.004	0.87563	593.004	1.97054	593.004	3.13795
593.486	0.87387	593.486	1.96817	593.486	3.13806
593.968	0.87202	593.968	1.96575	593.968	3.13875
594.45	0.86991	594.45	1.9634	594.45	3.13975
594.932	0.86728	594.932	1.9611	594.932	3.14061
595.414	0.86503	595.414	1.95869	595.414	3.14088
595.896	0.86217	595.896	1.95601	595.896	3.14039
596.378	0.85888	596.378	1.95303	596.378	3.13925
596.861	0.85547	596.861	1.94988	596.861	3.13781
597.343	0.85224	597.343	1.9468	597.343	3.13648
597.825	0.84934	597.825	1.94409	597.825	3.13554
598.307	0.84676	598.307	1.94189	598.307	3.13506
598.789	0.84438	598.789	1.94009	598.789	3.13489
599.271	0.84201	599.271	1.93835	599.271	3.13479
599.753	0.8383	599.753	1.93621	599.753	3.13454
600.235	0.83439	600.235	1.93329	600.235	3.13401
600.717	0.83024	600.717	1.9295	600.717	3.13315
601.2	0.82581	601.2	1.92503	601.2	3.13196
601.682	0.82097	601.682	1.92025	601.682	3.1304
602.164	0.81554	602.164	1.91552	602.164	3.12841
602.646	0.81016	602.646	1.91096	602.646	3.12592
603.128	0.80385	603.128	1.90646	603.128	3.12292
603.61	0.79657	603.61	1.90175	603.61	3.11949
604.092	0.78837	604.092	1.89661	604.092	3.11579
604.574	0.77936	604.574	1.89108	604.574	3.11198
605.057	0.76955	605.057	1.88553	605.057	3.10811
605.539	0.75881	605.539	1.88055	605.539	3.10413
606.021	0.74682	606.021	1.8767	606.021	3.09986
606.503	0.73314	606.503	1.87424	606.503	3.09513
606.985	0.71683	606.985	1.87296	606.985	3.08976
607.467	0.69794	607.467	1.87224	607.467	3.08368
607.949	0.67616	607.949	1.87123	607.949	3.07681
608.431	0.65122	608.431	1.86912	608.431	3.06898
608.913	0.6229	608.913	1.8654	608.913	3.05988
609.396	0.59091	609.396	1.8599	609.396	3.04908
609.878	0.55505	609.878	1.85275	609.878	3.03612
610.36	0.51536	610.36	1.84421	610.36	3.02074
610.842	0.47317	610.842	1.83456	610.842	3.00304
611.324	0.4291	611.324	1.82414	611.324	2.98353
611.806	0.38558	611.806	1.8134	611.806	2.96315
612.288	0.346	612.288	1.80314	612.288	2.94303
612.77	0.31428	612.77	1.79452	612.77	2.92429
613.253	0.29438	613.253	1.78892	613.253	2.90791
613.735	0.28965	613.735	1.78775	613.735	2.89465
614.217	0.30229	614.217	1.79207	614.217	2.88506
614.699	0.33211	614.699	1.80232	614.699	2.87958
615.181	0.37877	615.181	1.81823	615.181	2.87854
615.663	0.43945	615.663	1.83889	615.663	2.88211
616.145	0.50979	616.145	1.86293	616.145	2.89019
616.627	0.58446	616.627	1.88886	616.627	2.90222
617.109	0.65792	617.109	1.91528	617.109	2.91715
617.592	0.7252	617.592	1.94101	617.592	2.93357
618.074	0.78271	618.074	1.96508	618.074	2.95002
618.556	0.82847	618.556	1.98662	618.556	2.96534
619.038	0.86321	619.038	2.00483	619.038	2.97886
619.52	0.88693	619.52	2.01901	619.52	2.99047
620.002	0.90148	620.002	2.02875	620.002	3.00039
620.484	0.90905	620.484	2.03407	620.484	3.00899
620.966	0.91175	620.966	2.03558	620.966	3.01656
621.448	0.91133	621.448	2.03436	621.448	3.02322
621.931	0.90844	621.931	2.03176	621.931	3.02905
622.413	0.90418	622.413	2.02908	622.413	3.03414
622.895	0.89865	622.895	2.0273	622.895	3.03881
623.377	0.89157	623.377	2.02703	623.377	3.04355
623.859	0.88248	623.859	2.02846	623.859	3.049
624.341	0.87088	624.341	2.03158	624.341	3.05572
624.823	0.85623	624.823	2.03624	624.823	3.06402
625.305	0.8381	625.305	2.0422	625.305	3.07384
625.788	0.81618	625.788	2.0491	625.788	3.08473
626.27	0.79048	626.27	2.05644	626.27	3.09598
626.752	0.76247	626.752	2.06359	626.752	3.10685
627.234	0.73263	627.234	2.06989	627.234	3.11666
627.716	0.70336	627.716	2.07479	627.716	3.12496
628.198	0.6779	628.198	2.07808	628.198	3.13153
628.68	0.65993	628.68	2.07986	628.68	3.13635
629.162	0.65269	629.162	2.08059	629.162	3.13959
629.644	0.65805	629.644	2.08082	629.644	3.1416
630.127	0.67469	630.127	2.08107	630.127	3.14289
630.609	0.70089	630.609	2.08161	630.609	3.14402
631.091	0.73205	631.091	2.08241	631.091	3.14547
631.573	0.76282	631.573	2.08319	631.573	3.14751
632.055	0.78856	632.055	2.08363	632.055	3.15012
632.537	0.80663	632.537	2.08354	632.537	3.15303
633.019	0.81703	633.019	2.08295	633.019	3.15582
633.501	0.82229	633.501	2.08208	633.501	3.15816
633.984	0.82645	633.984	2.08128	633.984	3.15995
634.466	0.83361	634.466	2.08073	634.466	3.16139
634.948	0.84745	634.948	2.08048	634.948	3.1629
635.43	0.86748	635.43	2.08032	635.43	3.16491
635.912	0.89199	635.912	2.08054	635.912	3.16762
636.394	0.9179	636.394	2.08025	636.394	3.17089
636.876	0.94192	636.876	2.07929	636.876	3.17428
637.358	0.96165	637.358	2.0777	637.358	3.17721
637.841	0.97486	637.841	2.07561	637.841	3.17923
638.323	0.98306	638.323	2.07321	638.323	3.18022
638.805	0.98737	638.805	2.07058	638.805	3.18039
639.287	0.989	639.287	2.06774	639.287	3.18019
639.769	0.9883	639.769	2.0646	639.769	3.18013
640.251	0.98629	640.251	2.06107	640.251	3.18054
640.733	0.98305	640.733	2.05709	640.733	3.18149
641.215	0.97869	641.215	2.05273	641.215	3.18277
641.697	0.97349	641.697	2.04809	641.697	3.18405
642.179	0.96915	642.179	2.04333	642.179	3.18503
642.662	0.96498	642.662	2.03862	642.662	3.18552
643.144	0.96132	643.144	2.0341	643.144	3.18552
643.626	0.95821	643.626	2.02988	643.626	3.18516
644.108	0.95545	644.108	2.02602	644.108	3.1846
644.59	0.95273	644.59	2.02255	644.59	3.18402
645.072	0.94988	645.072	2.01946	645.072	3.1835
645.554	0.94569	645.554	2.01673	645.554	3.18313
646.036	0.94157	646.036	2.0143	646.036	3.18294
646.519	0.93767	646.519	2.01216	646.519	3.18293
647.001	0.93403	647.001	2.01035	647.001	3.18301
647.483	0.93047	647.483	2.00892	647.483	3.18305
647.965	0.92668	647.965	2.00796	647.965	3.18283
648.447	0.92244	648.447	2.00752	648.447	3.18215
648.929	0.91775	648.929	2.00757	648.929	3.18095
649.411	0.91398	649.411	2.00805	649.411	3.17936
649.893	0.91036	649.893	2.00885	649.893	3.17767
650.375	0.90721	650.375	2.00988	650.375	3.17629
650.858	0.90462	650.858	2.0111	650.858	3.17554
651.34	0.90243	651.34	2.01254	651.34	3.17554
651.822	0.90033	651.822	2.01424	651.822	3.17619
652.304	0.89806	652.304	2.0162	652.304	3.17724
652.786	0.89551	652.786	2.01836	652.786	3.17843
653.268	0.89283	653.268	2.02064	653.268	3.17969
653.75	0.88899	653.75	2.02294	653.75	3.18119
654.232	0.88545	654.232	2.0253	654.232	3.18327
654.715	0.88214	654.715	2.02786	654.715	3.18629
655.197	0.87877	655.197	2.03081	655.197	3.19041
655.679	0.87491	655.679	2.03433	655.679	3.1955
656.161	0.87021	656.161	2.03846	656.161	3.20113
656.643	0.86458	656.643	2.04303	656.643	3.20677
657.125	0.85816	657.125	2.04767	657.125	3.21192
657.607	0.85244	657.607	2.05198	657.607	3.21639
658.089	0.84652	658.089	2.05564	658.089	3.22024
658.572	0.84049	658.572	2.05853	658.572	3.22368
659.054	0.83425	659.054	2.06074	659.054	3.22692
659.536	0.82762	659.536	2.06248	659.536	3.23001
660.018	0.82045	660.018	2.06393	660.018	3.23274
660.5	0.81276	660.5	2.06508	660.5	3.2348
660.982	0.80378	660.982	2.06573	660.982	3.2359
661.464	0.7946	661.464	2.06553	661.464	3.23596
661.946	0.78531	661.946	2.06421	661.946	3.23514
662.428	0.77596	662.428	2.0617	662.428	3.23382
662.91	0.76665	662.91	2.05832	662.91	3.23242
663.393	0.7577	663.393	2.0546	663.393	3.23125
663.875	0.74977	663.875	2.05114	663.875	3.23039
664.357	0.74373	664.357	2.04839	664.357	3.22974
664.839	0.74048	664.839	2.04647	664.839	3.22908
665.321	0.74054	665.321	2.04523	665.321	3.22825
665.803	0.74371	665.803	2.04432	665.803	3.22731
666.285	0.74877	666.285	2.04336	666.285	3.22655
666.768	0.75419	666.768	2.04204	666.768	3.22641
667.25	0.75649	667.25	2.04028	667.25	3.2271
667.732	0.75415	667.732	2.03831	667.732	3.22826
668.214	0.74873	668.214	2.03653	668.214	3.22892
668.696	0.74364	668.696	2.03515	668.696	3.2284
669.178	0.74175	669.178	2.03397	669.178	3.2272
669.66	0.74284	669.66	2.03264	669.66	3.22636
670.142	0.74636	670.142	2.03095	670.142	3.22628
670.624	0.75256	670.624	2.02893	670.624	3.22661
671.106	0.76194	671.106	2.02686	671.106	3.22671
671.589	0.77467	671.589	2.02507	671.589	3.22613
672.071	0.79128	672.071	2.02394	672.071	3.22467
672.553	0.81023	672.553	2.02368	672.553	3.22248
673.035	0.83069	673.035	2.02428	673.035	3.21995
673.517	0.85188	673.517	2.02556	673.517	3.21756
673.999	0.87318	673.999	2.02721	673.999	3.2158
674.481	0.89407	674.481	2.02904	674.481	3.21491
674.963	0.91407	674.963	2.03102	674.963	3.21487
675.446	0.93257	675.446	2.03325	675.446	3.21548
675.928	0.94742	675.928	2.03589	675.928	3.21646
676.41	0.95963	676.41	2.03894	676.41	3.21763
676.892	0.96904	676.892	2.04216	676.892	3.21893
677.374	0.97587	677.374	2.04517	677.374	3.2204
677.856	0.98058	677.856	2.04753	677.856	3.22211
678.338	0.98367	678.338	2.04897	678.338	3.22399
678.82	0.98552	678.82	2.04947	678.82	3.22583
679.303	0.98608	679.303	2.04926	679.303	3.22731
679.785	0.98531	679.785	2.04866	679.785	3.22812
680.267	0.98465	680.267	2.04795	680.267	3.22812
680.749	0.98301	680.749	2.0472	680.749	3.22736
681.231	0.98091	681.231	2.04633	681.231	3.22612
681.713	0.97882	681.713	2.04513	681.713	3.22471
682.195	0.97736	682.195	2.04348	682.195	3.22337
682.677	0.97666	682.677	2.04141	682.677	3.22214
683.159	0.97505	683.159	2.03913	683.159	3.22089
683.641	0.97372	683.641	2.03696	683.641	3.21939
684.124	0.97237	684.124	2.03516	684.124	3.21749
684.606	0.97089	684.606	2.03381	684.606	3.21516
685.088	0.96933	685.088	2.03278	685.088	3.21255
685.57	0.96784	685.57	2.03177	685.57	3.20987
686.052	0.96647	686.052	2.03047	686.052	3.20731
686.534	0.96509	686.534	2.02869	686.534	3.20495
687.016	0.96341	687.016	2.02641	687.016	3.20275
687.499	0.96263	687.499	2.02378	687.499	3.20058
687.981	0.96117	687.981	2.02102	687.981	3.19836
688.463	0.9592	688.463	2.01835	688.463	3.19603
688.945	0.95713	688.945	2.01586	688.945	3.19364
689.427	0.95542	689.427	2.01355	689.427	3.1913
689.909	0.9544	689.909	2.01138	689.909	3.18908
690.391	0.95411	690.391	2.00934	690.391	3.18703
690.873	0.95436	690.873	2.00753	690.873	3.18518
691.355	0.95351	691.355	2.00607	691.355	3.18358
691.837	0.95262	691.837	2.00513	691.837	3.18229
692.32	0.95159	692.32	2.00479	692.32	3.18145
692.802	0.95049	692.802	2.00504	692.802	3.18114
693.284	0.94942	693.284	2.00579	693.284	3.1814
693.766	0.94844	693.766	2.00689	693.766	3.18212
694.248	0.94747	694.248	2.00825	694.248	3.18311
694.73	0.9463	694.73	2.00982	694.73	3.18416
695.212	0.94578	695.212	2.01163	695.212	3.18514
695.694	0.94479	695.694	2.01375	695.694	3.18607
696.177	0.94348	696.177	2.0162	696.177	3.18714
696.659	0.94214	696.659	2.01899	696.659	3.18861
697.141	0.94111	697.141	2.02203	697.141	3.1907
697.623	0.94062	697.623	2.02521	697.623	3.19346
698.105	0.94069	698.105	2.02837	698.105	3.19672
698.587	0.94117	698.587	2.03139	698.587	3.20018
699.069	0.94056	699.069	2.03414	699.069	3.20352
699.551	0.93993	699.551	2.03658	699.551	3.20655
700.034	0.93922	700.034	2.03869	700.034	3.20927
700.516	0.93848	700.516	2.04052	700.516	3.21188
700.998	0.93779	700.998	2.04214	700.998	3.21464
701.48	0.93715	701.48	2.04366	701.48	3.21775
701.962	0.93644	701.962	2.04509	701.962	3.22125
702.444	0.93542	702.444	2.04644	702.444	3.22496
702.926	0.93552	702.926	2.04762	702.926	3.22858
703.408	0.93505	703.408	2.04852	703.408	3.23182
703.89	0.93414	703.89	2.04906	703.89	3.2345
704.373	0.93309	704.373	2.04921	704.373	3.23662
704.855	0.93221	704.855	2.0491	704.855	3.23833
705.337	0.93174	705.337	2.0489	705.337	3.23982
705.819	0.93174	705.819	2.0488	705.819	3.24126
706.301	0.93209	706.301	2.04892	706.301	3.24271
706.783	0.93262	706.783	2.04922	706.783	3.24413
707.265	0.9332	707.265	2.04956	707.265	3.24545
707.747	0.93216	707.747	2.04975	707.747	3.2466
708.23	0.9312	708.23	2.04963	708.23	3.24752
708.712	0.93037	708.712	2.04914	708.712	3.24821
709.194	0.92962	709.194	2.04838	709.194	3.24866
709.676	0.9288	709.676	2.04751	709.676	3.24885
710.158	0.92767	710.158	2.04666	710.158	3.24878
710.64	0.92605	710.64	2.04587	710.64	3.24844
711.122	0.92535	711.122	2.04502	711.122	3.2479
711.604	0.92426	711.604	2.04394	711.604	3.24723
712.086	0.92308	712.086	2.04243	712.086	3.24651
712.568	0.92213	712.568	2.04044	712.568	3.24571
713.051	0.92163	713.051	2.03808	713.051	3.24472
713.533	0.9216	713.533	2.03557	713.533	3.24333
714.015	0.92195	714.015	2.03322	714.015	3.24133
714.497	0.92122	714.497	2.03126	714.497	3.23866
714.979	0.92054	714.979	2.0298	714.979	3.23547
715.461	0.91983	715.461	2.02884	715.461	3.23216
715.943	0.91907	715.943	2.02831	715.943	3.22927
716.426	0.91818	716.426	2.02825	716.426	3.22728
716.908	0.91704	716.908	2.02874	716.908	3.22652
717.39	0.91538	717.39	2.03	717.39	3.22699
717.872	0.91295	717.872	2.03219	717.872	3.22843
718.354	0.9096	718.354	2.03535	718.354	3.23043
718.836	0.90541	718.836	2.03933	718.836	3.23258
719.318	0.90224	719.318	2.04374	719.318	3.23458
719.8	0.89922	719.8	2.04817	719.8	3.23638
720.282	0.89694	720.282	2.05225	720.282	3.23809
720.764	0.89577	720.764	2.05582	720.764	3.23993
721.247	0.89578	721.247	2.05895	721.247	3.24207
721.729	0.89678	721.729	2.06182	721.729	3.24457
722.211	0.89698	722.211	2.06456	722.211	3.24732
722.693	0.8976	722.693	2.06717	722.693	3.25015
723.175	0.89851	723.175	2.0695	723.175	3.2529
723.657	0.89967	723.657	2.07129	723.657	3.25544
724.139	0.90105	724.139	2.07237	724.139	3.25773
724.621	0.90252	724.621	2.0727	724.621	3.25981
725.104	0.90381	725.104	2.07247	725.104	3.26171
725.586	0.9046	725.586	2.07199	725.586	3.26348
726.068	0.90599	726.068	2.07158	726.068	3.26517
726.55	0.90651	726.55	2.07142	726.55	3.26681
727.032	0.90629	727.032	2.07147	727.032	3.26842
727.514	0.90563	727.514	2.07155	727.514	3.26999
727.996	0.9049	727.996	2.07138	727.996	3.27144
728.478	0.90438	728.478	2.07082	728.478	3.27264
728.961	0.90417	728.961	2.06984	728.961	3.27344
729.443	0.90421	729.443	2.06858	729.443	3.27353
729.925	0.90438	729.925	2.06723	729.925	3.27311
730.407	0.90305	730.407	2.06593	730.407	3.27235
730.889	0.90173	730.889	2.06468	730.889	3.27153
731.371	0.90048	731.371	2.06337	731.371	3.27096
731.853	0.89936	731.853	2.06089	731.853	3.27083
732.335	0.89835	732.335	2.05808	732.335	3.27115
732.817	0.8973	732.817	2.05495	732.817	3.27166
733.3	0.89599	733.3	2.05167	733.3	3.27201
733.782	0.89421	733.782	2.04847	733.782	3.27183
734.264	0.89334	734.264	2.04555	734.264	3.27091
734.746	0.89205	734.746	2.04295	734.746	3.26917
735.228	0.89062	735.228	2.04059	735.228	3.26702
735.71	0.88935	735.71	2.03828	735.71	3.26483
736.192	0.88845	736.192	2.03584	736.192	3.26293
736.674	0.88799	736.674	2.03318	736.674	3.26145
737.157	0.88789	737.157	2.03029	737.157	3.26033
737.639	0.88798	737.639	2.02729	737.639	3.25934
738.121	0.88661	738.121	2.02429	738.121	3.25819
738.603	0.88527	738.603	2.02135	738.603	3.25667
739.085	0.88398	739.085	2.01847	739.085	3.25469
739.567	0.88277	739.567	2.01556	739.567	3.2523
740.049	0.88159	740.049	2.01252	740.049	3.24962
740.531	0.88032	740.531	2.00925	740.531	3.2468
741.013	0.87875	741.013	2.00572	741.013	3.24393
741.495	0.87817	741.495	2.00192	741.495	3.24105
741.978	0.87709	741.978	1.99785	741.978	3.23817
742.46	0.87563	742.46	1.99353	742.46	3.23525
742.942	0.87402	742.942	1.98895	742.942	3.23224
743.424	0.87253	743.424	1.98413	743.424	3.22904
743.906	0.87133	743.906	1.97916	743.906	3.22554
744.388	0.87048	744.388	1.97415	744.388	3.22168
744.87	0.86992	744.87	1.96923	744.87	3.21741
745.352	0.86951	745.352	1.96453	745.352	3.21286
745.835	0.86787	745.835	1.96006	745.835	3.20825
746.317	0.86629	746.317	1.95574	746.317	3.20389
746.799	0.86479	746.799	1.95145	746.799	3.20006
747.281	0.86339	747.281	1.947	747.281	3.19691
747.763	0.86199	747.763	1.9423	747.763	3.19439
748.245	0.86044	748.245	1.93733	748.245	3.19224
748.727	0.8585	748.727	1.93217	748.727	3.19013
749.209	0.85602	749.209	1.92691	749.209	3.18774
749.692	0.85444	749.692	1.92167	749.692	3.1849
750.174	0.85243	750.174	1.91653	750.174	3.18165
750.656	0.85025	750.656	1.91153	750.656	3.17816
751.138	0.8482	751.138	1.9067	751.138	3.1746
751.62	0.84647	751.62	1.90213	751.62	3.17103
752.102	0.84513	752.102	1.8979	752.102	3.1673
752.584	0.8441	752.584	1.89413	752.584	3.16312
753.066	0.84327	753.066	1.8909	753.066	3.15809
753.548	0.84102	753.548	1.88824	753.548	3.15197
754.031	0.83883	754.031	1.88608	754.031	3.14471
754.513	0.83671	754.513	1.88433	754.513	3.13653
754.995	0.83462	754.995	1.88291	754.995	3.12783
755.477	0.83249	755.477	1.88178	755.477	3.11909
755.959	0.83011	755.959	1.8809	755.959	3.11069
756.441	0.82726	756.441	1.88025	756.441	3.10283
756.923	0.82532	756.923	1.87974	756.923	3.09552
757.405	0.82265	757.405	1.8792	757.405	3.08855
757.888	0.81935	757.888	1.87837	757.888	3.08165
758.37	0.81563	758.37	1.87702	758.37	3.07454
758.852	0.81168	758.852	1.87501	758.852	3.06698
759.334	0.80765	759.334	1.8723	759.334	3.0589
759.816	0.80352	759.816	1.86899	759.816	3.05035
760.298	0.79909	760.298	1.86517	760.298	3.04154
760.78	0.79431	760.78	1.86091	760.78	3.0327
761.262	0.78742	761.262	1.85619	761.262	3.02408
761.744	0.77989	761.744	1.85091	761.744	3.0159
762.227	0.77156	762.227	1.84496	762.227	3.00819
762.709	0.76219	762.709	1.8383	762.709	3.00087
763.191	0.75152	763.191	1.83106	763.191	2.9937
763.673	0.73928	763.673	1.82346	763.673	2.98641
764.155	0.72529	764.155	1.81577	764.155	2.97879
764.637	0.70959	764.637	1.80816	764.637	2.97081
765.119	0.69397	765.119	1.8007	765.119	2.96264
765.601	0.67753	765.601	1.79325	765.601	2.95459
766.083	0.66113	766.083	1.78566	766.083	2.94699
766.566	0.64582	766.566	1.77781	766.566	2.93997
767.048	0.63277	767.048	1.76976	767.048	2.93367
767.53	0.62316	767.53	1.76172	767.53	2.92792
768.012	0.61813	768.012	1.75404	768.012	2.92241
768.494	0.61863	768.494	1.747	768.494	2.91687
768.976	0.62526	768.976	1.74075	768.976	2.91115
769.458	0.6368	769.458	1.7352	769.458	2.90532
769.94	0.65405	769.94	1.73014	769.94	2.89963
770.423	0.6759	770.423	1.72534	770.423	2.89444
770.905	0.70073	770.905	1.72068	770.905	2.89012
771.387	0.72663	771.387	1.71618	771.387	2.88689
771.869	0.75162	771.869	1.712	771.869	2.88475
772.351	0.77555	772.351	1.70827	772.351	2.88357
772.833	0.79575	772.833	1.70504	772.833	2.88307
773.315	0.8117	773.315	1.70215	773.315	2.88294
773.797	0.8235	773.797	1.6994	773.797	2.88293
774.279	0.83172	774.279	1.69657	774.279	2.88292
774.762	0.83717	774.762	1.69365	774.762	2.88291
775.244	0.84069	775.244	1.69083	775.244	2.88302
775.726	0.84297	775.726	1.68846	775.726	2.88341
776.208	0.84458	776.208	1.68694	776.208	2.88424
776.69	0.84419	776.69	1.68656	776.69	2.88561
777.172	0.84376	777.172	1.6874	777.172	2.88752
777.654	0.84347	777.654	1.68933	777.654	2.88988
778.136	0.84337	778.136	1.69215	778.136	2.89255
778.619	0.84339	778.619	1.69568	778.619	2.89534
779.101	0.84339	779.101	1.69984	779.101	2.89813
779.583	0.84318	779.583	1.70462	779.583	2.90088
780.065	0.84257	780.065	1.71002	780.065	2.9037
780.547	0.84151	780.547	1.71594	780.547	2.90679
781.029	0.84181	781.029	1.72215	781.029	2.91039
781.511	0.84189	781.511	1.7283	781.511	2.91466
781.993	0.84194	781.993	1.7341	781.993	2.91963
782.476	0.84215	782.476	1.73933	782.476	2.92514
782.958	0.8426	782.958	1.74399	782.958	2.93085
783.44	0.84327	783.44	1.74822	783.44	2.93639
783.922	0.8441	783.922	1.75225	783.922	2.94146
784.404	0.84319	784.404	1.7563	784.404	2.94595
784.886	0.84225	784.886	1.76049	784.886	2.95
785.368	0.84122	785.368	1.76491	785.368	2.95398
785.85	0.84003	785.85	1.76959	785.85	2.95827
786.332	0.83859	786.332	1.77463	786.332	2.96322
786.814	0.83676	786.814	1.78015	786.814	2.96895
787.297	0.83439	787.297	1.78634	787.297	2.97533
787.779	0.83138	787.779	1.79335	787.779	2.9821
788.261	0.8293	788.261	1.80123	788.261	2.98892
788.743	0.82666	788.743	1.80994	788.743	2.99558
789.225	0.82367	789.225	1.81936	789.225	3.00202
789.707	0.82055	789.707	1.82937	789.707	3.00838
790.189	0.81752	790.189	1.83993	790.189	3.01492
790.671	0.81477	790.671	1.85101	790.671	3.02191
791.154	0.81239	791.154	1.86262	791.154	3.02949
791.636	0.81046	791.636	1.87469	791.636	3.03766
792.118	0.80903	792.118	1.88704	792.118	3.04622
792.6	0.80621	792.6	1.89942	792.6	3.05491
793.082	0.80394	793.082	1.91156	793.082	3.0634
793.564	0.80216	793.564	1.92325	793.564	3.07142
794.046	0.80076	794.046	1.93442	794.046	3.07881
794.528	0.79957	794.528	1.94511	794.528	3.08555
795.01	0.7984	795.01	1.95542	795.01	3.09173
795.493	0.79711	795.493	1.96543	795.493	3.09758
795.975	0.79762	795.975	1.97515	795.975	3.10339
796.457	0.79796	796.457	1.98448	796.457	3.1094
796.939	0.79821	796.939	1.99331	796.939	3.11576
797.421	0.79846	797.421	2.0016	797.421	3.1224
797.903	0.79876	797.903	2.00934	797.903	3.12908
798.385	0.79908	798.385	2.01664	798.385	3.13543
798.867	0.79788	798.867	2.02363	798.867	3.14109
799.35	0.79659	799.35	2.03037	799.35	3.14589
799.832	0.79516	799.832	2.03688	799.832	3.14993
800.314	0.79359	800.314	2.04304	800.314	3.15359
800.796	0.79188	800.796	2.04875	800.796	3.15738
801.278	0.79	801.278	2.05392	801.278	3.16173
801.76	0.78787	801.76	2.05893	801.76	3.16683
802.242	0.78537	802.242	2.06347	802.242	3.17252
802.724	0.78234	802.724	2.06767	802.724	3.17835
803.207	0.7802	803.207	2.07162	803.207	3.18375
803.689	0.7774	803.689	2.07535	803.689	3.18826
804.171	0.77405	804.171	2.07883	804.171	3.19174
804.653	0.77031	804.653	2.08198	804.653	3.19439
805.135	0.76638	805.135	2.08474	805.135	3.19667
805.617	0.76241	805.617	2.08709	805.617	3.19906
806.099	0.75851	806.099	2.08889	806.099	3.20194
806.581	0.75473	806.581	2.09028	806.581	3.20536
807.063	0.7511	807.063	2.0912	807.063	3.20913
807.545	0.74616	807.545	2.09152	807.545	3.21286
808.028	0.7414	808.028	2.09113	808.028	3.21615
808.51	0.73679	808.51	2.08992	808.51	3.21869
808.992	0.73225	808.992	2.0879	808.992	3.22041
809.474	0.7276	809.474	2.08522	809.474	3.22139
809.956	0.72262	809.956	2.08213	809.956	3.22185
810.438	0.71709	810.438	2.07896	810.438	3.22204
810.92	0.71084	810.92	2.07595	810.92	3.22221
811.403	0.70526	811.403	2.07329	811.403	3.22253
811.885	0.69893	811.885	2.07098	811.885	3.22308
812.367	0.69199	812.367	2.06897	812.367	3.22381
812.849	0.6846	812.849	2.06713	812.849	3.22457
813.331	0.67693	813.331	2.0654	813.331	3.22514
813.813	0.66911	813.813	2.06375	813.813	3.22531
814.295	0.66124	814.295	2.06217	814.295	3.22496
814.777	0.65338	814.777	2.06064	814.777	3.22419
815.259	0.64425	815.259	2.05906	815.259	3.22331
815.742	0.63519	815.742	2.05727	815.742	3.22294
816.224	0.62616	816.224	2.05508	816.224	3.22335
816.706	0.61702	816.706	2.05235	816.706	3.22476
817.188	0.60761	817.188	2.04906	817.188	3.22708
817.67	0.59769	817.67	2.0453	817.67	3.2299
818.152	0.58708	818.152	2.04128	818.152	3.23261
818.634	0.57562	818.634	2.0372	818.634	3.23461
819.116	0.56321	819.116	2.03322	819.116	3.23557
819.598	0.55114	819.598	2.02938	819.598	3.23549
820.081	0.53805	820.081	2.02561	820.081	3.23475
820.563	0.52394	820.563	2.0218	820.563	3.23384
821.045	0.50883	821.045	2.01786	821.045	3.2332
821.527	0.49275	821.527	2.01376	821.527	3.233
822.009	0.4758	822.009	2.00955	822.009	3.23306
822.491	0.45813	822.491	2.00524	822.491	3.23299
822.973	0.4399	822.973	2.00096	822.973	3.23165
823.455	0.4201	823.455	1.99673	823.455	3.22941
823.938	0.39994	823.938	1.99249	823.938	3.22625
824.42	0.3793	824.42	1.98817	824.42	3.22243
824.902	0.35797	824.902	1.98374	824.902	3.21839
825.384	0.3357	825.384	1.97921	825.384	3.21456
825.866	0.31227	825.866	1.97466	825.866	3.21123
826.348	0.28762	826.348	1.9702	826.348	3.20849
826.83	0.26275	826.83	1.96592	826.83	3.20622
827.312	0.23712	827.312	1.96183	827.312	3.20412
827.794	0.21135	827.794	1.9579	827.794	3.20187
828.277	0.18639	828.277	1.95403	828.277	3.19919
828.759	0.16347	828.759	1.95016	828.759	3.19588
829.241	0.14404	829.241	1.94625	829.241	3.19193
829.723	0.12966	829.723	1.94229	829.723	3.18747
830.205	0.12168	830.205	1.93834	830.205	3.18275
830.687	0.12028	830.687	1.9344	830.687	3.17813
831.169	0.12641	831.169	1.93046	831.169	3.17387
831.651	0.13941	831.651	1.92649	831.651	3.17013
832.134	0.15782	832.134	1.92242	832.134	3.16679
832.616	0.17954	832.616	1.91821	832.616	3.16355
833.098	0.20204	833.098	1.91385	833.098	3.15995
833.58	0.22267	833.58	1.90934	833.58	3.15557
834.062	0.23963	834.062	1.9047	834.062	3.15018
834.544	0.25	834.544	1.89994	834.544	3.14387
835.026	0.25215	835.026	1.89506	835.026	3.137
835.508	0.24526	835.508	1.89002	835.508	3.13005
835.99	0.22937	835.99	1.8848	835.99	3.12345
836.472	0.2054	836.472	1.87941	836.472	3.11736
836.955	0.1751	836.955	1.87385	836.955	3.11161
837.437	0.14086	837.437	1.86812	837.437	3.10577
837.919	0.10547	837.919	1.86219	837.919	3.09931
838.401	0.07183	838.401	1.85598	838.401	3.09184
838.883	0.04261	838.883	1.8494	838.883	3.08326
839.365	0.01949	839.365	1.84236	839.365	3.0738
839.847	0.00485	839.847	1.83488	839.847	3.06389
840.33	0	840.33	1.82703	840.33	3.05404
840.812	0.00588	840.812	1.819	840.812	3.04459
841.294	0.02308	841.294	1.81099	841.294	3.03566
841.776	0.05177	841.776	1.80318	841.776	3.0271
842.258	0.09152	842.258	1.7957	842.258	3.01864
842.74	0.142	842.74	1.78858	842.74	3.00996
843.222	0.2007	843.222	1.78187	843.222	3.00085
843.704	0.26528	843.704	1.77561	843.704	2.99126
844.186	0.33306	844.186	1.76991	844.186	2.98133
844.669	0.40137	844.669	1.76494	844.669	2.97131
845.151	0.46778	845.151	1.76085	845.151	2.9615
845.633	0.53032	845.633	1.75773	845.633	2.95221
846.115	0.58772	846.115	1.75553	846.115	2.94363
846.597	0.63793	846.597	1.75416	846.597	2.93589
847.079	0.68234	847.079	1.7535	847.079	2.92897
847.561	0.72142	847.561	1.75352	847.561	2.92276
848.043	0.75585	848.043	1.75431	848.043	2.91714
848.525	0.78623	848.525	1.75606	848.525	2.91201
849.008	0.81298	849.008	1.75892	849.008	2.90734
849.49	0.83639	849.49	1.76294	849.49	2.90324
849.972	0.85833	849.972	1.76797	849.972	2.89993
850.454	0.87741	850.454	1.77372	850.454	2.89765
850.936	0.8939	850.936	1.77981	850.936	2.89663
851.418	0.9082	851.418	1.786	851.418	2.89696
851.9	0.92067	851.9	1.79223	851.9	2.89856
852.382	0.93163	852.382	1.79861	852.382	2.90119
852.865	0.94134	852.865	1.80535	852.865	2.90456
853.347	0.94998	853.347	1.81258	853.347	2.90835
853.829	0.95773	853.829	1.82028	853.829	2.91237
854.311	0.96279	854.311	1.82824	854.311	2.91661
854.793	0.96729	854.793	1.83611	854.793	2.92126
855.275	0.97133	855.275	1.84362	855.275	2.92656
855.757	0.97488	855.757	1.85061	855.757	2.93269
856.239	0.97781	856.239	1.85713	856.239	2.93974
856.721	0.97989	856.721	1.86338	856.721	2.94759
857.204	0.98091	857.204	1.86961	857.204	2.956
857.686	0.98281	857.686	1.87602	857.686	2.96471
858.168	0.98368	858.168	1.88268	858.168	2.9735
858.65	0.98378	858.65	1.88961	858.65	2.98234
859.132	0.98371	859.132	1.89679	859.132	2.99132
859.614	0.98347	859.614	1.90427	859.614	3.00064
860.096	0.98323	860.096	1.91216	860.096	3.01049
860.578	0.9831	860.578	1.92059	860.578	3.02094
861.061	0.98309	861.061	1.92963	861.061	3.03195
861.543	0.98148	861.543	1.93923	861.543	3.04336
862.025	0.98009	862.025	1.94917	862.025	3.05496
862.507	0.97897	862.507	1.95918	862.507	3.06635
862.989	0.97813	862.989	1.96898	862.989	3.07759
863.471	0.97744	863.471	1.97843	863.471	3.08864
863.953	0.97669	863.953	1.98755	863.953	3.0995
864.435	0.97558	864.435	1.99643	864.435	3.11022
864.918	0.97386	864.918	2.00517	864.918	3.12084
865.399	0.97311	865.399	2.01379	865.399	3.13145
865.882	0.97164	865.882	2.02209	865.882	3.14207
866.364	0.96963	866.364	2.02979	866.364	3.15271
866.846	0.96733	866.846	2.03689	866.846	3.16327
867.328	0.96499	867.328	2.04269	867.328	3.17357
867.81	0.96276	867.81	2.04699	867.81	3.18331
868.292	0.96072	868.292	2.04982	868.292	3.19219
868.774	0.95888	868.774	2.0513	868.774	3.19997
869.256	0.95724	869.256	2.05167	869.256	3.20654
869.739	0.95391	869.739	2.05113	869.739	3.21202
870.221	0.95081	870.221	2.04978	870.221	3.21664
870.703	0.94789	870.703	2.04763	870.703	3.22064
871.185	0.94501	871.185	2.04464	871.185	3.22417
871.667	0.94193	871.667	2.04074	871.667	3.2272
872.149	0.93838	872.149	2.03592	872.149	3.22951
872.631	0.93411	872.631	2.03026	872.631	3.23085
873.113	0.9308	873.113	2.02386	873.113	3.23099
873.596	0.92663	873.596	2.01689	873.596	3.22987
874.078	0.9217	874.078	2.00946	874.078	3.22763
874.56	0.91618	874.56	2.00166	874.56	3.22451
875.042	0.9102	875.042	1.99355	875.042	3.22078
875.524	0.90382	875.524	1.98519	875.524	3.2166
876.006	0.89701	876.006	1.97673	876.006	3.21204
876.488	0.88972	876.488	1.96836	876.488	3.20703
876.97	0.88187	876.97	1.96032	876.97	3.20148
877.452	0.87184	877.452	1.95287	877.452	3.19533
877.935	0.86116	877.935	1.94622	877.935	3.18858
878.417	0.84975	878.417	1.94047	878.417	3.18127
878.899	0.83757	878.899	1.93567	878.899	3.17351
879.381	0.82462	879.381	1.9318	879.381	3.1654
879.863	0.81104	879.863	1.92884	879.863	3.1571
880.345	0.79718	880.345	1.92678	880.345	3.1488
880.827	0.78366	880.827	1.92563	880.827	3.14075
881.309	0.77276	881.309	1.92542	881.309	3.13323
881.792	0.76377	881.792	1.9262	881.792	3.1265
882.274	0.75743	882.274	1.92795	882.274	3.12072
882.756	0.75418	882.756	1.93059	882.756	3.11587
883.238	0.75418	883.238	1.93397	883.238	3.11183
883.72	0.75724	883.72	1.93788	883.72	3.10837
884.202	0.7629	884.202	1.94208	884.202	3.10531
884.684	0.77058	884.684	1.94637	884.684	3.10258
885.166	0.77966	885.166	1.95065	885.166	3.10026
885.648	0.78782	885.648	1.9549	885.648	3.09855
886.131	0.79628	886.131	1.95922	886.131	3.09769
886.613	0.80467	886.613	1.96374	886.613	3.09784
887.095	0.81274	887.095	1.96854	887.095	3.09899
887.577	0.82034	887.577	1.97365	887.577	3.10101
888.059	0.82752	888.059	1.97904	888.059	3.10366
888.541	0.83444	888.541	1.9846	888.541	3.10674
889.023	0.84326	889.023	1.9903	889.023	3.11013
889.505	0.85264	889.505	1.99615	889.505	3.11391
889.987	0.86299	889.987	2.00225	889.987	3.11825
890.47	0.87459	890.47	2.00871	890.47	3.12334
890.952	0.8875	890.952	2.01559	890.952	3.12936
891.434	0.90151	891.434	2.0228	891.434	3.13632
891.916	0.9162	891.916	2.03012	891.916	3.14413
892.398	0.93104	892.398	2.03724	892.398	3.15255
892.88	0.94369	892.88	2.04385	892.88	3.16132
893.362	0.95537	893.362	2.04978	893.362	3.17014
893.845	0.96566	893.845	2.05498	893.845	3.17871
894.327	0.97427	894.327	2.05952	894.327	3.18679
894.809	0.98101	894.809	2.06348	894.809	3.19416
895.291	0.98575	895.291	2.06685	895.291	3.20065
895.773	0.98826	895.773	2.0695	895.773	3.2062
896.255	0.98894	896.255	2.07122	896.255	3.21084
896.737	0.98994	896.737	2.07177	896.737	3.2147
897.219	0.98981	897.219	2.07168	897.219	3.21789
897.701	0.98898	897.701	2.07044	897.701	3.22049
898.183	0.9878	898.183	2.06836	898.183	3.22246
898.666	0.98658	898.666	2.06582	898.666	3.22365
899.148	0.98551	899.148	2.06315	899.148	3.22389
899.63	0.98473	899.63	2.06052	899.63	3.22314
900.112	0.98267	900.112	2.05792	900.112	3.2215
900.594	0.98103	900.594	2.05521	900.594	3.21927
901.076	0.97984	901.076	2.05222	901.076	3.21689
901.558	0.97905	901.558	2.04888	901.558	3.21471
902.04	0.97851	902.04	2.04529	902.04	3.21293
902.523	0.97799	902.523	2.04168	902.523	3.21151
903.005	0.97721	903.005	2.0383	903.005	3.21021
903.487	0.97594	903.487	2.03533	903.487	3.20875
903.969	0.97406	903.969	2.03279	903.969	3.20693
904.451	0.97312	904.451	2.03051	904.451	3.20478
904.933	0.97174	904.933	2.02829	904.933	3.20253
905.415	0.97013	905.415	2.02597	905.415	3.20183
905.897	0.96851	905.897	2.02354	905.897	3.20165
906.38	0.96705	906.38	2.02113	906.38	3.20211
906.862	0.96585	906.862	2.01896	906.862	3.20311
907.344	0.96497	907.344	2.0172	907.344	3.2044
907.826	0.96445	907.826	2.01591	907.826	3.20566
908.308	0.96258	908.308	2.01493	908.308	3.20665
908.79	0.96111	908.79	2.01403	908.79	3.20727
909.272	0.96003	909.272	2.01294	909.272	3.20759
909.754	0.95919	909.754	2.01154	909.754	3.20777
910.236	0.95837	910.236	2.00987	910.236	3.20797
910.718	0.95733	910.718	2.00806	910.718	3.20833
911.201	0.95583	911.201	2.00634	911.201	3.20889
911.683	0.95535	911.683	2.0048	911.683	3.20965
912.165	0.95428	912.165	2.00341	912.165	3.21054
912.647	0.95273	912.647	2.00202	912.647	3.21147
913.129	0.95091	913.129	2.00043	913.129	3.21234
913.611	0.94905	913.611	1.99855	913.611	3.21303
914.093	0.94731	914.093	1.9964	914.093	3.21345
914.576	0.94583	914.576	1.99417	914.576	3.21353
915.058	0.94467	915.058	1.99211	915.058	3.21332
915.54	0.9439	915.54	1.99041	915.54	3.21298
916.022	0.942	916.022	1.98913	916.022	3.21271
916.504	0.94052	916.504	1.98815	916.504	3.2127
916.986	0.93943	916.986	1.98724	916.986	3.21305
917.468	0.93857	917.468	1.98619	917.468	3.21365
917.95	0.93774	917.95	1.98489	917.95	3.21427
918.432	0.9367	918.432	1.9834	918.432	3.21462
918.915	0.93525	918.915	1.98186	918.915	3.21448
919.397	0.93486	919.397	1.98048	919.397	3.21381
919.879	0.93396	919.879	1.97936	919.879	3.2128
920.361	0.9327	920.361	1.97845	920.361	3.21178
920.843	0.93127	920.843	1.97761	920.843	3.21109
921.325	0.9299	921.325	1.97662	921.325	3.21092
921.807	0.92874	921.807	1.97533	921.807	3.21121
922.289	0.9279	922.289	1.97373	922.289	3.21171
922.771	0.92746	922.771	1.97193	922.771	3.21209
923.254	0.92745	923.254	1.97015	923.254	3.21206
923.736	0.92629	923.736	1.96858	923.736	3.21153
924.218	0.92557	924.218	1.9673	924.218	3.21063
924.7	0.92519	924.7	1.96628	924.7	3.20963
925.182	0.92502	925.182	1.96537	925.182	3.2088
925.664	0.92484	925.664	1.96439	925.664	3.20832
926.146	0.9244	926.146	1.96322	926.146	3.20821
926.628	0.92347	926.628	1.96185	926.628	3.20831
927.111	0.92195	927.111	1.9604	927.111	3.20844
927.593	0.92163	927.593	1.95901	927.593	3.20843
928.075	0.9208	928.075	1.95781	928.075	3.2082
928.557	0.91964	928.557	1.95684	928.557	3.20778
929.039	0.91834	929.039	1.95602	929.039	3.20726
929.521	0.91706	929.521	1.95519	929.521	3.20671
930.003	0.91596	930.003	1.9542	930.003	3.20617
930.485	0.91368	930.485	1.95296	930.485	3.20565
930.967	0.91178	930.967	1.95151	930.967	3.20515
931.45	0.91035	931.45	1.94998	931.45	3.20465
931.932	0.90941	931.932	1.94853	931.932	3.20417
932.414	0.90893	932.414	1.94732	932.414	3.20371
932.896	0.90878	932.896	1.94637	932.896	3.20325
933.378	0.90875	933.378	1.94559	933.378	3.20274
933.86	0.9086	933.86	1.9448	933.86	3.20213
934.342	0.90814	934.342	1.94381	934.342	3.20141
934.824	0.90727	934.824	1.94251	934.824	3.2006
935.307	0.90602	935.307	1.9409	935.307	3.1998
935.789	0.90453	935.789	1.93913	935.789	3.19911
936.271	0.90449	936.271	1.9374	936.271	3.19862
936.753	0.90463	936.753	1.9359	936.753	3.1983
937.235	0.90508	937.235	1.93469	937.235	3.19805
937.717	0.90595	937.717	1.93373	937.717	3.19773
938.199	0.90726	938.199	1.93284	938.199	3.19723
938.681	0.90735	938.681	1.93185	938.681	3.19655
939.163	0.90785	939.163	1.93063	939.163	3.1958
939.646	0.90867	939.646	1.92919	939.646	3.19513
940.128	0.90972	940.128	1.92768	940.128	3.19467
940.61	0.91082	940.61	1.92628	940.61	3.19444
941.092	0.91175	941.092	1.92513	941.092	3.19431
941.574	0.91226	941.574	1.92426	941.574	3.19407
942.056	0.91215	942.056	1.92353	942.056	3.19351
942.538	0.91277	942.538	1.92274	942.538	3.19257
943.02	0.91267	943.02	1.92168	943.02	3.19133
943.503	0.91198	943.503	1.92026	943.503	3.19003
943.985	0.91092	943.985	1.91855	943.985	3.18891
944.467	0.9097	944.467	1.91674	944.467	3.18813
944.949	0.90851	944.949	1.91506	944.949	3.18767
945.431	0.90614	945.431	1.91363	945.431	3.18735
945.913	0.90402	945.913	1.91245	945.913	3.1869
946.395	0.9022	946.395	1.91137	946.395	3.18612
946.877	0.90069	946.877	1.91018	946.877	3.18494
947.359	0.89945	947.359	1.90874	947.359	3.1835
947.842	0.89841	947.842	1.90703	947.842	3.18202
948.324	0.89738	948.324	1.90521	948.324	3.18077
948.806	0.89615	948.806	1.90348	948.806	3.17988
949.288	0.89445	949.288	1.902	949.288	3.17935
949.77	0.89205	949.77	1.90081	949.77	3.17904
950.252	0.8888	950.252	1.89976	950.252	3.17873
950.734	0.88463	950.734	1.89859	950.734	3.17825
951.216	0.88101	951.216	1.89711	951.216	3.1775
951.698	0.87656	951.698	1.89528	951.698	3.17649
952.181	0.87135	952.181	1.89323	952.181	3.17533
952.663	0.86544	952.663	1.89128	952.663	3.17412
953.145	0.85889	953.145	1.88971	953.145	3.17297
953.627	0.85041	953.627	1.8887	953.627	3.17194
954.109	0.84163	954.109	1.88816	954.109	3.17105
954.591	0.8329	954.591	1.88783	954.591	3.17028
955.073	0.82465	955.073	1.88737	955.073	3.1696
955.555	0.81739	955.555	1.88652	955.555	3.16894
956.038	0.81159	956.038	1.88524	956.038	3.16824
956.52	0.80761	956.52	1.88372	956.52	3.16743
957.002	0.80563	957.002	1.88224	957.002	3.16647
957.484	0.8056	957.484	1.88107	957.484	3.16542
957.966	0.80728	957.966	1.88028	957.966	3.16436
958.448	0.81029	958.448	1.87974	958.448	3.16344
958.93	0.81419	958.93	1.87916	958.93	3.16276
959.412	0.82041	959.412	1.87825	959.412	3.16233
959.894	0.82695	959.894	1.87687	959.894	3.16203
960.377	0.83374	960.377	1.87511	960.377	3.16163
960.859	0.84082	960.859	1.87321	960.859	3.16089
961.341	0.84636	961.341	1.87146	961.341	3.15969
961.823	0.85235	961.823	1.87004	961.823	3.15805
962.305	0.85874	962.305	1.86895	962.305	3.15619
962.787	0.86533	962.787	1.86798	962.787	3.15442
963.269	0.87176	963.269	1.86686	963.269	3.15301
963.751	0.87756	963.751	1.8654	963.751	3.15208
964.234	0.88223	964.234	1.86359	964.234	3.15148
964.716	0.88537	964.716	1.86161	964.716	3.15092
965.198	0.88676	965.198	1.85972	965.198	3.15
965.68	0.88753	965.68	1.85817	965.68	3.14848
966.162	0.88679	966.162	1.85704	966.162	3.14633
966.644	0.88492	966.644	1.85624	966.644	3.14377
967.126	0.88242	967.126	1.85555	967.126	3.14121
967.608	0.87973	967.608	1.85477	967.608	3.13907
968.091	0.87726	968.091	1.85382	968.091	3.13763
968.573	0.87529	968.573	1.85279	968.573	3.13696
969.055	0.87397	969.055	1.85188	969.055	3.1369
969.537	0.87336	969.537	1.85128	969.537	3.13714
970.019	0.8734	970.019	1.85112	970.019	3.13739
970.501	0.87234	970.501	1.85131	970.501	3.13746
970.983	0.87152	970.983	1.85165	970.983	3.1373
971.465	0.87068	971.465	1.8519	971.465	3.13704
971.947	0.86958	971.947	1.85189	971.947	3.13689
972.429	0.86804	972.429	1.8516	972.429	3.13705
972.912	0.86768	972.912	1.85116	972.912	3.13764
973.394	0.86687	973.394	1.8508	973.394	3.13868
973.876	0.86579	973.876	1.85067	973.876	3.14006
974.358	0.8646	974.358	1.85082	974.358	3.14156
974.84	0.86348	974.84	1.85113	974.84	3.14296
975.322	0.86251	975.322	1.85137	975.322	3.14404
975.804	0.86175	975.804	1.85131	975.804	3.14468
976.286	0.86118	976.286	1.8508	976.286	3.14488
976.769	0.85971	976.769	1.84984	976.769	3.14479
977.251	0.85846	977.251	1.84857	977.251	3.14465
977.733	0.85746	977.733	1.84719	977.733	3.14473
978.215	0.8567	978.215	1.84589	978.215	3.1452
978.697	0.85612	978.697	1.84474	978.697	3.14608
979.179	0.85559	979.179	1.8437	979.179	3.14718
979.661	0.85492	979.661	1.84264	979.661	3.14817
980.143	0.85393	980.143	1.84141	980.143	3.14869
980.625	0.85244	980.625	1.83988	980.625	3.14851
981.108	0.85038	981.108	1.83805	981.108	3.14763
981.59	0.84894	981.59	1.83598	981.59	3.14628
982.072	0.84707	982.072	1.83375	982.072	3.14484
982.554	0.8449	982.554	1.83146	982.554	3.14369
983.036	0.84261	983.036	1.82912	983.036	3.14305
983.518	0.84032	983.518	1.82668	983.518	3.14286
984	0.83816	984	1.82404	984	3.14285
984.482	0.83622	984.482	1.82112	984.482	3.14259
984.965	0.83327	984.965	1.81789	984.965	3.14175
985.447	0.83065	985.447	1.81441	985.447	3.14015
985.929	0.82834	985.929	1.81081	985.929	3.13789
986.411	0.82623	986.411	1.80724	986.411	3.13527
986.893	0.82412	986.893	1.80378	986.893	3.13264
987.375	0.82179	987.375	1.80044	987.375	3.13029
987.857	0.81901	987.857	1.7971	987.857	3.12831
988.339	0.81561	988.339	1.79358	988.339	3.12659
988.822	0.81156	988.822	1.78973	988.822	3.12485
989.304	0.80806	989.304	1.78545	989.304	3.12278
989.786	0.80405	989.786	1.78079	989.786	3.12013
990.268	0.79969	990.268	1.77591	990.268	3.11681
990.75	0.79515	990.75	1.771	990.75	3.11287
991.232	0.79057	991.232	1.76621	991.232	3.10847
991.714	0.7861	991.714	1.76158	991.714	3.10385
992.196	0.78185	992.196	1.75699	992.196	3.09917
992.678	0.77788	992.678	1.75222	992.678	3.09454
993.16	0.77422	993.16	1.74704	993.16	3.08995
993.643	0.7695	993.643	1.74132	993.643	3.08525
994.125	0.76484	994.125	1.73506	994.125	3.0802
994.607	0.76	994.607	1.72841	994.607	3.07457
995.089	0.75469	995.089	1.72157	995.089	3.06814
995.571	0.74866	995.571	1.71465	995.571	3.0608
996.053	0.7417	996.053	1.70764	996.053	3.05258
996.535	0.73375	996.535	1.7004	996.535	3.04363
997.018	0.72614	997.018	1.69266	997.018	3.03412
997.5	0.71758	997.5	1.68425	997.5	3.02415
997.982	0.70816	997.982	1.67508	997.982	3.01368
998.464	0.69799	998.464	1.66526	998.464	3.00246
998.946	0.68718	998.946	1.65498	998.946	2.99014
999.428	0.6759	999.428	1.64446	999.428	2.97628
999.91	0.66429	999.91	1.63377	999.91	2.96056
1000.39	0.65127	1000.39	1.6228	1000.39	2.94278
1000.87	0.63815	1000.87	1.61134	1000.87	2.92298
1001.36	0.62488	1001.36	1.59918	1001.36	2.90127
1001.84	0.61131	1001.84	1.58624	1001.84	2.87782
1002.32	0.59716	1002.32	1.57271	1002.32	2.85272
1002.8	0.58212	1002.8	1.55898	1002.8	2.82594
1003.28	0.56589	1003.28	1.54562	1003.28	2.79743
1003.77	0.54821	1003.77	1.5332	1003.77	2.76719
1004.25	0.52978	1004.25	1.52223	1004.25	2.73544
1004.73	0.50949	1004.73	1.51316	1004.73	2.70272
1005.21	0.48727	1005.21	1.50648	1005.21	2.66995
1005.7	0.46325	1005.7	1.50293	1005.7	2.63845
1006.18	0.4379	1006.18	1.50351	1006.18	2.60986
1006.66	0.41214	1006.66	1.50947	1006.66	2.586
1007.14	0.38743	1007.14	1.52209	1007.14	2.56875
1007.62	0.36573	1007.62	1.54232	1007.62	2.55978
1008.11	0.34851	1008.11	1.57046	1008.11	2.56036
1008.59	0.33868	1008.59	1.60604	1008.59	2.57116
1009.07	0.33794	1009.07	1.64782	1009.07	2.59216
1009.55	0.34728	1009.55	1.69404	1009.55	2.62261
1010.03	0.36686	1010.03	1.74262	1010.03	2.66112
1010.52	0.39595	1010.52	1.79143	1010.52	2.70573
1011	0.43309	1011	1.83843	1011	2.75409
1011.48	0.47627	1011.48	1.8817	1011.48	2.80366
1011.96	0.52311	1011.96	1.91961	1011.96	2.85195
1012.45	0.57121	1012.45	1.95088	1012.45	2.89676
1012.93	0.61936	1012.93	1.97474	1012.93	2.9364
1013.41	0.66473	1013.41	1.99101	1013.41	2.96981
1013.89	0.70588	1013.89	2.00015	1013.89	2.99646
1014.37	0.74181	1014.37	2.00317	1014.37	3.01637
1014.86	0.77203	1014.86	2.00147	1014.86	3.02996
1015.34	0.79648	1015.34	1.99659	1015.34	3.03796
1015.82	0.81556	1015.82	1.99002	1015.82	3.04138
1016.3	0.82875	1016.3	1.98292	1016.3	3.04136
1016.78	0.83821	1016.78	1.97613	1016.78	3.0391
1017.27	0.84486	1017.27	1.97015	1017.27	3.03575
1017.75	0.84941	1017.75	1.96526	1017.75	3.0323
1018.23	0.85226	1018.23	1.9617	1018.23	3.02953
1018.71	0.85345	1018.71	1.95966	1018.71	3.02801
1019.2	0.85278	1019.2	1.95936	1019.2	3.02815
1019.68	0.84984	1019.68	1.96092	1019.68	3.0302
1020.16	0.84429	1020.16	1.96429	1020.16	3.0343
1020.64	0.83743	1020.64	1.96919	1020.64	3.04051
1021.12	0.82773	1021.12	1.97518	1021.12	3.04874
1021.61	0.81557	1021.61	1.98171	1021.61	3.0588
1022.09	0.80178	1022.09	1.98828	1022.09	3.07033
1022.57	0.78767	1022.57	1.9945	1022.57	3.0829
1023.05	0.77496	1023.05	2.00018	1023.05	3.096
1023.53	0.76418	1023.53	2.00529	1023.53	3.10917
1024.02	0.75869	1024.02	2.0099	1024.02	3.12199
1024.5	0.75994	1024.5	2.01414	1024.5	3.13416
1024.98	0.76864	1024.98	2.01808	1024.98	3.14548
1025.46	0.78453	1025.46	2.0218	1025.46	3.15581
1025.94	0.80641	1025.94	2.02531	1025.94	3.16504
1026.43	0.83232	1026.43	2.02866	1026.43	3.17311
1026.91	0.85985	1026.91	2.03194	1026.91	3.18002
1027.39	0.88806	1027.39	2.03528	1027.39	3.18588
1027.87	0.91365	1027.87	2.0388	1027.87	3.19091
1028.36	0.93535	1028.36	2.04262	1028.36	3.1954
1028.84	0.95269	1028.84	2.04673	1028.84	3.19964
1029.32	0.96577	1029.32	2.05104	1029.32	3.20381
1029.8	0.97513	1029.8	2.05536	1029.8	3.20796
1030.28	0.98149	1030.28	2.05947	1030.28	3.212
1030.77	0.9856	1030.77	2.0632	1030.77	3.21578
1031.25	0.98685	1031.25	2.06648	1031.25	3.21916
1031.73	0.98711	1031.73	2.06932	1031.73	3.22214
1032.21	0.98738	1032.21	2.07185	1032.21	3.22483
1032.69	0.98739	1032.69	2.07419	1032.69	3.22741
1033.18	0.98725	1033.18	2.07639	1033.18	3.2301
1033.66	0.98691	1033.66	2.0784	1033.66	3.233
1034.14	0.98621	1034.14	2.08009	1034.14	3.23608
1034.62	0.98496	1034.62	2.08076	1034.62	3.23922
1035.11	0.98306	1035.11	2.0808	1035.11	3.24223
1035.59	0.9805	1035.59	2.0802	1035.59	3.24495
1036.07	0.97903	1036.07	2.07907	1036.07	3.2473
1036.55	0.97727	1036.55	2.07761	1036.55	3.24928
1037.03	0.97548	1037.03	2.07601	1037.03	3.25096
1037.52	0.97386	1037.52	2.07439	1037.52	3.25247
1038	0.97256	1038	2.07273	1038	3.2539
1038.48	0.96994	1038.48	2.07094	1038.48	3.25535
1038.96	0.96776	1038.96	2.06887	1038.96	3.25687
1039.44	0.96604	1039.44	2.06647	1039.44	3.25846
1039.93	0.96477	1039.93	2.06378	1039.93	3.26007
1040.41	0.9639	1040.41	2.06098	1040.41	3.26159
1040.89	0.9633	1040.89	2.05827	1040.89	3.26289
1041.37	0.96277	1041.37	2.05579	1041.37	3.26384
1041.85	0.96204	1041.85	2.05356	1041.85	3.26441
1042.34	0.96091	1042.34	2.05143	1042.34	3.26468
1042.82	0.95926	1042.82	2.04917	1042.82	3.2649
1043.3	0.95833	1043.3	2.04657	1043.3	3.26535
1043.78	0.95703	1043.78	2.04356	1043.78	3.26601
1044.27	0.95558	1044.27	2.04025	1044.27	3.26723
1044.75	0.95421	1044.75	2.03688	1044.75	3.26887
1045.23	0.95309	1045.23	2.03373	1045.23	3.27055
1045.71	0.95232	1045.71	2.031	1045.71	3.27182
1046.19	0.95193	1046.19	2.02871	1046.19	3.27234
1046.68	0.95195	1046.68	2.0267	1046.68	3.27203
1047.16	0.95239	1047.16	2.02472	1047.16	3.27111
1047.64	0.95196	1047.64	2.02256	1047.64	3.27004
1048.12	0.9519	1048.12	2.02013	1048.12	3.26933
1048.6	0.95212	1048.6	2.0175	1048.6	3.26929
1049.09	0.95241	1049.09	2.01487	1049.09	3.26993
1049.57	0.95254	1049.57	2.01243	1049.57	3.27094
1050.05	0.95228	1050.05	2.01028	1050.05	3.27181
1050.53	0.95149	1050.53	2.00838	1050.53	3.27205
1051.02	0.95016	1051.02	2.00657	1051.02	3.27178
1051.5	0.94982	1051.5	2.00466	1051.5	3.27066
1051.98	0.94923	1051.98	2.00258	1051.98	3.26902
1052.46	0.94858	1052.46	2.00037	1052.46	3.26732
1052.94	0.94802	1052.94	1.99819	1052.94	3.26596
1053.42	0.94765	1053.42	1.99621	1053.42	3.26515
1053.91	0.94755	1053.91	1.9945	1053.91	3.26482
1054.39	0.94775	1054.39	1.993	1054.39	3.26471
1054.87	0.94697	1054.87	1.99151	1054.87	3.26445
1055.35	0.94657	1055.35	1.9898	1055.35	3.2637
1055.84	0.94651	1055.84	1.98774	1055.84	3.26231
1056.32	0.94672	1056.32	1.98535	1056.32	3.26028
1056.8	0.94701	1056.8	1.98282	1056.8	3.25783
1057.28	0.94715	1057.28	1.98039	1057.28	3.25525
1057.76	0.94693	1057.76	1.97827	1057.76	3.25288
1058.25	0.9462	1058.25	1.97648	1058.25	3.25097
1058.73	0.94619	1058.73	1.9749	1058.73	3.24962
1059.21	0.94575	1059.21	1.97325	1059.21	3.24873
1059.69	0.94504	1059.69	1.9713	1059.69	3.24804
1060.17	0.94425	1060.17	1.96895	1060.17	3.24717
1060.66	0.94353	1060.66	1.96628	1060.66	3.24572
1061.14	0.94299	1061.14	1.96353	1061.14	3.24349
1061.62	0.94269	1061.62	1.96097	1061.62	3.24048
1062.1	0.94151	1062.1	1.9588	1062.1	3.23698
1062.59	0.94066	1062.59	1.95703	1062.59	3.23344
1063.07	0.94016	1063.07	1.9555	1063.07	3.23033
1063.55	0.93999	1063.55	1.95399	1063.55	3.22793
1064.03	0.94006	1064.03	1.9523	1064.03	3.22625
1064.51	0.94022	1064.51	1.95035	1064.51	3.22496
1065	0.94028	1065	1.94821	1065	3.22358
1065.48	0.94004	1065.48	1.94601	1065.48	3.22165
1065.96	0.9394	1065.96	1.94389	1065.96	3.21893
1066.44	0.93949	1066.44	1.94192	1066.44	3.21551
1066.92	0.93927	1066.92	1.94004	1066.92	3.21177
1067.41	0.9389	1067.41	1.93816	1067.41	3.2082
1067.89	0.93855	1067.89	1.93617	1067.89	3.20522
1068.37	0.93836	1068.37	1.93404	1068.37	3.20296
1068.85	0.9384	1068.85	1.93183	1068.85	3.20126
1069.34	0.93874	1069.34	1.92963	1069.34	3.19968
1069.82	0.93832	1069.82	1.92757	1069.82	3.19776
1070.3	0.93829	1070.3	1.92566	1070.3	3.19515
1070.78	0.93867	1070.78	1.92385	1070.78	3.19177
1071.26	0.93945	1071.26	1.92203	1071.26	3.18783
1071.75	0.94053	1071.75	1.92008	1071.75	3.18373
1072.23	0.94173	1072.23	1.91795	1072.23	3.17992
1072.71	0.94283	1072.71	1.91566	1072.71	3.17671
1073.19	0.9436	1073.19	1.9133	1073.19	3.17419
1073.67	0.94389	1073.67	1.91099	1073.67	3.17223
1074.16	0.94366	1074.16	1.90881	1074.16	3.1705
1074.64	0.94297	1074.64	1.90678	1074.64	3.16863
1075.12	0.94306	1075.12	1.90481	1075.12	3.16632
1075.6	0.94297	1075.6	1.90285	1075.6	3.16338
1076.09	0.94283	1076.09	1.90079	1076.09	3.15987
1076.57	0.94274	1076.57	1.8986	1076.57	3.15599
1077.05	0.94279	1077.05	1.89631	1077.05	3.15208
1077.53	0.94304	1077.53	1.89395	1077.53	3.1485
1078.01	0.94357	1078.01	1.89159	1078.01	3.1455
1078.49	0.94309	1078.49	1.88924	1078.49	3.14315
1078.98	0.94292	1078.98	1.88693	1078.98	3.1413
1079.46	0.94297	1079.46	1.88463	1079.46	3.13963
1079.94	0.94307	1079.94	1.8823	1079.94	3.13776
1080.42	0.943	1080.42	1.87993	1080.42	3.13538
1080.91	0.94257	1080.91	1.8775	1080.91	3.13239
1081.39	0.94165	1081.39	1.87499	1081.39	3.12895
1081.87	0.94026	1081.87	1.87241	1081.87	3.1254
1082.35	0.93991	1082.35	1.86977	1082.35	3.12217
1082.83	0.93937	1082.83	1.86708	1082.83	3.11956
1083.32	0.93879	1083.32	1.86434	1083.32	3.11766
1083.8	0.93833	1083.8	1.86155	1083.8	3.11628
1084.28	0.93807	1084.28	1.85868	1084.28	3.11505
1084.76	0.93807	1084.76	1.85568	1084.76	3.11356
1085.24	0.93837	1085.24	1.85249	1085.24	3.11156
1085.73	0.93902	1085.73	1.84907	1085.73	3.10902
1086.21	0.9388	1086.21	1.84543	1086.21	3.10616
1086.69	0.93893	1086.69	1.84163	1086.69	3.10337
1087.17	0.9393	1087.17	1.8378	1087.17	3.101
1087.65	0.93975	1087.65	1.83407	1087.65	3.09922
1088.14	0.94008	1088.14	1.83053	1088.14	3.09801
1088.62	0.94007	1088.62	1.82719	1088.62	3.09709
1089.1	0.93959	1089.1	1.824	1089.1	3.09611
1089.58	0.93861	1089.58	1.82084	1089.58	3.09473
1090.07	0.93718	1090.07	1.8176	1090.07	3.09278
1090.55	0.93544	1090.55	1.81423	1090.55	3.09026
1091.03	0.93464	1091.03	1.81074	1091.03	3.08733
1091.51	0.93378	1091.51	1.80721	1091.51	3.08426
1091.99	0.93295	1091.99	1.8037	1091.99	3.08129
1092.48	0.93224	1092.48	1.80024	1092.48	3.07857
1092.96	0.9317	1092.96	1.79679	1092.96	3.07615
1093.44	0.93143	1093.44	1.79325	1093.44	3.07396
1093.92	0.93147	1093.92	1.78956	1093.92	3.07186
1094.4	0.93078	1094.4	1.78573	1094.4	3.06969
1094.89	0.93033	1094.89	1.78184	1094.89	3.06731
1095.37	0.92998	1095.37	1.77807	1095.37	3.06465
1095.85	0.92953	1095.85	1.77457	1095.85	3.06171
1096.33	0.92879	1096.33	1.77142	1096.33	3.0586
1096.82	0.92765	1096.82	1.76858	1096.82	3.05547
1097.3	0.92606	1097.3	1.76591	1097.3	3.05247
1097.78	0.92407	1097.78	1.76328	1097.78	3.04972
1098.26	0.92178	1098.26	1.76062	1098.26	3.04724
1098.74	0.92034	1098.74	1.75796	1098.74	3.04492
1099.23	0.91877	1099.23	1.75548	1099.23	3.04263
1099.71	0.91712	1099.71	1.75335	1099.71	3.0402
1100.19	0.91543	1100.19	1.7517	1100.19	3.03755
1100.67	0.91377	1100.67	1.75054	1100.67	3.03471
1101.15	0.91219	1101.15	1.74975	1101.15	3.03183
1101.64	0.91071	1101.64	1.74915	1101.64	3.02911
1102.12	0.90822	1102.12	1.74865	1102.12	3.02672
1102.6	0.90574	1102.6	1.74828	1102.6	3.02478
1103.08	0.9031	1103.08	1.74822	1103.08	3.02327
1103.57	0.90011	1103.57	1.7487	1103.57	3.02206
1104.05	0.8966	1104.05	1.74991	1104.05	3.02101
1104.53	0.89244	1104.53	1.7519	1104.53	3.02003
1105.01	0.88762	1105.01	1.75455	1105.01	3.01909
1105.49	0.88334	1105.49	1.75766	1105.49	3.0183
1105.98	0.87859	1105.98	1.76102	1105.98	3.01779
1106.46	0.87356	1106.46	1.76453	1106.46	3.01773
1106.94	0.86846	1106.94	1.7682	1106.94	3.01821
1107.42	0.86357	1107.42	1.77213	1107.42	3.01925
1107.9	0.85927	1107.9	1.7764	1107.9	3.02082
1108.39	0.8551	1108.39	1.78099	1108.39	3.02285
1108.87	0.85251	1108.87	1.78579	1108.87	3.02532
1109.35	0.85199	1109.35	1.79058	1109.35	3.02822
1109.83	0.8539	1109.83	1.79518	1109.83	3.03158
1110.32	0.85839	1110.32	1.7995	1110.32	3.03541
1110.8	0.86532	1110.8	1.80357	1110.8	3.03969
1111.28	0.87421	1111.28	1.80751	1111.28	3.04433
1111.76	0.88437	1111.76	1.81141	1111.76	3.0492
1112.24	0.89492	1112.24	1.8153	1112.24	3.05415
1112.72	0.90502	1112.72	1.81905	1112.72	3.05909
1113.21	0.91482	1113.21	1.82248	1113.21	3.06396
1113.69	0.92303	1113.69	1.82536	1113.69	3.06877
1114.17	0.92946	1114.17	1.82756	1114.17	3.07354
1114.65	0.93414	1114.65	1.82905	1114.65	3.07824
1115.14	0.93728	1115.14	1.82995	1115.14	3.08283
1115.62	0.93919	1115.62	1.83042	1115.62	3.0872
1116.1	0.94022	1116.1	1.8306	1116.1	3.09124
1116.58	0.9407	1116.58	1.83057	1116.58	3.0949
1117.06	0.94013	1117.06	1.83035	1117.06	3.09818
1117.55	0.93943	1117.55	1.82988	1117.55	3.10116
1118.03	0.93865	1118.03	1.82913	1118.03	3.10395
1118.51	0.93771	1118.51	1.82813	1118.51	3.10666
1118.99	0.93648	1118.99	1.82696	1118.99	3.10937
1119.47	0.93479	1119.47	1.82572	1119.47	3.11211
1119.96	0.93252	1119.96	1.8245	1119.96	3.1149
1120.44	0.92964	1120.44	1.82336	1120.44	3.11771
1120.92	0.92626	1120.92	1.82231	1120.92	3.12052
1121.4	0.92257	1121.4	1.82136	1121.4	3.12328
1121.89	0.91983	1121.89	1.82056	1121.89	3.12597
1122.37	0.9175	1122.37	1.81998	1122.37	3.12856
1122.85	0.916	1122.85	1.81972	1122.85	3.13106
1123.33	0.91573	1123.33	1.81988	1123.33	3.13353
1123.81	0.91704	1123.81	1.82048	1123.81	3.13605
1124.3	0.92009	1124.3	1.8215	1124.3	3.13875
1124.78	0.92377	1124.78	1.82286	1124.78	3.14173
1125.26	0.92891	1125.26	1.82446	1125.26	3.145
1125.74	0.93508	1125.74	1.82625	1125.74	3.1485
1126.22	0.94171	1126.22	1.82818	1126.22	3.15205
1126.71	0.94822	1126.71	1.83026	1126.71	3.15546
1127.19	0.95409	1127.19	1.83246	1127.19	3.15857
1127.67	0.95897	1127.67	1.83477	1127.67	3.16136
1128.15	0.96269	1128.15	1.83711	1128.15	3.16395
1128.63	0.96632	1128.63	1.8394	1128.63	3.16656
1129.12	0.96894	1129.12	1.84161	1129.12	3.16945
1129.6	0.97075	1129.6	1.8437	1129.6	3.17274
1130.08	0.97193	1130.08	1.84569	1130.08	3.1764
1130.56	0.97267	1130.56	1.84759	1130.56	3.18026
1131.05	0.97312	1131.05	1.8494	1131.05	3.18402
1131.53	0.97343	1131.53	1.85105	1131.53	3.18743
1132.01	0.97377	1132.01	1.85245	1132.01	3.19035
1132.49	0.97426	1132.49	1.85352	1132.49	3.19284
1132.97	0.97391	1132.97	1.85419	1132.97	3.19509
1133.46	0.9738	1133.46	1.85448	1133.46	3.19734
1133.94	0.97385	1133.94	1.85445	1133.94	3.1998
1134.42	0.97394	1134.42	1.85414	1134.42	3.20248
1134.9	0.97392	1134.9	1.85357	1134.9	3.20526
1135.38	0.97368	1135.38	1.85269	1135.38	3.2079
1135.87	0.97316	1135.87	1.85139	1135.87	3.21011
1136.35	0.97237	1136.35	1.84956	1136.35	3.21168
1136.83	0.97238	1136.83	1.84714	1136.83	3.2125
1137.31	0.97222	1137.31	1.84416	1137.31	3.21265
1137.8	0.97194	1137.8	1.84072	1137.8	3.21225
1138.28	0.9716	1138.28	1.83693	1138.28	3.21153
1138.76	0.97126	1138.76	1.83288	1138.76	3.21063
1139.24	0.97098	1139.24	1.8286	1139.24	3.20965
1139.72	0.97086	1139.72	1.82403	1139.72	3.20855
1140.21	0.96995	1140.21	1.81908	1140.21	3.20718
1140.69	0.96934	1140.69	1.8137	1140.69	3.20529
1141.17	0.96901	1141.17	1.80793	1141.17	3.20265
1141.65	0.96887	1141.65	1.80193	1141.65	3.19909
1142.13	0.96881	1142.13	1.79589	1142.13	3.19457
1142.62	0.96867	1142.62	1.79006	1142.62	3.18927
1143.1	0.96833	1143.1	1.78459	1143.1	3.18352
1143.58	0.96774	1143.58	1.77958	1143.58	3.17771
1144.06	0.96764	1144.06	1.77505	1144.06	3.17218
1144.55	0.96729	1144.55	1.77103	1144.55	3.16714
1145.03	0.96675	1145.03	1.7676	1145.03	3.16259
1145.51	0.96605	1145.51	1.76492	1145.51	3.15839
1145.99	0.96524	1145.99	1.76316	1145.99	3.15435
1146.47	0.96439	1146.47	1.76254	1146.47	3.15039
1146.96	0.96356	1146.96	1.76313	1146.96	3.14663
1147.44	0.96287	1147.44	1.76492	1147.44	3.14337
1147.92	0.96238	1147.92	1.76779	1147.92	3.14105
1148.4	0.96214	1148.4	1.77155	1148.4	3.14009
1148.88	0.96122	1148.88	1.77605	1148.88	3.14072
1149.37	0.96045	1149.37	1.78114	1149.37	3.14294
1149.85	0.95968	1149.85	1.7867	1149.85	3.14647
1150.33	0.9588	1150.33	1.79262	1150.33	3.15085
1150.81	0.9577	1150.81	1.79869	1150.81	3.15563
1151.3	0.95633	1151.3	1.80469	1151.3	3.16046
1151.78	0.95471	1151.78	1.81036	1151.78	3.16517
1152.26	0.95378	1152.26	1.81545	1152.26	3.1698
1152.74	0.95276	1152.74	1.81982	1152.74	3.17449
1153.22	0.95172	1153.22	1.82339	1153.22	3.17935
1153.7	0.95078	1153.7	1.82619	1153.7	3.18438
1154.19	0.95004	1154.19	1.82824	1154.19	3.18941
1154.67	0.9496	1154.67	1.82958	1154.67	3.19418
1155.15	0.94952	1155.15	1.83021	1155.15	3.19836
1155.63	0.94986	1155.63	1.8301	1155.63	3.20171
1156.12	0.95057	1156.12	1.82925	1156.12	3.20409
1156.6	0.95157	1156.6	1.82769	1156.6	3.20554
1157.08	0.95187	1157.08	1.8255	1157.08	3.2062
1157.56	0.9521	1157.56	1.82282	1157.56	3.20631
1158.04	0.95209	1158.04	1.81978	1158.04	3.20612
1158.53	0.95173	1158.53	1.8165	1158.53	3.20582
1159.01	0.95096	1159.01	1.81306	1159.01	3.2055
1159.49	0.94979	1159.49	1.80949	1159.49	3.20512
1159.97	0.94829	1159.97	1.80576	1159.97	3.20454
1160.45	0.94735	1160.45	1.80189	1160.45	3.20355
1160.94	0.94622	1160.94	1.79787	1160.94	3.20196
1161.42	0.94495	1161.42	1.79375	1161.42	3.19967
1161.9	0.94362	1161.9	1.78956	1161.9	3.19674
1162.38	0.9423	1162.38	1.78532	1162.38	3.19337
1162.87	0.94107	1162.87	1.78103	1162.87	3.18982
1163.35	0.94	1163.35	1.77668	1163.35	3.18636
1163.83	0.9391	1163.83	1.77226	1163.83	3.18309
1164.31	0.93773	1164.31	1.76776	1164.31	3.17995
1164.79	0.93643	1164.79	1.76319	1164.79	3.17671
1165.28	0.93511	1165.28	1.75856	1165.28	3.17307
1165.76	0.93366	1165.76	1.75383	1165.76	3.16876
1166.24	0.93197	1166.24	1.74897	1166.24	3.16371
1166.72	0.93	1166.72	1.7439	1166.72	3.15802
1167.2	0.92772	1167.2	1.73858	1167.2	3.15195
1167.69	0.92511	1167.69	1.73298	1167.69	3.14578
1168.17	0.92291	1168.17	1.72718	1168.17	3.1397
1168.65	0.92038	1168.65	1.72125	1168.65	3.13372
1169.13	0.91752	1169.13	1.71531	1169.13	3.12769
1169.62	0.91437	1169.62	1.70943	1169.62	3.12134
1170.1	0.91097	1170.1	1.70363	1170.1	3.11443
1170.58	0.90739	1170.58	1.69791	1170.58	3.10682
1171.06	0.90365	1171.06	1.69225	1171.06	3.09852
1171.54	0.89977	1171.54	1.6867	1171.54	3.08969
1172.03	0.89492	1172.03	1.68135	1172.03	3.08057
1172.51	0.88979	1172.51	1.67638	1172.51	3.07139
1172.99	0.88424	1172.99	1.67194	1172.99	3.06232
1173.47	0.87817	1173.47	1.66815	1173.47	3.05347
1173.95	0.87146	1173.95	1.66505	1173.95	3.04486
1174.44	0.86405	1174.44	1.66258	1174.44	3.03647
1174.92	0.85591	1174.92	1.66071	1174.92	3.02831
1175.4	0.84703	1175.4	1.65942	1175.4	3.02039
1175.88	0.83807	1175.88	1.6588	1175.88	3.01279
1176.37	0.82846	1176.37	1.65899	1176.37	3.00561
1176.85	0.81832	1176.85	1.66014	1176.85	2.99897
1177.33	0.80783	1177.33	1.6623	1177.33	2.99299
1177.81	0.79723	1177.81	1.66537	1177.81	2.98774
1178.29	0.78683	1178.29	1.66911	1178.29	2.98325
1178.78	0.77697	1178.78	1.67324	1178.78	2.97949
1179.26	0.76808	1179.26	1.67749	1179.26	2.97636
1179.74	0.76016	1179.74	1.68174	1179.74	2.97375
1180.22	0.75427	1180.22	1.68594	1180.22	2.97157
1180.7	0.75098	1180.7	1.69012	1180.7	2.96975
1181.19	0.75084	1181.19	1.69429	1181.19	2.96827
1181.67	0.75419	1181.67	1.69838	1181.67	2.96717
1182.15	0.76118	1182.15	1.70223	1182.15	2.9665
1182.63	0.77164	1182.63	1.70565	1182.63	2.96628
1183.12	0.78515	1183.12	1.70853	1183.12	2.9665
1183.6	0.80106	1183.6	1.71088	1183.6	2.96709
1184.08	0.81918	1184.08	1.71282	1184.08	2.96793
1184.56	0.83822	1184.56	1.71454	1184.56	2.96891
1185.04	0.85746	1185.04	1.7162	1185.04	2.96999
1185.53	0.8763	1185.53	1.71786	1185.53	2.97117
1186.01	0.89425	1186.01	1.71946	1186.01	2.97251
1186.49	0.91097	1186.49	1.72087	1186.49	2.9741
1186.97	0.92564	1186.97	1.72194	1186.97	2.97603
1187.45	0.93868	1187.45	1.72263	1187.45	2.97835
1187.94	0.94995	1187.94	1.723	1187.94	2.98104
1188.42	0.95938	1188.42	1.72318	1188.42	2.98403
1188.9	0.96688	1188.9	1.72331	1188.9	2.98721
1189.38	0.97242	1189.38	1.72341	1189.38	2.99046
1189.86	0.97601	1189.86	1.72338	1189.86	2.99372
1190.35	0.97772	1190.35	1.72305	1190.35	2.99694
1190.83	0.97767	1190.83	1.72223	1190.83	3.00013
1191.31	0.97602	1191.31	1.72081	1191.31	3.00328
1191.79	0.97357	1191.79	1.71883	1191.79	3.00636
1192.28	0.96801	1192.28	1.71643	1192.28	3.00927
1192.76	0.96133	1192.76	1.71378	1192.76	3.01189
1193.24	0.95369	1193.24	1.71104	1193.24	3.01408
1193.72	0.9452	1193.72	1.70824	1193.72	3.01573
1194.2	0.93534	1194.2	1.70532	1194.2	3.0168
1194.68	0.92471	1194.68	1.70221	1194.68	3.01732
1195.17	0.91329	1195.17	1.69884	1195.17	3.01736
1195.65	0.901	1195.65	1.69525	1195.65	3.01702
1196.13	0.88776	1196.13	1.69158	1196.13	3.01637
1196.61	0.87352	1196.61	1.68801	1196.61	3.01545
1197.1	0.85832	1197.1	1.6847	1197.1	3.01425
1197.58	0.84227	1197.58	1.68172	1197.58	3.01274
1198.06	0.82566	1198.06	1.67905	1198.06	3.0109
1198.54	0.80897	1198.54	1.67657	1198.54	3.00876
1199.02	0.79295	1199.02	1.67421	1199.02	3.00638
1199.51	0.77855	1199.51	1.67191	1199.51	3.00388
1199.99	0.76732	1199.99	1.66969	1199.99	3.00137
1200.47	0.75987	1200.47	1.66758	1200.47	2.99893
1200.95	0.75703	1200.95	1.66563	1200.95	2.99657
1201.43	0.75916	1201.43	1.6638	1201.43	2.9942
1201.92	0.76607	1201.92	1.66197	1201.92	2.99168
1202.4	0.77658	1202.4	1.66001	1202.4	2.9888
1202.88	0.78995	1202.88	1.65778	1202.88	2.98538
1203.36	0.80479	1203.36	1.65519	1203.36	2.9813
1203.85	0.81974	1203.85	1.65225	1203.85	2.97653
1204.33	0.8336	1204.33	1.64899	1204.33	2.9711
1204.81	0.84548	1204.81	1.64548	1204.81	2.96514
1205.29	0.85479	1205.29	1.64176	1205.29	2.95872
1205.77	0.86124	1205.77	1.63784	1205.77	2.95189
1206.26	0.86469	1206.26	1.6337	1206.26	2.94461
1206.74	0.86512	1206.74	1.62931	1206.74	2.93677
1207.22	0.86302	1207.22	1.62467	1207.22	2.92824
1207.7	0.85809	1207.7	1.6198	1207.7	2.91893
1208.18	0.85055	1208.18	1.61476	1208.18	2.90886
1208.67	0.84071	1208.67	1.60958	1208.67	2.89813
1209.15	0.82897	1209.15	1.60432	1209.15	2.88695
1209.63	0.81569	1209.63	1.59899	1209.63	2.87553
1210.11	0.80063	1210.11	1.59367	1210.11	2.86405
1210.6	0.78446	1210.6	1.5884	1210.6	2.8526
1211.08	0.76723	1211.08	1.58328	1211.08	2.84117
1211.56	0.74893	1211.56	1.57839	1211.56	2.82969
1212.04	0.72962	1212.04	1.5738	1212.04	2.8181
1212.52	0.70946	1212.52	1.56955	1212.52	2.80635
1213.01	0.68876	1213.01	1.56563	1213.01	2.79452
1213.49	0.66795	1213.49	1.56204	1213.49	2.78275
1213.97	0.64795	1213.97	1.55882	1213.97	2.77128
1214.45	0.62904	1214.45	1.55603	1214.45	2.76036
1214.93	0.612	1214.93	1.55376	1214.93	2.75023
1215.42	0.59762	1215.42	1.55209	1215.42	2.74105
1215.9	0.58671	1215.9	1.55102	1215.9	2.73284
1216.38	0.57991	1216.38	1.5505	1216.38	2.72552
1216.86	0.57758	1216.86	1.55042	1216.86	2.71891
1217.35	0.57971	1217.35	1.55071	1217.35	2.71285
1217.83	0.58557	1217.83	1.55136	1217.83	2.70723
1218.31	0.59467	1218.31	1.55245	1218.31	2.70209
1218.79	0.60595	1218.79	1.55411	1218.79	2.69762
1219.27	0.61826	1219.27	1.55648	1219.27	2.69406
1219.76	0.63048	1219.76	1.55956	1219.76	2.69167
1220.24	0.64168	1220.24	1.56327	1220.24	2.69057
1220.72	0.65125	1220.72	1.56742	1220.72	2.69069
1221.2	0.65917	1221.2	1.57184	1221.2	2.69183
1221.68	0.66531	1221.68	1.57642	1221.68	2.69367
1222.17	0.67003	1222.17	1.58118	1222.17	2.69597
1222.65	0.67392	1222.65	1.58625	1222.65	2.69857
1223.13	0.67762	1223.13	1.59172	1223.13	2.70151
1223.61	0.68174	1223.61	1.59761	1223.61	2.70494
1224.09	0.68675	1224.09	1.60375	1224.09	2.70904
1224.58	0.69296	1224.58	1.60988	1224.58	2.71395
1225.06	0.70046	1225.06	1.61572	1225.06	2.71966
1225.54	0.70916	1225.54	1.62107	1225.54	2.72603
1226.02	0.71875	1226.02	1.6259	1226.02	2.73281
1226.51	0.72906	1226.51	1.63033	1226.51	2.73971
1226.99	0.73981	1226.99	1.6345	1226.99	2.74647
1227.47	0.75076	1227.47	1.63851	1227.47	2.75294
1227.95	0.76174	1227.95	1.64228	1227.95	2.75907
1228.43	0.77264	1228.43	1.64562	1228.43	2.76492
1228.92	0.78343	1228.92	1.64828	1228.92	2.77059
1229.4	0.7942	1229.4	1.65011	1229.4	2.77621
1229.88	0.80509	1229.88	1.6511	1229.88	2.78182
1230.36	0.81634	1230.36	1.65144	1230.36	2.78739
1230.84	0.82818	1230.84	1.65136	1230.84	2.79276
1231.33	0.84085	1231.33	1.6511	1231.33	2.79771
1231.81	0.8545	1231.81	1.65073	1231.81	2.80199
1232.29	0.86914	1232.29	1.65018	1232.29	2.80541
1232.77	0.88462	1232.77	1.64929	1232.77	2.8079
1233.26	0.90057	1233.26	1.64792	1233.26	2.80953
1233.74	0.91648	1233.74	1.64607	1233.74	2.81051
1234.22	0.9317	1234.22	1.64389	1234.22	2.81111
1234.7	0.94562	1234.7	1.64162	1234.7	2.81155
1235.18	0.95769	1235.18	1.63947	1235.18	2.81195
1235.66	0.96757	1235.66	1.63755	1235.66	2.81226
1236.15	0.97516	1236.15	1.63578	1236.15	2.81231
1236.63	0.98055	1236.63	1.63395	1236.63	2.81188
1237.11	0.98398	1237.11	1.63184	1237.11	2.81084
1237.59	0.98576	1237.59	1.62936	1237.59	2.80916
1238.08	0.98725	1238.08	1.62656	1238.08	2.80697
1238.56	0.9876	1238.56	1.62364	1238.56	2.80455
1239.04	0.98705	1239.04	1.62084	1239.04	2.80216
1239.52	0.98591	1239.52	1.61829	1239.52	2.80001
1240	0.9843	1240	1.61597	1240	2.79811
1240.49	0.98241	1240.49	1.61371	1240.49	2.79633
1240.97	0.98043	1240.97	1.61126	1240.97	2.79441
1241.45	0.97845	1241.45	1.60843	1241.45	2.79209
1241.93	0.97647	1241.93	1.6052	1241.93	2.78922
1242.41	0.97447	1242.41	1.60167	1242.41	2.7858
1242.9	0.97237	1242.9	1.59804	1242.9	2.78199
1243.38	0.97013	1243.38	1.59449	1243.38	2.77806
1243.86	0.96777	1243.86	1.59111	1243.86	2.77428
1244.34	0.96533	1244.34	1.58783	1244.34	2.77083
1244.83	0.96286	1244.83	1.58451	1244.83	2.76776
1245.31	0.96037	1245.31	1.58105	1245.31	2.76501
1245.79	0.95784	1245.79	1.5774	1245.79	2.76244
1246.27	0.95525	1246.27	1.57364	1246.27	2.75992
1246.75	0.95256	1246.75	1.5699	1246.75	2.75738
1247.24	0.94981	1247.24	1.56632	1247.24	2.7548
1247.72	0.94704	1247.72	1.56291	1247.72	2.75228
1248.2	0.94436	1248.2	1.5596	1248.2	2.74997
1248.68	0.94183	1248.68	1.55624	1248.68	2.74806
1249.16	0.93947	1249.16	1.55269	1249.16	2.74669
1249.65	0.93725	1249.65	1.54889	1249.65	2.74598
1250.13	0.9351	1250.13	1.54487	1250.13	2.74595
1250.61	0.93294	1250.61	1.54075	1250.61	2.74652
1251.09	0.93073	1251.09	1.53669	1251.09	2.74758
1251.58	0.92846	1251.58	1.53275	1251.58	2.74896
1252.06	0.92619	1252.06	1.52894	1252.06	2.75055
1252.54	0.92395	1252.54	1.52517	1252.54	2.75231
1253.02	0.92178	1253.02	1.52135	1253.02	2.75432
1253.5	0.91966	1253.5	1.51738	1253.5	2.75674
1253.99	0.91759	1253.99	1.51326	1253.99	2.75976
1254.47	0.91555	1254.47	1.50902	1254.47	2.76351
1254.95	0.91358	1254.95	1.50473	1254.95	2.76802
1255.43	0.91172	1255.43	1.50045	1255.43	2.77317
1255.91	0.91006	1255.91	1.49621	1255.91	2.77879
1256.4	0.90862	1256.4	1.49201	1256.4	2.78469
1256.88	0.90741	1256.88	1.48781	1256.88	2.79079
1257.36	0.90635	1257.36	1.4836	1257.36	2.79709
1257.84	0.90536	1257.84	1.47933	1257.84	2.80373
1258.33	0.90435	1258.33	1.475	1258.33	2.81084
1258.81	0.90327	1258.81	1.47055	1258.81	2.81853
1259.29	0.90211	1259.29	1.46597	1259.29	2.82675
1259.77	0.90091	1259.77	1.46125	1259.77	2.83537
1260.25	0.89973	1260.25	1.45641	1260.25	2.84414
1260.73	0.89859	1260.73	1.45151	1260.73	2.85281
1261.22	0.89748	1261.22	1.44663	1261.22	2.86121
1261.7	0.89638	1261.7	1.44184	1261.7	2.86928
1262.18	0.89527	1262.18	1.43716	1262.18	2.87705
1262.66	0.89416	1262.66	1.43254	1262.66	2.88463
1263.15	0.89309	1263.15	1.42791	1263.15	2.89209
1263.63	0.8921	1263.63	1.42319	1263.63	2.89947
1264.11	0.89124	1264.11	1.41836	1264.11	2.9067
1264.59	0.89049	1264.59	1.41349	1264.59	2.91367
1265.07	0.8898	1265.07	1.40866	1265.07	2.92022
1265.56	0.88908	1265.56	1.40395	1265.56	2.92621
1266.04	0.88826	1266.04	1.39938	1266.04	2.93153
1266.52	0.88729	1266.52	1.3949	1266.52	2.93611
1267	0.88616	1267	1.39039	1267	2.93995
1267.48	0.88491	1267.48	1.38577	1267.48	2.9431
1267.97	0.88355	1267.97	1.38104	1267.97	2.94561
1268.45	0.8821	1268.45	1.37631	1268.45	2.94752
1268.93	0.88054	1268.93	1.37175	1268.93	2.94883
1269.41	0.87885	1269.41	1.36749	1269.41	2.94953
1269.9	0.87703	1269.9	1.36354	1269.9	2.94953
1270.38	0.87509	1270.38	1.35978	1270.38	2.94874
1270.86	0.87312	1270.86	1.35597	1270.86	2.9471
1271.34	0.87117	1271.34	1.35188	1271.34	2.94457
1271.82	0.8693	1271.82	1.34745	1271.82	2.94118
1272.31	0.86751	1272.31	1.34281	1272.31	2.93705
1272.79	0.86573	1272.79	1.33823	1272.79	2.93232
1273.27	0.8639	1273.27	1.334	1273.27	2.92717
1273.75	0.86194	1273.75	1.33026	1273.75	2.92172
1274.23	0.85983	1274.23	1.32696	1274.23	2.91606
1274.72	0.85758	1274.72	1.32386	1274.72	2.91018
1275.2	0.85524	1275.2	1.32071	1275.2	2.90407
1275.68	0.85285	1275.68	1.31733	1275.68	2.89769
1276.16	0.85043	1276.16	1.31376	1276.16	2.89103
1276.64	0.84798	1276.64	1.31025	1276.64	2.88416
1277.13	0.84548	1277.13	1.3071	1277.13	2.87715
1277.61	0.84293	1277.61	1.30455	1277.61	2.8701
1278.09	0.84033	1278.09	1.30262	1278.09	2.86308
1278.57	0.83773	1278.57	1.3011	1278.57	2.85608
1279.06	0.83519	1279.06	1.29972	1279.06	2.84911
1279.54	0.83273	1279.54	1.29822	1279.54	2.84212
1280.02	0.83038	1280.02	1.29661	1280.02	2.83516
1280.5	0.82809	1280.5	1.29509	1280.5	2.82829
1280.98	0.82583	1280.98	1.29403	1280.98	2.82167
1281.47	0.82355	1281.47	1.29372	1281.47	2.81544
1281.95	0.82123	1281.95	1.29428	1281.95	2.80967
1282.43	0.81889	1282.43	1.29556	1282.43	2.8044
1282.91	0.81654	1282.91	1.29724	1282.91	2.79955
1283.39	0.81419	1283.39	1.29903	1283.39	2.79506
1283.88	0.81183	1283.88	1.30079	1283.88	2.79087
1284.36	0.80941	1284.36	1.30261	1284.36	2.78701
1284.84	0.80688	1284.84	1.30475	1284.84	2.78357
1285.32	0.80419	1285.32	1.3075	1285.32	2.78066
1285.81	0.80133	1285.81	1.31097	1285.81	2.77835
1286.29	0.79831	1286.29	1.31505	1286.29	2.77662
1286.77	0.79513	1286.77	1.31944	1286.77	2.77537
1287.25	0.79178	1287.25	1.32381	1287.25	2.77441
1287.73	0.78824	1287.73	1.32793	1287.73	2.7736
1288.22	0.78442	1288.22	1.33184	1288.22	2.77285
1288.7	0.78028	1288.7	1.33575	1288.7	2.7722
1289.18	0.7758	1289.18	1.33997	1289.18	2.77175
1289.66	0.77108	1289.66	1.34469	1289.66	2.77162
1290.14	0.76627	1290.14	1.34993	1290.14	2.77193
1290.63	0.76164	1290.63	1.35548	1290.63	2.77274
1291.11	0.75746	1291.11	1.36112	1291.11	2.77403
1291.59	0.75396	1291.59	1.36664	1291.59	2.77578
1292.07	0.75132	1292.07	1.37202	1292.07	2.77794
1292.56	0.74958	1292.56	1.37739	1292.56	2.78046
1293.04	0.74863	1293.04	1.38296	1293.04	2.78329
1293.52	0.74827	1293.52	1.38885	1293.52	2.78639
1294	0.74819	1294	1.39506	1294	2.78969
1294.48	0.74803	1294.48	1.40143	1294.48	2.79313
1294.97	0.7475	1294.97	1.40767	1294.97	2.79666
1295.45	0.74635	1295.45	1.41357	1295.45	2.80023
1295.93	0.74445	1295.93	1.41898	1295.93	2.80384
1296.41	0.74177	1296.41	1.4239	1296.41	2.80745
1296.89	0.73841	1296.89	1.42842	1296.89	2.81096
1297.38	0.73452	1297.38	1.4326	1297.38	2.8142
1297.86	0.73024	1297.86	1.4364	1297.86	2.81695
1298.34	0.72569	1298.34	1.43964	1298.34	2.81899
1298.82	0.72089	1298.82	1.44209	1298.82	2.82015
1299.31	0.71581	1299.31	1.4435	1299.31	2.82036
1299.79	0.71035	1299.79	1.4437	1299.79	2.81967
1300.27	0.70443	1300.27	1.44267	1300.27	2.8182
1300.75	0.69795	1300.75	1.4405	1300.75	2.81607
1301.23	0.69087	1301.23	1.43735	1301.23	2.81329
1301.71	0.68312	1301.71	1.43335	1301.71	2.80978
1302.2	0.67465	1302.2	1.42862	1302.2	2.80534
1302.68	0.6654	1302.68	1.42319	1302.68	2.79975
1303.16	0.65528	1303.16	1.41715	1303.16	2.79289
1303.64	0.64426	1303.64	1.41059	1303.64	2.78482
1304.13	0.63234	1304.13	1.40366	1304.13	2.77577
1304.61	0.61957	1304.61	1.39657	1304.61	2.76611
1305.09	0.60601	1305.09	1.38948	1305.09	2.75624
1305.57	0.59174	1305.57	1.38253	1305.57	2.74642
1306.05	0.5768	1306.05	1.37576	1306.05	2.73675
1306.54	0.56122	1306.54	1.36922	1306.54	2.72715
1307.02	0.54504	1307.02	1.36295	1307.02	2.71752
1307.5	0.52842	1307.5	1.35705	1307.5	2.70779
1307.98	0.51161	1307.98	1.35163	1307.98	2.69806
1308.46	0.49494	1308.46	1.34676	1308.46	2.68854
1308.95	0.47878	1308.95	1.34249	1308.95	2.67954
1309.43	0.46345	1309.43	1.33875	1309.43	2.6713
1309.91	0.44923	1309.91	1.33546	1309.91	2.66399
1310.39	0.43639	1310.39	1.33258	1310.39	2.65761
1310.88	0.42532	1310.88	1.33016	1310.88	2.65206
1311.36	0.41656	1311.36	1.32833	1311.36	2.64722
1311.84	0.41083	1311.84	1.32723	1311.84	2.64294
1312.32	0.40892	1312.32	1.32694	1312.32	2.63913
1312.8	0.41151	1312.8	1.32741	1312.8	2.63572
1313.29	0.41894	1313.29	1.32846	1313.29	2.63271
1313.77	0.43114	1313.77	1.32988	1313.77	2.63016
1314.25	0.44768	1314.25	1.33157	1314.25	2.62821
1314.73	0.46788	1314.73	1.33359	1314.73	2.62708
1315.21	0.491	1315.21	1.33613	1315.21	2.62701
1315.7	0.51631	1315.7	1.33943	1315.7	2.62821
1316.18	0.54317	1316.18	1.34363	1316.18	2.63074
1316.66	0.57098	1316.66	1.34872	1316.66	2.63447
1317.14	0.59931	1317.14	1.35457	1317.14	2.63911
1317.62	0.62788	1317.62	1.36099	1317.62	2.64425
1318.11	0.65662	1318.11	1.36787	1318.11	2.64954
1318.59	0.68557	1318.59	1.37522	1318.59	2.65485
1319.07	0.71475	1319.07	1.3832	1319.07	2.66026
1319.55	0.74406	1319.55	1.39189	1319.55	2.66606
1320.04	0.77318	1320.04	1.40125	1320.04	2.67257
1320.52	0.80162	1320.52	1.41105	1320.52	2.67998
1321	0.82885	1321	1.42097	1321	2.68829
1321.48	0.85441	1321.48	1.43077	1321.48	2.69729
1321.96	0.87794	1321.96	1.4404	1321.96	2.70674
1322.45	0.89919	1322.45	1.45008	1322.45	2.71643
1322.93	0.91797	1322.93	1.46017	1322.93	2.72627
1323.41	0.93415	1323.41	1.47101	1323.41	2.73632
1323.89	0.94765	1323.89	1.48274	1323.89	2.74674
1324.38	0.95855	1324.38	1.49524	1324.38	2.75766
1324.86	0.96704	1324.86	1.50816	1324.86	2.76915
1325.34	0.97348	1325.34	1.52113	1325.34	2.7812
1325.82	0.97825	1325.82	1.53393	1325.82	2.7937
1326.3	0.98171	1326.3	1.54679	1326.3	2.8065
1326.79	0.98412	1326.79	1.55985	1326.79	2.8195
1327.27	0.98562	1327.27	1.57347	1327.27	2.8326
1327.75	0.98631	1327.75	1.58789	1327.75	2.84578
1328.23	0.98624	1328.23	1.60307	1328.23	2.85904
1328.71	0.98552	1328.71	1.61876	1328.71	2.87244
1329.2	0.98539	1329.2	1.63462	1329.2	2.88606
1329.68	0.98494	1329.68	1.65042	1329.68	2.9
1330.16	0.98431	1330.16	1.66615	1330.16	2.91437
1330.64	0.98346	1330.64	1.68204	1330.64	2.92922
1331.12	0.98257	1331.12	1.69834	1331.12	2.94452
1331.61	0.98163	1331.61	1.71523	1331.61	2.96014
1332.09	0.98069	1332.09	1.73266	1332.09	2.97591
1332.57	0.97977	1332.57	1.75039	1332.57	2.99163
1333.05	0.97895	1333.05	1.76807	1333.05	3.00724
1333.54	0.97826	1333.54	1.78548	1333.54	3.02278
1334.02	0.97769	1334.02	1.80251	1334.02	3.03842
1334.5	0.97717	1334.5	1.81925	1334.5	3.05437
1334.98	0.97658	1334.98	1.83586	1334.98	3.07082
1335.46	0.97579	1335.46	1.85246	1335.46	3.08779
1335.95	0.97473	1335.95	1.86909	1335.95	3.10521
1336.43	0.97337	1336.43	1.88571	1336.43	3.12281
1336.91	0.97179	1336.91	1.90225	1336.91	3.14028
1337.39	0.97008	1337.39	1.91879	1337.39	3.15729
1337.87	0.96837	1337.87	1.93551	1337.87	3.1735
1338.36	0.96674	1338.36	1.9526	1338.36	3.18856
1338.84	0.96527	1338.84	1.97003	1338.84	3.20214
1339.32	0.96404	1339.32	1.98739	1339.32	3.21397
1339.8	0.96313	1339.8	2.00385	1339.8	3.22392
1340.29	0.96258	1340.29	2.01858	1340.29	3.23208
1340.77	0.96237	1340.77	2.03108	1340.77	3.23876
1341.25	0.96242	1341.25	2.04133	1341.25	3.24435
1341.73	0.96258	1341.73	2.04958	1341.73	3.24923
1342.21	0.96265	1342.21	2.05621	1342.21	3.25366
1342.69	0.96245	1342.69	2.06188	1342.69	3.25779
1343.18	0.96186	1343.18	2.06655	1343.18	3.26168
1343.66	0.96082	1343.66	2.07038	1343.66	3.26532
1344.14	0.95935	1344.14	2.07351	1344.14	3.2687
1344.62	0.95758	1344.62	2.07599	1344.62	3.27181
1345.11	0.95563	1345.11	2.07779	1345.11	3.27463
1345.59	0.95363	1345.59	2.07887	1345.59	3.27712
1346.07	0.95163	1346.07	2.07912	1346.07	3.27916
1346.55	0.94963	1346.55	2.07848	1346.55	3.28046
1347.03	0.94761	1347.03	2.07602	1347.03	3.28103
1347.52	0.94555	1347.52	2.07273	1347.52	3.28078
1348	0.94347	1348	2.06879	1348	3.27972
1348.48	0.9414	1348.48	2.06438	1348.48	3.27796
1348.96	0.93938	1348.96	2.05969	1348.96	3.2757
1349.44	0.93741	1349.44	2.05478	1349.44	3.27311
1349.93	0.93544	1349.93	2.04965	1349.93	3.27034
1350.41	0.93342	1350.41	2.04421	1350.41	3.26744
1350.89	0.93132	1350.89	2.03841	1350.89	3.26441
1351.37	0.92917	1351.37	2.03226	1351.37	3.2612
1351.86	0.92706	1351.86	2.02588	1351.86	3.25757
1352.34	0.92513	1352.34	2.01943	1352.34	3.25374
1352.82	0.92354	1352.82	2.01308	1352.82	3.24972
1353.3	0.92243	1353.3	2.0069	1353.3	3.24551
1353.78	0.92187	1353.78	2.00083	1353.78	3.24108
1354.27	0.9219	1354.27	1.99474	1354.27	3.23638
1354.75	0.92248	1354.75	1.98847	1354.75	3.23139
1355.23	0.92356	1355.23	1.98197	1355.23	3.2261
1355.71	0.92506	1355.71	1.97531	1355.71	3.22059
1356.19	0.92688	1356.19	1.96869	1356.19	3.21495
1356.68	0.92887	1356.68	1.96232	1356.68	3.20929
1357.16	0.93093	1357.16	1.95631	1357.16	3.20374
1357.64	0.9329	1357.64	1.95065	1357.64	3.1984
1358.12	0.93462	1358.12	1.94518	1358.12	3.19342
1358.61	0.93598	1358.61	1.93969	1358.61	3.18891
1359.09	0.93691	1359.09	1.93398	1359.09	3.185
1359.57	0.93744	1359.57	1.92794	1359.57	3.1817
1360.05	0.93764	1360.05	1.92159	1360.05	3.17887
1360.53	0.93761	1360.53	1.91502	1360.53	3.17617
1361.02	0.93743	1361.02	1.9084	1361.02	3.173
1361.5	0.93719	1361.5	1.90182	1361.5	3.16863
1361.98	0.93691	1361.98	1.89533	1361.98	3.16244
1362.46	0.93665	1362.46	1.88894	1362.46	3.15428
1362.94	0.9365	1362.94	1.88276	1362.94	3.14466
[truncated: 5,470 more rows]
