# Supplementary material for: Efficient photocatalytic production of hydrogen peroxide using dispersible and photoactive porous polymers
Source: Nat Commun. 2023 Oct 28;14:6891. doi: 10.1038/s41467-023-42720-6 (PMC10613291; doi:10.1038/s41467-023-42720-6)
Supplement: Supplementary file 3 — Source Data [file 41467_2023_42720_MOESM3_ESM.zip › source data/Fig S11.xlsx]

## Sheet: Sheet1
TT-CTP		TTH-CTP
Chemical shift (ppm)	intensity	Chemical shift (ppm)	intensity
300.508	0.02104	300.508	1.03947
300.386	0.02145	300.386	1.03935
300.264	0.02194	300.264	1.0393
300.141	0.02249	300.141	1.03933
300.019	0.02305	300.019	1.03943
299.896	0.02357	299.896	1.0396
299.774	0.02402	299.774	1.03984
299.652	0.02436	299.652	1.04011
299.529	0.02457	299.529	1.04042
299.407	0.02464	299.407	1.04074
299.284	0.02458	299.284	1.04104
299.162	0.02442	299.162	1.04131
299.04	0.0242	299.04	1.04153
298.917	0.02396	298.917	1.04168
298.795	0.02376	298.795	1.04178
298.672	0.02364	298.672	1.04181
298.55	0.02364	298.55	1.0418
298.427	0.02378	298.427	1.04176
298.305	0.02404	298.305	1.04171
298.183	0.02441	298.183	1.04167
298.06	0.02482	298.06	1.04165
297.938	0.02523	297.938	1.04168
297.815	0.02555	297.815	1.04174
297.693	0.02574	297.693	1.04184
297.571	0.02573	297.571	1.04197
297.448	0.02548	297.448	1.04209
297.326	0.02501	297.326	1.0422
297.203	0.02432	297.203	1.04226
297.081	0.02346	297.081	1.04228
296.959	0.02251	296.959	1.04222
296.836	0.02155	296.836	1.0421
296.714	0.02068	296.714	1.04193
296.591	0.01998	296.591	1.04172
296.469	0.01952	296.469	1.0415
296.347	0.01934	296.347	1.0413
296.224	0.01947	296.224	1.04116
296.102	0.0199	296.102	1.04109
295.979	0.02059	295.979	1.04111
295.857	0.02146	295.857	1.04123
295.734	0.02244	295.734	1.04143
295.612	0.02344	295.612	1.0417
295.49	0.02438	295.49	1.04201
295.367	0.02518	295.367	1.04232
295.245	0.02578	295.245	1.04259
295.122	0.02615	295.122	1.04279
295	0.02628	295	1.0429
294.878	0.02618	294.878	1.04288
294.755	0.02589	294.755	1.04275
294.633	0.02546	294.633	1.04252
294.51	0.02496	294.51	1.0422
294.388	0.02445	294.388	1.04183
294.266	0.02399	294.266	1.04144
294.143	0.02365	294.143	1.04108
294.021	0.02347	294.021	1.04078
293.898	0.02346	293.898	1.04056
293.776	0.02366	293.776	1.04043
293.653	0.02405	293.653	1.04042
293.531	0.02462	293.531	1.0405
293.409	0.02534	293.409	1.04067
293.286	0.02617	293.286	1.0409
293.164	0.02708	293.164	1.04118
293.041	0.02803	293.041	1.04147
292.919	0.02896	292.919	1.04177
292.797	0.02986	292.797	1.04206
292.674	0.03068	292.674	1.04233
292.552	0.03142	292.552	1.04257
292.429	0.03205	292.429	1.0428
292.307	0.03257	292.307	1.04302
292.185	0.03299	292.185	1.04323
292.062	0.03331	292.062	1.04343
291.94	0.03354	291.94	1.04363
291.817	0.0337	291.817	1.04382
291.695	0.0338	291.695	1.04399
291.572	0.03387	291.572	1.04415
291.45	0.03391	291.45	1.04427
291.328	0.03394	291.328	1.04437
291.205	0.03397	291.205	1.04444
291.083	0.03401	291.083	1.0445
290.96	0.03406	290.96	1.04456
290.838	0.03413	290.838	1.04465
290.716	0.03423	290.716	1.04481
290.593	0.03435	290.593	1.04505
290.471	0.0345	290.471	1.04541
290.348	0.03469	290.348	1.04591
290.226	0.03491	290.226	1.04657
290.104	0.03517	290.104	1.04737
289.981	0.03547	289.981	1.04831
289.859	0.03581	289.859	1.04935
289.736	0.03618	289.736	1.05047
289.614	0.0366	289.614	1.05162
289.492	0.03705	289.492	1.05277
289.369	0.03755	289.369	1.05388
289.247	0.03809	289.247	1.05492
289.124	0.03868	289.124	1.05588
289.002	0.03933	289.002	1.05676
288.879	0.04005	288.879	1.05758
288.757	0.04084	288.757	1.05837
288.635	0.04172	288.635	1.05915
288.512	0.04269	288.512	1.05996
288.39	0.04375	288.39	1.06084
288.267	0.0449	288.267	1.06182
288.145	0.04612	288.145	1.06289
288.023	0.04739	288.023	1.06408
287.9	0.04869	287.9	1.06535
287.778	0.04998	287.778	1.06669
287.655	0.05125	287.655	1.06804
287.533	0.05246	287.533	1.06937
287.411	0.0536	287.411	1.07062
287.288	0.05465	287.288	1.07175
287.166	0.05561	287.166	1.07272
287.043	0.0565	287.043	1.07349
286.921	0.05732	286.921	1.07405
286.798	0.05811	286.798	1.0744
286.676	0.05889	286.676	1.07454
286.554	0.0597	286.554	1.0745
286.431	0.06055	286.431	1.0743
286.309	0.06146	286.309	1.07397
286.186	0.06241	286.186	1.07354
286.064	0.0634	286.064	1.07306
285.942	0.06438	285.942	1.07254
285.819	0.06529	285.819	1.07201
285.697	0.06609	285.697	1.07148
285.574	0.0667	285.574	1.07096
285.452	0.06705	285.452	1.07045
285.33	0.06709	285.33	1.06994
285.207	0.06676	285.207	1.06942
285.085	0.06605	285.085	1.06888
284.962	0.06494	284.962	1.0683
284.84	0.06345	284.84	1.06768
284.718	0.06161	284.718	1.067
284.595	0.05949	284.595	1.06627
284.473	0.05715	284.473	1.0655
284.35	0.05468	284.35	1.0647
284.228	0.05215	284.228	1.0639
284.105	0.04966	284.105	1.06312
283.983	0.04727	283.983	1.0624
283.861	0.04504	283.861	1.06178
283.738	0.04304	283.738	1.0613
283.616	0.04128	283.616	1.06097
283.493	0.03979	283.493	1.06083
283.371	0.03856	283.371	1.06088
283.249	0.0376	283.249	1.06113
283.126	0.03688	283.126	1.06156
283.004	0.03639	283.004	1.06215
282.881	0.03611	282.881	1.06287
282.759	0.036	282.759	1.06369
282.637	0.03607	282.637	1.06458
282.514	0.03628	282.514	1.06549
282.392	0.03665	282.392	1.06639
282.269	0.03714	282.269	1.06727
282.147	0.03778	282.147	1.06812
282.024	0.03854	282.024	1.06892
281.902	0.03941	281.902	1.06968
281.78	0.04039	281.78	1.07039
281.657	0.04146	281.657	1.07108
281.535	0.04258	281.535	1.07174
281.412	0.04374	281.412	1.07239
281.29	0.0449	281.29	1.07301
281.168	0.04602	281.168	1.07361
281.045	0.04707	281.045	1.07417
280.923	0.04803	280.923	1.0747
280.8	0.04888	280.8	1.07518
280.678	0.0496	280.678	1.07561
280.556	0.05021	280.556	1.07598
280.433	0.0507	280.433	1.0763
280.311	0.05111	280.311	1.07656
280.188	0.05146	280.188	1.07677
280.066	0.05179	280.066	1.07695
279.943	0.05214	279.943	1.07709
279.821	0.05253	279.821	1.07719
279.699	0.053	279.699	1.07726
279.576	0.05354	279.576	1.07729
279.454	0.05416	279.454	1.07726
279.331	0.05484	279.331	1.07715
279.209	0.05554	279.209	1.07696
279.087	0.05621	279.087	1.07668
278.964	0.05682	278.964	1.0763
278.842	0.05729	278.842	1.07583
278.719	0.05759	278.719	1.0753
278.597	0.05767	278.597	1.07473
278.475	0.05751	278.475	1.07417
278.352	0.0571	278.352	1.07365
278.23	0.05647	278.23	1.07322
278.107	0.05565	278.107	1.07292
277.985	0.0547	277.985	1.07276
277.863	0.0537	277.863	1.07275
277.74	0.05274	277.74	1.07288
277.618	0.05189	277.618	1.07313
277.495	0.05124	277.495	1.07344
277.373	0.05085	277.373	1.07376
277.25	0.05075	277.25	1.07403
277.128	0.05097	277.128	1.07419
277.006	0.05147	277.006	1.07421
276.883	0.05222	276.883	1.07404
276.761	0.05314	276.761	1.07368
276.638	0.05414	276.638	1.07313
276.516	0.05513	276.516	1.07243
276.394	0.056	276.394	1.0716
276.271	0.05666	276.271	1.07071
276.149	0.05705	276.149	1.06979
276.026	0.0571	276.026	1.06889
275.904	0.0568	275.904	1.06803
275.782	0.05616	275.782	1.06724
275.659	0.05521	275.659	1.0665
275.537	0.05399	275.537	1.06578
275.414	0.05258	275.414	1.06507
275.292	0.05103	275.292	1.06431
275.169	0.04942	275.169	1.06346
275.047	0.04781	275.047	1.06248
274.925	0.04621	274.925	1.06135
274.802	0.04467	274.802	1.06007
274.68	0.04317	274.68	1.05863
274.557	0.04171	274.557	1.05705
274.435	0.04027	274.435	1.05538
274.313	0.03881	274.313	1.05366
274.19	0.03731	274.19	1.05192
274.068	0.03575	274.068	1.05022
273.945	0.03414	273.945	1.04857
273.823	0.03247	273.823	1.04701
273.701	0.03076	273.701	1.04553
273.578	0.02904	273.578	1.04413
273.456	0.02735	273.456	1.0428
273.333	0.02572	273.333	1.04151
273.211	0.02417	273.211	1.04024
273.089	0.02272	273.089	1.03897
272.966	0.02138	272.966	1.03769
272.844	0.02014	272.844	1.0364
272.721	0.01898	272.721	1.0351
272.599	0.01788	272.599	1.03381
272.476	0.01681	272.476	1.03256
272.354	0.01576	272.354	1.03138
272.232	0.01471	272.232	1.0303
272.109	0.01367	272.109	1.02933
271.987	0.01264	271.987	1.02851
271.864	0.01166	271.864	1.02784
271.742	0.01075	271.742	1.02731
271.62	0.00996	271.62	1.02692
271.497	0.00931	271.497	1.02665
271.375	0.00885	271.375	1.02647
271.252	0.00858	271.252	1.02637
271.13	0.0085	271.13	1.02632
271.008	0.00859	271.008	1.02629
270.885	0.00882	270.885	1.02628
270.763	0.00913	270.763	1.02627
270.64	0.00948	270.64	1.02626
270.518	0.00979	270.518	1.02625
270.395	0.01002	270.395	1.02624
270.273	0.01014	270.273	1.02623
270.151	0.01011	270.151	1.02623
270.028	0.00993	270.028	1.02624
269.906	0.00963	269.906	1.02627
269.783	0.00922	269.783	1.02631
269.661	0.00875	269.661	1.02637
269.539	0.00826	269.539	1.02645
269.416	0.00781	269.416	1.02655
269.294	0.00743	269.294	1.02666
269.171	0.00716	269.171	1.02679
269.049	0.00701	269.049	1.02694
268.927	0.00699	268.927	1.0271
268.804	0.0071	268.804	1.02727
268.682	0.00731	268.682	1.02746
268.559	0.0076	268.559	1.02765
268.437	0.00795	268.437	1.02784
268.315	0.00833	268.315	1.02803
268.192	0.00871	268.192	1.0282
268.07	0.00909	268.07	1.02835
267.947	0.00944	267.947	1.02847
267.825	0.00977	267.825	1.02856
267.702	0.01006	267.702	1.0286
267.58	0.01031	267.58	1.02861
267.458	0.01053	267.458	1.02857
267.335	0.0107	267.335	1.02849
267.213	0.01083	267.213	1.02838
267.09	0.01091	267.09	1.02824
266.968	0.01094	266.968	1.02808
266.846	0.01091	266.846	1.02792
266.723	0.01083	266.723	1.02775
266.601	0.0107	266.601	1.02759
266.478	0.01054	266.478	1.02747
266.356	0.01036	266.356	1.02737
266.234	0.01018	266.234	1.02733
266.111	0.01002	266.111	1.02734
265.989	0.00992	265.989	1.02741
265.866	0.00989	265.866	1.02754
265.744	0.00994	265.744	1.02774
265.621	0.01009	265.621	1.028
265.499	0.01032	265.499	1.02829
265.377	0.01064	265.377	1.0286
265.254	0.01101	265.254	1.0289
265.132	0.01143	265.132	1.02918
265.009	0.01186	265.009	1.0294
264.887	0.01227	264.887	1.02955
264.765	0.01265	264.765	1.02961
264.642	0.01298	264.642	1.02958
264.52	0.01325	264.52	1.02945
264.397	0.01345	264.397	1.02924
264.275	0.01359	264.275	1.02897
264.153	0.01368	264.153	1.02867
264.03	0.01372	264.03	1.02836
263.908	0.01374	263.908	1.02809
263.785	0.01373	263.785	1.02787
263.663	0.01371	263.663	1.02773
263.54	0.01368	263.54	1.02766
263.418	0.01363	263.418	1.02768
263.296	0.01356	263.296	1.02776
263.173	0.01346	263.173	1.0279
263.051	0.01332	263.051	1.02805
262.928	0.01314	262.928	1.0282
262.806	0.0129	262.806	1.02832
262.684	0.01261	262.684	1.02839
262.561	0.01227	262.561	1.02839
262.439	0.01191	262.439	1.02833
262.316	0.01152	262.316	1.02821
262.194	0.01113	262.194	1.02804
262.072	0.01077	262.072	1.02784
261.949	0.01044	261.949	1.02763
261.827	0.01017	261.827	1.02742
261.704	0.00996	261.704	1.02724
261.582	0.00982	261.582	1.02709
261.46	0.00974	261.46	1.02697
261.337	0.00973	261.337	1.02689
261.215	0.00977	261.215	1.02684
261.092	0.00983	261.092	1.02681
260.97	0.00991	260.97	1.02679
260.847	0.00999	260.847	1.02676
260.725	0.01004	260.725	1.02673
260.603	0.01005	260.603	1.0267
260.48	0.01002	260.48	1.02665
260.358	0.00993	260.358	1.02661
260.235	0.00978	260.235	1.02658
260.113	0.00959	260.113	1.02657
259.991	0.00935	259.991	1.02658
259.868	0.00909	259.868	1.02663
259.746	0.00883	259.746	1.02671
259.623	0.00857	259.623	1.02684
259.501	0.00835	259.501	1.02699
259.379	0.00818	259.379	1.02718
259.256	0.00807	259.256	1.02739
259.134	0.00804	259.134	1.0276
259.011	0.00807	259.011	1.02781
258.889	0.00817	258.889	1.028
258.766	0.00833	258.766	1.02816
258.644	0.00852	258.644	1.02827
258.522	0.00872	258.522	1.02833
258.399	0.00892	258.399	1.02831
258.277	0.00908	258.277	1.02822
258.154	0.00918	258.154	1.02805
258.032	0.00923	258.032	1.0278
257.91	0.00921	257.91	1.02748
257.787	0.00912	257.787	1.0271
257.665	0.009	257.665	1.02669
257.542	0.00885	257.542	1.02626
257.42	0.0087	257.42	1.02584
257.298	0.00858	257.298	1.02547
257.175	0.00851	257.175	1.02518
257.053	0.00851	257.053	1.02498
256.93	0.00861	256.93	1.0249
256.808	0.00879	256.808	1.02493
256.685	0.00905	256.685	1.02507
256.563	0.00939	256.563	1.0253
256.441	0.00977	256.441	1.02559
256.318	0.01017	256.318	1.0259
256.196	0.01056	256.196	1.0262
256.073	0.01092	256.073	1.02646
255.951	0.01121	255.951	1.02662
255.829	0.01142	255.829	1.02669
255.706	0.01154	255.706	1.02665
255.584	0.01156	255.584	1.0265
255.461	0.01147	255.461	1.02626
255.339	0.01128	255.339	1.02597
255.217	0.01099	255.217	1.02565
255.094	0.01063	255.094	1.02536
254.972	0.01019	254.972	1.02513
254.849	0.0097	254.849	1.02498
254.727	0.00918	254.727	1.02495
254.605	0.00864	254.605	1.02504
254.482	0.00812	254.482	1.02525
254.36	0.00763	254.36	1.02556
254.237	0.0072	254.237	1.02594
254.115	0.00685	254.115	1.02637
253.992	0.00661	253.992	1.02681
253.87	0.00648	253.87	1.02722
253.748	0.00647	253.748	1.02758
253.625	0.00659	253.625	1.02786
253.503	0.00682	253.503	1.02805
253.38	0.00714	253.38	1.02814
253.258	0.00753	253.258	1.02813
253.136	0.00796	253.136	1.02804
253.013	0.00841	253.013	1.02789
252.891	0.00886	252.891	1.02769
252.768	0.00929	252.768	1.02746
252.646	0.00969	252.646	1.02722
252.524	0.01006	252.524	1.02699
252.401	0.01042	252.401	1.02677
252.279	0.01077	252.279	1.02657
252.156	0.01113	252.156	1.02639
252.034	0.01151	252.034	1.02623
251.911	0.01191	251.911	1.02607
251.789	0.01233	251.789	1.02591
251.667	0.01274	251.667	1.02574
251.544	0.01311	251.544	1.02555
251.422	0.01342	251.422	1.02535
251.299	0.01362	251.299	1.02515
251.177	0.01367	251.177	1.02496
251.055	0.01355	251.055	1.0248
250.932	0.01325	250.932	1.02471
250.81	0.01277	250.81	1.0247
250.687	0.01214	250.687	1.0248
250.565	0.01139	250.565	1.02504
250.443	0.01059	250.443	1.02543
250.32	0.0098	250.32	1.02595
250.198	0.00909	250.198	1.0266
250.075	0.00851	250.075	1.02734
249.953	0.00811	249.953	1.02813
249.831	0.00792	249.831	1.0289
249.708	0.00793	249.708	1.0296
249.586	0.00814	249.586	1.03017
249.463	0.0085	249.463	1.03057
249.341	0.00896	249.341	1.03076
249.218	0.00946	249.218	1.03072
249.096	0.00994	249.096	1.03048
248.974	0.01037	248.974	1.03006
248.851	0.01068	248.851	1.02951
248.729	0.01087	248.729	1.02891
248.606	0.01093	248.606	1.02831
248.484	0.01086	248.484	1.02779
248.362	0.01069	248.362	1.02739
248.239	0.01044	248.239	1.02716
248.117	0.01014	248.117	1.02712
247.994	0.00981	247.994	1.02724
247.872	0.00948	247.872	1.02749
247.75	0.00915	247.75	1.02782
247.627	0.00883	247.627	1.02817
247.505	0.00851	247.505	1.02847
247.382	0.0082	247.382	1.02867
247.26	0.00788	247.26	1.02871
247.137	0.00755	247.137	1.02858
247.015	0.00724	247.015	1.02827
246.893	0.00695	246.893	1.02781
246.77	0.0067	246.77	1.02724
246.648	0.00654	246.648	1.0266
246.525	0.00649	246.525	1.02596
246.403	0.00657	246.403	1.02538
246.281	0.00681	246.281	1.0249
246.158	0.00722	246.158	1.02455
246.036	0.00778	246.036	1.02435
245.913	0.00848	245.913	1.0243
245.791	0.00927	245.791	1.02437
245.669	0.01012	245.669	1.02454
245.546	0.01095	245.546	1.02477
245.424	0.01174	245.424	1.02503
245.301	0.01241	245.301	1.02527
245.179	0.01293	245.179	1.02547
245.056	0.01328	245.056	1.02562
244.934	0.01345	244.934	1.02572
244.812	0.01344	244.812	1.02576
244.689	0.01326	244.689	1.02575
244.567	0.01297	244.567	1.02571
244.444	0.01259	244.444	1.02563
244.322	0.01217	244.322	1.02554
244.2	0.01175	244.2	1.02541
244.077	0.01138	244.077	1.02525
243.955	0.01109	243.955	1.02505
243.832	0.0109	243.832	1.0248
243.71	0.01082	243.71	1.0245
243.588	0.01085	243.588	1.02413
243.465	0.01098	243.465	1.02372
243.343	0.01119	243.343	1.02328
243.22	0.01146	243.22	1.02282
243.098	0.01175	243.098	1.02239
242.976	0.01204	242.976	1.02201
242.853	0.0123	242.853	1.02172
242.731	0.01249	242.731	1.02155
242.608	0.0126	242.608	1.02151
242.486	0.0126	242.486	1.02162
242.363	0.01249	242.363	1.02186
242.241	0.01227	242.241	1.02221
242.119	0.01196	242.119	1.02265
241.996	0.01156	241.996	1.02315
241.874	0.01112	241.874	1.02367
241.751	0.01066	241.751	1.02416
241.629	0.01023	241.629	1.02461
241.507	0.00986	241.507	1.02498
241.384	0.00959	241.384	1.02526
241.262	0.00943	241.262	1.02545
241.139	0.00941	241.139	1.02556
241.017	0.00952	241.017	1.02559
240.895	0.00976	240.895	1.02557
240.772	0.01008	240.772	1.02552
240.65	0.01046	240.65	1.02547
240.527	0.01084	240.527	1.02543
240.405	0.01119	240.405	1.02542
240.282	0.01144	240.282	1.02546
240.16	0.01157	240.16	1.02556
240.038	0.01154	240.038	1.0257
239.915	0.01136	239.915	1.0259
239.793	0.01102	239.793	1.02614
239.67	0.01056	239.67	1.02641
239.548	0.01	239.548	1.0267
239.426	0.00941	239.426	1.02698
239.303	0.00882	239.303	1.02723
239.181	0.0083	239.181	1.02744
239.058	0.00789	239.058	1.02759
238.936	0.0076	238.936	1.02765
238.814	0.00747	238.814	1.02763
238.691	0.0075	238.691	1.02751
238.569	0.00765	238.569	1.02729
238.446	0.00792	238.446	1.027
238.324	0.00827	238.324	1.02664
238.202	0.00866	238.202	1.02625
238.079	0.00906	238.079	1.02586
237.957	0.00945	237.957	1.0255
237.834	0.00979	237.834	1.0252
237.712	0.0101	237.712	1.02499
237.589	0.01036	237.589	1.02488
237.467	0.01058	237.467	1.0249
237.345	0.01078	237.345	1.02502
237.222	0.01096	237.222	1.02523
237.1	0.01112	237.1	1.0255
236.977	0.01128	236.977	1.02579
236.855	0.01142	236.855	1.02607
236.733	0.01153	236.733	1.02628
236.61	0.0116	236.61	1.02641
236.488	0.0116	236.488	1.02642
236.365	0.01154	236.365	1.02631
236.243	0.0114	236.243	1.02608
236.121	0.01118	236.121	1.02577
235.998	0.01089	235.998	1.02541
235.876	0.01055	235.876	1.02505
235.753	0.0102	235.753	1.02474
235.631	0.00986	235.631	1.02452
235.508	0.00956	235.508	1.02443
235.386	0.00934	235.386	1.0245
235.264	0.0092	235.264	1.02474
235.141	0.00916	235.141	1.02512
235.019	0.00921	235.019	1.02563
234.896	0.00934	234.896	1.02621
234.774	0.0095	234.774	1.02681
234.652	0.00969	234.652	1.02737
234.529	0.00984	234.529	1.02784
234.407	0.00994	234.407	1.02817
234.284	0.00996	234.284	1.02832
234.162	0.00987	234.162	1.02829
234.04	0.00968	234.04	1.02808
233.917	0.00939	233.917	1.0277
233.795	0.00902	233.795	1.0272
233.672	0.0086	233.672	1.02662
233.55	0.00816	233.55	1.02601
233.427	0.00773	233.427	1.02543
233.305	0.00735	233.305	1.02491
233.183	0.00704	233.183	1.02448
233.06	0.00683	233.06	1.02417
232.938	0.00672	232.938	1.02397
232.815	0.00673	232.815	1.02388
232.693	0.00685	232.693	1.02388
232.571	0.00707	232.571	1.02393
232.448	0.00737	232.448	1.02401
232.326	0.00775	232.326	1.02408
232.203	0.00816	232.203	1.02412
232.081	0.0086	232.081	1.02411
231.959	0.00904	231.959	1.02404
231.836	0.00944	231.836	1.02391
231.714	0.00979	231.714	1.02372
231.591	0.01006	231.591	1.0235
231.469	0.01024	231.469	1.02325
231.347	0.01032	231.347	1.02301
231.224	0.01029	231.224	1.02279
231.102	0.01015	231.102	1.0226
230.979	0.00992	230.979	1.02246
230.857	0.00961	230.857	1.02238
230.734	0.00925	230.734	1.02236
230.612	0.00887	230.612	1.0224
230.49	0.00849	230.49	1.02249
230.367	0.00815	230.367	1.02262
230.245	0.00785	230.245	1.02279
230.122	0.00763	230.122	1.02298
230	0.00749	230	1.02317
229.878	0.00743	229.878	1.02337
229.755	0.00744	229.755	1.02356
229.633	0.00752	229.633	1.02373
229.51	0.00765	229.51	1.02387
229.388	0.00781	229.388	1.02399
229.266	0.008	229.266	1.02406
229.143	0.00821	229.143	1.0241
229.021	0.00844	229.021	1.0241
228.898	0.00869	228.898	1.02406
228.776	0.00897	228.776	1.02399
228.653	0.00927	228.653	1.02389
228.531	0.0096	228.531	1.02376
228.409	0.00996	228.409	1.02363
228.286	0.01035	228.286	1.02349
228.164	0.01074	228.164	1.02337
228.041	0.01113	228.041	1.02325
227.919	0.01148	227.919	1.02317
227.797	0.01178	227.797	1.0231
227.674	0.012	227.674	1.02307
227.552	0.01212	227.552	1.02306
227.429	0.01214	227.429	1.02307
227.307	0.01205	227.307	1.02308
227.185	0.01186	227.185	1.0231
227.062	0.01158	227.062	1.0231
226.94	0.01124	226.94	1.02308
226.817	0.01087	226.817	1.02304
226.695	0.01047	226.695	1.02298
226.572	0.01009	226.572	1.02288
226.45	0.00973	226.45	1.02277
226.328	0.00941	226.328	1.02264
226.205	0.00913	226.205	1.02251
226.083	0.00889	226.083	1.0224
225.96	0.00867	225.96	1.0223
225.838	0.00848	225.838	1.02225
225.716	0.00829	225.716	1.02223
225.593	0.00811	225.593	1.02225
225.471	0.00793	225.471	1.02232
225.348	0.00775	225.348	1.02242
225.226	0.00759	225.226	1.02255
225.104	0.00745	225.104	1.02269
224.981	0.00734	224.981	1.02283
224.859	0.00729	224.859	1.02297
224.736	0.0073	224.736	1.0231
224.614	0.00737	224.614	1.0232
224.492	0.00752	224.492	1.02329
224.369	0.00774	224.369	1.02336
224.247	0.00802	224.247	1.02344
224.124	0.00835	224.124	1.02351
224.002	0.0087	224.002	1.0236
223.879	0.00908	223.879	1.02371
223.757	0.00945	223.757	1.02383
223.635	0.00981	223.635	1.02397
223.512	0.01014	223.512	1.02411
223.39	0.01044	223.39	1.02424
223.267	0.0107	223.267	1.02434
223.145	0.01093	223.145	1.02438
223.023	0.01111	223.023	1.02435
222.9	0.01126	222.9	1.02425
222.778	0.01138	222.778	1.02406
222.655	0.01147	222.655	1.0238
222.533	0.01154	222.533	1.02349
222.411	0.0116	222.411	1.02315
222.288	0.01164	222.288	1.02281
222.166	0.01166	222.166	1.02253
222.043	0.01166	222.043	1.02232
221.921	0.01163	221.921	1.02223
221.798	0.01156	221.798	1.02226
221.676	0.01146	221.676	1.02242
221.554	0.0113	221.554	1.0227
221.431	0.01109	221.431	1.02308
221.309	0.01082	221.309	1.02351
221.186	0.01049	221.186	1.02397
221.064	0.01012	221.064	1.02439
220.942	0.00973	220.942	1.02474
220.819	0.00932	220.819	1.025
220.697	0.00892	220.697	1.02513
220.574	0.00857	220.574	1.02514
220.452	0.00829	220.452	1.02504
220.33	0.0081	220.33	1.02486
220.207	0.00802	220.207	1.02464
220.085	0.00805	220.085	1.02441
219.962	0.0082	219.962	1.02421
219.84	0.00844	219.84	1.02408
219.718	0.00874	219.718	1.02404
219.595	0.00907	219.595	1.0241
219.473	0.00939	219.473	1.02425
219.35	0.00966	219.35	1.02446
219.228	0.00983	219.228	1.02472
219.105	0.00989	219.105	1.02499
218.983	0.00982	218.983	1.02522
218.861	0.00962	218.861	1.02541
218.738	0.00931	218.738	1.02551
218.616	0.00891	218.616	1.02553
218.493	0.00847	218.493	1.02546
218.371	0.00802	218.371	1.02532
218.249	0.00763	218.249	1.02513
218.126	0.00731	218.126	1.02491
218.004	0.00711	218.004	1.02469
217.881	0.00704	217.881	1.0245
217.759	0.00708	217.759	1.02434
217.637	0.00723	217.637	1.02423
217.514	0.00746	217.514	1.02417
217.392	0.00772	217.392	1.02415
217.269	0.00797	217.269	1.02416
217.147	0.00818	217.147	1.02418
217.024	0.00831	217.024	1.0242
216.902	0.00833	216.902	1.02419
216.78	0.00824	216.78	1.02415
216.657	0.00803	216.657	1.02407
216.535	0.00771	216.535	1.02395
216.412	0.00732	216.412	1.02378
216.29	0.00688	216.29	1.02356
216.168	0.00643	216.168	1.02331
216.045	0.006	216.045	1.02303
215.923	0.00562	215.923	1.02272
215.8	0.00532	215.8	1.02238
215.678	0.00511	215.678	1.02203
215.556	0.00501	215.556	1.02167
215.433	0.00502	215.433	1.02131
215.311	0.00513	215.311	1.02097
215.188	0.00535	215.188	1.02066
215.066	0.00565	215.066	1.02041
214.944	0.00604	214.944	1.02024
214.821	0.00648	214.821	1.02016
214.699	0.00696	214.699	1.0202
214.576	0.00746	214.576	1.02036
214.454	0.00796	214.454	1.02065
214.331	0.00845	214.331	1.02105
214.209	0.00889	214.209	1.02156
214.087	0.00928	214.087	1.02213
213.964	0.0096	213.964	1.02274
213.842	0.00985	213.842	1.02335
213.719	0.01001	213.719	1.02391
213.597	0.01011	213.597	1.02438
213.475	0.01014	213.475	1.02474
213.352	0.01014	213.352	1.02495
213.23	0.01012	213.23	1.025
213.107	0.0101	213.107	1.02488
212.985	0.01011	212.985	1.02462
212.863	0.01016	212.863	1.02422
212.74	0.01026	212.74	1.02372
212.618	0.0104	212.618	1.02315
212.495	0.01057	212.495	1.02254
212.373	0.01074	212.373	1.02195
212.25	0.01089	212.25	1.02139
212.128	0.01098	212.128	1.02091
212.006	0.01099	212.006	1.02054
211.883	0.01088	211.883	1.02028
211.761	0.01064	211.761	1.02014
211.638	0.01028	211.638	1.02013
211.516	0.00981	211.516	1.02024
211.394	0.00925	211.394	1.02044
211.271	0.00863	211.271	1.02071
211.149	0.00802	211.149	1.02103
211.026	0.00745	211.026	1.02136
210.904	0.00697	210.904	1.02167
210.782	0.00662	210.782	1.02194
210.659	0.00642	210.659	1.02214
210.537	0.0064	210.537	1.02227
210.414	0.00655	210.414	1.02232
210.292	0.00685	210.292	1.02228
210.169	0.00728	210.169	1.02219
210.047	0.00781	210.047	1.02205
209.925	0.00839	209.925	1.02188
209.802	0.00898	209.802	1.02172
209.68	0.00956	209.68	1.02158
209.557	0.01008	209.557	1.02149
209.435	0.01052	209.435	1.02145
209.313	0.01087	209.313	1.02146
209.19	0.01112	209.19	1.02153
209.068	0.01128	209.068	1.02163
208.945	0.01133	208.945	1.02177
208.823	0.01131	208.823	1.02191
208.701	0.0112	208.701	1.02204
208.578	0.01104	208.578	1.02215
208.456	0.01082	208.456	1.02222
208.333	0.01058	208.333	1.02227
208.211	0.01031	208.211	1.02228
208.089	0.01004	208.089	1.02228
207.966	0.00978	207.966	1.02226
207.844	0.00955	207.844	1.02224
207.721	0.00937	207.721	1.02222
207.599	0.00923	207.599	1.02221
207.476	0.00917	207.476	1.02222
207.354	0.00917	207.354	1.02222
207.232	0.00925	207.232	1.02222
207.109	0.00939	207.109	1.0222
206.987	0.0096	206.987	1.02215
206.864	0.00986	206.864	1.02205
206.742	0.01015	206.742	1.0219
206.62	0.01045	206.62	1.0217
206.497	0.01074	206.497	1.02145
206.375	0.01101	206.375	1.02117
206.252	0.01124	206.252	1.02088
206.13	0.0114	206.13	1.02059
206.008	0.0115	206.008	1.02033
205.885	0.01152	205.885	1.02011
205.763	0.01147	205.763	1.01996
205.64	0.01134	205.64	1.01989
205.518	0.01114	205.518	1.0199
205.395	0.01088	205.395	1.01998
205.273	0.01058	205.273	1.02014
205.151	0.01026	205.151	1.02036
205.028	0.00993	205.028	1.02062
204.906	0.00961	204.906	1.02091
204.783	0.00934	204.783	1.02121
204.661	0.00913	204.661	1.0215
204.539	0.00901	204.539	1.02176
204.416	0.00898	204.416	1.02197
204.294	0.00907	204.294	1.02213
204.171	0.00927	204.171	1.02221
204.049	0.00957	204.049	1.02222
203.927	0.00997	203.927	1.02214
203.804	0.01043	203.804	1.02197
203.682	0.01093	203.682	1.02172
203.559	0.01144	203.559	1.02139
203.437	0.01193	203.437	1.02101
203.315	0.01236	203.315	1.02058
203.192	0.01271	203.192	1.02012
203.07	0.01298	203.07	1.01967
202.947	0.01316	202.947	1.01925
202.825	0.01325	202.825	1.01888
202.702	0.01327	202.702	1.01857
202.58	0.01325	202.58	1.01835
202.458	0.0132	202.458	1.01821
202.335	0.01314	202.335	1.01816
202.213	0.01308	202.213	1.01818
202.09	0.01304	202.09	1.01827
201.968	0.013	201.968	1.0184
201.846	0.01295	201.846	1.01857
201.723	0.01287	201.723	1.01875
201.601	0.01274	201.601	1.01893
201.478	0.01253	201.478	1.0191
201.356	0.01222	201.356	1.01926
201.234	0.0118	201.234	1.01941
201.111	0.01127	201.111	1.01954
200.989	0.01065	200.989	1.01966
200.866	0.00996	200.866	1.01978
200.744	0.00924	200.744	1.0199
200.621	0.00853	200.621	1.02001
200.499	0.00787	200.499	1.02012
200.377	0.00731	200.377	1.02021
200.254	0.00687	200.254	1.02029
200.132	0.00658	200.132	1.02036
200.009	0.00644	200.009	1.0204
199.887	0.00644	199.887	1.02043
199.765	0.00657	199.765	1.02045
199.642	0.00678	199.642	1.02048
199.52	0.00705	199.52	1.02051
199.397	0.00734	199.397	1.02058
199.275	0.00761	199.275	1.02069
199.153	0.00782	199.153	1.02084
199.03	0.00797	199.03	1.02104
198.908	0.00804	198.908	1.02127
198.785	0.00802	198.785	1.02154
198.663	0.00792	198.663	1.0218
198.54	0.00777	198.54	1.02204
198.418	0.00757	198.418	1.02223
198.296	0.00736	198.296	1.02234
198.173	0.00714	198.173	1.02235
198.051	0.00695	198.051	1.02226
197.928	0.0068	197.928	1.02205
197.806	0.00671	197.806	1.02175
197.684	0.00668	197.684	1.02137
197.561	0.00674	197.561	1.02095
197.439	0.00687	197.439	1.02053
197.316	0.00708	197.316	1.02013
197.194	0.00737	197.194	1.0198
197.072	0.00774	197.072	1.01957
196.949	0.00815	196.949	1.01944
196.827	0.00861	196.827	1.01942
196.704	0.00909	196.704	1.0195
196.582	0.00956	196.582	1.01966
196.46	0.00999	196.46	1.01987
196.337	0.01037	196.337	1.02009
196.215	0.01067	196.215	1.02029
196.092	0.01086	196.092	1.02044
195.97	0.01094	195.97	1.02051
195.847	0.01091	195.847	1.02049
195.725	0.01076	195.725	1.02038
195.603	0.01051	195.603	1.02021
195.48	0.01019	195.48	1.01998
195.358	0.00982	195.358	1.01973
195.235	0.00943	195.235	1.01949
195.113	0.00904	195.113	1.01929
194.991	0.0087	194.991	1.01915
194.868	0.0084	194.868	1.01909
194.746	0.00817	194.746	1.0191
194.623	0.00801	194.623	1.01918
194.501	0.00792	194.501	1.01929
194.379	0.00789	194.379	1.01941
194.256	0.0079	194.256	1.0195
194.134	0.00795	194.134	1.01952
194.011	0.00801	194.011	1.01945
193.889	0.00809	193.889	1.01926
193.766	0.00818	193.766	1.01895
193.644	0.00828	193.644	1.01852
193.522	0.0084	193.522	1.01801
193.399	0.00856	193.399	1.01745
193.277	0.00877	193.277	1.01688
193.154	0.00905	193.154	1.01634
193.032	0.00941	193.032	1.0159
192.91	0.00984	192.91	1.01558
192.787	0.01036	192.787	1.01541
192.665	0.01095	192.665	1.0154
192.542	0.01159	192.542	1.01555
192.42	0.01224	192.42	1.01585
192.298	0.01288	192.298	1.01626
192.175	0.01348	192.175	1.01675
192.053	0.01399	192.053	1.01729
191.93	0.01439	191.93	1.01784
191.808	0.01465	191.808	1.01836
191.685	0.01476	191.685	1.01885
191.563	0.01472	191.563	1.01927
191.441	0.01454	191.441	1.01964
191.318	0.01422	191.318	1.01994
191.196	0.01381	191.196	1.02018
191.073	0.01333	191.073	1.02036
190.951	0.0128	190.951	1.02048
190.829	0.01227	190.829	1.02054
190.706	0.01174	190.706	1.02052
190.584	0.01125	190.584	1.02041
190.461	0.01081	190.461	1.02019
190.339	0.01041	190.339	1.01987
190.217	0.01006	190.217	1.01942
190.094	0.00975	190.094	1.01886
189.972	0.00948	189.972	1.01821
189.849	0.00921	189.849	1.0175
189.727	0.00897	189.727	1.01677
189.605	0.00872	189.605	1.01607
189.482	0.00849	189.482	1.01545
189.36	0.00826	189.36	1.01497
189.237	0.00807	189.237	1.01464
189.115	0.00791	189.115	1.01451
188.992	0.00782	188.992	1.01457
188.87	0.00782	188.87	1.0148
188.748	0.00791	188.748	1.01517
188.625	0.00812	188.625	1.01565
188.503	0.00845	188.503	1.01616
188.38	0.0089	188.38	1.01667
188.258	0.00948	188.258	1.01712
188.136	0.01016	188.136	1.01747
188.013	0.01093	188.013	1.01771
187.891	0.01176	187.891	1.01782
187.768	0.01261	187.768	1.01783
187.646	0.01346	187.646	1.01774
187.524	0.01428	187.524	1.01761
187.401	0.01504	187.401	1.01746
187.279	0.01571	187.279	1.01732
187.156	0.01628	187.156	1.01723
187.034	0.01674	187.034	1.01719
186.911	0.01708	186.911	1.01722
186.789	0.0173	186.789	1.01731
186.667	0.01743	186.667	1.01745
186.544	0.01746	186.544	1.01762
186.422	0.01742	186.422	1.01781
186.299	0.01733	186.299	1.01801
186.177	0.01722	186.177	1.01821
186.055	0.01709	186.055	1.01841
185.932	0.01697	185.932	1.01862
185.81	0.01686	185.81	1.01886
185.687	0.01679	185.687	1.01912
185.565	0.01675	185.565	1.01942
185.443	0.01675	185.443	1.01975
185.32	0.01678	185.32	1.02011
185.198	0.01684	185.198	1.02049
185.075	0.01693	185.075	1.02086
184.953	0.01705	184.953	1.02119
184.831	0.0172	184.831	1.02146
184.708	0.01739	184.708	1.02164
184.586	0.01762	184.586	1.02172
184.463	0.01791	184.463	1.02169
184.341	0.01826	184.341	1.02156
184.218	0.01869	184.218	1.02133
184.096	0.0192	184.096	1.02104
183.974	0.01981	183.974	1.02071
183.851	0.02051	183.851	1.02038
183.729	0.02131	183.729	1.02007
183.606	0.0222	183.606	1.0198
183.484	0.02317	183.484	1.0196
183.362	0.02422	183.362	1.01946
183.239	0.02533	183.239	1.01938
183.117	0.02651	183.117	1.01936
182.994	0.02775	182.994	1.01938
182.872	0.02905	182.872	1.01944
182.75	0.03042	182.75	1.01951
182.627	0.03188	182.627	1.01959
182.505	0.03344	182.505	1.01969
182.382	0.03513	182.382	1.01981
182.26	0.03697	182.26	1.01995
182.137	0.03898	182.137	1.02014
182.015	0.04118	182.015	1.02038
181.893	0.04359	181.893	1.02068
181.77	0.04621	181.77	1.02105
181.648	0.04904	181.648	1.02148
181.525	0.05208	181.525	1.02198
181.403	0.05533	181.403	1.02255
181.281	0.05879	181.281	1.02318
181.158	0.06243	181.158	1.02387
181.036	0.06624	181.036	1.02462
180.913	0.07022	180.913	1.02545
180.791	0.07435	180.791	1.02635
180.669	0.07861	180.669	1.02735
180.546	0.08298	180.546	1.02845
180.424	0.08742	180.424	1.02967
180.301	0.0919	180.301	1.03099
180.179	0.09636	180.179	1.03242
180.056	0.10075	180.056	1.03394
179.934	0.10499	179.934	1.0355
179.812	0.10899	179.812	1.03708
179.689	0.11268	179.689	1.03862
179.567	0.11595	179.567	1.04007
179.444	0.11873	179.444	1.04139
179.322	0.12092	179.322	1.04254
179.2	0.12247	179.2	1.0435
179.077	0.12332	179.077	1.04425
178.955	0.12343	178.955	1.04481
178.832	0.1228	178.832	1.04517
178.71	0.12143	178.71	1.04537
178.588	0.11937	178.588	1.04544
178.465	0.11666	178.465	1.04541
178.343	0.11339	178.343	1.0453
178.22	0.10964	178.22	1.04513
178.098	0.1055	178.098	1.04491
177.976	0.10109	177.976	1.04465
177.853	0.09652	177.853	1.04433
177.731	0.09188	177.731	1.04394
177.608	0.08729	177.608	1.04348
177.486	0.08283	177.486	1.04293
177.363	0.07858	177.363	1.04229
177.241	0.07461	177.241	1.04158
177.119	0.07095	177.119	1.04081
176.996	0.06763	176.996	1.04001
176.874	0.06466	176.874	1.03923
176.751	0.06205	176.751	1.03851
176.629	0.05976	176.629	1.03788
176.507	0.05777	176.507	1.03738
176.384	0.05605	176.384	1.03704
176.262	0.05457	176.262	1.03688
176.139	0.0533	176.139	1.03689
176.017	0.0522	176.017	1.03706
175.895	0.05128	175.895	1.03739
175.772	0.05053	175.772	1.03785
175.65	0.04997	175.65	1.03844
175.527	0.04963	175.527	1.03913
175.405	0.04954	175.405	1.03993
175.282	0.04974	175.282	1.04087
175.16	0.05029	175.16	1.04196
175.038	0.05123	175.038	1.04325
174.915	0.05261	174.915	1.04478
174.793	0.05446	174.793	1.04662
174.67	0.05682	174.67	1.04881
174.548	0.0597	174.548	1.05138
174.426	0.06313	174.426	1.05439
174.303	0.0671	174.303	1.05783
174.181	0.07164	174.181	1.06171
174.058	0.07673	174.058	1.06603
173.936	0.08237	173.936	1.07077
173.814	0.08858	173.814	1.0759
173.691	0.09535	173.691	1.0814
173.569	0.10267	173.569	1.08726
173.446	0.11054	173.446	1.09348
173.324	0.11895	173.324	1.10005
173.202	0.12789	173.202	1.10701
173.079	0.13733	173.079	1.11439
172.957	0.14725	172.957	1.12225
172.834	0.15758	172.834	1.13063
172.712	0.1683	172.712	1.13958
172.589	0.17934	172.589	1.14916
172.467	0.19064	172.467	1.15939
172.345	0.20216	172.345	1.1703
172.222	0.21385	172.222	1.18189
172.1	0.22568	172.1	1.19413
171.977	0.23762	171.977	1.20699
171.855	0.24966	171.855	1.22042
171.733	0.26182	171.733	1.23436
171.61	0.2741	171.61	1.24876
171.488	0.28654	171.488	1.26354
171.365	0.29915	171.365	1.27865
171.243	0.31197	171.243	1.29405
171.121	0.32502	171.121	1.30969
170.998	0.3383	170.998	1.32553
170.876	0.35179	170.876	1.34156
170.753	0.36546	170.753	1.35772
170.631	0.37925	170.631	1.37399
170.508	0.39309	170.508	1.39031
170.386	0.40686	170.386	1.40662
170.264	0.42044	170.264	1.42283
170.141	0.43369	170.141	1.43884
170.019	0.44644	170.019	1.45452
169.896	0.45853	169.896	1.46972
169.774	0.46978	169.774	1.48431
169.652	0.47999	169.652	1.4981
169.529	0.48899	169.529	1.51093
169.407	0.49661	169.407	1.52264
169.284	0.50266	169.284	1.53307
169.162	0.50699	169.162	1.5421
169.04	0.50947	169.04	1.54961
168.917	0.50999	168.917	1.5555
168.795	0.50847	168.795	1.5597
168.672	0.50487	168.672	1.56217
168.55	0.4992	168.55	1.56288
168.427	0.49149	168.427	1.56184
168.305	0.48183	168.305	1.55907
168.183	0.47037	168.183	1.55462
168.06	0.45728	168.06	1.54853
167.938	0.44277	167.938	1.54091
167.815	0.42708	167.815	1.53184
167.693	0.41047	167.693	1.52144
167.571	0.3932	167.571	1.50984
167.448	0.37555	167.448	1.49718
167.326	0.35776	167.326	1.48363
167.203	0.34006	167.203	1.46935
167.081	0.32267	167.081	1.4545
166.959	0.30577	166.959	1.43926
166.836	0.28949	166.836	1.42377
166.714	0.27395	166.714	1.40821
166.591	0.25924	166.591	1.39269
166.469	0.24541	166.469	1.37735
166.347	0.23247	166.347	1.36227
166.224	0.22045	166.224	1.34753
166.102	0.20931	166.102	1.33319
165.979	0.19904	165.979	1.31928
165.857	0.18959	165.857	1.30584
165.734	0.18091	165.734	1.29288
165.612	0.17291	165.612	1.28041
165.49	0.16553	165.49	1.26842
165.367	0.15868	165.367	1.25693
165.245	0.15227	165.245	1.24593
165.122	0.1462	165.122	1.23544
165	0.1404	165	1.22545
164.878	0.13477	164.878	1.21595
164.755	0.12924	164.755	1.20696
164.633	0.12377	164.633	1.19843
164.51	0.1183	164.51	1.19035
164.388	0.11281	164.388	1.18266
164.266	0.10732	164.266	1.17533
164.143	0.10181	164.143	1.16829
164.021	0.09633	164.021	1.16148
163.898	0.09091	163.898	1.15484
163.776	0.08558	163.776	1.14832
163.653	0.08039	163.653	1.14187
163.531	0.07535	163.531	1.13548
163.409	0.07051	163.409	1.12913
163.286	0.06586	163.286	1.12283
163.164	0.06141	163.164	1.11663
163.041	0.05716	163.041	1.11054
162.919	0.05308	162.919	1.10463
162.797	0.04918	162.797	1.09893
162.674	0.04542	162.674	1.09349
162.552	0.0418	162.552	1.08834
162.429	0.0383	162.429	1.08348
162.307	0.0349	162.307	1.07892
162.185	0.03163	162.185	1.07464
162.062	0.02847	162.062	1.07061
161.94	0.02543	161.94	1.0668
161.817	0.02252	161.817	1.06316
161.695	0.01977	161.695	1.05967
161.572	0.01717	161.572	1.05629
161.45	0.01473	161.45	1.05303
161.328	0.01247	161.328	1.04988
161.205	0.0104	161.205	1.04684
161.083	0.0085	161.083	1.04395
160.96	0.0068	160.96	1.04122
160.838	0.00529	160.838	1.03868
160.716	0.00397	160.716	1.03634
160.593	0.00285	160.593	1.0342
160.471	0.00192	160.471	1.03227
160.348	0.00118	160.348	1.03052
160.226	0.000629923	160.226	1.02893
160.104	0.000256612	160.104	1.02745
159.981	5.10753e-05	159.981	1.02604
159.859	0	159.859	1.02467
159.736	8.79937e-05	159.736	1.02332
159.614	0.000298374	159.614	1.02194
159.492	0.000614036	159.492	1.02055
159.369	0.00102	159.369	1.01915
159.247	0.0015	159.247	1.01774
159.124	0.00203	159.124	1.01637
159.002	0.00261	159.002	1.01504
158.879	0.00322	158.879	1.01379
158.757	0.00384	158.757	1.01263
158.635	0.00446	158.635	1.01159
158.512	0.00507	158.512	1.01066
158.39	0.00563	158.39	1.00984
158.267	0.00614	158.267	1.00913
158.145	0.00657	158.145	1.0085
158.023	0.0069	158.023	1.00795
157.9	0.00713	157.9	1.00747
157.778	0.00723	157.778	1.00706
157.655	0.00722	157.655	1.00673
157.533	0.00709	157.533	1.0065
157.411	0.00688	157.411	1.00639
157.288	0.0066	157.288	1.00642
157.166	0.0063	157.166	1.00663
157.043	0.006	157.043	1.00704
156.921	0.00575	156.921	1.00767
156.798	0.00558	156.798	1.00853
156.676	0.00554	156.676	1.00961
156.554	0.00566	156.554	1.01093
156.431	0.00596	156.431	1.01245
156.309	0.00646	156.309	1.01416
156.186	0.00718	156.186	1.01605
156.064	0.00814	156.064	1.0181
155.942	0.00935	155.942	1.02033
155.819	0.01082	155.819	1.02273
155.697	0.01258	155.697	1.02534
155.574	0.01465	155.574	1.02821
155.452	0.01704	155.452	1.03139
155.33	0.01979	155.33	1.03494
155.207	0.02293	155.207	1.03895
155.085	0.02648	155.085	1.04348
154.962	0.03048	154.962	1.04862
154.84	0.03497	154.84	1.05442
154.718	0.03997	154.718	1.06093
154.595	0.04554	154.595	1.06818
154.473	0.0517	154.473	1.07617
154.35	0.05849	154.35	1.08487
154.228	0.06595	154.228	1.09422
154.105	0.0741	154.105	1.10414
153.983	0.08296	153.983	1.11451
153.861	0.09251	153.861	1.12517
153.738	0.10272	153.738	1.13595
153.616	0.1135	153.616	1.14665
153.493	0.12475	153.493	1.15707
153.371	0.1363	153.371	1.16699
153.249	0.14793	153.249	1.1762
153.126	0.15939	153.126	1.18447
153.004	0.17037	153.004	1.19164
152.881	0.18056	152.881	1.19752
152.759	0.18963	152.759	1.20199
152.637	0.19725	152.637	1.20494
152.514	0.20314	152.514	1.2063
152.392	0.20705	152.392	1.20606
152.269	0.20881	152.269	1.20423
152.147	0.20831	152.147	1.20085
152.024	0.20555	152.024	1.196
151.902	0.20058	151.902	1.18981
151.78	0.19357	151.78	1.18241
151.657	0.18475	151.657	1.17395
151.535	0.17438	151.535	1.16461
151.412	0.16281	151.412	1.15458
151.29	0.15036	151.29	1.14404
151.168	0.13738	151.168	1.13319
151.045	0.12421	151.045	1.12221
150.923	0.11115	150.923	1.11129
150.8	0.09845	150.8	1.10059
150.678	0.08635	150.678	1.09027
150.556	0.07499	150.556	1.08045
150.433	0.06452	150.433	1.07126
150.311	0.055	150.311	1.06277
150.188	0.04646	150.188	1.05506
150.066	0.03892	150.066	1.04814
149.944	0.03235	149.944	1.04204
149.821	0.02669	149.821	1.03673
149.699	0.02189	149.699	1.03219
149.576	0.01788	149.576	1.02834
149.454	0.01457	149.454	1.02514
149.331	0.0119	149.331	1.0225
149.209	0.00978	149.209	1.02033
149.087	0.00813	149.087	1.01855
148.964	0.00688	148.964	1.01708
148.842	0.00596	148.842	1.01583
148.719	0.00532	148.719	1.01474
148.597	0.0049	148.597	1.01374
148.475	0.00464	148.475	1.01279
148.352	0.00451	148.352	1.01185
148.23	0.00447	148.23	1.01091
148.107	0.00449	148.107	1.00995
147.985	0.00453	147.985	1.00898
147.863	0.00459	147.863	1.00802
147.74	0.00464	147.74	1.00709
147.618	0.00467	147.618	1.00622
147.495	0.0047	147.495	1.00543
147.373	0.00472	147.373	1.00476
147.25	0.00475	147.25	1.00422
147.128	0.00481	147.128	1.00383
147.006	0.00492	147.006	1.00357
146.883	0.00511	146.883	1.00343
146.761	0.00539	146.761	1.00339
146.638	0.00578	146.638	1.00342
146.516	0.00627	146.516	1.00347
146.394	0.00687	146.394	1.00351
146.271	0.00754	146.271	1.0035
146.149	0.00825	146.149	1.00341
146.026	0.00896	146.026	1.00322
145.904	0.00963	145.904	1.00294
145.782	0.0102	145.782	1.00256
145.659	0.01065	145.659	1.00211
145.537	0.01095	145.537	1.00163
145.414	0.0111	145.414	1.00115
145.292	0.01113	145.292	1.00071
145.169	0.01107	145.169	1.00035
145.047	0.011	145.047	1.00011
144.925	0.01099	144.925	1
144.802	0.01113	144.802	1.00004
144.68	0.0115	144.68	1.00023
144.557	0.01219	144.557	1.00055
144.435	0.01324	144.435	1.00099
144.313	0.01469	144.313	1.00153
144.19	0.01656	144.19	1.00214
144.068	0.01882	144.068	1.0028
143.945	0.02144	143.945	1.0035
143.823	0.02438	143.823	1.00423
143.701	0.02757	143.701	1.00501
143.578	0.03096	143.578	1.00584
143.456	0.0345	143.456	1.00677
143.333	0.03818	143.333	1.00782
143.211	0.04199	143.211	1.00904
143.089	0.04595	143.089	1.01047
142.966	0.0501	142.966	1.01216
142.844	0.05449	142.844	1.01415
142.721	0.05919	142.721	1.01647
142.599	0.06426	142.599	1.01917
142.476	0.06976	142.476	1.02227
142.354	0.07572	142.354	1.02578
142.232	0.08216	142.232	1.02975
142.109	0.08908	142.109	1.03419
141.987	0.09646	141.987	1.03912
141.864	0.10426	141.864	1.04459
141.742	0.11242	141.742	1.05064
141.62	0.1209	141.62	1.05731
141.497	0.12966	141.497	1.06468
141.375	0.13866	141.375	1.07279
141.252	0.14788	141.252	1.08174
141.13	0.15734	141.13	1.09159
141.008	0.16706	141.008	1.10242
140.885	0.17707	140.885	1.11428
140.763	0.18744	140.763	1.12723
140.64	0.19822	140.64	1.14131
140.518	0.20947	140.518	1.15652
140.395	0.22124	140.395	1.17285
140.273	0.23358	140.273	1.19027
140.151	0.24653	140.151	1.20872
140.028	0.2601	140.028	1.22812
139.906	0.2743	139.906	1.24836
139.783	0.28913	139.783	1.26935
139.661	0.30459	139.661	1.29095
139.539	0.32067	139.539	1.31303
139.416	0.33739	139.416	1.33547
139.294	0.35477	139.294	1.35814
139.171	0.37284	139.171	1.3809
139.049	0.39166	139.049	1.40363
138.927	0.41128	138.927	1.4262
138.804	0.43179	138.804	1.4485
138.682	0.45326	138.682	1.47039
138.559	0.47577	138.559	1.49176
138.437	0.49938	138.437	1.51249
138.315	0.52412	138.315	1.53247
138.192	0.54998	138.192	1.55157
138.07	0.57691	138.07	1.5697
137.947	0.60481	137.947	1.58675
137.825	0.63349	137.825	1.60263
137.702	0.66272	137.702	1.61726
137.58	0.69219	137.58	1.63057
137.458	0.72152	137.458	1.6425
137.335	0.75028	137.335	1.653
137.213	0.77799	137.213	1.66203
137.09	0.80413	137.09	1.66956
136.968	0.82818	136.968	1.67557
136.846	0.84963	136.846	1.68005
136.723	0.86798	136.723	1.683
136.601	0.8828	136.601	1.68442
136.478	0.89371	136.478	1.68435
136.356	0.90043	136.356	1.68282
136.234	0.90279	136.234	1.6799
136.111	0.90071	136.111	1.67568
135.989	0.89425	135.989	1.67028
135.866	0.88355	135.866	1.66385
135.744	0.86889	135.744	1.65656
135.621	0.85062	135.621	1.64859
135.499	0.82918	135.499	1.64017
135.377	0.80507	135.377	1.63152
135.254	0.77883	135.254	1.62286
135.132	0.75102	135.132	1.61441
135.009	0.72222	135.009	1.6064
134.887	0.69296	134.887	1.59902
134.765	0.66378	134.765	1.59246
134.642	0.63516	134.642	1.58687
134.52	0.60752	134.52	1.58239
134.397	0.58124	134.397	1.57912
134.275	0.55663	134.275	1.57717
134.153	0.53395	134.153	1.57659
134.03	0.51338	134.03	1.57744
133.908	0.49506	133.908	1.57973
133.785	0.47907	133.785	1.58347
133.663	0.46544	133.663	1.58864
133.54	0.45418	133.54	1.5952
133.418	0.44524	133.418	1.60308
133.296	0.43857	133.296	1.6122
133.173	0.43409	133.173	1.62245
133.051	0.43172	133.051	1.6337
132.928	0.43137	132.928	1.64583
132.806	0.43296	132.806	1.65868
132.684	0.43643	132.684	1.67211
132.561	0.4417	132.561	1.68598
132.439	0.44872	132.439	1.70015
132.316	0.45744	132.316	1.7145
132.194	0.46781	132.194	1.72893
132.072	0.47975	132.072	1.74333
131.949	0.4932	131.949	1.75764
131.827	0.50805	131.827	1.77179
131.704	0.52415	131.704	1.7857
131.582	0.54135	131.582	1.79933
131.46	0.55942	131.46	1.8126
131.337	0.57813	131.337	1.82545
131.215	0.5972	131.215	1.83779
131.092	0.61634	131.092	1.84955
130.97	0.63524	130.97	1.86063
130.847	0.6536	130.847	1.87094
130.725	0.67114	130.725	1.8804
130.603	0.68762	130.603	1.88892
130.48	0.70285	130.48	1.89644
130.358	0.71669	130.358	1.90294
130.235	0.72907	130.235	1.9084
130.113	0.73999	130.113	1.91285
129.991	0.74953	129.991	1.91634
129.868	0.75781	129.868	1.91897
129.746	0.76504	129.746	1.92086
129.623	0.77144	129.623	1.92217
129.501	0.77727	129.501	1.92306
129.379	0.78282	129.379	1.92372
129.256	0.78835	129.256	1.92435
129.134	0.79414	129.134	1.92512
129.011	0.80041	129.011	1.92623
128.889	0.80736	128.889	1.92782
128.766	0.81513	128.766	1.93002
128.644	0.82385	128.644	1.93292
128.522	0.83354	128.522	1.93658
128.399	0.84421	128.399	1.941
128.277	0.85581	128.277	1.94613
128.154	0.86823	128.154	1.95188
128.032	0.88133	128.032	1.95813
127.91	0.89493	127.91	1.96469
127.787	0.90881	127.787	1.97136
127.665	0.92271	127.665	1.9779
127.542	0.93637	127.542	1.98405
127.42	0.94948	127.42	1.98956
127.298	0.96175	127.298	1.99415
127.175	0.97285	127.175	1.99758
127.053	0.98247	127.053	1.9996
126.93	0.99028	126.93	2
126.808	0.99599	126.808	1.99858
126.686	0.99932	126.686	1.99518
126.563	1	126.563	1.98967
126.441	0.99782	126.441	1.98195
126.318	0.99262	126.318	1.97195
126.196	0.98427	126.196	1.95962
126.073	0.9727	126.073	1.94497
125.951	0.95791	125.951	1.92801
125.829	0.93995	125.829	1.9088
125.706	0.91895	125.706	1.8874
125.584	0.89505	125.584	1.86392
125.461	0.86847	125.461	1.8385
125.339	0.83946	125.339	1.81128
125.217	0.80829	125.217	1.78244
125.094	0.77527	125.094	1.7522
124.972	0.74071	124.972	1.72075
124.849	0.7049	124.849	1.68836
124.727	0.66817	124.727	1.65526
124.605	0.63082	124.605	1.62172
124.482	0.59313	124.482	1.58801
124.36	0.5554	124.36	1.5544
124.237	0.5179	124.237	1.52114
124.115	0.48089	124.115	1.48848
123.992	0.44462	123.992	1.45666
123.87	0.40933	123.87	1.42588
123.748	0.37526	123.748	1.39633
123.625	0.3426	123.625	1.36815
123.503	0.31155	123.503	1.34146
123.38	0.28227	123.38	1.31635
123.258	0.25488	123.258	1.29286
123.136	0.22948	123.136	1.271
123.013	0.2061	123.013	1.25078
122.891	0.18476	122.891	1.23215
122.768	0.16541	122.768	1.21506
122.646	0.14798	122.646	1.19944
122.524	0.13236	122.524	1.18522
122.401	0.11842	122.401	1.17232
122.279	0.10602	122.279	1.16067
122.156	0.09499	122.156	1.15018
122.034	0.08521	122.034	1.14077
121.911	0.07652	121.911	1.13238
121.789	0.06882	121.789	1.12493
121.667	0.06201	121.667	1.11835
121.544	0.05599	121.544	1.11256
121.422	0.05069	121.422	1.10748
121.299	0.04607	121.299	1.10303
121.177	0.04206	121.177	1.09913
121.055	0.03861	121.055	1.0957
120.932	0.03567	120.932	1.09266
120.81	0.03317	120.81	1.08994
120.687	0.03106	120.687	1.08748
120.565	0.02928	120.565	1.08522
120.443	0.02775	120.443	1.08312
120.32	0.02642	120.32	1.08116
120.198	0.02525	120.198	1.07932
120.075	0.02419	120.075	1.07758
119.953	0.02322	119.953	1.07594
119.831	0.02232	119.831	1.07439
119.708	0.02149	119.708	1.07294
119.586	0.02074	119.586	1.07157
119.463	0.02008	119.463	1.07027
119.341	0.01951	119.341	1.06903
119.218	0.01904	119.218	1.06784
119.096	0.01867	119.096	1.06667
118.974	0.01837	118.974	1.06552
118.851	0.01814	118.851	1.06437
118.729	0.01796	118.729	1.06323
118.606	0.01779	118.606	1.06211
118.484	0.01762	118.484	1.06101
118.362	0.01742	118.362	1.05997
118.239	0.01719	118.239	1.059
118.117	0.01693	118.117	1.05812
117.994	0.01664	117.994	1.05736
117.872	0.01634	117.872	1.05671
117.75	0.01603	117.75	1.0562
117.627	0.01573	117.627	1.0558
117.505	0.01546	117.505	1.0555
117.382	0.01521	117.382	1.05529
117.26	0.01498	117.26	1.05513
117.137	0.01476	117.137	1.05501
117.015	0.01455	117.015	1.05489
116.893	0.01433	116.893	1.05476
116.77	0.01409	116.77	1.05461
116.648	0.01382	116.648	1.05445
116.525	0.01355	116.525	1.05428
116.403	0.01327	116.403	1.05412
116.281	0.01304	116.281	1.05398
116.158	0.01287	116.158	1.05387
116.036	0.01281	116.036	1.05381
115.913	0.0129	115.913	1.0538
115.791	0.01316	115.791	1.05385
115.669	0.01362	115.669	1.05395
115.546	0.01427	115.546	1.05407
115.424	0.01511	115.424	1.0542
115.301	0.01609	115.301	1.05432
115.179	0.01718	115.179	1.0544
115.056	0.01831	115.056	1.05443
114.934	0.01944	114.934	1.05438
114.812	0.0205	114.812	1.05426
114.689	0.02145	114.689	1.05406
114.567	0.02225	114.567	1.05377
114.444	0.02288	114.444	1.05342
114.322	0.02333	114.322	1.053
114.2	0.02361	114.2	1.05254
114.077	0.02374	114.077	1.05205
113.955	0.02373	113.955	1.05155
113.832	0.02362	113.832	1.05103
113.71	0.02342	113.71	1.05053
113.588	0.02316	113.588	1.05005
113.465	0.02284	113.465	1.04959
113.343	0.02248	113.343	1.04917
113.22	0.02206	113.22	1.04879
113.098	0.02159	113.098	1.04844
112.976	0.02106	112.976	1.04814
112.853	0.02045	112.853	1.04787
112.731	0.01977	112.731	1.04762
112.608	0.01901	112.608	1.04737
112.486	0.01818	112.486	1.04711
112.363	0.01729	112.363	1.04682
112.241	0.01634	112.241	1.04647
112.119	0.01535	112.119	1.04605
111.996	0.01433	111.996	1.04555
111.874	0.0133	111.874	1.04495
111.751	0.01227	111.751	1.04428
111.629	0.01125	111.629	1.04354
111.507	0.01024	111.507	1.04275
111.384	0.00924	111.384	1.04197
111.262	0.00827	111.262	1.04122
111.139	0.00733	111.139	1.04054
111.017	0.00642	111.017	1.03996
110.895	0.00555	110.895	1.03952
110.772	0.00472	110.772	1.03923
110.65	0.00395	110.65	1.03908
110.527	0.00325	110.527	1.03907
110.405	0.00262	110.405	1.03915
110.282	0.00209	110.282	1.0393
110.16	0.00165	110.16	1.03946
110.038	0.00132	110.038	1.0396
109.915	0.00109	109.915	1.03966
109.793	0.000958512	109.793	1.03964
109.67	0.000930863	109.67	1.03949
109.548	0.000995576	109.548	1.03924
109.426	0.00114	109.426	1.0389
109.303	0.00136	109.303	1.03849
109.181	0.00164	109.181	1.03805
109.058	0.00196	109.058	1.03763
108.936	0.00232	108.936	1.03726
108.814	0.0027	108.814	1.03699
108.691	0.0031	108.691	1.03683
108.569	0.00349	108.569	1.03678
108.446	0.00388	108.446	1.03683
108.324	0.00426	108.324	1.03697
108.202	0.00462	108.202	1.03715
108.079	0.00495	108.079	1.03734
107.957	0.00525	107.957	1.03748
107.834	0.0055	107.834	1.03753
107.712	0.00571	107.712	1.03748
107.589	0.00586	107.589	1.0373
107.467	0.00594	107.467	1.03699
107.345	0.00595	107.345	1.03657
107.222	0.00587	107.222	1.03606
107.1	0.00571	107.1	1.03552
106.977	0.00547	106.977	1.03498
106.855	0.00516	106.855	1.03449
106.733	0.00479	106.733	1.0341
106.61	0.0044	106.61	1.03382
106.488	0.00401	106.488	1.03368
106.365	0.00365	106.365	1.03369
106.243	0.00336	106.243	1.03382
106.121	0.00316	106.121	1.03405
105.998	0.00307	105.998	1.03435
105.876	0.00311	105.876	1.03467
105.753	0.00326	105.753	1.03497
105.631	0.00351	105.631	1.03521
105.508	0.00383	105.508	1.03537
105.386	0.00418	105.386	1.03543
105.264	0.00451	105.264	1.03538
105.141	0.00478	105.141	1.03522
105.019	0.00494	105.019	1.03498
104.896	0.00496	104.896	1.03467
104.774	0.00484	104.774	1.03433
104.652	0.00456	104.652	1.034
104.529	0.00417	104.529	1.0337
104.407	0.00369	104.407	1.03347
104.284	0.00318	104.284	1.03331
104.162	0.00269	104.162	1.03325
104.04	0.00228	104.04	1.03329
103.917	0.002	103.917	1.03342
103.795	0.00188	103.795	1.03363
103.672	0.00194	103.672	1.03391
103.55	0.00217	103.55	1.03421
103.427	0.00255	103.427	1.03453
103.305	0.00305	103.305	1.03483
103.183	0.00362	103.183	1.03508
103.06	0.0042	103.06	1.03526
102.938	0.00475	102.938	1.03536
102.815	0.00521	102.815	1.03535
102.693	0.00556	102.693	1.03524
102.571	0.00579	102.571	1.03501
102.448	0.00589	102.448	1.03468
102.326	0.00588	102.326	1.03426
102.203	0.00578	102.203	1.03376
102.081	0.00562	102.081	1.0332
101.959	0.00544	101.959	1.03262
101.836	0.00524	101.836	1.03204
101.714	0.00507	101.714	1.03149
101.591	0.00491	101.591	1.03099
101.469	0.00476	101.469	1.03057
101.347	0.00462	101.347	1.03023
101.224	0.00447	101.224	1.02999
101.102	0.00429	101.102	1.02985
100.979	0.00406	100.979	1.02981
100.857	0.00377	100.857	1.02986
100.734	0.00343	100.734	1.02998
100.612	0.00304	100.612	1.03016
100.49	0.00262	100.49	1.03038
100.367	0.00219	100.367	1.03063
100.245	0.0018	100.245	1.03089
100.122	0.00146	100.122	1.03116
100	0.00121	100	1.03142
99.8776	0.00107	99.8776	1.03166
99.7552	0.00106	99.7552	1.03189
99.6328	0.00116	99.6328	1.03211
99.5104	0.00138	99.5104	1.0323
99.388	0.0017	99.388	1.03248
99.2655	0.00209	99.2655	1.03263
99.1431	0.00253	99.1431	1.03274
99.0207	0.00298	99.0207	1.03282
98.8983	0.00341	98.8983	1.03286
98.7759	0.00381	98.7759	1.03285
98.6535	0.00414	98.6535	1.03279
98.5311	0.0044	98.5311	1.03267
98.4087	0.00459	98.4087	1.0325
98.2862	0.00469	98.2862	1.03229
98.1638	0.00472	98.1638	1.03204
98.0414	0.00467	98.0414	1.03177
97.919	0.00458	97.919	1.03149
97.7966	0.00443	97.7966	1.03122
97.6742	0.00425	97.6742	1.03097
97.5518	0.00405	97.5518	1.03074
97.4294	0.00382	97.4294	1.03055
97.307	0.00359	97.307	1.03039
97.1846	0.00336	97.1846	1.03026
97.0622	0.00313	97.0622	1.03016
96.9397	0.00291	96.9397	1.03009
96.8173	0.00271	96.8173	1.03003
96.6949	0.00253	96.6949	1.02998
96.5725	0.00237	96.5725	1.02995
96.4501	0.00224	96.4501	1.02993
96.3277	0.00216	96.3277	1.02994
96.2053	0.00211	96.2053	1.02997
96.0829	0.0021	96.0829	1.03004
95.9604	0.00214	95.9604	1.03016
95.838	0.00222	95.838	1.03034
95.7156	0.00234	95.7156	1.03057
95.5932	0.00251	95.5932	1.03086
95.4708	0.0027	95.4708	1.03119
95.3484	0.00292	95.3484	1.03155
95.226	0.00316	95.226	1.03191
95.1036	0.0034	95.1036	1.03224
94.9812	0.00362	94.9812	1.03252
94.8588	0.00383	94.8588	1.03271
94.7364	0.004	94.7364	1.03279
94.6139	0.00414	94.6139	1.03275
94.4915	0.00424	94.4915	1.03258
94.3691	0.00429	94.3691	1.0323
94.2467	0.00431	94.2467	1.03191
94.1243	0.00431	94.1243	1.03145
94.0019	0.00431	94.0019	1.03097
93.8795	0.00431	93.8795	1.03051
93.7571	0.00435	93.7571	1.03012
93.6346	0.00443	93.6346	1.02983
93.5122	0.00457	93.5122	1.02969
93.3898	0.00479	93.3898	1.02972
93.2674	0.00507	93.2674	1.0299
93.145	0.00542	93.145	1.03025
93.0226	0.00582	93.0226	1.03071
92.9002	0.00623	92.9002	1.03126
92.7778	0.00664	92.7778	1.03183
92.6554	0.00702	92.6554	1.03238
92.533	0.00732	92.533	1.03283
92.4106	0.00752	92.4106	1.03315
92.2881	0.00759	92.2881	1.0333
92.1657	0.00753	92.1657	1.03326
92.0433	0.00733	92.0433	1.03302
91.9209	0.007	91.9209	1.0326
91.7985	0.00656	91.7985	1.03203
91.6761	0.00603	91.6761	1.03135
91.5537	0.00547	91.5537	1.03061
91.4313	0.00489	91.4313	1.02987
91.3089	0.00436	91.3089	1.02917
91.1864	0.00392	91.1864	1.02854
91.064	0.00359	91.064	1.02802
90.9416	0.00342	90.9416	1.02761
90.8192	0.00341	90.8192	1.02732
90.6968	0.00358	90.6968	1.02713
90.5744	0.00393	90.5744	1.02703
90.452	0.00443	90.452	1.02699
90.3296	0.00507	90.3296	1.02698
90.2072	0.0058	90.2072	1.02699
90.0847	0.00659	90.0847	1.027
89.9623	0.00739	89.9623	1.02701
89.8399	0.00816	89.8399	1.02702
89.7175	0.00885	89.7175	1.02703
89.5951	0.00943	89.5951	1.02707
89.4727	0.00986	89.4727	1.02715
89.3503	0.01014	89.3503	1.02727
89.2279	0.01025	89.2279	1.02746
89.1055	0.0102	89.1055	1.0277
88.9831	0.01001	88.9831	1.02799
88.8606	0.00969	88.8606	1.02832
88.7382	0.00929	88.7382	1.02866
88.6158	0.00883	88.6158	1.02899
88.4934	0.00835	88.4934	1.02928
88.371	0.00786	88.371	1.02951
88.2486	0.0074	88.2486	1.02965
88.1262	0.00696	88.1262	1.02971
88.0038	0.00656	88.0038	1.02968
87.8814	0.00618	87.8814	1.02957
87.7589	0.00582	87.7589	1.02939
87.6365	0.00547	87.6365	1.02917
87.5141	0.00513	87.5141	1.02892
87.3917	0.00477	87.3917	1.02868
87.2693	0.00442	87.2693	1.02846
87.1469	0.00408	87.1469	1.02829
87.0245	0.00376	87.0245	1.02816
86.9021	0.00349	86.9021	1.0281
86.7797	0.00328	86.7797	1.02809
86.6573	0.00315	86.6573	1.02813
86.5348	0.00312	86.5348	1.0282
86.4124	0.00318	86.4124	1.0283
86.29	0.00332	86.29	1.02841
86.1676	0.00352	86.1676	1.02852
86.0452	0.00374	86.0452	1.02861
85.9228	0.00395	85.9228	1.02868
85.8004	0.00411	85.8004	1.02873
85.678	0.00419	85.678	1.02874
85.5556	0.00416	85.5556	1.02873
85.4331	0.00401	85.4331	1.0287
85.3107	0.00375	85.3107	1.02865
85.1883	0.0034	85.1883	1.02858
85.0659	0.00301	85.0659	1.0285
84.9435	0.00262	84.9435	1.02843
84.8211	0.00227	84.8211	1.02835
84.6987	0.00203	84.6987	1.02827
84.5763	0.00192	84.5763	1.02821
84.4539	0.00197	84.4539	1.02815
84.3315	0.00219	84.3315	1.02811
84.209	0.00257	84.209	1.02808
84.0866	0.00308	84.0866	1.02805
83.9642	0.00368	83.9642	1.02803
83.8418	0.00432	83.8418	1.02801
83.7194	0.00495	83.7194	1.02799
83.597	0.00553	83.597	1.02794
83.4746	0.00603	83.4746	1.02788
83.3522	0.00641	83.3522	1.02779
83.2298	0.00667	83.2298	1.02767
83.1073	0.00681	83.1073	1.02752
82.9849	0.00684	82.9849	1.02733
82.8625	0.00678	82.8625	1.02711
82.7401	0.00664	82.7401	1.02688
82.6177	0.00645	82.6177	1.02663
82.4953	0.00622	82.4953	1.02638
82.3729	0.00597	82.3729	1.02616
82.2505	0.00572	82.2505	1.02596
82.1281	0.00546	82.1281	1.02582
82.0057	0.00522	82.0057	1.02573
81.8832	0.00498	81.8832	1.02572
81.7608	0.00477	81.7608	1.0258
81.6384	0.00459	81.6384	1.02596
81.516	0.00444	81.516	1.02621
81.3936	0.00434	81.3936	1.02654
81.2712	0.00429	81.2712	1.02694
81.1488	0.00428	81.1488	1.02739
81.0264	0.00432	81.0264	1.02788
80.904	0.00439	80.904	1.02839
80.7815	0.00448	80.7815	1.02888
80.6591	0.00456	80.6591	1.02934
80.5367	0.00462	80.5367	1.02972
80.4143	0.00464	80.4143	1.03002
80.2919	0.00461	80.2919	1.0302
80.1695	0.00452	80.1695	1.03026
80.0471	0.00437	80.0471	1.03018
79.9247	0.00418	79.9247	1.02999
79.8023	0.00398	79.8023	1.02967
79.6799	0.00378	79.6799	1.02927
79.5574	0.00362	79.5574	1.02882
79.435	0.00351	79.435	1.02835
79.3126	0.00346	79.3126	1.02791
79.1902	0.0035	79.1902	1.02753
79.0678	0.00361	79.0678	1.02727
78.9454	0.00378	78.9454	1.02715
78.823	0.00399	78.823	1.02718
78.7006	0.00422	78.7006	1.02736
78.5781	0.00446	78.5781	1.02769
78.4557	0.00468	78.4557	1.02814
78.3333	0.00488	78.3333	1.02866
78.2109	0.00505	78.2109	1.02919
78.0885	0.00521	78.0885	1.02969
77.9661	0.00536	77.9661	1.03009
77.8437	0.00554	77.8437	1.03035
77.7213	0.00574	77.7213	1.03043
77.5989	0.00598	77.5989	1.03032
77.4765	0.00627	77.4765	1.03
77.3541	0.0066	77.3541	1.02951
77.2316	0.00695	77.2316	1.02888
77.1092	0.0073	77.1092	1.02815
76.9868	0.00761	76.9868	1.0274
76.8644	0.00786	76.8644	1.02668
76.742	0.00802	76.742	1.02606
76.6196	0.00808	76.6196	1.02559
76.4972	0.00803	76.4972	1.02531
76.3748	0.00787	76.3748	1.02523
76.2524	0.00763	76.2524	1.02537
76.1299	0.00734	76.1299	1.0257
76.0075	0.00703	76.0075	1.0262
75.8851	0.00674	75.8851	1.02683
75.7627	0.00651	75.7627	1.02753
75.6403	0.00637	75.6403	1.02827
75.5179	0.00633	75.5179	1.029
75.3955	0.0064	75.3955	1.02967
75.2731	0.00656	75.2731	1.03026
75.1507	0.00679	75.1507	1.03075
75.0282	0.00707	75.0282	1.03111
74.9058	0.00736	74.9058	1.03135
74.7834	0.00762	74.7834	1.03146
74.661	0.00781	74.661	1.03144
74.5386	0.00791	74.5386	1.03129
74.4162	0.00791	74.4162	1.03102
74.2938	0.00779	74.2938	1.03064
74.1714	0.00756	74.1714	1.03014
74.049	0.00724	74.049	1.02954
73.9266	0.00685	73.9266	1.02886
73.8041	0.00643	73.8041	1.02811
73.6817	0.006	73.6817	1.02733
73.5593	0.0056	73.5593	1.02655
73.4369	0.00527	73.4369	1.02581
73.3145	0.00503	73.3145	1.02515
73.1921	0.0049	73.1921	1.02462
73.0697	0.00488	73.0697	1.02424
72.9473	0.00498	72.9473	1.02404
72.8249	0.00518	72.8249	1.02403
72.7024	0.00547	72.7024	1.02421
72.58	0.00582	72.58	1.02454
72.4576	0.00618	72.4576	1.025
72.3352	0.00654	72.3352	1.02554
72.2128	0.00686	72.2128	1.0261
72.0904	0.00711	72.0904	1.02664
71.968	0.00728	71.968	1.02712
71.8456	0.00737	71.8456	1.02749
71.7232	0.00737	71.7232	1.02774
71.6008	0.00729	71.6008	1.02786
71.4783	0.00716	71.4783	1.02788
71.3559	0.007	71.3559	1.02782
71.2335	0.00683	71.2335	1.02771
71.1111	0.00668	71.1111	1.0276
70.9887	0.00654	70.9887	1.02751
70.8663	0.00644	70.8663	1.02749
70.7439	0.00636	70.7439	1.02754
70.6215	0.00629	70.6215	1.02766
70.4991	0.00622	70.4991	1.02785
70.3766	0.00613	70.3766	1.02808
70.2542	0.00601	70.2542	1.02832
70.1318	0.00585	70.1318	1.02854
70.0094	0.00564	70.0094	1.0287
69.887	0.0054	69.887	1.02879
69.7646	0.00515	69.7646	1.02878
69.6422	0.00492	69.6422	1.02867
69.5198	0.00474	69.5198	1.02849
69.3974	0.00464	69.3974	1.02825
69.275	0.00464	69.275	1.02798
69.1525	0.00475	69.1525	1.02772
69.0301	0.00498	69.0301	1.02749
68.9077	0.0053	68.9077	1.02734
68.7853	0.00568	68.7853	1.02726
68.6629	0.00607	68.6629	1.02727
68.5405	0.00642	68.5405	1.02736
68.4181	0.00668	68.4181	1.02751
68.2957	0.0068	68.2957	1.0277
68.1733	0.00676	68.1733	1.02789
68.0508	0.00654	68.0508	1.02807
67.9284	0.00615	67.9284	1.02821
67.806	0.00562	67.806	1.0283
67.6836	0.005	67.6836	1.02832
67.5612	0.00435	67.5612	1.02828
67.4388	0.00374	67.4388	1.02819
67.3164	0.00324	67.3164	1.02807
67.194	0.0029	67.194	1.02791
67.0716	0.00276	67.0716	1.02774
66.9492	0.00283	66.9492	1.02757
66.8267	0.00312	66.8267	1.02741
66.7043	0.00358	66.7043	1.02725
66.5819	0.00418	66.5819	1.02711
66.4595	0.00484	66.4595	1.02697
66.3371	0.0055	66.3371	1.02684
66.2147	0.00608	66.2147	1.02673
66.0923	0.00653	66.0923	1.02664
65.9699	0.00681	65.9699	1.02659
65.8475	0.0069	65.8475	1.02658
65.725	0.00679	65.725	1.02665
65.6026	0.00652	65.6026	1.02681
65.4802	0.00611	65.4802	1.02707
65.3578	0.00564	65.3578	1.02744
65.2354	0.00516	65.2354	1.02791
65.113	0.00474	65.113	1.02848
64.9906	0.00443	64.9906	1.02911
64.8682	0.00427	64.8682	1.02977
64.7458	0.0043	64.7458	1.03042
64.6234	0.0045	64.6234	1.03102
64.5009	0.00487	64.5009	1.03153
64.3785	0.00537	64.3785	1.03192
64.2561	0.00596	64.2561	1.03218
64.1337	0.00657	64.1337	1.0323
64.0113	0.00717	64.0113	1.0323
63.8889	0.0077	63.8889	1.0322
63.7665	0.00813	63.7665	1.03205
63.6441	0.00843	63.6441	1.03188
63.5217	0.00861	63.5217	1.03175
63.3993	0.00868	63.3993	1.0317
63.2768	0.00866	63.2768	1.03176
63.1544	0.00859	63.1544	1.03195
63.032	0.0085	63.032	1.03226
62.9096	0.00844	62.9096	1.0327
62.7872	0.00843	62.7872	1.03321
62.6648	0.00849	62.6648	1.03377
62.5424	0.00862	62.5424	1.03433
62.42	0.00882	62.42	1.03482
62.2976	0.00906	62.2976	1.03521
62.1751	0.0093	62.1751	1.03545
62.0527	0.00951	62.0527	1.03552
61.9303	0.00964	61.9303	1.03539
61.8079	0.00965	61.8079	1.03506
61.6855	0.00953	61.6855	1.03457
61.5631	0.00926	61.5631	1.03393
61.4407	0.00884	61.4407	1.03319
61.3183	0.00829	61.3183	1.03241
61.1959	0.00764	61.1959	1.03164
61.0735	0.00695	61.0735	1.03095
60.951	0.00628	60.951	1.0304
60.8286	0.00568	60.8286	1.03002
60.7062	0.00523	60.7062	1.02987
60.5838	0.00497	60.5838	1.02996
60.4614	0.00497	60.4614	1.03031
60.339	0.00525	60.339	1.0309
60.2166	0.00583	60.2166	1.03171
60.0942	0.00671	60.0942	1.0327
59.9718	0.00786	59.9718	1.03382
59.8493	0.00926	59.8493	1.03499
59.7269	0.01083	59.7269	1.03616
59.6045	0.01251	59.6045	1.03724
59.4821	0.01422	59.4821	1.03818
59.3597	0.01589	59.3597	1.03892
59.2373	0.01743	59.2373	1.03941
59.1149	0.01877	59.1149	1.03965
58.9925	0.01987	58.9925	1.03961
58.8701	0.02068	58.8701	1.03931
58.7477	0.02118	58.7477	1.03878
58.6252	0.02139	58.6252	1.03805
58.5028	0.02132	58.5028	1.03719
58.3804	0.02102	58.3804	1.03624
58.258	0.02054	58.258	1.03525
58.1356	0.01992	58.1356	1.03428
58.0132	0.01924	58.0132	1.03337
57.8908	0.01853	57.8908	1.03255
57.7684	0.01784	57.7684	1.03184
57.6459	0.01719	57.6459	1.03126
57.5235	0.01659	57.5235	1.03081
57.4011	0.01602	57.4011	1.03049
57.2787	0.01549	57.2787	1.03028
57.1563	0.01496	57.1563	1.03018
57.0339	0.01441	57.0339	1.03016
56.9115	0.01382	56.9115	1.03022
56.7891	0.01317	56.7891	1.03032
56.6667	0.01246	56.6667	1.03046
56.5443	0.0117	56.5443	1.03061
56.4218	0.01091	56.4218	1.03076
56.2994	0.01012	56.2994	1.03089
56.177	0.00935	56.177	1.03098
56.0546	0.00865	56.0546	1.03102
[truncated: 1,279 more rows]
