# Supplementary material for: Efficient photocatalytic production of hydrogen peroxide using dispersible and photoactive porous polymers
Source: Nat Commun. 2023 Oct 28;14:6891. doi: 10.1038/s41467-023-42720-6 (PMC10613291; doi:10.1038/s41467-023-42720-6)
Supplement: Supplementary file 3 — Source Data [file 41467_2023_42720_MOESM3_ESM.zip › source data/Fig S12.xlsx]

## Sheet: Sheet1
TT-CTP				TTH-CTP
adsorption		desorption		adsorption		desorption
relative pressure	uptake (cm3 g-1)	relative pressure	uptake (cm3 g-1)	relative pressure	uptake (cm3 g-1)	relative pressure	uptake (cm3 g-1)
0.00050759	11.766	0.955	126.55	0.00023983	5.4345	0.9551	72.79
0.00288	22.555	0.8444	119.96	0.00209	10.581	0.8458	68.825
0.00785	29.767	0.791	116.93	0.00632	14.286	0.7916	66.885
0.01292	34.169	0.7413	113.85	0.01075	16.877	0.7414	65.184
0.01866	38.115	0.6474	108.58	0.01706	19.326	0.6483	61.915
0.02034	38.692	0.5955	105.65	0.02012	20.266	0.5958	59.985
0.02957	42.93	0.546	102.55	0.02838	22.47	0.5462	58.205
0.03561	44.976	0.496	99.566	0.03611	23.911	0.4966	56.335
0.05022	49.484	0.4468	96.258	0.0497	26.289	0.4468	54.437
0.06592	53.272	0.3969	93.086	0.06459	28.412	0.3974	52.526
0.08102	56.476	0.3016	86.051	0.08045	30.242	0.3026	48.352
0.1011	59.946	0.2051	77.236	0.09741	32.096	0.2953	47.913
0.1205	62.893	0.1967	76.081	0.1015	32.562	0.2058	43.137
0.1409	65.84	0.128	67.491	0.1198	34.127	0.1968	42.326
0.1618	68.349	0.118	66	0.1395	35.714	0.1296	37.553
0.1822	70.812	0.07598	58.575	0.1602	37.219	0.1188	36.451
0.2026	72.986	0.06441	55.725	0.1817	38.592	0.07814	32.286
0.2232	74.921			0.202	39.857	0.06549	30.278
0.2527	77.539			0.2224	41.122
0.301	81.729			0.2515	42.672
0.3523	85.632			0.3005	45.189
0.4026	89.517			0.3512	47.539
0.4536	92.882			0.4019	49.768
0.5039	96.203			0.4523	51.97
0.5548	99.459			0.503	53.925
0.6048	102.76			0.5534	55.965
0.6551	106.01			0.6037	57.995
0.7053	109.21			0.6543	59.861
0.7579	112.48			0.7045	61.865
0.8089	115.79			0.7576	63.999
0.8593	119.19			0.8082	65.914
0.9095	122.46			0.8585	67.925
0.9595	126.19			0.9083	70.058
0.9842	128.12			0.9586	72.355
				0.9841	73.675
