# Supplementary material for: Efficient photocatalytic production of hydrogen peroxide using dispersible and photoactive porous polymers
Source: Nat Commun. 2023 Oct 28;14:6891. doi: 10.1038/s41467-023-42720-6 (PMC10613291; doi:10.1038/s41467-023-42720-6)
Supplement: Supplementary file 3 — Source Data [file 41467_2023_42720_MOESM3_ESM.zip › source data/Fig S15.xlsx]

## Sheet: Sheet1
TT-BN		TT-CTP		TTH-CTP
Chemical shift (ppm)	Intensity	Chemical shift (ppm)	Intensity	Chemical shift (ppm)	Intensity
2	-0.55742	2	0.10544	2	0.94095
2.02	-0.55727	2.02	0.10515	2.02	0.89453
2.04	-0.55946	2.04	0.11359	2.04	0.87743
2.06	-0.55944	2.06	0.1232	2.06	0.87946
2.08	-0.56314	2.08	0.12502	2.08	0.89342
2.1	-0.56587	2.1	0.13329	2.1	0.88865
2.12	-0.56335	2.12	0.14372	2.12	0.88426
2.14	-0.56301	2.14	0.16661	2.14	0.88685
2.16	-0.56283	2.16	0.18996	2.16	0.88352
2.18	-0.56189	2.18	0.20964	2.18	0.90212
2.2	-0.56041	2.2	0.22158	2.2	0.91796
2.22	-0.56164	2.22	0.21663	2.22	0.92757
2.24	-0.56146	2.24	0.2283	2.24	0.9307
2.26	-0.56228	2.26	0.23288	2.26	0.93192
2.28	-0.56619	2.28	0.2263	2.28	0.93865
2.3	-0.56605	2.3	0.22464	2.3	0.94979
2.32	-0.5637	2.32	0.21891	2.32	0.92629
2.34	-0.56519	2.34	0.21422	2.34	0.92761
2.36	-0.56696	2.36	0.21745	2.36	0.95321
2.38	-0.5667	2.38	0.22292	2.38	0.94509
2.4	-0.56743	2.4	0.2172	2.4	0.92308
2.42	-0.56883	2.42	0.20913	2.42	0.92969
2.44	-0.5694	2.44	0.20584	2.44	0.9162
2.46	-0.56849	2.46	0.2056	2.46	0.90687
2.48	-0.56661	2.48	0.20717	2.48	0.92304
2.5	-0.56638	2.5	0.20501	2.5	0.9143
2.52	-0.57	2.52	0.21633	2.52	0.91057
2.54	-0.57231	2.54	0.20091	2.54	0.89588
2.56	-0.57138	2.56	0.18252	2.56	0.86501
2.58	-0.57114	2.58	0.18447	2.58	0.88054
2.6	-0.57503	2.6	0.1921	2.6	0.90071
2.62	-0.57494	2.62	0.20915	2.62	0.89495
2.64	-0.57317	2.64	0.21015	2.64	0.86222
2.66	-0.57377	2.66	0.20607	2.66	0.86572
2.68	-0.57516	2.68	0.20286	2.68	0.88261
2.7	-0.57366	2.7	0.2013	2.7	0.87451
2.72	-0.57481	2.72	0.19925	2.72	0.85126
2.74	-0.57513	2.74	0.1904	2.74	0.84477
2.76	-0.57492	2.76	0.18506	2.76	0.85781
2.78	-0.5752	2.78	0.18737	2.78	0.83589
2.8	-0.57391	2.8	0.18915	2.8	0.85201
2.82	-0.57561	2.82	0.18573	2.82	0.87473
2.84	-0.57773	2.84	0.18631	2.84	0.84711
2.86	-0.578	2.86	0.19024	2.86	0.84145
2.88	-0.57625	2.88	0.19033	2.88	0.83526
2.9	-0.57751	2.9	0.18547	2.9	0.83136
2.92	-0.57783	2.92	0.17977	2.92	0.83854
2.94	-0.57806	2.94	0.18473	2.94	0.83167
2.96	-0.5795	2.96	0.18401	2.96	0.82216
2.98	-0.57972	2.98	0.17623	2.98	0.81064
3	-0.58086	3	0.19246	3	0.81607
3.02	-0.5801	3.02	0.19013	3.02	0.81973
3.04	-0.58044	3.04	0.17885	3.04	0.82282
3.06	-0.58172	3.06	0.18843	3.06	0.80573
3.08	-0.58476	3.08	0.17824	3.08	0.80116
3.1	-0.58387	3.1	0.16283	3.1	0.82044
3.12	-0.58092	3.12	0.16029	3.12	0.81975
3.14	-0.5821	3.14	0.16139	3.14	0.79749
3.16	-0.58159	3.16	0.1669	3.16	0.79552
3.18	-0.5818	3.18	0.16525	3.18	0.80076
3.2	-0.58149	3.2	0.17091	3.2	0.80157
3.22	-0.58175	3.22	0.17199	3.22	0.7872
3.24	-0.58184	3.24	0.16776	3.24	0.77811
3.26	-0.58169	3.26	0.17825	3.26	0.78047
3.28	-0.58276	3.28	0.17719	3.28	0.78287
3.3	-0.58403	3.3	0.17414	3.3	0.81205
3.32	-0.58486	3.32	0.17233	3.32	0.82113
3.34	-0.58336	3.34	0.17585	3.34	0.8018
3.36	-0.58285	3.36	0.16982	3.36	0.79309
3.38	-0.5848	3.38	0.16431	3.38	0.78602
3.4	-0.58546	3.4	0.17115	3.4	0.78263
3.42	-0.58582	3.42	0.17138	3.42	0.77562
3.44	-0.58508	3.44	0.16801	3.44	0.77449
3.46	-0.58402	3.46	0.16275	3.46	0.77311
3.48	-0.58406	3.48	0.1566	3.48	0.7688
3.5	-0.58458	3.5	0.14466	3.5	0.76477
3.52	-0.58696	3.52	0.14844	3.52	0.74494
3.54	-0.58681	3.54	0.15878	3.54	0.73178
3.56	-0.58574	3.56	0.15477	3.56	0.74515
3.58	-0.58522	3.58	0.14205	3.58	0.75526
3.6	-0.587	3.6	0.14137	3.6	0.75068
3.62	-0.58802	3.62	0.14516	3.62	0.75779
3.64	-0.58665	3.64	0.13696	3.64	0.75601
3.66	-0.5868	3.66	0.14077	3.66	0.76259
3.68	-0.58692	3.68	0.14547	3.68	0.75917
3.7	-0.58718	3.7	0.13549	3.7	0.7485
3.72	-0.58683	3.72	0.13695	3.72	0.74703
3.74	-0.58597	3.74	0.14316	3.74	0.74198
3.76	-0.58553	3.76	0.13664	3.76	0.73305
3.78	-0.58675	3.78	0.13623	3.78	0.74162
3.8	-0.58771	3.8	0.13415	3.8	0.75674
3.82	-0.58758	3.82	0.12888	3.82	0.75475
3.84	-0.58722	3.84	0.12434	3.84	0.75035
3.86	-0.58824	3.86	0.12451	3.86	0.74962
3.88	-0.58808	3.88	0.13131	3.88	0.74105
3.9	-0.58599	3.9	0.1383	3.9	0.72797
3.92	-0.58607	3.92	0.12381	3.92	0.72236
3.94	-0.58627	3.94	0.10764	3.94	0.71594
3.96	-0.58694	3.96	0.12346	3.96	0.70522
3.98	-0.58755	3.98	0.13531	3.98	0.72411
4	-0.58703	4	0.12844	4	0.75116
4.02	-0.58783	4.02	0.12744	4.02	0.74785
4.04	-0.5898	4.04	0.12821	4.04	0.75188
4.06	-0.58847	4.06	0.12324	4.06	0.75409
4.08	-0.58568	4.08	0.12128	4.08	0.74644
4.1	-0.5878	4.1	0.1266	4.1	0.74974
4.12	-0.5895	4.12	0.13432	4.12	0.7387
4.14	-0.58796	4.14	0.13273	4.14	0.72369
4.16	-0.5872	4.16	0.1261	4.16	0.74196
4.18	-0.58725	4.18	0.11652	4.18	0.75004
4.2	-0.58791	4.2	0.10975	4.2	0.74856
4.22	-0.58886	4.22	0.11749	4.22	0.76877
4.24	-0.59032	4.24	0.1178	4.24	0.7585
4.26	-0.59007	4.26	0.11593	4.26	0.73893
4.28	-0.5884	4.28	0.11928	4.28	0.75225
4.3	-0.58883	4.3	0.12631	4.3	0.76842
4.32	-0.58772	4.32	0.13731	4.32	0.75611
4.34	-0.58708	4.34	0.13778	4.34	0.75357
4.36	-0.58915	4.36	0.13561	4.36	0.78077
4.38	-0.59078	4.38	0.12916	4.38	0.78299
4.4	-0.59162	4.4	0.12121	4.4	0.75115
4.42	-0.59177	4.42	0.12987	4.42	0.75517
4.44	-0.59139	4.44	0.14295	4.44	0.77898
4.46	-0.59086	4.46	0.14	4.46	0.77842
4.48	-0.58808	4.48	0.14128	4.48	0.76986
4.5	-0.58642	4.5	0.15214	4.5	0.7702
4.52	-0.58747	4.52	0.15049	4.52	0.78037
4.54	-0.5886	4.54	0.14586	4.54	0.79293
4.56	-0.58927	4.56	0.14729	4.56	0.7875
4.58	-0.58819	4.58	0.1467	4.58	0.76219
4.6	-0.58796	4.6	0.14677	4.6	0.75592
4.62	-0.58815	4.62	0.14887	4.62	0.75932
4.64	-0.58925	4.64	0.14614	4.64	0.74578
4.66	-0.59006	4.66	0.14212	4.66	0.73671
4.68	-0.58694	4.68	0.13819	4.68	0.75158
4.7	-0.58681	4.7	0.13793	4.7	0.76064
4.72	-0.58793	4.72	0.14072	4.72	0.76888
4.74	-0.58629	4.74	0.13047	4.74	0.77395
4.76	-0.58663	4.76	0.12198	4.76	0.74615
4.78	-0.58967	4.78	0.12696	4.78	0.74179
4.8	-0.5908	4.8	0.13135	4.8	0.75487
4.82	-0.58964	4.82	0.12989	4.82	0.7473
4.84	-0.58804	4.84	0.12619	4.84	0.73975
4.86	-0.58763	4.86	0.12961	4.86	0.73982
4.88	-0.5904	4.88	0.12882	4.88	0.75141
4.9	-0.5915	4.9	0.12587	4.9	0.75174
4.92	-0.59012	4.92	0.1148	4.92	0.742
4.94	-0.58986	4.94	0.10552	4.94	0.75498
4.96	-0.58996	4.96	0.11881	4.96	0.74994
4.98	-0.58836	4.98	0.11875	4.98	0.73892
5	-0.58725	5	0.11312	5	0.73888
5.02	-0.58704	5.02	0.12055	5.02	0.73935
5.04	-0.58677	5.04	0.11877	5.04	0.76158
5.06	-0.58725	5.06	0.11894	5.06	0.76115
5.08	-0.5872	5.08	0.12408	5.08	0.74025
5.1	-0.58471	5.1	0.12091	5.1	0.73533
5.12	-0.58369	5.12	0.12459	5.12	0.73978
5.14	-0.5846	5.14	0.12394	5.14	0.73847
5.16	-0.5847	5.16	0.11419	5.16	0.74727
5.18	-0.58502	5.18	0.11415	5.18	0.76686
5.2	-0.58634	5.2	0.11665	5.2	0.75243
5.22	-0.5871	5.22	0.12103	5.22	0.73396
5.24	-0.58509	5.24	0.12725	5.24	0.74769
5.26	-0.58143	5.26	0.11924	5.26	0.75274
5.28	-0.57781	5.28	0.11271	5.28	0.75921
5.3	-0.5761	5.3	0.11333	5.3	0.74328
5.32	-0.57336	5.32	0.12162	5.32	0.73197
5.34	-0.56848	5.34	0.12126	5.34	0.75526
5.36	-0.56422	5.36	0.11252	5.36	0.76026
5.38	-0.56254	5.38	0.11264	5.38	0.75411
5.4	-0.5614	5.4	0.11095	5.4	0.75479
5.42	-0.55957	5.42	0.11866	5.42	0.75808
5.44	-0.56086	5.44	0.12184	5.44	0.75012
5.46	-0.56155	5.46	0.11808	5.46	0.75165
5.48	-0.56083	5.48	0.11683	5.48	0.74195
5.5	-0.56007	5.5	0.11958	5.5	0.73986
5.52	-0.56006	5.52	0.12233	5.52	0.77184
5.54	-0.56033	5.54	0.12368	5.54	0.77095
5.56	-0.55774	5.56	0.12705	5.56	0.74791
5.58	-0.55513	5.58	0.12575	5.58	0.76539
5.6	-0.55166	5.6	0.12284	5.6	0.78872
5.62	-0.54796	5.62	0.11924	5.62	0.77879
5.64	-0.54413	5.64	0.1197	5.64	0.75791
5.66	-0.53892	5.66	0.12631	5.66	0.73571
5.68	-0.53408	5.68	0.13501	5.68	0.73323
5.7	-0.52638	5.7	0.13768	5.7	0.74077
5.72	-0.51835	5.72	0.13004	5.72	0.73972
5.74	-0.50738	5.74	0.12776	5.74	0.73428
5.76	-0.4924	5.76	0.12528	5.76	0.73115
5.78	-0.47861	5.78	0.12976	5.78	0.72126
5.8	-0.45962	5.8	0.13248	5.8	0.71192
5.82	-0.43378	5.82	0.12737	5.82	0.72402
5.84	-0.40833	5.84	0.12837	5.84	0.73422
5.86	-0.3821	5.86	0.12897	5.86	0.74489
5.88	-0.35877	5.88	0.12454	5.88	0.74578
5.9	-0.33936	5.9	0.1211	5.9	0.73558
5.92	-0.31084	5.92	0.12799	5.92	0.73594
5.94	-0.27556	5.94	0.13186	5.94	0.74118
5.96	-0.24357	5.96	0.12935	5.96	0.74783
5.98	-0.24266	5.98	0.12504	5.98	0.75161
6	-0.27189	6	0.11918	6	0.73756
6.02	-0.32027	6.02	0.12828	6.02	0.72695
6.04	-0.39022	6.04	0.14339	6.04	0.73061
6.06	-0.45846	6.06	0.13665	6.06	0.74212
6.08	-0.51125	6.08	0.13091	6.08	0.73228
6.1	-0.54488	6.1	0.12889	6.1	0.72659
6.12	-0.56122	6.12	0.1223	6.12	0.7197
6.14	-0.5698	6.14	0.12097	6.14	0.71966
6.16	-0.57331	6.16	0.11901	6.16	0.73304
6.18	-0.57579	6.18	0.11171	6.18	0.72345
6.2	-0.57847	6.2	0.11548	6.2	0.75082
6.22	-0.5773	6.22	0.11343	6.22	0.75994
6.24	-0.57672	6.24	0.1013	6.24	0.73829
6.26	-0.57765	6.26	0.10651	6.26	0.74063
6.28	-0.57643	6.28	0.12007	6.28	0.7491
6.3	-0.57584	6.3	0.13044	6.3	0.73919
6.32	-0.57726	6.32	0.13247	6.32	0.72484
6.34	-0.57717	6.34	0.13793	6.34	0.71454
6.36	-0.57693	6.36	0.13792	6.36	0.7126
6.38	-0.57741	6.38	0.12691	6.38	0.70864
6.4	-0.57752	6.4	0.12804	6.4	0.68787
6.42	-0.57857	6.42	0.12715	6.42	0.69949
6.44	-0.57984	6.44	0.12157	6.44	0.72659
6.46	-0.58059	6.46	0.12426	6.46	0.72431
6.48	-0.58062	6.48	0.1305	6.48	0.72076
6.5	-0.58115	6.5	0.1272	6.5	0.71939
6.52	-0.5827	6.52	0.12036	6.52	0.71016
6.54	-0.58479	6.54	0.12447	6.54	0.70653
6.56	-0.58458	6.56	0.12589	6.56	0.70059
6.58	-0.5846	6.58	0.12581	6.58	0.69857
6.6	-0.58601	6.6	0.12703	6.6	0.70691
6.62	-0.58509	6.62	0.13331	6.62	0.71628
6.64	-0.58435	6.64	0.13692	6.64	0.70767
6.66	-0.58803	6.66	0.12699	6.66	0.70109
6.68	-0.58834	6.68	0.11753	6.68	0.72398
6.7	-0.58588	6.7	0.11412	6.7	0.73436
6.72	-0.58702	6.72	0.11677	6.72	0.71785
6.74	-0.58805	6.74	0.12033	6.74	0.68915
6.76	-0.58669	6.76	0.11827	6.76	0.68591
6.78	-0.58794	6.78	0.11773	6.78	0.70323
6.8	-0.59035	6.8	0.11417	6.8	0.70057
6.82	-0.58897	6.82	0.11282	6.82	0.71431
6.84	-0.58785	6.84	0.12044	6.84	0.71532
6.86	-0.58721	6.86	0.12376	6.86	0.69077
6.88	-0.58727	6.88	0.11951	6.88	0.69776
6.9	-0.58727	6.9	0.1167	6.9	0.69027
6.92	-0.58423	6.92	0.11437	6.92	0.67737
6.94	-0.58533	6.94	0.11986	6.94	0.67814
6.96	-0.58936	6.96	0.12493	6.96	0.69922
6.98	-0.5888	6.98	0.11633	6.98	0.72479
7	-0.58817	7	0.11143	7	0.69448
7.02	-0.58838	7.02	0.11283	7.02	0.67715
7.04	-0.5876	7.04	0.10818	7.04	0.68671
7.06	-0.58949	7.06	0.10351	7.06	0.67906
7.08	-0.58896	7.08	0.11523	7.08	0.66891
7.1	-0.58823	7.1	0.12123	7.1	0.69216
7.12	-0.5888	7.12	0.10787	7.12	0.72209
7.14	-0.58885	7.14	0.10756	7.14	0.71529
7.16	-0.58815	7.16	0.12034	7.16	0.6973
7.18	-0.58864	7.18	0.11223	7.18	0.69558
7.2	-0.5891	7.2	0.10436	7.2	0.70153
7.22	-0.59055	7.22	0.09681	7.22	0.70389
7.24	-0.59165	7.24	0.10325	7.24	0.69
7.26	-0.5914	7.26	0.11257	7.26	0.68585
7.28	-0.59078	7.28	0.10968	7.28	0.72184
7.3	-0.59102	7.3	0.10746	7.3	0.71908
7.32	-0.59039	7.32	0.11176	7.32	0.70122
7.34	-0.58937	7.34	0.10977	7.34	0.70168
7.36	-0.58931	7.36	0.11293	7.36	0.68819
7.38	-0.59015	7.38	0.10817	7.38	0.67769
7.4	-0.59096	7.4	0.10293	7.4	0.66611
7.42	-0.59001	7.42	0.10869	7.42	0.68412
7.44	-0.59084	7.44	0.10475	7.44	0.69684
7.46	-0.58995	7.46	0.10975	7.46	0.68575
7.48	-0.5887	7.48	0.10714	7.48	0.69957
7.5	-0.58935	7.5	0.10204	7.5	0.7125
7.52	-0.59235	7.52	0.09739	7.52	0.68624
7.54	-0.59178	7.54	0.09754	7.54	0.68237
7.56	-0.58932	7.56	0.10089	7.56	0.69318
7.58	-0.5906	7.58	0.10315	7.58	0.67137
7.6	-0.59125	7.6	0.106	7.6	0.66557
7.62	-0.59087	7.62	0.10536	7.62	0.67474
7.64	-0.59069	7.64	0.10509	7.64	0.68438
7.66	-0.59098	7.66	0.10368	7.66	0.6948
7.68	-0.58984	7.68	0.10115	7.68	0.69188
7.7	-0.5909	7.7	0.09286	7.7	0.67458
7.72	-0.59077	7.72	0.10052	7.72	0.68232
7.74	-0.59051	7.74	0.10704	7.74	0.68769
7.76	-0.59278	7.76	0.10371	7.76	0.68994
7.78	-0.5916	7.78	0.10903	7.78	0.68951
7.8	-0.59157	7.8	0.10865	7.8	0.69933
7.82	-0.59271	7.82	0.10576	7.82	0.71473
7.84	-0.59308	7.84	0.1086	7.84	0.68604
7.86	-0.5911	7.86	0.10969	7.86	0.67916
7.88	-0.59159	7.88	0.1021	7.88	0.6939
7.9	-0.59238	7.9	0.09708	7.9	0.69366
7.92	-0.59332	7.92	0.09598	7.92	0.69863
7.94	-0.59409	7.94	0.09298	7.94	0.69863
7.96	-0.59246	7.96	0.09549	7.96	0.68991
7.98	-0.59171	7.98	0.10389	7.98	0.70099
8	-0.59137	8	0.10539	8	0.70199
8.02	-0.59046	8.02	0.11228	8.02	0.69727
8.04	-0.5901	8.04	0.10284	8.04	0.70195
8.06	-0.59117	8.06	0.08762	8.06	0.69003
8.08	-0.59254	8.08	0.09055	8.08	0.68492
8.1	-0.5929	8.1	0.10411	8.1	0.68062
8.12	-0.59174	8.12	0.10495	8.12	0.68121
8.14	-0.59099	8.14	0.09933	8.14	0.70045
8.16	-0.59259	8.16	0.10263	8.16	0.71357
8.18	-0.59351	8.18	0.09925	8.18	0.70125
8.2	-0.59463	8.2	0.09606	8.2	0.7026
8.22	-0.59356	8.22	0.10418	8.22	0.69904
8.24	-0.59333	8.24	0.10833	8.24	0.68688
8.26	-0.59398	8.26	0.10148	8.26	0.6985
8.28	-0.59337	8.28	0.09504	8.28	0.70248
8.3	-0.59256	8.3	0.09868	8.3	0.69144
8.32	-0.5939	8.32	0.09672	8.32	0.68353
8.34	-0.59489	8.34	0.0992	8.34	0.68487
8.36	-0.59402	8.36	0.10482	8.36	0.69308
8.38	-0.59375	8.38	0.10648	8.38	0.70286
8.4	-0.59301	8.4	0.10571	8.4	0.69813
8.42	-0.59195	8.42	0.10103	8.42	0.68466
8.44	-0.5929	8.44	0.09568	8.44	0.69634
8.46	-0.59287	8.46	0.09995	8.46	0.70304
8.48	-0.59246	8.48	0.10187	8.48	0.69028
8.5	-0.59436	8.5	0.09684	8.5	0.6848
8.52	-0.59561	8.52	0.0979	8.52	0.6805
8.54	-0.59571	8.54	0.09872	8.54	0.67932
8.56	-0.59706	8.56	0.09313	8.56	0.68929
8.58	-0.59595	8.58	0.09594	8.58	0.70228
8.6	-0.59501	8.6	0.09766	8.6	0.6988
8.62	-0.59634	8.62	0.10636	8.62	0.68696
8.64	-0.59536	8.64	0.11095	8.64	0.70029
8.66	-0.59483	8.66	0.10946	8.66	0.71328
8.68	-0.59517	8.68	0.10437	8.68	0.71453
8.7	-0.59366	8.7	0.10196	8.7	0.70294
8.72	-0.59438	8.72	0.10437	8.72	0.71326
8.74	-0.59464	8.74	0.10634	8.74	0.714
8.76	-0.59237	8.76	0.10587	8.76	0.71289
8.78	-0.59144	8.78	0.09824	8.78	0.71756
8.8	-0.59161	8.8	0.0976	8.8	0.70853
8.82	-0.59015	8.82	0.1015	8.82	0.6971
8.84	-0.5912	8.84	0.10413	8.84	0.69722
8.86	-0.59134	8.86	0.11352	8.86	0.69697
8.88	-0.59296	8.88	0.10907	8.88	0.68961
8.9	-0.59471	8.9	0.11045	8.9	0.68278
8.92	-0.59374	8.92	0.11795	8.92	0.67585
8.94	-0.59362	8.94	0.11679	8.94	0.69203
8.96	-0.59506	8.96	0.11289	8.96	0.70729
8.98	-0.59468	8.98	0.10245	8.98	0.70451
9	-0.59362	9	0.09729	9	0.7029
9.02	-0.59443	9.02	0.11211	9.02	0.68629
9.04	-0.59568	9.04	0.11057	9.04	0.69016
9.06	-0.59535	9.06	0.10312	9.06	0.71671
9.08	-0.59398	9.08	0.10751	9.08	0.70743
9.1	-0.59352	9.1	0.11422	9.1	0.69915
9.12	-0.59398	9.12	0.11229	9.12	0.70551
9.14	-0.59408	9.14	0.11549	9.14	0.7118
9.16	-0.59583	9.16	0.1126	9.16	0.71124
9.18	-0.59663	9.18	0.11168	9.18	0.70139
9.2	-0.59579	9.2	0.1109	9.2	0.69879
9.22	-0.5945	9.22	0.10101	9.22	0.69807
9.24	-0.59504	9.24	0.10274	9.24	0.68448
9.26	-0.59436	9.26	0.10703	9.26	0.70255
9.28	-0.59349	9.28	0.10753	9.28	0.71541
9.3	-0.59349	9.3	0.10838	9.3	0.68873
9.32	-0.5936	9.32	0.10417	9.32	0.67149
9.34	-0.5959	9.34	0.10682	9.34	0.69075
9.36	-0.59579	9.36	0.11509	9.36	0.70846
9.38	-0.59498	9.38	0.11621	9.38	0.70657
9.4	-0.59461	9.4	0.11341	9.4	0.69677
9.42	-0.59502	9.42	0.1136	9.42	0.70131
9.44	-0.59506	9.44	0.10889	9.44	0.70846
9.46	-0.5927	9.46	0.12006	9.46	0.70604
9.48	-0.59286	9.48	0.1197	9.48	0.69321
9.5	-0.59303	9.5	0.11718	9.5	0.70297
9.52	-0.59308	9.52	0.11648	9.52	0.70597
9.54	-0.59484	9.54	0.11217	9.54	0.713
9.56	-0.59367	9.56	0.11524	9.56	0.70109
9.58	-0.59373	9.58	0.11166	9.58	0.70947
9.6	-0.59522	9.6	0.11076	9.6	0.72899
9.62	-0.59498	9.62	0.11371	9.62	0.7136
9.64	-0.59407	9.64	0.11919	9.64	0.69407
9.66	-0.5944	9.66	0.11953	9.66	0.71112
9.68	-0.59514	9.68	0.11525	9.68	0.69723
9.7	-0.59516	9.7	0.11925	9.7	0.6783
9.72	-0.59582	9.72	0.12063	9.72	0.68318
9.74	-0.59694	9.74	0.11717	9.74	0.69572
9.76	-0.59622	9.76	0.10565	9.76	0.70647
9.78	-0.59645	9.78	0.10164	9.78	0.71523
9.8	-0.59602	9.8	0.1093	9.8	0.69499
9.82	-0.59326	9.82	0.11376	9.82	0.68531
9.84	-0.59253	9.84	0.12085	9.84	0.69594
9.86	-0.59308	9.86	0.1136	9.86	0.70382
9.88	-0.59272	9.88	0.09926	9.88	0.71026
9.9	-0.59418	9.9	0.10163	9.9	0.69036
9.92	-0.596	9.92	0.11193	9.92	0.70154
9.94	-0.59642	9.94	0.11359	9.94	0.70142
9.96	-0.59651	9.96	0.11537	9.96	0.70771
9.98	-0.59499	9.98	0.11792	9.98	0.70103
10	-0.59294	10	0.11155	10	0.70875
10.02	-0.59432	10.02	0.11935	10.02	0.70852
10.04	-0.59514	10.04	0.11352	10.04	0.70298
10.06	-0.59497	10.06	0.11571	10.06	0.72594
10.08	-0.59485	10.08	0.11954	10.08	0.71804
10.1	-0.59503	10.1	0.12406	10.1	0.70515
10.12	-0.59396	10.12	0.11491	10.12	0.72312
10.14	-0.59427	10.14	0.11601	10.14	0.71807
10.16	-0.59526	10.16	0.12104	10.16	0.6908
10.18	-0.59509	10.18	0.12292	10.18	0.71097
10.2	-0.59439	10.2	0.12291	10.2	0.71434
10.22	-0.59557	10.22	0.12209	10.22	0.71001
10.24	-0.59495	10.24	0.11945	10.24	0.71671
10.26	-0.59399	10.26	0.11977	10.26	0.72031
10.28	-0.59363	10.28	0.11512	10.28	0.7219
10.3	-0.592	10.3	0.12277	10.3	0.72155
10.32	-0.5941	10.32	0.11866	10.32	0.72297
10.34	-0.59674	10.34	0.11171	10.34	0.7127
10.36	-0.59641	10.36	0.12264	10.36	0.70306
10.38	-0.59575	10.38	0.12405	10.38	0.69418
10.4	-0.59654	10.4	0.11395	10.4	0.69739
10.42	-0.59394	10.42	0.10917	10.42	0.7026
10.44	-0.59427	10.44	0.11193	10.44	0.71995
10.46	-0.59624	10.46	0.12612	10.46	0.723
10.48	-0.59496	10.48	0.12411	10.48	0.70626
10.5	-0.59535	10.5	0.12493	10.5	0.71463
10.52	-0.59537	10.52	0.12555	10.52	0.70737
10.54	-0.59518	10.54	0.11534	10.54	0.72143
10.56	-0.59686	10.56	0.11883	10.56	0.71645
10.58	-0.59785	10.58	0.13282	10.58	0.70516
10.6	-0.59626	10.6	0.13237	10.6	0.71195
10.62	-0.59538	10.62	0.14202	10.62	0.72276
10.64	-0.59535	10.64	0.14401	10.64	0.74406
10.66	-0.59552	10.66	0.1358	10.66	0.75036
10.68	-0.59625	10.68	0.13346	10.68	0.72802
10.7	-0.5976	10.7	0.1325	10.7	0.7072
10.72	-0.59534	10.72	0.12764	10.72	0.71913
10.74	-0.59426	10.74	0.12405	10.74	0.72575
10.76	-0.5951	10.76	0.12922	10.76	0.70925
10.78	-0.59521	10.78	0.12766	10.78	0.72059
10.8	-0.59513	10.8	0.12202	10.8	0.7371
10.82	-0.59432	10.82	0.12213	10.82	0.73536
10.84	-0.59446	10.84	0.12616	10.84	0.73918
10.86	-0.59439	10.86	0.12898	10.86	0.72081
10.88	-0.59609	10.88	0.11482	10.88	0.7122
10.9	-0.59496	10.9	0.11728	10.9	0.72817
10.92	-0.59382	10.92	0.12943	10.92	0.75551
10.94	-0.59418	10.94	0.13676	10.94	0.74165
10.96	-0.59248	10.96	0.13479	10.96	0.71696
10.98	-0.59262	10.98	0.12606	10.98	0.71926
11	-0.59253	11	0.12339	11	0.72707
11.02	-0.59091	11.02	0.12678	11.02	0.72344
11.04	-0.5909	11.04	0.12154	11.04	0.7393
11.06	-0.59023	11.06	0.12886	11.06	0.75679
11.08	-0.59014	11.08	0.14276	11.08	0.7434
11.1	-0.58726	11.1	0.14374	11.1	0.74003
11.12	-0.58898	11.12	0.14104	11.12	0.73989
11.14	-0.59131	11.14	0.13715	11.14	0.7459
11.16	-0.5899	11.16	0.13865	11.16	0.76015
11.18	-0.58671	11.18	0.14063	11.18	0.73041
11.2	-0.5862	11.2	0.13051	11.2	0.74044
11.22	-0.5839	11.22	0.13682	11.22	0.73078
11.24	-0.57802	11.24	0.13392	11.24	0.7239
11.26	-0.57804	11.26	0.13749	11.26	0.72842
11.28	-0.5766	11.28	0.14211	11.28	0.7221
11.3	-0.57345	11.3	0.13634	11.3	0.72581
11.32	-0.56805	11.32	0.13199	11.32	0.71111
11.34	-0.56304	11.34	0.1421	11.34	0.7046
11.36	-0.55879	11.36	0.14249	11.36	0.70512
11.38	-0.55153	11.38	0.13363	11.38	0.72737
11.4	-0.54499	11.4	0.13796	11.4	0.74427
11.42	-0.53852	11.42	0.15017	11.42	0.73145
11.44	-0.52726	11.44	0.14816	11.44	0.73715
11.46	-0.51164	11.46	0.1472	11.46	0.74354
11.48	-0.50108	11.48	0.14645	11.48	0.73008
11.5	-0.49213	11.5	0.1566	11.5	0.72055
11.52	-0.48356	11.52	0.15764	11.52	0.73995
11.54	-0.46658	11.54	0.16548	11.54	0.75964
11.56	-0.45667	11.56	0.15834	11.56	0.74797
11.58	-0.44648	11.58	0.16391	11.58	0.74024
11.6	-0.44056	11.6	0.16478	11.6	0.73368
11.62	-0.44488	11.62	0.15834	11.62	0.73798
11.64	-0.45936	11.64	0.15103	11.64	0.7547
11.66	-0.47634	11.66	0.14299	11.66	0.7495
11.68	-0.49882	11.68	0.15246	11.68	0.74116
11.7	-0.51896	11.7	0.15888	11.7	0.72531
11.72	-0.53352	11.72	0.14915	11.72	0.7208
11.74	-0.54612	11.74	0.15175	11.74	0.76539
11.76	-0.55679	11.76	0.13927	11.76	0.75641
11.78	-0.57283	11.78	0.14831	11.78	0.74211
11.8	-0.58299	11.8	0.15266	11.8	0.75199
11.82	-0.58404	11.82	0.14392	11.82	0.77127
11.84	-0.59032	11.84	0.15094	11.84	0.76223
11.86	-0.5933	11.86	0.15742	11.86	0.74531
11.88	-0.59206	11.88	0.16034	11.88	0.74806
11.9	-0.59037	11.9	0.16793	11.9	0.74467
11.92	-0.59208	11.92	0.15845	11.92	0.74707
11.94	-0.59133	11.94	0.16574	11.94	0.76676
11.96	-0.59056	11.96	0.16024	11.96	0.75054
11.98	-0.59164	11.98	0.15354	11.98	0.76577
12	-0.59531	12	0.15874	12	0.77975
12.02	-0.59373	12.02	0.15576	12.02	0.75013
12.04	-0.592	12.04	0.15953	12.04	0.74328
12.06	-0.5938	12.06	0.16881	12.06	0.74336
12.08	-0.5956	12.08	0.16935	12.08	0.74983
12.1	-0.59419	12.1	0.16885	12.1	0.74397
12.12	-0.59072	12.12	0.16927	12.12	0.7475
12.14	-0.59087	12.14	0.16758	12.14	0.73646
12.16	-0.59177	12.16	0.16221	12.16	0.74441
12.18	-0.59245	12.18	0.16599	12.18	0.74426
12.2	-0.59392	12.2	0.16685	12.2	0.75889
12.22	-0.59319	12.22	0.16253	12.22	0.74174
12.24	-0.59338	12.24	0.16311	12.24	0.73374
12.26	-0.59549	12.26	0.16587	12.26	0.75103
12.28	-0.59503	12.28	0.16695	12.28	0.75892
12.3	-0.59457	12.3	0.17611	12.3	0.7399
12.32	-0.59587	12.32	0.17722	12.32	0.7453
12.34	-0.59395	12.34	0.16426	12.34	0.76659
12.36	-0.59294	12.36	0.17169	12.36	0.74665
12.38	-0.59575	12.38	0.16011	12.38	0.74855
12.4	-0.59335	12.4	0.16776	12.4	0.75668
12.42	-0.59277	12.42	0.18175	12.42	0.76315
12.44	-0.59209	12.44	0.17804	12.44	0.76322
12.46	-0.59179	12.46	0.16682	12.46	0.75373
12.48	-0.59124	12.48	0.16273	12.48	0.76629
12.5	-0.5932	12.5	0.17379	12.5	0.7779
12.52	-0.59723	12.52	0.17854	12.52	0.76735
12.54	-0.59776	12.54	0.18219	12.54	0.73583
12.56	-0.59564	12.56	0.18125	12.56	0.74431
12.58	-0.59216	12.58	0.17635	12.58	0.76514
12.6	-0.59097	12.6	0.18097	12.6	0.78006
12.62	-0.59272	12.62	0.18144	12.62	0.80359
12.64	-0.59525	12.64	0.17706	12.64	0.79631
12.66	-0.59411	12.66	0.17687	12.66	0.77034
12.68	-0.59238	12.68	0.17812	12.68	0.75954
12.7	-0.59201	12.7	0.17764	12.7	0.79464
12.72	-0.59327	12.72	0.18083	12.72	0.79661
12.74	-0.59258	12.74	0.18697	12.74	0.77246
12.76	-0.5928	12.76	0.18398	12.76	0.77521
12.78	-0.5946	12.78	0.17979	12.78	0.78354
12.8	-0.59495	12.8	0.1898	12.8	0.77943
12.82	-0.59475	12.82	0.20588	12.82	0.78322
12.84	-0.5936	12.84	0.21017	12.84	0.8087
12.86	-0.5909	12.86	0.20867	12.86	0.80428
12.88	-0.59415	12.88	0.19913	12.88	0.79153
12.9	-0.59417	12.9	0.18648	12.9	0.77839
12.92	-0.59509	12.92	0.20071	12.92	0.77448
12.94	-0.59278	12.94	0.20727	12.94	0.77424
12.96	-0.59056	12.96	0.20013	12.96	0.78258
12.98	-0.59303	12.98	0.19255	12.98	0.814
13	-0.5918	13	0.20663	13	0.82313
13.02	-0.59297	13.02	0.22444	13.02	0.79691
13.04	-0.59157	13.04	0.21831	13.04	0.78628
13.06	-0.59171	13.06	0.20111	13.06	0.76506
13.08	-0.59437	13.08	0.20994	13.08	0.78198
13.1	-0.59423	13.1	0.21268	13.1	0.8026
13.12	-0.59481	13.12	0.21091	13.12	0.79614
13.14	-0.5939	13.14	0.20246	13.14	0.79905
13.16	-0.59375	13.16	0.20762	13.16	0.79372
13.18	-0.59158	13.18	0.21025	13.18	0.79996
13.2	-0.59062	13.2	0.21939	13.2	0.7985
13.22	-0.59437	13.22	0.22577	13.22	0.81438
13.24	-0.59328	13.24	0.22004	13.24	0.80665
13.26	-0.59249	13.26	0.22722	13.26	0.8232
13.28	-0.59267	13.28	0.23198	13.28	0.81974
13.3	-0.59216	13.3	0.2236	13.3	0.80814
13.32	-0.59186	13.32	0.22073	13.32	0.81961
13.34	-0.59349	13.34	0.22405	13.34	0.81089
13.36	-0.59287	13.36	0.21821	13.36	0.79966
13.38	-0.59458	13.38	0.21675	13.38	0.80824
13.4	-0.59252	13.4	0.22486	13.4	0.78892
13.42	-0.59469	13.42	0.21956	13.42	0.78205
13.44	-0.59445	13.44	0.21867	13.44	0.8005
13.46	-0.5919	13.46	0.22229	13.46	0.81677
13.48	-0.59292	13.48	0.24023	13.48	0.78979
13.5	-0.59105	13.5	0.25156	13.5	0.81425
13.52	-0.59206	13.52	0.23068	13.52	0.82436
13.54	-0.59397	13.54	0.23323	13.54	0.81158
13.56	-0.59445	13.56	0.22805	13.56	0.82273
13.58	-0.59421	13.58	0.24705	13.58	0.82237
13.6	-0.59194	13.6	0.24561	13.6	0.81292
13.62	-0.59385	13.62	0.23245	13.62	0.81788
13.64	-0.59253	13.64	0.24835	13.64	0.81408
13.66	-0.59012	13.66	0.24901	13.66	0.82526
13.68	-0.58914	13.68	0.23665	13.68	0.85809
13.7	-0.59238	13.7	0.25065	13.7	0.84004
13.72	-0.58849	13.72	0.24709	13.72	0.83727
13.74	-0.59149	13.74	0.24924	13.74	0.82515
13.76	-0.59179	13.76	0.25785	13.76	0.85209
13.78	-0.59096	13.78	0.25139	13.78	0.82142
13.8	-0.59286	13.8	0.24505	13.8	0.82244
13.82	-0.59165	13.82	0.24446	13.82	0.83314
13.84	-0.59357	13.84	0.26855	13.84	0.844
13.86	-0.59327	13.86	0.28179	13.86	0.82703
13.88	-0.59634	13.88	0.27227	13.88	0.83001
13.9	-0.59426	13.9	0.27382	13.9	0.81555
13.92	-0.59255	13.92	0.26377	13.92	0.83094
13.94	-0.59361	13.94	0.27366	13.94	0.8404
13.96	-0.59067	13.96	0.25562	13.96	0.861
13.98	-0.59018	13.98	0.2439	13.98	0.83955
14	-0.59195	14	0.25105	14	0.83779
14.02	-0.594	14.02	0.25336	14.02	0.84231
14.04	-0.59223	14.04	0.26237	14.04	0.8167
14.06	-0.59	14.06	0.27403	14.06	0.83153
14.08	-0.59113	14.08	0.28331	14.08	0.86845
14.1	-0.59251	14.1	0.27148	14.1	0.83727
14.12	-0.59008	14.12	0.28828	14.12	0.82616
14.14	-0.59129	14.14	0.2781	14.14	0.82442
14.16	-0.59371	14.16	0.27347	14.16	0.83308
14.18	-0.5923	14.18	0.28356	14.18	0.84578
14.2	-0.59081	14.2	0.28636	14.2	0.83305
14.22	-0.59138	14.22	0.29625	14.22	0.84203
14.24	-0.59294	14.24	0.28491	14.24	0.81433
14.26	-0.5905	14.26	0.28904	14.26	0.8334
14.28	-0.58793	14.28	0.29567	14.28	0.859
14.3	-0.59019	14.3	0.31134	14.3	0.85683
14.32	-0.58958	14.32	0.30526	14.32	0.84705
14.34	-0.59107	14.34	0.29038	14.34	0.84431
14.36	-0.59059	14.36	0.27892	14.36	0.86361
14.38	-0.59008	14.38	0.29845	14.38	0.86706
14.4	-0.58693	14.4	0.32484	14.4	0.84796
14.42	-0.58547	14.42	0.31355	14.42	0.82816
14.44	-0.58215	14.44	0.31254	14.44	0.84325
14.46	-0.58129	14.46	0.32098	14.46	0.84935
14.48	-0.57944	14.48	0.32749	14.48	0.86073
14.5	-0.57576	14.5	0.32744	14.5	0.86783
14.52	-0.57255	14.52	0.33514	14.52	0.83783
14.54	-0.56848	14.54	0.31953	14.54	0.85249
14.56	-0.56584	14.56	0.3377	14.56	0.86808
14.58	-0.559	14.58	0.34568	14.58	0.87048
14.6	-0.55812	14.6	0.33442	14.6	0.87923
14.62	-0.55511	14.62	0.33092	14.62	0.87657
14.64	-0.54955	14.64	0.34037	14.64	0.83156
14.66	-0.54828	14.66	0.35133	14.66	0.83804
14.68	-0.53828	14.68	0.36946	14.68	0.86953
14.7	-0.53742	14.7	0.3669	14.7	0.85322
14.72	-0.52643	14.72	0.35733	14.72	0.84715
14.74	-0.52321	14.74	0.35287	14.74	0.85798
14.76	-0.51324	14.76	0.35396	14.76	0.86616
14.78	-0.50424	14.78	0.37137	14.78	0.87487
14.8	-0.4917	14.8	0.36324	14.8	0.87398
14.82	-0.4716	14.82	0.37766	14.82	0.85669
14.84	-0.45671	14.84	0.37558	14.84	0.90046
14.86	-0.43136	14.86	0.38355	14.86	0.89504
14.88	-0.40676	14.88	0.37708	14.88	0.86522
14.9	-0.38777	14.9	0.36758	14.9	0.8604
14.92	-0.35608	14.92	0.39367	14.92	0.84512
14.94	-0.32543	14.94	0.37404	14.94	0.86946
14.96	-0.28905	14.96	0.40516	14.96	0.89907
14.98	-0.25614	14.98	0.39915	14.98	0.87856
15	-0.2138	15	0.41264	15	0.88195
15.02	-0.166	15.02	0.39792	15.02	0.88264
15.04	-0.12491	15.04	0.41402	15.04	0.89411
15.06	-0.08819	15.06	0.41225	15.06	0.91112
15.08	-0.07144	15.08	0.42402	15.08	0.88373
15.1	-0.0513	15.1	0.39869	15.1	0.88319
15.12	-0.03746	15.12	0.4057	15.12	0.88683
15.14	-0.03575	15.14	0.39618	15.14	0.89355
15.16	-0.06873	15.16	0.42333	15.16	0.87551
15.18	-0.09804	15.18	0.42252	15.18	0.895
15.2	-0.1466	15.2	0.42306	15.2	0.89602
15.22	-0.20734	15.22	0.43607	15.22	0.92061
15.24	-0.25563	15.24	0.42071	15.24	0.89788
15.26	-0.3037	15.26	0.43056	15.26	0.88069
15.28	-0.36165	15.28	0.44428	15.28	0.8962
15.3	-0.41864	15.3	0.4254	15.3	0.9087
15.32	-0.46187	15.32	0.43978	15.32	0.91461
15.34	-0.50004	15.34	0.43121	15.34	0.90997
15.36	-0.52594	15.36	0.44177	15.36	0.91768
15.38	-0.54076	15.38	0.45954	15.38	0.92076
15.4	-0.5483	15.4	0.45435	15.4	0.88155
15.42	-0.55541	15.42	0.42421	15.42	0.882
15.44	-0.55843	15.44	0.42973	15.44	0.91602
15.46	-0.5546	15.46	0.42055	15.46	0.92791
15.48	-0.56232	15.48	0.4459	15.48	0.91784
15.5	-0.56158	15.5	0.45347	15.5	0.88741
15.52	-0.55967	15.52	0.43455	15.52	0.91356
15.54	-0.55486	15.54	0.45257	15.54	0.92591
15.56	-0.55259	15.56	0.46125	15.56	0.93669
15.58	-0.55139	15.58	0.45184	15.58	0.92509
15.6	-0.54763	15.6	0.45352	15.6	0.92122
15.62	-0.53877	15.62	0.45351	15.62	0.91307
15.64	-0.53537	15.64	0.43702	15.64	0.89578
15.66	-0.5247	15.66	0.44315	15.66	0.89896
15.68	-0.51759	15.68	0.44487	15.68	0.91059
15.7	-0.50066	15.7	0.45441	15.7	0.92565
15.72	-0.48628	15.72	0.46128	15.72	0.92127
15.74	-0.4676	15.74	0.4615	15.74	0.93835
15.76	-0.44794	15.76	0.45477	15.76	0.91604
15.78	-0.43506	15.78	0.46396	15.78	0.91338
15.8	-0.42011	15.8	0.46056	15.8	0.93437
15.82	-0.4017	15.82	0.46459	15.82	0.91215
15.84	-0.37571	15.84	0.4712	15.84	0.94222
15.86	-0.35099	15.86	0.46159	15.86	0.96858
15.88	-0.3313	15.88	0.48137	15.88	0.98192
15.9	-0.30034	15.9	0.4412	15.9	0.98627
15.92	-0.28702	15.92	0.45048	15.92	0.91799
15.94	-0.26803	15.94	0.44147	15.94	0.92639
15.96	-0.25216	15.96	0.44876	15.96	0.89296
15.98	-0.22858	15.98	0.43431	15.98	0.89128
16	-0.21497	16	0.4597	16	0.91023
16.02	-0.20724	16.02	0.44344	16.02	0.95361
16.04	-0.19434	16.04	0.45532	16.04	0.95149
16.06	-0.17477	16.06	0.45099	16.06	0.96025
16.08	-0.16898	16.08	0.44149	16.08	0.97797
16.1	-0.14017	16.1	0.42866	16.1	0.95146
16.12	-0.114	16.12	0.43141	16.12	0.94032
16.14	-0.09334	16.14	0.44935	16.14	0.93326
16.16	-0.05543	16.16	0.4207	16.16	0.94235
16.18	-0.01424	16.18	0.44274	16.18	0.97298
16.2	0.06505	16.2	0.43124	16.2	0.9394
16.22	0.14728	16.22	0.42413	16.22	0.93516
16.24	0.20084	16.24	0.43534	16.24	0.92907
16.26	0.25709	16.26	0.43864	16.26	0.93338
16.28	0.30248	16.28	0.42611	16.28	0.93395
16.3	0.3377	16.3	0.42927	16.3	0.92796
16.32	0.3852	16.32	0.43116	16.32	0.96306
16.34	0.4	16.34	0.45231	16.34	0.92345
16.36	0.38928	16.36	0.43804	16.36	0.92599
16.38	0.35017	16.38	0.44473	16.38	0.92524
16.4	0.29651	16.4	0.42175	16.4	0.91661
16.42	0.20928	16.42	0.4336	16.42	0.94242
16.44	0.14076	16.44	0.42874	16.44	0.95427
16.46	0.06025	16.46	0.44682	16.46	0.97229
16.48	-0.02858	16.48	0.43891	16.48	0.98781
16.5	-0.13601	16.5	0.42804	16.5	1.00073
16.52	-0.23415	16.52	0.45106	16.52	0.96542
16.54	-0.32911	16.54	0.45933	16.54	0.98885
16.56	-0.40531	16.56	0.4523	16.56	0.95444
16.58	-0.45696	16.58	0.44213	16.58	0.96958
16.6	-0.48899	16.6	0.45923	16.6	0.96024
16.62	-0.51656	16.62	0.45478	16.62	0.99669
16.64	-0.53496	16.64	0.43531	16.64	1.02454
16.66	-0.53522	16.66	0.43674	16.66	1.00386
16.68	-0.53874	16.68	0.43676	16.68	1.00994
16.7	-0.54089	16.7	0.45229	16.7	1.02011
16.72	-0.54554	16.72	0.45485	16.72	1.02393
16.74	-0.54416	16.74	0.45987	16.74	1.00874
16.76	-0.54435	16.76	0.46324	16.76	1.00877
16.78	-0.5487	16.78	0.46583	16.78	1.02976
16.8	-0.54274	16.8	0.45957	16.8	1.00847
16.82	-0.54502	16.82	0.47576	16.82	1.01705
16.84	-0.54702	16.84	0.47151	16.84	0.99861
16.86	-0.54113	16.86	0.47543	16.86	1.00424
16.88	-0.53866	16.88	0.49502	16.88	1.00567
16.9	-0.5375	16.9	0.47078	16.9	1.00746
16.92	-0.5327	16.92	0.48938	16.92	1.01729
16.94	-0.53073	16.94	0.50087	16.94	0.96931
16.96	-0.52499	16.96	0.48657	16.96	0.97378
16.98	-0.51964	16.98	0.46913	16.98	1.00367
17	-0.50833	17	0.47028	17	1.00247
17.02	-0.50157	17.02	0.47214	17.02	1.00832
17.04	-0.48915	17.04	0.47599	17.04	0.99847
17.06	-0.48101	17.06	0.48309	17.06	1.01935
17.08	-0.47181	17.08	0.44873	17.08	0.99957
17.1	-0.46345	17.1	0.43476	17.1	0.98286
17.12	-0.45269	17.12	0.42759	17.12	0.99481
17.14	-0.4348	17.14	0.42523	17.14	0.98162
17.16	-0.42151	17.16	0.42612	17.16	0.98846
17.18	-0.41103	17.18	0.42641	17.18	0.95631
17.2	-0.39933	17.2	0.43025	17.2	0.97414
17.22	-0.38989	17.22	0.42474	17.22	0.94515
17.24	-0.394	17.24	0.41132	17.24	0.9537
17.26	-0.41	17.26	0.40974	17.26	0.97653
17.28	-0.42246	17.28	0.41499	17.28	0.97272
17.3	-0.43566	17.3	0.40194	17.3	0.94388
17.32	-0.45791	17.32	0.39808	17.32	0.98824
17.34	-0.47397	17.34	0.41751	17.34	0.99064
17.36	-0.48987	17.36	0.40884	17.36	0.9415
17.38	-0.50897	17.38	0.41448	17.38	0.93861
17.4	-0.52298	17.4	0.41188	17.4	0.98103
17.42	-0.53669	17.42	0.39442	17.42	0.96101
17.44	-0.54914	17.44	0.4153	17.44	0.95814
17.46	-0.56338	17.46	0.39816	17.46	0.9535
17.48	-0.56912	17.48	0.41025	17.48	0.94875
17.5	-0.56931	17.5	0.39344	17.5	0.95479
17.52	-0.57828	17.52	0.37317	17.52	0.95251
17.54	-0.57565	17.54	0.38485	17.54	0.95474
17.56	-0.57482	17.56	0.40316	17.56	0.96492
17.58	-0.5732	17.58	0.40093	17.58	0.94864
17.6	-0.57812	17.6	0.38123	17.6	0.93223
17.62	-0.57912	17.62	0.37427	17.62	0.93995
17.64	-0.57538	17.64	0.38953	17.64	0.98337
17.66	-0.57489	17.66	0.38229	17.66	0.96618
17.68	-0.57941	17.68	0.384	17.68	0.96128
17.7	-0.57737	17.7	0.37062	17.7	0.95248
17.72	-0.57791	17.72	0.36659	17.72	0.94855
17.74	-0.57844	17.74	0.3869	17.74	0.97166
17.76	-0.5777	17.76	0.40527	17.76	0.92225
17.78	-0.57458	17.78	0.37091	17.78	0.9307
17.8	-0.57633	17.8	0.37872	17.8	0.934
17.82	-0.58081	17.82	0.39682	17.82	0.9915
17.84	-0.57979	17.84	0.41423	17.84	0.97361
17.86	-0.58031	17.86	0.39373	17.86	0.96303
17.88	-0.58221	17.88	0.40703	17.88	0.95922
17.9	-0.57897	17.9	0.39746	17.9	0.99999
17.92	-0.57673	17.92	0.40413	17.92	0.94085
17.94	-0.57856	17.94	0.40524	17.94	0.98363
17.96	-0.58164	17.96	0.39425	17.96	0.98162
17.98	-0.58425	17.98	0.42354	17.98	0.95345
18	-0.58195	18	0.40896	18	0.94781
18.02	-0.57747	18.02	0.3861	18.02	0.96446
18.04	-0.57941	18.04	0.4228	18.04	0.96771
18.06	-0.58319	18.06	0.40815	18.06	0.95064
18.08	-0.58115	18.08	0.41912	18.08	0.94347
18.1	-0.57944	18.1	0.3824	18.1	0.96162
18.12	-0.58344	18.12	0.4122	18.12	0.96587
18.14	-0.57972	18.14	0.40212	18.14	0.9732
18.16	-0.58026	18.16	0.38979	18.16	0.93998
18.18	-0.57934	18.18	0.37745	18.18	0.95133
18.2	-0.58456	18.2	0.39639	18.2	0.96782
18.22	-0.5789	18.22	0.37917	18.22	0.96131
18.24	-0.5778	18.24	0.36649	18.24	0.9588
18.26	-0.57964	18.26	0.38575	18.26	0.93237
18.28	-0.57968	18.28	0.36586	18.28	0.94598
18.3	-0.58105	18.3	0.37208	18.3	0.93344
18.32	-0.57889	18.32	0.3684	18.32	0.92896
18.34	-0.57969	18.34	0.36282	18.34	0.91808
18.36	-0.57737	18.36	0.35514	18.36	0.95428
18.38	-0.57455	18.38	0.36154	18.38	0.96153
18.4	-0.57675	18.4	0.37027	18.4	0.91656
18.42	-0.57259	18.42	0.35261	18.42	0.97766
18.44	-0.57312	18.44	0.34126	18.44	0.9788
18.46	-0.57131	18.46	0.35056	18.46	0.94142
18.48	-0.57183	18.48	0.35364	18.48	0.9243
18.5	-0.56967	18.5	0.37015	18.5	0.90064
18.52	-0.56821	18.52	0.35074	18.52	0.96426
18.54	-0.56581	18.54	0.34717	18.54	0.94401
18.56	-0.56408	18.56	0.364	18.56	0.9256
18.58	-0.5636	18.58	0.35596	18.58	0.9027
18.6	-0.56599	18.6	0.34991	18.6	0.92868
18.62	-0.56104	18.62	0.35181	18.62	0.94397
18.64	-0.56115	18.64	0.34207	18.64	0.93842
18.66	-0.56432	18.66	0.34513	18.66	0.94179
18.68	-0.56982	18.68	0.35908	18.68	0.94286
18.7	-0.57076	18.7	0.347	18.7	0.94453
18.72	-0.57288	18.72	0.35282	18.72	0.92279
18.74	-0.57488	18.74	0.34125	18.74	0.94417
18.76	-0.57509	18.76	0.33737	18.76	0.94176
18.78	-0.57569	18.78	0.34911	18.78	0.95677
18.8	-0.58305	18.8	0.36049	18.8	0.97842
18.82	-0.58141	18.82	0.35217	18.82	0.93175
18.84	-0.58228	18.84	0.3505	18.84	0.97977
18.86	-0.58352	18.86	0.33075	18.86	0.93637
18.88	-0.58427	18.88	0.34471	18.88	0.94985
18.9	-0.58679	18.9	0.35486	18.9	0.95121
18.92	-0.58851	18.92	0.3517	18.92	0.94587
18.94	-0.58574	18.94	0.34296	18.94	0.941
18.96	-0.58644	18.96	0.33172	18.96	0.94306
18.98	-0.5895	18.98	0.34373	18.98	0.93556
19	-0.5869	19	0.33374	19	0.93512
19.02	-0.58377	19.02	0.3563	19.02	0.91477
19.04	-0.58704	19.04	0.34203	19.04	0.94027
19.06	-0.58778	19.06	0.3495	19.06	0.9305
19.08	-0.58485	19.08	0.34125	19.08	0.93658
19.1	-0.58478	19.1	0.37257	19.1	0.93959
19.12	-0.58714	19.12	0.3503	19.12	0.93388
19.14	-0.58597	19.14	0.34762	19.14	0.95227
19.16	-0.58479	19.16	0.34108	19.16	0.93319
19.18	-0.58553	19.18	0.33256	19.18	0.93865
19.2	-0.58814	19.2	0.35015	19.2	0.91617
19.22	-0.5857	19.22	0.35152	19.22	0.9714
19.24	-0.58536	19.24	0.34503	19.24	0.92498
19.26	-0.58288	19.26	0.34362	19.26	0.94696
19.28	-0.58827	19.28	0.34907	19.28	0.96288
19.3	-0.59054	19.3	0.34288	19.3	0.95852
19.32	-0.5869	19.32	0.34054	19.32	0.9557
19.34	-0.58733	19.34	0.34203	19.34	0.95104
19.36	-0.58777	19.36	0.35971	19.36	0.97973
19.38	-0.58618	19.38	0.35342	19.38	0.9728
19.4	-0.5848	19.4	0.34955	19.4	0.94951
19.42	-0.58584	19.42	0.36189	19.42	0.92437
19.44	-0.5865	19.44	0.34799	19.44	0.9559
19.46	-0.58767	19.46	0.34043	19.46	0.95371
19.48	-0.58886	19.48	0.33876	19.48	0.94247
19.5	-0.58781	19.5	0.34836	19.5	0.9614
19.52	-0.58703	19.52	0.34916	19.52	0.96326
19.54	-0.58559	19.54	0.32441	19.54	0.94548
19.56	-0.58804	19.56	0.31083	19.56	0.97313
19.58	-0.5905	19.58	0.33233	19.58	0.93094
19.6	-0.58779	19.6	0.35088	19.6	0.92901
19.62	-0.5895	19.62	0.3437	19.62	0.97246
19.64	-0.58831	19.64	0.34379	19.64	0.96025
19.66	-0.58991	19.66	0.34581	19.66	0.95469
19.68	-0.59142	19.68	0.32339	19.68	0.94284
19.7	-0.59047	19.7	0.32043	19.7	0.94897
19.72	-0.58643	19.72	0.35754	19.72	0.92518
19.74	-0.58933	19.74	0.33596	19.74	0.96551
19.76	-0.58969	19.76	0.36148	19.76	0.92759
19.78	-0.59116	19.78	0.33991	19.78	0.9621
19.8	-0.58852	19.8	0.35676	19.8	0.95868
19.82	-0.59024	19.82	0.35483	19.82	0.96021
19.84	-0.58885	19.84	0.33419	19.84	0.95254
19.86	-0.59094	19.86	0.35032	19.86	0.95754
19.88	-0.5876	19.88	0.36032	19.88	0.94887
19.9	-0.5912	19.9	0.34448	19.9	0.9496
19.92	-0.58946	19.92	0.33252	19.92	0.94355
19.94	-0.59082	19.94	0.3394	19.94	0.94555
19.96	-0.59089	19.96	0.35319	19.96	0.95775
19.98	-0.58947	19.98	0.33265	19.98	0.95856
20	-0.59122	20	0.32894	20	0.9989
20.02	-0.59051	20.02	0.33552	20.02	0.96417
20.04	-0.59157	20.04	0.37185	20.04	0.9747
20.06	-0.59253	20.06	0.34228	20.06	0.97707
20.08	-0.59333	20.08	0.3426	20.08	0.9628
20.1	-0.59124	20.1	0.36254	20.1	1.00064
20.12	-0.59154	20.12	0.36789	20.12	1.01234
20.14	-0.59016	20.14	0.35166	20.14	0.97275
20.16	-0.58913	20.16	0.33897	20.16	0.96368
20.18	-0.59049	20.18	0.35686	20.18	0.94109
20.2	-0.59006	20.2	0.36203	20.2	0.96152
20.22	-0.58923	20.22	0.35559	20.22	0.97982
20.24	-0.58989	20.24	0.34235	20.24	0.96391
20.26	-0.59284	20.26	0.34932	20.26	0.9578
20.28	-0.59315	20.28	0.34489	20.28	0.96392
20.3	-0.59314	20.3	0.31882	20.3	0.95785
20.32	-0.5922	20.32	0.35179	20.32	0.97209
20.34	-0.59347	20.34	0.34411	20.34	0.98774
20.36	-0.59305	20.36	0.35431	20.36	0.94651
20.38	-0.59324	20.38	0.35401	20.38	1.00747
20.4	-0.59018	20.4	0.36349	20.4	0.98534
20.42	-0.59029	20.42	0.35529	20.42	0.98873
20.44	-0.59262	20.44	0.32747	20.44	0.94005
20.46	-0.59155	20.46	0.35043	20.46	0.97907
20.48	-0.58795	20.48	0.35538	20.48	0.96132
20.5	-0.59124	20.5	0.3575	20.5	0.97821
20.52	-0.58922	20.52	0.35113	20.52	0.96843
20.54	-0.59102	20.54	0.34618	20.54	0.97287
20.56	-0.59124	20.56	0.37655	20.56	0.94979
20.58	-0.59368	20.58	0.35967	20.58	0.93289
20.6	-0.59315	20.6	0.34728	20.6	0.99134
20.62	-0.59199	20.62	0.37014	20.62	0.96498
20.64	-0.59304	20.64	0.35651	20.64	0.95424
20.66	-0.59283	20.66	0.35855	20.66	0.9648
20.68	-0.59083	20.68	0.35118	20.68	0.98166
20.7	-0.59324	20.7	0.36835	20.7	0.91112
20.72	-0.59094	20.72	0.36461	20.72	0.99178
20.74	-0.59313	20.74	0.36984	20.74	1.00391
20.76	-0.59294	20.76	0.35341	20.76	0.98198
20.78	-0.59294	20.78	0.35325	20.78	0.95711
20.8	-0.59357	20.8	0.35745	20.8	0.98941
20.82	-0.59316	20.82	0.35225	20.82	0.95285
20.84	-0.59284	20.84	0.37316	20.84	1.00248
20.86	-0.59399	20.86	0.36435	20.86	0.99258
20.88	-0.58991	20.88	0.35725	20.88	0.94332
20.9	-0.58954	20.9	0.34738	20.9	0.97856
20.92	-0.59487	20.92	0.34933	20.92	0.97384
20.94	-0.59339	20.94	0.38174	20.94	0.97726
20.96	-0.59671	20.96	0.3788	20.96	0.92835
20.98	-0.59436	20.98	0.34536	20.98	0.95808
21	-0.5938	21	0.35761	21	0.9403
21.02	-0.59191	21.02	0.35786	21.02	0.95392
21.04	-0.5924	21.04	0.36895	21.04	0.9664
21.06	-0.59522	21.06	0.35254	21.06	0.94573
21.08	-0.59632	21.08	0.37297	21.08	0.97489
21.1	-0.59426	21.1	0.37447	21.1	0.98946
21.12	-0.59328	21.12	0.35997	21.12	0.98717
21.14	-0.59502	21.14	0.37448	21.14	0.96452
21.16	-0.5932	21.16	0.37346	21.16	0.9553
21.18	-0.59388	21.18	0.37239	21.18	1.00191
21.2	-0.59276	21.2	0.36237	21.2	0.97799
21.22	-0.59324	21.22	0.36899	21.22	0.94701
21.24	-0.59222	21.24	0.36677	21.24	0.97387
21.26	-0.59302	21.26	0.37186	21.26	0.99108
21.28	-0.5916	21.28	0.3672	21.28	0.9786
21.3	-0.593	21.3	0.35641	21.3	0.99202
21.32	-0.59408	21.32	0.37359	21.32	0.99244
21.34	-0.59411	21.34	0.36728	21.34	0.98813
21.36	-0.59462	21.36	0.37151	21.36	1.01383
21.38	-0.5933	21.38	0.3655	21.38	0.99833
21.4	-0.59161	21.4	0.37487	21.4	0.96596
21.42	-0.59033	21.42	0.35879	21.42	1.00611
21.44	-0.59449	21.44	0.37187	21.44	1.02817
21.46	-0.5931	21.46	0.36417	21.46	1.00575
21.48	-0.59192	21.48	0.37922	21.48	1.01004
21.5	-0.59443	21.5	0.37469	21.5	0.96484
21.52	-0.59433	21.52	0.37551	21.52	0.97336
21.54	-0.59422	21.54	0.37861	21.54	0.99856
21.56	-0.59432	21.56	0.36514	21.56	0.98589
21.58	-0.5933	21.58	0.39006	21.58	1.01009
21.6	-0.59397	21.6	0.37347	21.6	0.99577
21.62	-0.59278	21.62	0.39816	21.62	0.99852
21.64	-0.59425	21.64	0.38774	21.64	0.98163
21.66	-0.5928	21.66	0.37165	21.66	0.97407
21.68	-0.59303	21.68	0.3899	21.68	1.01629
21.7	-0.59376	21.7	0.38874	21.7	1.03354
21.72	-0.59004	21.72	0.3954	21.72	1.01982
21.74	-0.59381	21.74	0.38594	21.74	1.03695
21.76	-0.59431	21.76	0.36927	21.76	1.0022
21.78	-0.59209	21.78	0.3887	21.78	1.0013
21.8	-0.58945	21.8	0.39948	21.8	0.99965
21.82	-0.58922	21.82	0.40468	21.82	1.04609
21.84	-0.58811	21.84	0.40795	21.84	1.02313
21.86	-0.59098	21.86	0.4061	21.86	1.0446
21.88	-0.58811	21.88	0.40129	21.88	1.01882
21.9	-0.58935	21.9	0.40338	21.9	1.02494
21.92	-0.58661	21.92	0.38742	21.92	1.01272
21.94	-0.58746	21.94	0.41064	21.94	0.99181
21.96	-0.58521	21.96	0.40364	21.96	1.00581
21.98	-0.58588	21.98	0.38343	21.98	0.98819
22	-0.58261	22	0.38796	22	0.98123
22.02	-0.58552	22.02	0.39764	22.02	1.00438
22.04	-0.5814	22.04	0.40254	22.04	1.03262
22.06	-0.58494	22.06	0.39814	22.06	0.9999
22.08	-0.58028	22.08	0.41217	22.08	1.00615
22.1	-0.57787	22.1	0.40209	22.1	1.06189
22.12	-0.57984	22.12	0.41003	22.12	1.03363
22.14	-0.57558	22.14	0.41558	22.14	1.03326
22.16	-0.56762	22.16	0.41723	22.16	1.05256
22.18	-0.5695	22.18	0.42694	22.18	1.01464
22.2	-0.56558	22.2	0.4067	22.2	1.03201
22.22	-0.56023	22.22	0.41356	22.22	1.04003
22.24	-0.55283	22.24	0.41744	22.24	1.00305
22.26	-0.55323	22.26	0.43222	22.26	1.06362
22.28	-0.54992	22.28	0.42267	22.28	1.04149
22.3	-0.54512	22.3	0.413	22.3	1.04955
22.32	-0.54033	22.32	0.41137	22.32	1.03866
22.34	-0.53911	22.34	0.40273	22.34	1.06184
22.36	-0.53084	22.36	0.42713	22.36	1.05037
22.38	-0.52795	22.38	0.42603	22.38	1.04276
22.4	-0.52462	22.4	0.42186	22.4	1.0373
22.42	-0.52112	22.42	0.42551	22.42	1.06087
22.44	-0.52206	22.44	0.43073	22.44	1.07098
22.46	-0.5188	22.46	0.4203	22.46	1.05925
22.48	-0.52188	22.48	0.43746	22.48	1.04757
22.5	-0.53031	22.5	0.41893	22.5	1.04507
22.52	-0.52694	22.52	0.42713	22.52	1.05151
22.54	-0.53182	22.54	0.44363	22.54	1.06027
22.56	-0.5399	22.56	0.42826	22.56	1.07901
22.58	-0.54318	22.58	0.4383	22.58	1.03704
22.6	-0.54546	22.6	0.44578	22.6	0.99402
22.62	-0.54446	22.62	0.44666	22.62	1.07339
22.64	-0.53918	22.64	0.45679	22.64	1.08625
22.66	-0.54068	22.66	0.44758	22.66	1.04504
22.68	-0.53402	22.68	0.45189	22.68	1.06915
22.7	-0.53478	22.7	0.45788	22.7	1.03243
22.72	-0.5311	22.72	0.45318	22.72	1.07378
22.74	-0.52229	22.74	0.47573	22.74	1.04932
22.76	-0.52258	22.76	0.49469	22.76	1.08092
22.78	-0.51247	22.78	0.48588	22.78	1.0377
22.8	-0.50773	22.8	0.4778	22.8	1.08947
22.82	-0.5066	22.82	0.47907	22.82	1.06551
22.84	-0.50022	22.84	0.48733	22.84	1.06678
22.86	-0.49835	22.86	0.45971	22.86	1.05258
22.88	-0.48758	22.88	0.47501	22.88	1.07385
22.9	-0.47938	22.9	0.47259	22.9	1.08093
22.92	-0.49095	22.92	0.46638	22.92	1.08707
22.94	-0.48889	22.94	0.48349	22.94	1.05045
22.96	-0.49309	22.96	0.49555	22.96	1.05156
22.98	-0.49924	22.98	0.48825	22.98	1.07464
23	-0.50705	23	0.49349	23	1.08986
23.02	-0.51059	23.02	0.49027	23.02	1.08072
23.04	-0.51482	23.04	0.48155	23.04	1.05226
23.06	-0.52264	23.06	0.48419	23.06	1.04777
23.08	-0.524	23.08	0.49991	23.08	1.11028
23.1	-0.52771	23.1	0.49452	23.1	1.13466
23.12	-0.53433	23.12	0.50206	23.12	1.10207
23.14	-0.54095	23.14	0.51062	23.14	1.10953
23.16	-0.53758	23.16	0.50764	23.16	1.12839
23.18	-0.5357	23.18	0.51804	23.18	1.11913
23.2	-0.53554	23.2	0.50716	23.2	1.09869
23.22	-0.53516	23.22	0.5023	23.22	1.09813
23.24	-0.53817	23.24	0.52096	23.24	1.10549
23.26	-0.54195	23.26	0.5279	23.26	1.12386
23.28	-0.54234	23.28	0.53352	23.28	1.13147
23.3	-0.54919	23.3	0.53982	23.3	1.15521
23.32	-0.55171	23.32	0.54618	23.32	1.14678
23.34	-0.55694	23.34	0.52504	23.34	1.11685
23.36	-0.56428	23.36	0.55182	23.36	1.12138
23.38	-0.5668	23.38	0.52315	23.38	1.11678
23.4	-0.56947	23.4	0.53817	23.4	1.09946
23.42	-0.57677	23.42	0.55939	23.42	1.1703
23.44	-0.57867	23.44	0.57526	23.44	1.12624
23.46	-0.58211	23.46	0.55114	23.46	1.13864
23.48	-0.5829	23.48	0.5454	23.48	1.15128
23.5	-0.58455	23.5	0.55325	23.5	1.08074
23.52	-0.5824	23.52	0.55586	23.52	1.13866
23.54	-0.5837	23.54	0.56985	23.54	1.15985
23.56	-0.58343	23.56	0.57539	23.56	1.14966
23.58	-0.58384	23.58	0.58151	23.58	1.13554
23.6	-0.57864	23.6	0.58069	23.6	1.17398
23.62	-0.58002	23.62	0.58673	23.62	1.15257
23.64	-0.5817	23.64	0.60036	23.64	1.14117
23.66	-0.58282	23.66	0.5846	23.66	1.18952
23.68	-0.58164	23.68	0.60344	23.68	1.18286
23.7	-0.57996	23.7	0.59822	23.7	1.17948
23.72	-0.57938	23.72	0.60738	23.72	1.14564
23.74	-0.57616	23.74	0.60848	23.74	1.1668
23.76	-0.57964	23.76	0.61931	23.76	1.22658
23.78	-0.57869	23.78	0.6199	23.78	1.20479
23.8	-0.57616	23.8	0.62938	23.8	1.1827
23.82	-0.5801	23.82	0.63043	23.82	1.2222
23.84	-0.58304	23.84	0.62853	23.84	1.20642
23.86	-0.58244	23.86	0.64403	23.86	1.18852
23.88	-0.58036	23.88	0.61418	23.88	1.19182
23.9	-0.58295	23.9	0.64346	23.9	1.22675
23.92	-0.58448	23.92	0.63116	23.92	1.24804
23.94	-0.58345	23.94	0.64279	23.94	1.21249
23.96	-0.58807	23.96	0.6529	23.96	1.2231
23.98	-0.59147	23.98	0.65994	23.98	1.23713
24	-0.59077	24	0.66021	24	1.24505
24.02	-0.59189	24.02	0.66288	24.02	1.22207
24.04	-0.59006	24.04	0.6814	24.04	1.26545
24.06	-0.59306	24.06	0.67192	24.06	1.27114
24.08	-0.59321	24.08	0.65379	24.08	1.24319
24.1	-0.59306	24.1	0.65983	24.1	1.22426
24.12	-0.59415	24.12	0.68288	24.12	1.23734
24.14	-0.59304	24.14	0.68753	24.14	1.26433
24.16	-0.59118	24.16	0.67521	24.16	1.30122
24.18	-0.59028	24.18	0.65979	24.18	1.33331
24.2	-0.59246	24.2	0.67378	24.2	1.2825
24.22	-0.59411	24.22	0.69253	24.22	1.2774
24.24	-0.59094	24.24	0.6985	24.24	1.25815
24.26	-0.58966	24.26	0.70846	24.26	1.27703
24.28	-0.58917	24.28	0.70425	24.28	1.31502
24.3	-0.58775	24.3	0.70481	24.3	1.3192
24.32	-0.58843	24.32	0.71234	24.32	1.27325
24.34	-0.58285	24.34	0.71568	24.34	1.30589
24.36	-0.58043	24.36	0.71362	24.36	1.3188
24.38	-0.58245	24.38	0.73164	24.38	1.30464
24.4	-0.57722	24.4	0.72755	24.4	1.3119
24.42	-0.57571	24.42	0.74168	24.42	1.34166
24.44	-0.56946	24.44	0.79197	24.44	1.34652
24.46	-0.56459	24.46	0.7819	24.46	1.32987
24.48	-0.56555	24.48	0.76394	24.48	1.3572
24.5	-0.5634	24.5	0.77516	24.5	1.37311
24.52	-0.55954	24.52	0.77792	24.52	1.38405
24.54	-0.55541	24.54	0.79868	24.54	1.36003
24.56	-0.54794	24.56	0.7907	24.56	1.3524
24.58	-0.54553	24.58	0.7853	24.58	1.39928
24.6	-0.54613	24.6	0.81103	24.6	1.40264
24.62	-0.54457	24.62	0.80269	24.62	1.40468
24.64	-0.53798	24.64	0.80953	24.64	1.40824
24.66	-0.5413	24.66	0.83034	24.66	1.4403
24.68	-0.53667	24.68	0.84612	24.68	1.4589
24.7	-0.53252	24.7	0.81058	24.7	1.45455
24.72	-0.533	24.72	0.84304	24.72	1.43682
24.74	-0.52561	24.74	0.84934	24.74	1.41876
24.76	-0.52363	24.76	0.84347	24.76	1.4189
24.78	-0.5238	24.78	0.86851	24.78	1.42469
24.8	-0.52919	24.8	0.86701	24.8	1.44061
24.82	-0.52347	24.82	0.85686	24.82	1.41147
24.84	-0.5249	24.84	0.84714	24.84	1.42235
24.86	-0.52518	24.86	0.87396	24.86	1.45915
24.88	-0.52912	24.88	0.86449	24.88	1.48653
24.9	-0.52459	24.9	0.87596	24.9	1.49287
24.92	-0.52185	24.92	0.8644	24.92	1.49183
24.94	-0.52257	24.94	0.88831	24.94	1.46043
24.96	-0.52438	24.96	0.90107	24.96	1.44085
24.98	-0.53221	24.98	0.89785	24.98	1.43002
25	-0.5355	25	0.89102	25	1.5
25.02	-0.54	25.02	0.90185	25.02	1.43498
25.04	-0.54473	25.04	0.89201	25.04	1.44438
25.06	-0.55169	25.06	0.89649	25.06	1.47402
25.08	-0.55614	25.08	0.89474	25.08	1.44229
25.1	-0.55952	25.1	0.90547	25.1	1.41181
25.12	-0.56518	25.12	0.90027	25.12	1.44741
25.14	-0.56942	25.14	0.90917	25.14	1.40679
25.16	-0.57376	25.16	0.92045	25.16	1.41613
25.18	-0.57306	25.18	0.90169	25.18	1.42695
25.2	-0.57703	25.2	0.92578	25.2	1.4291
25.22	-0.57254	25.22	0.9203	25.22	1.44095
25.24	-0.5718	25.24	0.91633	25.24	1.41428
25.26	-0.57067	25.26	0.92878	25.26	1.42615
25.28	-0.56962	25.28	0.92404	25.28	1.41047
25.3	-0.5678	25.3	0.92875	25.3	1.35515
25.32	-0.5636	25.32	0.89659	25.32	1.39769
25.34	-0.56145	25.34	0.89316	25.34	1.41477
25.36	-0.5615	25.36	0.90129	25.36	1.42172
25.38	-0.55638	25.38	0.89916	25.38	1.35193
25.4	-0.5546	25.4	0.89745	25.4	1.37789
25.42	-0.5484	25.42	0.89206	25.42	1.41641
25.44	-0.54685	25.44	0.91649	25.44	1.44184
25.46	-0.54016	25.46	0.93446	25.46	1.40424
25.48	-0.54164	25.48	0.92748	25.48	1.3859
25.5	-0.5426	25.5	0.92205	25.5	1.41346
25.52	-0.53431	25.52	0.89207	25.52	1.38433
25.54	-0.5327	25.54	0.9216	25.54	1.41044
25.56	-0.53518	25.56	0.91729	25.56	1.42578
25.58	-0.53369	25.58	0.91252	25.58	1.38508
25.6	-0.53277	25.6	0.89498	25.6	1.36709
25.62	-0.53293	25.62	0.90115	25.62	1.39533
25.64	-0.53196	25.64	0.89108	25.64	1.38824
25.66	-0.53257	25.66	0.91795	25.66	1.36974
25.68	-0.52927	25.68	0.91326	25.68	1.3804
25.7	-0.52885	25.7	0.91347	25.7	1.37031
25.72	-0.52392	25.72	0.91623	25.72	1.36484
25.74	-0.5318	25.74	0.9258	25.74	1.37644
25.76	-0.53039	25.76	0.92039	25.76	1.37516
25.78	-0.5311	25.78	0.92103	25.78	1.4104
25.8	-0.53601	25.8	0.93836	25.8	1.40383
25.82	-0.53705	25.82	0.94651	25.82	1.39137
25.84	-0.53796	25.84	0.95485	25.84	1.37574
25.86	-0.54277	25.86	0.93612	25.86	1.37445
25.88	-0.54529	25.88	0.91424	25.88	1.38632
25.9	-0.54589	25.9	0.93167	25.9	1.38781
25.92	-0.55263	25.92	0.94259	25.92	1.36977
25.94	-0.55537	25.94	0.94481	25.94	1.36026
25.96	-0.55765	25.96	0.92622	25.96	1.3498
25.98	-0.56163	25.98	0.91991	25.98	1.36292
26	-0.56666	26	0.96074	26	1.33811
26.02	-0.57742	26.02	0.95758	26.02	1.3284
26.04	-0.5777	26.04	0.95668	26.04	1.31659
26.06	-0.57895	26.06	0.97334	26.06	1.33537
26.08	-0.58145	26.08	0.94326	26.08	1.38188
26.1	-0.58316	26.1	0.95051	26.1	1.36825
26.12	-0.58708	26.12	0.94435	26.12	1.33224
26.14	-0.58529	26.14	0.95541	26.14	1.34597
26.16	-0.58379	26.16	0.95919	26.16	1.30434
26.18	-0.58442	26.18	0.98307	26.18	1.32138
26.2	-0.58406	26.2	0.97547	26.2	1.31358
26.22	-0.57766	26.22	0.94995	26.22	1.33982
26.24	-0.57793	26.24	0.94231	26.24	1.35039
26.26	-0.57674	26.26	0.96591	26.26	1.35931
26.28	-0.57584	26.28	1	26.28	1.3547
26.3	-0.57373	26.3	0.95411	26.3	1.33748
26.32	-0.56729	26.32	0.93681	26.32	1.30891
26.34	-0.56016	26.34	0.96209	26.34	1.33321
26.36	-0.55406	26.36	0.96257	26.36	1.31093
26.38	-0.54896	26.38	0.95428	26.38	1.31034
26.4	-0.54242	26.4	0.93653	26.4	1.31617
26.42	-0.53105	26.42	0.92178	26.42	1.31785
26.44	-0.52944	26.44	0.9671	26.44	1.30151
26.46	-0.52116	26.46	0.97374	26.46	1.30496
26.48	-0.51223	26.48	0.95379	26.48	1.32664
26.5	-0.50189	26.5	0.95158	26.5	1.33366
26.52	-0.49194	26.52	0.93089	26.52	1.29425
26.54	-0.47965	26.54	0.9376	26.54	1.27218
26.56	-0.47215	26.56	0.93195	26.56	1.30132
26.58	-0.4592	26.58	0.94626	26.58	1.30272
26.6	-0.43946	26.6	0.91794	26.6	1.27017
26.62	-0.42567	26.62	0.89971	26.62	1.25907
26.64	-0.4158	26.64	0.90539	26.64	1.2837
26.66	-0.41126	26.66	0.87397	26.66	1.29614
26.68	-0.40346	26.68	0.88693	26.68	1.29555
26.7	-0.39341	26.7	0.8827	26.7	1.27723
26.72	-0.38254	26.72	0.8792	26.72	1.26907
26.74	-0.37352	26.74	0.8765	26.74	1.27299
26.76	-0.3708	26.76	0.8565	26.76	1.28599
26.78	-0.37057	26.78	0.8481	26.78	1.20353
26.8	-0.36475	26.8	0.86647	26.8	1.20842
26.82	-0.35888	26.82	0.86548	26.82	1.24005
26.84	-0.35268	26.84	0.84661	26.84	1.20635
26.86	-0.34588	26.86	0.80991	26.86	1.20498
26.88	-0.33978	26.88	0.79911	26.88	1.18773
26.9	-0.3411	26.9	0.80046	26.9	1.19721
26.92	-0.33853	26.92	0.81945	26.92	1.195
26.94	-0.34239	26.94	0.79331	26.94	1.19329
26.96	-0.34208	26.96	0.76717	26.96	1.22036
26.98	-0.35091	26.98	0.76712	26.98	1.21098
27	-0.37257	27	0.7693	27	1.17961
27.02	-0.39793	27.02	0.77001	27.02	1.16591
27.04	-0.42001	27.04	0.72204	27.04	1.17083
27.06	-0.4367	27.06	0.72313	27.06	1.18373
27.08	-0.45861	27.08	0.71232	27.08	1.14523
27.1	-0.48241	27.1	0.73044	27.1	1.16256
27.12	-0.50354	27.12	0.71687	27.12	1.14507
27.14	-0.51636	27.14	0.70702	27.14	1.1716
27.16	-0.53349	27.16	0.72331	27.16	1.19501
27.18	-0.54499	27.18	0.72015	27.18	1.15237
27.2	-0.5546	27.2	0.68069	27.2	1.15447
27.22	-0.56543	27.22	0.66852	27.22	1.13939
27.24	-0.57263	27.24	0.67045	27.24	1.11954
27.26	-0.57294	27.26	0.68529	27.26	1.13968
27.28	-0.5719	27.28	0.66891	27.28	1.14219
27.3	-0.57507	27.3	0.661	27.3	1.13287
27.32	-0.5794	27.32	0.63748	27.32	1.14879
27.34	-0.58231	27.34	0.61701	27.34	1.16644
27.36	-0.58185	27.36	0.63388	27.36	1.11907
27.38	-0.58052	27.38	0.63351	27.38	1.11675
27.4	-0.58222	27.4	0.64249	27.4	1.13611
27.42	-0.58553	27.42	0.61275	27.42	1.11675
27.44	-0.58646	27.44	0.57929	27.44	1.09696
27.46	-0.58544	27.46	0.57163	27.46	1.09494
27.48	-0.58148	27.48	0.57163	27.48	1.07538
27.5	-0.58073	27.5	0.57085	27.5	1.09483
27.52	-0.57984	27.52	0.57732	27.52	1.11954
27.54	-0.57991	27.54	0.56007	27.54	1.10806
27.56	-0.57891	27.56	0.56297	27.56	1.13441
27.58	-0.58019	27.58	0.55995	27.58	1.09759
27.6	-0.57818	27.6	0.55334	27.6	1.09652
27.62	-0.57465	27.62	0.54097	27.62	1.12482
27.64	-0.57331	27.64	0.53514	27.64	1.12782
27.66	-0.5717	27.66	0.52442	27.66	1.11165
27.68	-0.57099	27.68	0.53301	27.68	1.11667
27.7	-0.56754	27.7	0.52686	27.7	1.06434
27.72	-0.56788	27.72	0.52304	27.72	1.03799
27.74	-0.56711	27.74	0.5075	27.74	1.0773
27.76	-0.56312	27.76	0.50386	27.76	1.06979
27.78	-0.56472	27.78	0.49757	27.78	1.05773
27.8	-0.56391	27.8	0.5094	27.8	1.05586
27.82	-0.56364	27.82	0.50938	27.82	1.04213
27.84	-0.56336	27.84	0.50517	27.84	1.05167
27.86	-0.55774	27.86	0.49241	27.86	1.05739
27.88	-0.55548	27.88	0.48291	27.88	1.0753
27.9	-0.55412	27.9	0.45992	27.9	1.0676
27.92	-0.5514	27.92	0.45038	27.92	1.05673
27.94	-0.54801	27.94	0.46206	27.94	1.0662
27.96	-0.5471	27.96	0.46104	27.96	1.07073
27.98	-0.54743	27.98	0.45923	27.98	1.06246
28	-0.54413	28	0.45994	28	1.04137
28.02	-0.54413	28.02	0.45484	28.02	1.04251
28.04	-0.5437	28.04	0.44085	28.04	1.04011
28.06	-0.54027	28.06	0.44818	28.06	1.03591
28.08	-0.53822	28.08	0.44853	28.08	1.04021
28.1	-0.53516	28.1	0.45902	28.1	1.07009
28.12	-0.53005	28.12	0.44393	28.12	1.08204
28.14	-0.53392	28.14	0.44526	28.14	1.07788
28.16	-0.53791	28.16	0.44466	28.16	1.0414
28.18	-0.54035	28.18	0.42351	28.18	1.03595
28.2	-0.53521	28.2	0.4198	28.2	1.03205
28.22	-0.53585	28.22	0.42906	28.22	1.01761
28.24	-0.53406	28.24	0.42644	28.24	0.98718
28.26	-0.52978	28.26	0.42055	28.26	0.9921
28.28	-0.52965	28.28	0.41111	28.28	1.00368
28.3	-0.53079	28.3	0.41995	28.3	1.01767
28.32	-0.53212	28.32	0.42983	28.32	1.05143
28.34	-0.53428	28.34	0.41271	28.34	1.0062
28.36	-0.53277	28.36	0.40457	28.36	1.00172
28.38	-0.53041	28.38	0.41176	28.38	1.03639
28.4	-0.52757	28.4	0.40865	28.4	1.01215
28.42	-0.52587	28.42	0.40525	28.42	0.97763
28.44	-0.52177	28.44	0.40616	28.44	1.00966
28.46	-0.52131	28.46	0.40423	28.46	1.00296
28.48	-0.52161	28.48	0.3933	28.48	1.00545
28.5	-0.51663	28.5	0.39786	28.5	0.99504
28.52	-0.5094	28.52	0.41305	28.52	0.99356
28.54	-0.50583	28.54	0.41238	28.54	1.02563
28.56	-0.5051	28.56	0.39958	28.56	1.02699
28.58	-0.50607	28.58	0.38791	28.58	1.00148
28.6	-0.50336	28.6	0.39552	28.6	0.98998
28.62	-0.50438	28.62	0.3991	28.62	0.98888
28.64	-0.50399	28.64	0.4093	28.64	0.99564
28.66	-0.50971	28.66	0.39681	28.66	0.98028
28.68	-0.51931	28.68	0.3968	28.68	0.98974
28.7	-0.52762	28.7	0.3884	28.7	1.01552
28.72	-0.53666	28.72	0.38736	28.72	1.01197
28.74	-0.54392	28.74	0.38814	28.74	1.01095
28.76	-0.55255	28.76	0.38322	28.76	1.00071
28.78	-0.56021	28.78	0.38533	28.78	0.98232
28.8	-0.56763	28.8	0.39522	28.8	0.99529
28.82	-0.57444	28.82	0.38223	28.82	1.0034
28.84	-0.5798	28.84	0.36966	28.84	0.97156
28.86	-0.58454	28.86	0.37923	28.86	0.97444
28.88	-0.58473	28.88	0.38283	28.88	0.97418
28.9	-0.58542	28.9	0.36195	28.9	0.98532
28.92	-0.58776	28.92	0.37178	28.92	0.96405
28.94	-0.59031	28.94	0.36886	28.94	0.97055
28.96	-0.59113	28.96	0.3742	28.96	0.9619
28.98	-0.58941	28.98	0.36627	28.98	0.97437
29	-0.58872	29	0.36476	29	0.97902
29.02	-0.58815	29.02	0.36323	29.02	0.94699
29.04	-0.58848	29.04	0.37333	29.04	0.95444
29.06	-0.58944	29.06	0.38744	29.06	0.99843
29.08	-0.59061	29.08	0.36552	29.08	0.99014
29.1	-0.58931	29.1	0.35504	29.1	0.97103
29.12	-0.58762	29.12	0.36131	29.12	0.96933
29.14	-0.5877	29.14	0.36055	29.14	0.9708
29.16	-0.58381	29.16	0.35583	29.16	0.93772
29.18	-0.58285	29.18	0.37018	29.18	0.9558
29.2	-0.5843	29.2	0.36857	29.2	0.97941
29.22	-0.58497	29.22	0.35253	29.22	0.97969
29.24	-0.5855	29.24	0.35255	29.24	0.96457
29.26	-0.58748	29.26	0.34265	29.26	0.93701
29.28	-0.58398	29.28	0.3405	29.28	0.92483
29.3	-0.58248	29.3	0.34899	29.3	0.9464
29.32	-0.58263	29.32	0.35454	29.32	0.94062
29.34	-0.58118	29.34	0.32758	29.34	0.93608
29.36	-0.57924	29.36	0.32966	29.36	0.91402
29.38	-0.5788	29.38	0.33148	29.38	0.93524
29.4	-0.57589	29.4	0.32228	29.4	0.94007
29.42	-0.57329	29.42	0.32722	29.42	0.91905
29.44	-0.57134	29.44	0.32874	29.44	0.91442
29.46	-0.56236	29.46	0.33324	29.46	0.8767
29.48	-0.55423	29.48	0.31323	29.48	0.89494
29.5	-0.55013	29.5	0.31378	29.5	0.91972
29.52	-0.5459	29.52	0.33079	29.52	0.91983
29.54	-0.54398	29.54	0.32235	29.54	0.94192
29.56	-0.54147	29.56	0.306	29.56	0.91169
29.58	-0.53403	29.58	0.30909	29.58	0.90029
29.6	-0.52618	29.6	0.31072	29.6	0.89046
29.62	-0.52062	29.62	0.31398	29.62	0.90243
29.64	-0.51958	29.64	0.32244	29.64	0.90168
29.66	-0.51369	29.66	0.30239	29.66	0.88795
29.68	-0.51035	29.68	0.30508	29.68	0.88969
29.7	-0.50607	29.7	0.32015	29.7	0.898
29.72	-0.50217	29.72	0.32411	29.72	0.89677
29.74	-0.49471	29.74	0.29925	29.74	0.9015
29.76	-0.49077	29.76	0.28336	29.76	0.87649
29.78	-0.48515	29.78	0.28669	29.78	0.87342
29.8	-0.47862	29.8	0.28485	29.8	0.88494
29.82	-0.46878	29.82	0.28338	29.82	0.8846
29.84	-0.46122	29.84	0.28753	29.84	0.88874
29.86	-0.45199	29.86	0.30024	29.86	0.88105
29.88	-0.44799	29.88	0.28914	29.88	0.86587
29.9	-0.43531	29.9	0.27895	29.9	0.85906
29.92	-0.4243	29.92	0.27223	29.92	0.88432
29.94	-0.41675	29.94	0.28089	29.94	0.87057
29.96	-0.40993	29.96	0.27421	29.96	0.85341
29.98	-0.40228	29.98	0.25615	29.98	0.86299
30	-0.39287	30	0.2665	30	0.86254
30.02	-0.39686	30.02	0.28408	30.02	0.85503
30.04	-0.39815	30.04	0.28749	30.04	0.85164
30.06	-0.39647	30.06	0.28334	30.06	0.84929
30.08	-0.39833	30.08	0.2713	30.08	0.863
30.1	-0.40834	30.1	0.26705	30.1	0.85003
30.12	-0.41473	30.12	0.26952	30.12	0.84215
30.14	-0.42269	30.14	0.26081	30.14	0.83352
30.16	-0.43328	30.16	0.25678	30.16	0.79215
30.18	-0.44103	30.18	0.2626	30.18	0.81781
30.2	-0.45477	30.2	0.27551	30.2	0.85597
30.22	-0.46614	30.22	0.27807	30.22	0.84409
30.24	-0.48005	30.24	0.26987	30.24	0.84661
30.26	-0.49011	30.26	0.25753	30.26	0.85287
30.28	-0.4969	30.28	0.25859	30.28	0.86582
30.3	-0.50238	30.3	0.25786	30.3	0.86131
30.32	-0.50776	30.32	0.25853	30.32	0.83697
30.34	-0.51554	30.34	0.25787	30.34	0.8303
30.36	-0.51786	30.36	0.25054	30.36	0.83952
30.38	-0.51812	30.38	0.25038	30.38	0.84775
30.4	-0.516	30.4	0.25282	30.4	0.84789
30.42	-0.5167	30.42	0.24407	30.42	0.85981
30.44	-0.52332	30.44	0.24605	30.44	0.85851
30.46	-0.52539	30.46	0.24381	30.46	0.8467
30.48	-0.52503	30.48	0.24643	30.48	0.82481
30.5	-0.5318	30.5	0.2528	30.5	0.81363
30.52	-0.53704	30.52	0.24738	30.52	0.80923
30.54	-0.53849	30.54	0.2386	30.54	0.83065
30.56	-0.54359	30.56	0.23488	30.56	0.82593
30.58	-0.54897	30.58	0.245	30.58	0.81527
30.6	-0.55223	30.6	0.2408	30.6	0.81739
30.62	-0.5576	30.62	0.23789	30.62	0.80443
30.64	-0.56194	30.64	0.23363	30.64	0.80619
30.66	-0.56505	30.66	0.23241	30.66	0.81219
30.68	-0.56578	30.68	0.23065	30.68	0.82381
30.7	-0.56554	30.7	0.23631	30.7	0.83142
30.72	-0.56484	30.72	0.2304	30.72	0.80538
30.74	-0.5659	30.74	0.22789	30.74	0.82122
30.76	-0.56496	30.76	0.23574	30.76	0.83993
30.78	-0.56513	30.78	0.22345	30.78	0.80935
30.8	-0.56411	30.8	0.22354	30.8	0.78618
30.82	-0.5655	30.82	0.2363	30.82	0.79146
30.84	-0.56644	30.84	0.23564	30.84	0.79672
30.86	-0.56774	30.86	0.22935	30.86	0.78543
30.88	-0.56834	30.88	0.23623	30.88	0.78717
30.9	-0.57059	30.9	0.23316	30.9	0.79477
30.92	-0.5711	30.92	0.22811	30.92	0.80387
30.94	-0.57202	30.94	0.22569	30.94	0.82362
30.96	-0.57745	30.96	0.21776	30.96	0.81022
30.98	-0.58023	30.98	0.21954	30.98	0.79868
31	-0.5798	31	0.21827	31	0.80064
31.02	-0.58164	31.02	0.21952	31.02	0.80188
31.04	-0.5835	31.04	0.2273	31.04	0.80773
31.06	-0.58202	31.06	0.23086	31.06	0.80724
31.08	-0.58602	31.08	0.21955	31.08	0.81003
31.1	-0.58827	31.1	0.21442	31.1	0.79986
31.12	-0.58817	31.12	0.21691	31.12	0.79843
31.14	-0.58648	31.14	0.21692	31.14	0.788
31.16	-0.58648	31.16	0.21538	31.16	0.7877
31.18	-0.58701	31.18	0.21703	31.18	0.79178
31.2	-0.58503	31.2	0.22546	31.2	0.7896
31.22	-0.58127	31.22	0.21734	31.22	0.78225
31.24	-0.57518	31.24	0.20474	31.24	0.80391
31.26	-0.57315	31.26	0.19587	31.26	0.79422
31.28	-0.57199	31.28	0.20296	31.28	0.76244
31.3	-0.57016	31.3	0.20432	31.3	0.77545
31.32	-0.56808	31.32	0.20878	31.32	0.76596
31.34	-0.56497	31.34	0.20444	31.34	0.76588
31.36	-0.56074	31.36	0.20282	31.36	0.79158
31.38	-0.55946	31.38	0.20791	31.38	0.78349
31.4	-0.55738	31.4	0.20643	31.4	0.77819
31.42	-0.55732	31.42	0.20599	31.42	0.78701
31.44	-0.55248	31.44	0.19766	31.44	0.77718
31.46	-0.54796	31.46	0.19733	31.46	0.7636
31.48	-0.54867	31.48	0.19951	31.48	0.7618
31.5	-0.54654	31.5	0.20403	31.5	0.75363
31.52	-0.54064	31.52	0.20255	31.52	0.76184
31.54	-0.53802	31.54	0.18984	31.54	0.7691
31.56	-0.53513	31.56	0.1968	31.56	0.76288
31.58	-0.5289	31.58	0.20943	31.58	0.75973
31.6	-0.52377	31.6	0.21087	31.6	0.77422
31.62	-0.51542	31.62	0.20864	31.62	0.76008
31.64	-0.50569	31.64	0.19727	31.64	0.75485
31.66	-0.50107	31.66	0.19948	31.66	0.76674
31.68	-0.49209	31.68	0.2051	31.68	0.75398
31.7	-0.48394	31.7	0.20754	31.7	0.75607
31.72	-0.47863	31.72	0.20197	31.72	0.75338
31.74	-0.47435	31.74	0.19293	31.74	0.74373
31.76	-0.46974	31.76	0.19362	31.76	0.73523
31.78	-0.46298	31.78	0.20804	31.78	0.74987
31.8	-0.46119	31.8	0.20628	31.8	0.76457
31.82	-0.45942	31.82	0.19205	31.82	0.75724
31.84	-0.45827	31.84	0.19363	31.84	0.75879
31.86	-0.46388	31.86	0.20244	31.86	0.75676
31.88	-0.46738	31.88	0.18406	31.88	0.74884
31.9	-0.47103	31.9	0.17863	31.9	0.76398
31.92	-0.47621	31.92	0.19344	31.92	0.76612
31.94	-0.4808	31.94	0.19983	31.94	0.75407
31.96	-0.48226	31.96	0.18654	31.96	0.73785
31.98	-0.48553	31.98	0.16549	31.98	0.72983
32	-0.49321	32	0.16423	32	0.74475
32.02	-0.4987	32.02	0.17912	32.02	0.72403
32.04	-0.49878	32.04	0.17246	32.04	0.73109
32.06	-0.49865	32.06	0.16799	32.06	0.74636
32.08	-0.50254	32.08	0.17168	32.08	0.73741
32.1	-0.5064	32.1	0.17697	32.1	0.75456
32.12	-0.50222	32.12	0.18526	32.12	0.75628
32.14	-0.49784	32.14	0.18329	32.14	0.74008
32.16	-0.49758	32.16	0.17728	32.16	0.72251
32.18	-0.49484	32.18	0.17679	32.18	0.72502
32.2	-0.48959	32.2	0.17727	32.2	0.74075
32.22	-0.48719	32.22	0.18446	32.22	0.74954
32.24	-0.48183	32.24	0.17675	32.24	0.75264
32.26	-0.47219	32.26	0.17136	32.26	0.73901
32.28	-0.46315	32.28	0.17687	32.28	0.75024
32.3	-0.45496	32.3	0.16977	32.3	0.75702
32.32	-0.44354	32.32	0.17422	32.32	0.75511
32.34	-0.43154	32.34	0.18107	32.34	0.74896
32.36	-0.42242	32.36	0.17812	32.36	0.73646
32.38	-0.41618	32.38	0.17642	32.38	0.72522
32.4	-0.40853	32.4	0.17285	32.4	0.72143
32.42	-0.39962	32.42	0.18049	32.42	0.72321
32.44	-0.38701	32.44	0.17305	32.44	0.72248
32.46	-0.36739	32.46	0.16446	32.46	0.72675
32.48	-0.35654	32.48	0.17119	32.48	0.72421
32.5	-0.34894	32.5	0.16866	32.5	0.71691
32.52	-0.33942	32.52	0.17169	32.52	0.71872
32.54	-0.32935	32.54	0.17331	32.54	0.71719
32.56	-0.3204	32.56	0.16479	32.56	0.71837
32.58	-0.32266	32.58	0.15385	32.58	0.71953
32.6	-0.32867	32.6	0.15292	32.6	0.71952
32.62	-0.33777	32.62	0.1587	32.62	0.72629
32.64	-0.34689	32.64	0.16551	32.64	0.73048
32.66	-0.3594	32.66	0.1697	32.66	0.72041
32.68	-0.375	32.68	0.16107	32.68	0.69657
32.7	-0.38849	32.7	0.15531	32.7	0.70131
32.72	-0.40924	32.72	0.15949	32.72	0.73041
32.74	-0.43676	32.74	0.16081	32.74	0.73014
32.76	-0.45675	32.76	0.16078	32.76	0.71885
32.78	-0.47092	32.78	0.14562	32.78	0.70852
32.8	-0.48614	32.8	0.14109	32.8	0.70117
32.82	-0.50219	32.82	0.15274	32.82	0.70854
32.84	-0.5167	32.84	0.15859	32.84	0.71493
32.86	-0.52292	32.86	0.15432	32.86	0.70919
32.88	-0.53127	32.88	0.14517	32.88	0.70753
32.9	-0.54076	32.9	0.14807	32.9	0.71928
32.92	-0.54729	32.92	0.14995	32.92	0.73532
32.94	-0.55529	32.94	0.14188	32.94	0.73307
32.96	-0.55703	32.96	0.13626	32.96	0.69953
32.98	-0.55937	32.98	0.13577	32.98	0.67798
33	-0.56646	33	0.14592	33	0.68863
33.02	-0.56745	33.02	0.15579	33.02	0.69983
33.04	-0.56956	33.04	0.15628	33.04	0.70199
33.06	-0.57687	33.06	0.14949	33.06	0.7089
33.08	-0.58068	33.08	0.1465	33.08	0.7024
33.1	-0.58158	33.1	0.14462	33.1	0.70562
33.12	-0.581	33.12	0.13084	33.12	0.72117
33.14	-0.58068	33.14	0.13348	33.14	0.71598
33.16	-0.58075	33.16	0.13988	33.16	0.70586
33.18	-0.58139	33.18	0.14525	33.18	0.70655
33.2	-0.58127	33.2	0.14725	33.2	0.70356
33.22	-0.58002	33.22	0.13907	33.22	0.68153
33.24	-0.58041	33.24	0.14063	33.24	0.68053
33.26	-0.58142	33.26	0.14572	33.26	0.68942
33.28	-0.58134	33.28	0.14454	33.28	0.69462
33.3	-0.58213	33.3	0.14649	33.3	0.70331
33.32	-0.58185	33.32	0.14321	33.32	0.70694
33.34	-0.5805	33.34	0.1327	33.34	0.71133
33.36	-0.58245	33.36	0.131	33.36	0.71311
33.38	-0.58509	33.38	0.12899	33.38	0.71579
33.4	-0.58479	33.4	0.13375	33.4	0.71348
33.42	-0.58261	33.42	0.13712	33.42	0.70593
33.44	-0.58194	33.44	0.13293	33.44	0.70422
33.46	-0.58156	33.46	0.13955	33.46	0.70059
33.48	-0.58061	33.48	0.13764	33.48	0.69306
33.5	-0.57975	33.5	0.1367	33.5	0.69041
33.52	-0.57832	33.52	0.14675	33.52	0.68594
33.54	-0.57907	33.54	0.14424	33.54	0.68196
33.56	-0.57917	33.56	0.13274	33.56	0.68374
33.58	-0.57774	33.58	0.1386	33.58	0.68418
33.6	-0.5762	33.6	0.14886	33.6	0.6904
33.62	-0.5746	33.62	0.1515	33.62	0.69886
33.64	-0.57624	33.64	0.14518	33.64	0.70418
33.66	-0.57621	33.66	0.1391	33.66	0.71396
33.68	-0.57661	33.68	0.13406	33.68	0.718
33.7	-0.57743	33.7	0.12689	33.7	0.70563
33.72	-0.57583	33.72	0.12677	33.72	0.70014
33.74	-0.57446	33.74	0.12145	33.74	0.70994
33.76	-0.57543	33.76	0.11441	33.76	0.71179
33.78	-0.57533	33.78	0.13259	33.78	0.70691
33.8	-0.57463	33.8	0.15037	33.8	0.71514
33.82	-0.57557	33.82	0.13765	33.82	0.70939
33.84	-0.57372	33.84	0.12873	33.84	0.7092
33.86	-0.57316	33.86	0.11199	33.86	0.71208
33.88	-0.57458	33.88	0.10878	33.88	0.70054
33.9	-0.57535	33.9	0.1266	33.9	0.70987
33.92	-0.57348	33.92	0.13878	33.92	0.7101
33.94	-0.57106	33.94	0.13188	33.94	0.6934
33.96	-0.56586	33.96	0.12149	33.96	0.69663
33.98	-0.56275	33.98	0.13203	33.98	0.71353
34	-0.56363	34	0.13311	34	0.68985
34.02	-0.5628	34.02	0.1324	34.02	0.67535
34.04	-0.5624	34.04	0.13379	34.04	0.69288
34.06	-0.56195	34.06	0.12495	34.06	0.68599
34.08	-0.56191	34.08	0.12037	34.08	0.6726
34.1	-0.55964	34.1	0.12802	34.1	0.68931
34.12	-0.55902	34.12	0.13952	34.12	0.69192
34.14	-0.56145	34.14	0.14047	34.14	0.67445
34.16	-0.56273	34.16	0.13602	34.16	0.67945
34.18	-0.56374	34.18	0.1411	34.18	0.68301
34.2	-0.56064	34.2	0.13923	34.2	0.68099
34.22	-0.55846	34.22	0.13459	34.22	0.68285
34.24	-0.56279	34.24	0.13046	34.24	0.69131
34.26	-0.5647	34.26	0.12533	34.26	0.69388
34.28	-0.56649	34.28	0.13424	34.28	0.69189
34.3	-0.56995	34.3	0.13211	34.3	0.69966
34.32	-0.57067	34.32	0.13313	34.32	0.68976
34.34	-0.57393	34.34	0.13581	34.34	0.672
34.36	-0.57607	34.36	0.13069	34.36	0.67731
34.38	-0.57589	34.38	0.12225	34.38	0.69326
34.4	-0.57688	34.4	0.11582	34.4	0.68336
34.42	-0.57799	34.42	0.11905	34.42	0.68018
34.44	-0.57953	34.44	0.11705	34.44	0.68198
34.46	-0.57936	34.46	0.12222	34.46	0.67431
34.48	-0.5811	34.48	0.12943	34.48	0.68949
34.5	-0.58237	34.5	0.12405	34.5	0.7062
34.52	-0.58497	34.52	0.12145	34.52	0.71996
34.54	-0.58663	34.54	0.12485	34.54	0.71056
34.56	-0.58747	34.56	0.13413	34.56	0.68376
34.58	-0.59045	34.58	0.13476	34.58	0.67945
34.6	-0.58852	34.6	0.12298	34.6	0.68175
34.62	-0.58625	34.62	0.12248	34.62	0.68612
34.64	-0.58937	34.64	0.13171	34.64	0.69546
34.66	-0.59237	34.66	0.13072	34.66	0.67871
34.68	-0.59165	34.68	0.12953	34.68	0.69229
34.7	-0.5928	34.7	0.13062	34.7	0.69128
34.72	-0.59287	34.72	0.1243	34.72	0.66519
34.74	-0.59152	34.74	0.11801	34.74	0.67322
34.76	-0.59212	34.76	0.11502	34.76	0.6725
34.78	-0.59343	34.78	0.10926	34.78	0.6695
34.8	-0.59332	34.8	0.1083	34.8	0.65689
34.82	-0.59301	34.82	0.11181	34.82	0.66913
34.84	-0.59419	34.84	0.10949	34.84	0.68273
34.86	-0.59511	34.86	0.10641	34.86	0.68148
34.88	-0.59416	34.88	0.11127	34.88	0.68584
34.9	-0.59423	34.9	0.12352	34.9	0.65534
34.92	-0.59504	34.92	0.12207	34.92	0.65602
34.94	-0.5943	34.94	0.11172	34.94	0.67437
34.96	-0.59487	34.96	0.1135	34.96	0.66984
34.98	-0.59518	34.98	0.12009	34.98	0.67294
35	-0.59478	35	0.12547	35	0.66275
35.02	-0.59528	35.02	0.12821	35.02	0.66192
35.04	-0.59563	35.04	0.12056	35.04	0.68039
35.06	-0.59555	35.06	0.12048	35.06	0.69293
35.08	-0.59613	35.08	0.11907	35.08	0.68849
35.1	-0.59461	35.1	0.11733	35.1	0.67594
35.12	-0.59402	35.12	0.11951	35.12	0.67816
35.14	-0.59495	35.14	0.11988	35.14	0.69182
35.16	-0.59581	35.16	0.12238	35.16	0.67256
35.18	-0.5962	35.18	0.12007	35.18	0.65662
35.2	-0.59493	35.2	0.12146	35.2	0.67267
35.22	-0.5944	35.22	0.12696	35.22	0.67256
35.24	-0.59543	35.24	0.12893	35.24	0.67812
35.26	-0.597	35.26	0.12559	35.26	0.68307
35.28	-0.59707	35.28	0.12279	35.28	0.68223
35.3	-0.59549	35.3	0.11559	35.3	0.6787
35.32	-0.59458	35.32	0.10422	35.32	0.66405
35.34	-0.59362	35.34	0.11531	35.34	0.66198
35.36	-0.59447	35.36	0.11873	35.36	0.66458
35.38	-0.59642	35.38	0.10811	35.38	0.67273
35.4	-0.595	35.4	0.1136	35.4	0.68145
35.42	-0.59313	35.42	0.11983	35.42	0.6555
35.44	-0.59328	35.44	0.12009	35.44	0.64572
35.46	-0.59663	35.46	0.12374	35.46	0.64855
35.48	-0.59629	35.48	0.11956	35.48	0.67383
35.5	-0.59478	35.5	0.12511	35.5	0.67435
35.52	-0.59508	35.52	0.12337	35.52	0.65221
35.54	-0.59789	35.54	0.11294	35.54	0.66172
35.56	-0.59898	35.56	0.10633	35.56	0.67683
35.58	-0.59716	35.58	0.1014	35.58	0.6685
35.6	-0.59729	35.6	0.10882	35.6	0.65681
35.62	-0.59592	35.62	0.11785	35.62	0.66991
35.64	-0.59493	35.64	0.11578	35.64	0.67361
35.66	-0.59582	35.66	0.11106	35.66	0.68022
35.68	-0.59528	35.68	0.10835	35.68	0.66463
35.7	-0.59341	35.7	0.11051	35.7	0.66574
35.72	-0.59437	35.72	0.11099	35.72	0.68586
35.74	-0.5944	35.74	0.10748	35.74	0.67421
35.76	-0.59518	35.76	0.11023	35.76	0.68195
35.78	-0.59567	35.78	0.12734	35.78	0.7016
35.8	-0.59503	35.8	0.12175	35.8	0.68499
35.82	-0.59503	35.82	0.10924	35.82	0.67461
35.84	-0.59672	35.84	0.11841	35.84	0.6785
35.86	-0.59644	35.86	0.11581	35.86	0.66935
35.88	-0.59635	35.88	0.10557	35.88	0.67407
35.9	-0.59754	35.9	0.10415	35.9	0.69215
35.92	-0.59598	35.92	0.09947	35.92	0.69025
35.94	-0.59334	35.94	0.10837	35.94	0.66845
35.96	-0.59598	35.96	0.11463	35.96	0.67877
35.98	-0.59746	35.98	0.11409	35.98	0.68367
36	-0.59615	36	0.11264	36	0.68304
36.02	-0.59295	36.02	0.10895	36.02	0.67488
36.04	-0.59178	36.04	0.11912	36.04	0.67061
36.06	-0.59131	36.06	0.11869	36.06	0.66242
36.08	-0.59219	36.08	0.11629	36.08	0.66216
36.1	-0.59271	36.1	0.11903	36.1	0.66263
36.12	-0.59231	36.12	0.11593	36.12	0.67202
36.14	-0.59271	36.14	0.11117	36.14	0.66207
36.16	-0.59495	36.16	0.11637	36.16	0.65269
36.18	-0.59287	36.18	0.12106	36.18	0.67542
36.2	-0.59201	36.2	0.11625	36.2	0.68945
36.22	-0.59136	36.22	0.1172	36.22	0.68317
36.24	-0.59075	36.24	0.11894	36.24	0.67147
36.26	-0.59253	36.26	0.10819	36.26	0.66684
36.28	-0.59277	36.28	0.11002	36.28	0.66252
36.3	-0.5933	36.3	0.12141	36.3	0.67826
36.32	-0.59413	36.32	0.12111	36.32	0.66858
36.34	-0.59352	36.34	0.11089	36.34	0.66956
36.36	-0.5931	36.36	0.10833	36.36	0.66129
36.38	-0.59214	36.38	0.10805	36.38	0.65978
36.4	-0.58812	36.4	0.11014	36.4	0.66154
36.42	-0.58726	36.42	0.11818	36.42	0.66646
36.44	-0.58881	36.44	0.12656	36.44	0.66411
36.46	-0.5904	36.46	0.1279	36.46	0.67695
36.48	-0.58954	36.48	0.12768	36.48	0.67098
36.5	-0.58735	36.5	0.13065	36.5	0.68574
36.52	-0.58282	36.52	0.12377	36.52	0.68053
36.54	-0.5807	36.54	0.1147	36.54	0.66679
36.56	-0.57941	36.56	0.12021	36.56	0.68309
36.58	-0.57529	36.58	0.12557	36.58	0.69011
36.6	-0.57166	36.6	0.11982	36.6	0.67934
36.62	-0.56782	36.62	0.12497	36.62	0.67106
36.64	-0.56605	36.64	0.13302	36.64	0.69834
36.66	-0.56536	36.66	0.126	36.66	0.70762
36.68	-0.56391	36.68	0.11968	36.68	0.69408
36.7	-0.55887	36.7	0.12143	36.7	0.67856
36.72	-0.55443	36.72	0.12211	36.72	0.66016
36.74	-0.55225	36.74	0.12212	36.74	0.66407
36.76	-0.54754	36.76	0.12711	36.76	0.68314
36.78	-0.54085	36.78	0.13564	36.78	0.68403
36.8	-0.53902	36.8	0.13344	36.8	0.69512
36.82	-0.53811	36.82	0.13643	36.82	0.69052
36.84	-0.53236	36.84	0.13303	36.84	0.67866
36.86	-0.52856	36.86	0.1307	36.86	0.68809
36.88	-0.527	36.88	0.13665	36.88	0.68482
36.9	-0.52145	36.9	0.13319	36.9	0.67484
36.92	-0.51907	36.92	0.12798	36.92	0.66683
36.94	-0.51469	36.94	0.12236	36.94	0.66949
36.96	-0.50435	36.96	0.12369	36.96	0.6932
36.98	-0.49723	36.98	0.13959	36.98	0.69051
37	-0.49456	37	0.12427	37	0.68679
37.02	-0.49317	37.02	0.11616	37.02	0.67693
37.04	-0.48682	37.04	0.13223	37.04	0.67965
37.06	-0.48089	37.06	0.13925	37.06	0.6731
37.08	-0.47663	37.08	0.13091	37.08	0.67026
37.1	-0.47741	37.1	0.13982	37.1	0.68356
37.12	-0.47724	37.12	0.14684	37.12	0.69138
37.14	-0.47741	37.14	0.13709	37.14	0.67166
37.16	-0.47592	37.16	0.13576	37.16	0.66349
37.18	-0.47771	37.18	0.14507	37.18	0.66006
37.2	-0.47883	37.2	0.14243	37.2	0.67268
37.22	-0.48027	37.22	0.13967	37.22	0.67734
37.24	-0.48356	37.24	0.1407	37.24	0.67258
37.26	-0.48907	37.26	0.14087	37.26	0.68688
37.28	-0.49471	37.28	0.13267	37.28	0.69322
37.3	-0.50346	37.3	0.1302	37.3	0.68383
37.32	-0.50974	37.32	0.13075	37.32	0.68346
37.34	-0.51725	37.34	0.12978	37.34	0.69246
37.36	-0.52402	37.36	0.13237	37.36	0.70042
37.38	-0.52926	37.38	0.13096	37.38	0.71049
37.4	-0.53271	37.4	0.14486	37.4	0.70457
37.42	-0.53714	37.42	0.1369	37.42	0.68895
37.44	-0.54493	37.44	0.12638	37.44	0.69185
37.46	-0.54826	37.46	0.13271	37.46	0.68939
37.48	-0.55374	37.48	0.14093	37.48	0.6749
37.5	-0.55159	37.5	0.13735	37.5	0.70418
37.52	-0.55215	37.52	0.12937	37.52	0.71948
37.54	-0.55681	37.54	0.14345	37.54	0.69982
37.56	-0.55754	37.56	0.14209	37.56	0.66685
37.58	-0.55621	37.58	0.13452	37.58	0.6583
37.6	-0.56185	37.6	0.1375	37.6	0.65998
37.62	-0.56306	37.62	0.1424	37.62	0.66723
37.64	-0.56064	37.64	0.13767	37.64	0.6875
37.66	-0.56036	37.66	0.13394	37.66	0.69743
37.68	-0.56019	37.68	0.14145	37.68	0.6945
37.7	-0.55748	37.7	0.14146	37.7	0.68617
37.72	-0.55712	37.72	0.13795	37.72	0.69523
37.74	-0.55915	37.74	0.14541	37.74	0.68967
37.76	-0.55865	37.76	0.14617	37.76	0.66502
37.78	-0.55533	37.78	0.13787	37.78	0.68171
37.8	-0.5519	37.8	0.12554	37.8	0.6828
37.82	-0.54931	37.82	0.12025	37.82	0.68203
37.84	-0.54512	37.84	0.12179	37.84	0.69277
37.86	-0.54087	37.86	0.14089	37.86	0.69755
37.88	-0.5359	37.88	0.14378	37.88	0.69155
37.9	-0.53452	37.9	0.14687	37.9	0.70153
37.92	-0.52971	37.92	0.14052	37.92	0.69611
37.94	-0.52471	37.94	0.13735	37.94	0.69033
37.96	-0.51786	37.96	0.13987	37.96	0.68925
37.98	-0.51198	37.98	0.14346	37.98	0.67101
38	-0.51112	38	0.14008	38	0.67693
38.02	-0.50541	38.02	0.14479	38.02	0.68197
38.04	-0.4972	38.04	0.14561	38.04	0.68075
38.06	-0.49139	38.06	0.13995	38.06	0.66891
38.08	-0.4864	38.08	0.1364	38.08	0.67839
38.1	-0.48363	38.1	0.14691	38.1	0.68554
38.12	-0.48517	38.12	0.14843	38.12	0.67836
38.14	-0.48267	38.14	0.15386	38.14	0.69322
38.16	-0.4836	38.16	0.15529	38.16	0.68091
38.18	-0.48187	38.18	0.14817	38.18	0.66667
38.2	-0.48223	38.2	0.1371	38.2	0.68856
38.22	-0.48448	38.22	0.14146	38.22	0.67898
38.24	-0.48363	38.24	0.14327	38.24	0.67698
38.26	-0.48946	38.26	0.14056	38.26	0.67388
38.28	-0.48984	38.28	0.14291	38.28	0.6773
38.3	-0.48687	38.3	0.14969	38.3	0.67846
38.32	-0.48953	38.32	0.13973	38.32	0.69679
38.34	-0.48784	38.34	0.13347	38.34	0.69188
38.36	-0.47965	38.36	0.14489	38.36	0.68026
38.38	-0.47218	38.38	0.15556	38.38	0.6737
38.4	-0.4631	38.4	0.15092	38.4	0.68529
38.42	-0.46063	38.42	0.1345	38.42	0.70632
38.44	-0.45926	38.44	0.14309	38.44	0.68449
38.46	-0.45382	38.46	0.14211	38.46	0.68059
38.48	-0.44523	38.48	0.13409	38.48	0.68823
38.5	-0.43464	38.5	0.13397	38.5	0.68556
38.52	-0.43252	38.52	0.13635	38.52	0.68176
38.54	-0.43174	38.54	0.13361	38.54	0.67976
38.56	-0.42858	38.56	0.12905	38.56	0.69248
38.58	-0.42682	38.58	0.12624	38.58	0.70226
38.6	-0.4355	38.6	0.13772	38.6	0.68389
38.62	-0.43702	38.62	0.14216	38.62	0.68174
38.64	-0.44254	38.64	0.14293	38.64	0.67962
38.66	-0.45634	38.66	0.13931	38.66	0.6591
38.68	-0.46918	38.68	0.13588	38.68	0.67107
38.7	-0.47294	38.7	0.1418	38.7	0.69785
38.72	-0.48605	38.72	0.14674	38.72	0.70291
38.74	-0.49937	38.74	0.14871	38.74	0.69553
38.76	-0.51256	38.76	0.13692	38.76	0.66888
38.78	-0.52928	38.78	0.14884	38.78	0.66916
38.8	-0.53819	38.8	0.15996	38.8	0.67849
38.82	-0.54897	38.82	0.15349	38.82	0.66279
38.84	-0.55813	38.84	0.15663	38.84	0.67017
38.86	-0.56577	38.86	0.15842	38.86	0.67573
38.88	-0.57352	38.88	0.16187	38.88	0.68141
38.9	-0.57662	38.9	0.15796	38.9	0.68578
38.92	-0.57949	38.92	0.16398	38.92	0.67509
38.94	-0.58107	38.94	0.15169	38.94	0.69378
38.96	-0.5771	38.96	0.14601	38.96	0.68551
38.98	-0.57999	38.98	0.16079	38.98	0.68757
39	-0.58253	39	0.15944	39	0.70447
39.02	-0.58184	39.02	0.15388	39.02	0.69461
39.04	-0.58343	39.04	0.1472	39.04	0.68622
39.06	-0.58157	39.06	0.13899	39.06	0.69208
39.08	-0.58081	39.08	0.1533	39.08	0.69787
39.1	-0.57923	39.1	0.14738	39.1	0.69896
39.12	-0.58001	39.12	0.14514	39.12	0.68762
39.14	-0.58036	39.14	0.14587	39.14	0.67108
39.16	-0.57913	39.16	0.15053	39.16	0.6897
39.18	-0.57832	39.18	0.15597	39.18	0.68802
39.2	-0.57935	39.2	0.15626	39.2	0.66466
39.22	-0.57806	39.22	0.1653	39.22	0.67143
39.24	-0.57831	39.24	0.16313	39.24	0.6754
39.26	-0.57742	39.26	0.15607	39.26	0.6995
39.28	-0.57692	39.28	0.14555	39.28	0.65997
39.3	-0.5777	39.3	0.15315	39.3	0.66215
39.32	-0.57776	39.32	0.14799	39.32	0.67005
39.34	-0.57408	39.34	0.15338	39.34	0.6766
39.36	-0.57676	39.36	0.15648	39.36	0.66925
39.38	-0.5804	39.38	0.15919	39.38	0.67103
39.4	-0.58064	39.4	0.14974	39.4	0.67254
39.42	-0.58122	39.42	0.15056	39.42	0.68249
39.44	-0.58042	39.44	0.14091	39.44	0.66973
39.46	-0.57946	39.46	0.13842	39.46	0.67702
39.48	-0.58185	39.48	0.1515	39.48	0.66776
39.5	-0.58219	39.5	0.15415	39.5	0.66108
39.52	-0.58093	39.52	0.14938	39.52	0.67158
39.54	-0.57976	39.54	0.14411	39.54	0.68274
39.56	-0.58326	39.56	0.14256	39.56	0.68068
39.58	-0.58406	39.58	0.134	39.58	0.68047
39.6	-0.58532	39.6	0.13961	39.6	0.67761
39.62	-0.58539	39.62	0.13826	39.62	0.67129
39.64	-0.58113	39.64	0.14161	39.64	0.64987
39.66	-0.57791	39.66	0.14062	39.66	0.66199
39.68	-0.57169	39.68	0.15205	39.68	0.6729
39.7	-0.56505	39.7	0.15669	39.7	0.65466
39.72	-0.56296	39.72	0.15056	39.72	0.67389
39.74	-0.56299	39.74	0.14496	39.74	0.68406
39.76	-0.56342	39.76	0.16088	39.76	0.67533
39.78	-0.56282	39.78	0.15215	39.78	0.65441
39.8	-0.55612	39.8	0.149	39.8	0.6364
39.82	-0.5463	39.82	0.14377	39.82	0.65198
39.84	-0.54126	39.84	0.15299	39.84	0.66734
39.86	-0.54574	39.86	0.13706	39.86	0.66796
39.88	-0.53718	39.88	0.13658	39.88	0.67884
39.9	-0.53295	39.9	0.14731	39.9	0.66108
39.92	-0.53063	39.92	0.1421	39.92	0.665
39.94	-0.52621	39.94	0.13257	39.94	0.66767
39.96	-0.51925	39.96	0.1373	39.96	0.65928
39.98	-0.51771	39.98	0.15027	39.98	0.67133
40	-0.51493	40	0.1466	40	0.66738
40.02	-0.50572	40.02	0.14467	40.02	0.65864
40.04	-0.49982	40.04	0.13402	40.04	0.67571
40.06	-0.49047	40.06	0.13707	40.06	0.65817
40.08	-0.48204	40.08	0.13709	40.08	0.68083
40.1	-0.47719	40.1	0.12938	40.1	0.66621
40.12	-0.47236	40.12	0.14218	40.12	0.66673
40.14	-0.46207	40.14	0.14017	40.14	0.6662
40.16	-0.45813	40.16	0.12354	40.16	0.66845
40.18	-0.45226	40.18	0.12331	40.18	0.62282
40.2	-0.44567	40.2	0.12777	40.2	0.64703
40.22	-0.43147	40.22	0.13518	40.22	0.64683
40.24	-0.4253	40.24	0.1365	40.24	0.65065
40.26	-0.42913	40.26	0.12976	40.26	0.6568
40.28	-0.42586	40.28	0.13312	40.28	0.65326
40.3	-0.4257	40.3	0.13075	40.3	0.65305
40.32	-0.43841	40.32	0.12031	40.32	0.65101
40.34	-0.45388	40.34	0.12975	40.34	0.64888
40.36	-0.46911	40.36	0.13533	40.36	0.66904
40.38	-0.48609	40.38	0.13682	40.38	0.65749
40.4	-0.49624	40.4	0.12479	40.4	0.64304
40.42	-0.50776	40.42	0.12603	40.42	0.62589
40.44	-0.52116	40.44	0.12701	40.44	0.64548
40.46	-0.53934	40.46	0.1246	40.46	0.64595
40.48	-0.5512	40.48	0.12832	40.48	0.64585
40.5	-0.55735	40.5	0.12591	40.5	0.66178
40.52	-0.56457	40.52	0.1126	40.52	0.65166
40.54	-0.5672	40.54	0.1152	40.54	0.65667
40.56	-0.56975	40.56	0.12775	40.56	0.64248
40.58	-0.57189	40.58	0.11944	40.58	0.63852
40.6	-0.57395	40.6	0.13801	40.6	0.67152
40.62	-0.57714	40.62	0.11628	40.62	0.6624
40.64	-0.57374	40.64	0.11866	40.64	0.64057
40.66	-0.57483	40.66	0.12218	40.66	0.6415
40.68	-0.57311	40.68	0.12627	40.68	0.64164
40.7	-0.5712	40.7	0.12578	40.7	0.65297
40.72	-0.57054	40.72	0.11681	40.72	0.66971
40.74	-0.56965	40.74	0.11172	40.74	0.64431
40.76	-0.57016	40.76	0.11312	40.76	0.61415
40.78	-0.56504	40.78	0.1236	40.78	0.63589
40.8	-0.56757	40.8	0.12803	40.8	0.6267
40.82	-0.56562	40.82	0.13344	40.82	0.6382
40.84	-0.5595	40.84	0.12884	40.84	0.6569
40.86	-0.55603	40.86	0.12168	40.86	0.64975
40.88	-0.54985	40.88	0.11074	40.88	0.63976
40.9	-0.54706	40.9	0.11539	40.9	0.64809
40.92	-0.55059	40.92	0.12108	40.92	0.64752
40.94	-0.54845	40.94	0.12061	40.94	0.64172
40.96	-0.5446	40.96	0.10719	40.96	0.65678
40.98	-0.53994	40.98	0.10968	40.98	0.64442
41	-0.5455	41	0.1183	41	0.63181
41.02	-0.54667	41.02	0.1166	41.02	0.65171
41.04	-0.5492	41.04	0.11856	41.04	0.65252
41.06	-0.548	41.06	0.11757	41.06	0.6474
41.08	-0.55119	41.08	0.10782	41.08	0.62439
41.1	-0.55337	41.1	0.10221	41.1	0.64229
41.12	-0.55586	41.12	0.1128	41.12	0.65363
41.14	-0.56236	41.14	0.11122	41.14	0.63689
41.16	-0.56702	41.16	0.11796	41.16	0.64302
41.18	-0.5679	41.18	0.11026	41.18	0.64696
41.2	-0.57036	41.2	0.10975	41.2	0.64113
41.22	-0.57531	41.22	0.11243	41.22	0.65626
41.24	-0.5831	41.24	0.10592	41.24	0.65388
41.26	-0.58462	41.26	0.11536	41.26	0.64686
41.28	-0.58687	41.28	0.12935	41.28	0.62091
41.3	-0.5875	41.3	0.12394	41.3	0.6352
41.32	-0.58863	41.32	0.11516	41.32	0.6362
41.34	-0.589	41.34	0.11207	41.34	0.63944
41.36	-0.59023	41.36	0.1172	41.36	0.655
41.38	-0.59221	41.38	0.11455	41.38	0.64737
41.4	-0.59325	41.4	0.10996	41.4	0.6327
41.42	-0.59355	41.42	0.09637	41.42	0.61987
41.44	-0.59154	41.44	0.10221	41.44	0.61354
41.46	-0.59087	41.46	0.10811	41.46	0.65423
41.48	-0.59302	41.48	0.10742	41.48	0.6309
41.5	-0.59267	41.5	0.10686	41.5	0.62175
41.52	-0.59135	41.52	0.10073	41.52	0.63528
41.54	-0.59089	41.54	0.09458	41.54	0.6563
41.56	-0.59353	41.56	0.09759	41.56	0.65423
41.58	-0.59334	41.58	0.09481	41.58	0.64962
41.6	-0.59308	41.6	0.10273	41.6	0.62146
41.62	-0.59232	41.62	0.10885	41.62	0.62294
41.64	-0.59244	41.64	0.1111	41.64	0.63005
41.66	-0.59367	41.66	0.11237	41.66	0.63918
41.68	-0.5925	41.68	0.11577	41.68	0.65059
41.7	-0.59532	41.7	0.12601	41.7	0.63936
41.72	-0.5917	41.72	0.12125	41.72	0.62627
41.74	-0.59079	41.74	0.11048	41.74	0.63058
41.76	-0.59483	41.76	0.09979	41.76	0.63994
41.78	-0.59438	41.78	0.10628	41.78	0.63788
41.8	-0.59255	41.8	0.10408	41.8	0.65434
41.82	-0.59098	41.82	0.10019	41.82	0.62662
41.84	-0.59005	41.84	0.10196	41.84	0.61861
41.86	-0.58768	41.86	0.10338	41.86	0.63196
41.88	-0.58967	41.88	0.10569	41.88	0.63301
41.9	-0.58654	41.9	0.11387	41.9	0.63522
41.92	-0.58666	41.92	0.1066	41.92	0.61313
41.94	-0.5838	41.94	0.09825	41.94	0.61329
[truncated: 903 more rows]
