# Supplementary material for: Efficient photocatalytic production of hydrogen peroxide using dispersible and photoactive porous polymers
Source: Nat Commun. 2023 Oct 28;14:6891. doi: 10.1038/s41467-023-42720-6 (PMC10613291; doi:10.1038/s41467-023-42720-6)
Supplement: Supplementary file 3 — Source Data [file 41467_2023_42720_MOESM3_ESM.zip › source data/Fig S16.xlsx]

## Sheet: Sheet1
TT-CTP		TTH-CTP
Temperature (degree)	Weight (%)	Temperature (degree)	Weight (%)
32.455	100	30.146	100
32.655	99.9293	30.346	99.9479
32.855	99.8824	30.546	99.9196
33.055	99.8379	30.746	99.8974
33.255	99.791	30.946	99.8782
33.455	99.7467	31.146	99.8609
33.655	99.7115	31.346	99.845
33.855	99.685	31.546	99.8304
34.055	99.6642	31.746	99.817
34.255	99.6474	31.946	99.8045
34.455	99.6333	32.146	99.7927
34.655	99.6216	32.346	99.7815
34.855	99.6118	32.546	99.7706
35.055	99.6035	32.746	99.76
35.255	99.5966	32.946	99.7494
35.455	99.5907	33.146	99.7389
35.655	99.5857	33.346	99.7283
35.855	99.5814	33.546	99.7177
36.055	99.5777	33.746	99.7072
36.255	99.5743	33.946	99.6966
36.455	99.5713	34.146	99.686
36.655	99.5686	34.346	99.6756
36.855	99.566	34.546	99.6651
37.055	99.5635	34.746	99.6548
37.255	99.561	34.946	99.6446
37.455	99.5587	35.146	99.6345
37.655	99.5563	35.346	99.6246
37.855	99.5539	35.546	99.6147
38.055	99.5515	35.746	99.6049
38.255	99.5491	35.946	99.5953
38.455	99.5466	36.146	99.5858
38.655	99.5442	36.346	99.5764
38.855	99.5417	36.546	99.567
39.055	99.5392	36.746	99.5578
39.255	99.5367	36.946	99.5487
39.455	99.5342	37.146	99.5396
39.655	99.5317	37.346	99.5307
39.855	99.5292	37.546	99.5217
40.055	99.5268	37.746	99.5129
40.255	99.5244	37.946	99.504
40.455	99.5221	38.146	99.4952
40.655	99.5199	38.346	99.4865
40.855	99.5178	38.546	99.4777
41.055	99.5158	38.746	99.4689
41.255	99.5139	38.946	99.4601
41.455	99.5121	39.146	99.4513
41.655	99.5104	39.346	99.4424
41.855	99.5088	39.546	99.4335
42.055	99.5072	39.746	99.4246
42.255	99.5058	39.946	99.4156
42.455	99.5043	40.146	99.4066
42.655	99.5028	40.346	99.3975
42.855	99.5012	40.546	99.3883
43.055	99.4995	40.746	99.3791
43.255	99.4977	40.946	99.3699
43.455	99.4958	41.146	99.3606
43.655	99.4937	41.346	99.3512
43.855	99.4913	41.546	99.3417
44.055	99.4887	41.746	99.3322
44.255	99.4859	41.946	99.3225
44.455	99.4828	42.146	99.3128
44.655	99.4794	42.346	99.3029
44.855	99.4758	42.546	99.2929
45.055	99.4719	42.746	99.2828
45.255	99.4677	42.946	99.2726
45.455	99.4633	43.146	99.2622
45.655	99.4585	43.346	99.2518
45.855	99.4536	43.546	99.2412
46.055	99.4483	43.746	99.2306
46.255	99.4429	43.946	99.2198
46.455	99.4373	44.146	99.2091
46.655	99.4315	44.346	99.1983
46.855	99.4255	44.546	99.1874
47.055	99.4193	44.746	99.1766
47.255	99.413	44.946	99.1657
47.455	99.4066	45.146	99.1549
47.655	99.4	45.346	99.1441
47.855	99.3932	45.546	99.1333
48.055	99.3862	45.746	99.1225
48.255	99.379	45.946	99.1117
48.455	99.3716	46.146	99.1009
48.655	99.3639	46.346	99.0901
48.855	99.3561	46.546	99.0791
49.055	99.348	46.746	99.0681
49.255	99.3397	46.946	99.057
49.455	99.3312	47.146	99.0458
49.655	99.3227	47.346	99.0344
49.855	99.314	47.546	99.0229
50.055	99.3052	47.746	99.0112
50.255	99.2964	47.946	98.9993
50.455	99.2876	48.146	98.9872
50.655	99.2788	48.346	98.975
50.855	99.2701	48.546	98.9626
51.055	99.2615	48.746	98.9501
51.255	99.2529	48.946	98.9375
51.455	99.2445	49.146	98.9249
51.655	99.2361	49.346	98.9124
51.855	99.2278	49.546	98.8999
52.055	99.2195	49.746	98.8876
52.255	99.2112	49.946	98.8754
52.455	99.2029	50.146	98.8635
52.655	99.1946	50.346	98.8517
52.855	99.1861	50.546	98.84
53.055	99.1776	50.746	98.8285
53.255	99.169	50.946	98.817
53.455	99.1603	51.146	98.8055
53.655	99.1515	51.346	98.794
53.855	99.1428	51.546	98.7824
54.055	99.1341	51.746	98.7707
54.255	99.1256	51.946	98.7588
54.455	99.1172	52.146	98.7469
54.655	99.1091	52.346	98.7348
54.855	99.1012	52.546	98.7227
55.055	99.0937	52.746	98.7106
55.255	99.0863	52.946	98.6985
55.455	99.0792	53.146	98.6865
55.655	99.0722	53.346	98.6746
55.855	99.0652	53.546	98.6628
56.055	99.0582	53.746	98.6512
56.255	99.051	53.946	98.6398
56.455	99.0436	54.146	98.6286
56.655	99.0359	54.346	98.6176
56.855	99.028	54.546	98.6069
57.055	99.0197	54.746	98.5965
57.255	99.0112	54.946	98.5863
57.455	99.0024	55.146	98.5763
57.655	98.9934	55.346	98.5666
57.855	98.9842	55.546	98.5571
58.055	98.9747	55.746	98.5476
58.255	98.9651	55.946	98.5382
58.455	98.9554	56.146	98.5288
58.655	98.9456	56.346	98.5194
58.855	98.9357	56.546	98.5098
59.055	98.9257	56.746	98.5002
59.255	98.9158	56.946	98.4903
59.455	98.906	57.146	98.4804
59.655	98.8963	57.346	98.4704
59.855	98.8869	57.546	98.4603
60.055	98.8777	57.746	98.4502
60.255	98.8688	57.946	98.4401
60.455	98.8601	58.146	98.4301
60.655	98.8517	58.346	98.4202
60.855	98.8435	58.546	98.4104
61.055	98.8355	58.746	98.4008
61.255	98.8277	58.946	98.3914
61.455	98.8201	59.146	98.3821
61.655	98.8125	59.346	98.373
61.855	98.805	59.546	98.3641
62.055	98.7975	59.746	98.3553
62.255	98.79	59.946	98.3467
62.455	98.7825	60.146	98.3383
62.655	98.775	60.346	98.3299
62.855	98.7675	60.546	98.3217
63.055	98.7599	60.746	98.3135
63.255	98.7522	60.946	98.3054
63.455	98.7446	61.146	98.2973
63.655	98.7369	61.346	98.2892
63.855	98.7292	61.546	98.281
64.055	98.7215	61.746	98.2729
64.255	98.7139	61.946	98.2647
64.455	98.7063	62.146	98.2565
64.655	98.6987	62.346	98.2483
64.855	98.6911	62.546	98.2401
65.055	98.6835	62.746	98.2319
65.255	98.676	62.946	98.2237
65.455	98.6685	63.146	98.2157
65.655	98.6609	63.346	98.2077
65.855	98.6534	63.546	98.1999
66.055	98.6459	63.746	98.1922
66.255	98.6384	63.946	98.1847
66.455	98.6308	64.146	98.1774
66.655	98.6233	64.346	98.1702
66.855	98.6156	64.546	98.1632
67.055	98.6079	64.746	98.1562
67.255	98.6	64.946	98.1494
67.455	98.5921	65.146	98.1427
67.655	98.5841	65.346	98.1359
67.855	98.576	65.546	98.1292
68.055	98.5679	65.746	98.1225
68.255	98.5598	65.946	98.1157
68.455	98.5516	66.146	98.109
68.655	98.5435	66.346	98.1022
68.855	98.5354	66.546	98.0954
69.055	98.5274	66.746	98.0886
69.255	98.5194	66.946	98.0816
69.455	98.5114	67.146	98.0747
69.655	98.5035	67.346	98.0677
69.855	98.4956	67.546	98.0606
70.055	98.4877	67.746	98.0534
70.255	98.4798	67.946	98.0461
70.455	98.4721	68.146	98.0388
70.655	98.4644	68.346	98.0313
70.855	98.4569	68.546	98.0238
71.055	98.4495	68.746	98.0162
71.255	98.4422	68.946	98.0085
71.455	98.435	69.146	98.0007
71.655	98.428	69.346	97.9929
71.855	98.4211	69.546	97.9851
72.055	98.4144	69.746	97.9773
72.255	98.4077	69.946	97.9696
72.455	98.401	70.146	97.9619
72.655	98.3944	70.346	97.9543
72.855	98.3878	70.546	97.9468
73.055	98.3812	70.746	97.9394
73.255	98.3745	70.946	97.9322
73.455	98.3678	71.146	97.9252
73.655	98.3611	71.346	97.9183
73.855	98.3543	71.546	97.9116
74.055	98.3475	71.746	97.905
74.255	98.3407	71.946	97.8986
74.455	98.3339	72.146	97.8923
74.655	98.327	72.346	97.8861
74.855	98.3201	72.546	97.88
75.055	98.3131	72.746	97.874
75.255	98.3061	72.946	97.868
75.455	98.2989	73.146	97.8621
75.655	98.2916	73.346	97.8561
75.855	98.2842	73.546	97.85
76.055	98.2767	73.746	97.8439
76.255	98.269	73.946	97.8377
76.455	98.2613	74.146	97.8315
76.655	98.2535	74.346	97.8252
76.855	98.2457	74.546	97.8189
77.055	98.2378	74.746	97.8125
77.255	98.2299	74.946	97.8061
77.455	98.222	75.146	97.7998
77.655	98.2141	75.346	97.7934
77.855	98.2061	75.546	97.7871
78.055	98.1982	75.746	97.7809
78.255	98.1903	75.946	97.7748
78.455	98.1824	76.146	97.7687
78.655	98.1744	76.346	97.7628
78.855	98.1665	76.546	97.757
79.055	98.1586	76.746	97.7513
79.255	98.1506	76.946	97.7458
79.455	98.1425	77.146	97.7404
79.655	98.1343	77.346	97.7351
79.855	98.1261	77.546	97.73
80.055	98.1178	77.746	97.725
80.255	98.1093	77.946	97.7199
80.455	98.1009	78.146	97.715
80.655	98.0924	78.346	97.71
80.855	98.084	78.546	97.705
81.055	98.0756	78.746	97.6999
81.255	98.0673	78.946	97.6948
81.455	98.0592	79.146	97.6897
81.655	98.0512	79.346	97.6845
81.855	98.0433	79.546	97.6793
82.055	98.0356	79.746	97.6741
82.255	98.0279	79.946	97.6689
82.455	98.0202	80.146	97.6636
82.655	98.0125	80.346	97.6584
82.855	98.0048	80.546	97.6532
83.055	97.9971	80.746	97.648
83.255	97.9893	80.946	97.6429
83.455	97.9815	81.146	97.6379
83.655	97.9736	81.346	97.633
83.855	97.9657	81.546	97.6282
84.055	97.9579	81.746	97.6235
84.255	97.9501	81.946	97.6189
84.455	97.9423	82.146	97.6145
84.655	97.9347	82.346	97.6102
84.855	97.927	82.546	97.6059
85.055	97.9195	82.746	97.6017
85.255	97.912	82.946	97.5975
85.455	97.9046	83.146	97.5933
85.655	97.8972	83.346	97.5892
85.855	97.8898	83.546	97.585
86.055	97.8825	83.746	97.5808
86.255	97.8752	83.946	97.5766
86.455	97.868	84.146	97.5724
86.655	97.8607	84.346	97.5682
86.855	97.8534	84.546	97.5641
87.055	97.8462	84.746	97.56
87.255	97.8389	84.946	97.5558
87.455	97.8317	85.146	97.5518
87.655	97.8245	85.346	97.5477
87.855	97.8174	85.546	97.5436
88.055	97.8103	85.746	97.5396
88.255	97.8033	85.946	97.5355
88.455	97.7964	86.146	97.5315
88.655	97.7896	86.346	97.5275
88.855	97.7829	86.546	97.5235
89.055	97.7764	86.746	97.5196
89.255	97.77	86.946	97.5157
89.455	97.7638	87.146	97.5119
89.655	97.7577	87.346	97.5082
89.855	97.7517	87.546	97.5045
90.055	97.7459	87.746	97.501
90.255	97.7402	87.946	97.4976
90.455	97.7345	88.146	97.4942
90.655	97.729	88.346	97.491
90.855	97.7234	88.546	97.4878
91.055	97.7178	88.746	97.4846
91.255	97.7123	88.946	97.4815
91.455	97.7067	89.146	97.4785
91.655	97.7011	89.346	97.4755
91.855	97.6955	89.546	97.4725
92.055	97.6899	89.746	97.4695
92.255	97.6844	89.946	97.4666
92.455	97.6789	90.146	97.4637
92.655	97.6735	90.346	97.4608
92.855	97.6681	90.546	97.458
93.055	97.6627	90.746	97.4552
93.255	97.6573	90.946	97.4524
93.455	97.652	91.146	97.4497
93.655	97.6466	91.346	97.4471
93.855	97.6412	91.546	97.4445
94.055	97.6357	91.746	97.4419
94.255	97.6301	91.946	97.4394
94.455	97.6245	92.146	97.437
94.655	97.6189	92.346	97.4346
94.855	97.6132	92.546	97.4322
95.055	97.6076	92.746	97.4299
95.255	97.6019	92.946	97.4276
95.455	97.5963	93.146	97.4253
95.655	97.5907	93.346	97.423
95.855	97.5852	93.546	97.4208
96.055	97.5797	93.746	97.4185
96.255	97.5743	93.946	97.4163
96.455	97.569	94.146	97.4141
96.655	97.5636	94.346	97.4119
96.855	97.5583	94.546	97.4098
97.055	97.5529	94.746	97.4077
97.255	97.5474	94.946	97.4056
97.455	97.5419	95.146	97.4035
97.655	97.5361	95.346	97.4014
97.855	97.5302	95.546	97.3994
98.055	97.5242	95.746	97.3973
98.255	97.5179	95.946	97.3952
98.455	97.5116	96.146	97.393
98.655	97.5051	96.346	97.3907
98.855	97.4985	96.546	97.3884
99.055	97.4919	96.746	97.386
99.255	97.4852	96.946	97.3836
99.455	97.4784	97.146	97.3812
99.655	97.4716	97.346	97.3787
99.855	97.4648	97.546	97.3762
100.055	97.4581	97.746	97.3738
100.255	97.4514	97.946	97.3714
100.455	97.4447	98.146	97.369
100.655	97.4381	98.346	97.3667
100.855	97.4317	98.546	97.3645
101.055	97.4255	98.746	97.3623
101.255	97.4194	98.946	97.3601
101.455	97.4135	99.146	97.358
101.655	97.4078	99.346	97.3559
101.855	97.4023	99.546	97.3537
102.055	97.3969	99.746	97.3515
102.255	97.3916	99.946	97.3493
102.455	97.3864	100.146	97.3471
102.655	97.3813	100.346	97.3449
102.855	97.3761	100.546	97.3427
103.055	97.3709	100.746	97.3404
103.255	97.3658	100.946	97.3383
103.455	97.3606	101.146	97.3362
103.655	97.3554	101.346	97.3341
103.855	97.3502	101.546	97.3322
104.055	97.3451	101.746	97.3303
104.255	97.34	101.946	97.3285
104.455	97.335	102.146	97.3268
104.655	97.3301	102.346	97.3252
104.855	97.3253	102.546	97.3237
105.055	97.3205	102.746	97.3222
105.255	97.3158	102.946	97.3208
105.455	97.3111	103.146	97.3194
105.655	97.3064	103.346	97.3181
105.855	97.3018	103.546	97.3169
106.055	97.2972	103.746	97.3157
106.255	97.2927	103.946	97.3145
106.455	97.2881	104.146	97.3135
106.655	97.2836	104.346	97.3127
106.855	97.279	104.546	97.3119
107.055	97.2745	104.746	97.3112
107.255	97.2699	104.946	97.3106
107.455	97.2654	105.146	97.3101
107.655	97.2608	105.346	97.3096
107.855	97.2563	105.546	97.3092
108.055	97.2518	105.746	97.3087
108.255	97.2473	105.946	97.3083
108.455	97.2429	106.146	97.3079
108.655	97.2386	106.346	97.3074
108.855	97.2343	106.546	97.3069
109.055	97.2302	106.746	97.3063
109.255	97.2261	106.946	97.3058
109.455	97.222	107.146	97.3052
109.655	97.218	107.346	97.3045
109.855	97.214	107.546	97.3039
110.055	97.2101	107.746	97.3033
110.255	97.2061	107.946	97.3027
110.455	97.2021	108.146	97.3021
110.655	97.1981	108.346	97.3016
110.855	97.194	108.546	97.3011
111.055	97.1899	108.746	97.3006
111.255	97.1858	108.946	97.3
111.455	97.1817	109.146	97.2995
111.655	97.1776	109.346	97.2989
111.855	97.1735	109.546	97.2982
112.055	97.1695	109.746	97.2975
112.255	97.1656	109.946	97.2967
112.455	97.1618	110.146	97.2958
112.655	97.1581	110.346	97.2948
112.855	97.1545	110.546	97.2938
113.055	97.1511	110.746	97.2927
113.255	97.1477	110.946	97.2916
113.455	97.1445	111.146	97.2905
113.655	97.1414	111.346	97.2893
113.855	97.1383	111.546	97.2882
114.055	97.1353	111.746	97.2872
114.255	97.1324	111.946	97.2862
114.455	97.1296	112.146	97.2852
114.655	97.1269	112.346	97.2844
114.855	97.1242	112.546	97.2836
115.055	97.1216	112.746	97.2829
115.255	97.1191	112.946	97.2822
115.455	97.1166	113.146	97.2817
115.655	97.1142	113.346	97.2811
115.855	97.1118	113.546	97.2807
116.055	97.1095	113.746	97.2803
116.255	97.1072	113.946	97.2801
116.455	97.105	114.146	97.2799
116.655	97.1028	114.346	97.2799
116.855	97.1006	114.546	97.2801
117.055	97.0984	114.746	97.2803
117.255	97.0962	114.946	97.2808
117.455	97.0939	115.146	97.2814
117.655	97.0915	115.346	97.282
117.855	97.0889	115.546	97.2828
118.055	97.0862	115.746	97.2837
118.255	97.0834	115.946	97.2845
118.455	97.0804	116.146	97.2854
118.655	97.0772	116.346	97.2863
118.855	97.0739	116.546	97.2872
119.055	97.0704	116.746	97.2879
119.255	97.0669	116.946	97.2886
119.455	97.0633	117.146	97.2892
119.655	97.0597	117.346	97.2896
119.855	97.056	117.546	97.29
120.055	97.0524	117.746	97.2902
120.255	97.0488	117.946	97.2902
120.455	97.0453	118.146	97.2902
120.655	97.0419	118.346	97.2901
120.855	97.0385	118.546	97.2899
121.055	97.0352	118.746	97.2896
121.255	97.0319	118.946	97.2893
121.455	97.0287	119.146	97.289
121.655	97.0254	119.346	97.2887
121.855	97.022	119.546	97.2884
122.055	97.0186	119.746	97.2881
122.255	97.0151	119.946	97.2877
122.455	97.0114	120.146	97.2874
122.655	97.0078	120.346	97.287
122.855	97.004	120.546	97.2866
123.055	97.0003	120.746	97.2862
123.255	96.9966	120.946	97.2857
123.455	96.9931	121.146	97.2852
123.655	96.9897	121.346	97.2847
123.855	96.9865	121.546	97.284
124.055	96.9835	121.746	97.2833
124.255	96.9807	121.946	97.2825
124.455	96.978	122.146	97.2815
124.655	96.9755	122.346	97.2805
124.855	96.9731	122.546	97.2793
125.055	96.9707	122.746	97.2781
125.255	96.9683	122.946	97.277
125.455	96.966	123.146	97.276
125.655	96.9636	123.346	97.2751
125.855	96.9612	123.546	97.2744
126.055	96.9588	123.746	97.274
126.255	96.9565	123.946	97.2738
126.455	96.9541	124.146	97.2739
126.655	96.9518	124.346	97.2742
126.855	96.9495	124.546	97.2747
127.055	96.9473	124.746	97.2753
127.255	96.945	124.946	97.2759
127.455	96.9427	125.146	97.2764
127.655	96.9404	125.346	97.277
127.855	96.938	125.546	97.2774
128.055	96.9355	125.746	97.2776
128.255	96.9328	125.946	97.2778
128.455	96.9299	126.146	97.2778
128.655	96.9269	126.346	97.2777
128.855	96.9237	126.546	97.2775
129.055	96.9203	126.746	97.2773
129.255	96.9169	126.946	97.2771
129.455	96.9135	127.146	97.2769
129.655	96.91	127.346	97.2768
129.855	96.9067	127.546	97.2767
130.055	96.9035	127.746	97.2766
130.255	96.9004	127.946	97.2766
130.455	96.8975	128.146	97.2765
130.655	96.8947	128.346	97.2765
130.855	96.8921	128.546	97.2765
131.055	96.8897	128.746	97.2764
131.255	96.8874	128.946	97.2764
131.455	96.8854	129.146	97.2763
131.655	96.8835	129.346	97.2763
131.855	96.8819	129.546	97.2763
132.055	96.8805	129.746	97.2763
132.255	96.8792	129.946	97.2764
132.455	96.8781	130.146	97.2766
132.655	96.877	130.346	97.2768
132.855	96.8761	130.546	97.2771
133.055	96.8753	130.746	97.2774
133.255	96.8744	130.946	97.2778
133.455	96.8736	131.146	97.2783
133.655	96.8728	131.346	97.2788
133.855	96.872	131.546	97.2793
134.055	96.8712	131.746	97.2799
134.255	96.8704	131.946	97.2806
134.455	96.8696	132.146	97.2812
134.655	96.8689	132.346	97.2819
134.855	96.8682	132.546	97.2825
135.055	96.8676	132.746	97.2832
135.255	96.867	132.946	97.2839
135.455	96.8665	133.146	97.2847
135.655	96.8659	133.346	97.2855
135.855	96.8654	133.546	97.2864
136.055	96.8649	133.746	97.2874
136.255	96.8643	133.946	97.2885
136.455	96.8636	134.146	97.2897
136.655	96.8627	134.346	97.2911
136.855	96.8618	134.546	97.2924
137.055	96.8606	134.746	97.2939
137.255	96.8593	134.946	97.2953
137.455	96.858	135.146	97.2968
137.655	96.8565	135.346	97.2982
137.855	96.8549	135.546	97.2995
138.055	96.8534	135.746	97.3009
138.255	96.8518	135.946	97.3022
138.455	96.8503	136.146	97.3034
138.655	96.8487	136.346	97.3046
138.855	96.8472	136.546	97.3056
139.055	96.8457	136.746	97.3066
139.255	96.844	136.946	97.3075
139.455	96.8424	137.146	97.3083
139.655	96.8406	137.346	97.3089
139.855	96.8386	137.546	97.3095
140.055	96.8365	137.746	97.3099
140.255	96.8343	137.946	97.3102
140.455	96.832	138.146	97.3104
140.655	96.8295	138.346	97.3105
140.855	96.8271	138.546	97.3105
141.055	96.8247	138.746	97.3105
141.255	96.8223	138.946	97.3104
141.455	96.8201	139.146	97.3103
141.655	96.818	139.346	97.3101
141.855	96.8161	139.546	97.31
142.055	96.8144	139.746	97.3098
142.255	96.8128	139.946	97.3096
142.455	96.8113	140.146	97.3094
142.655	96.8098	140.346	97.3091
142.855	96.8084	140.546	97.3088
143.055	96.807	140.746	97.3085
143.255	96.8056	140.946	97.3082
143.455	96.8042	141.146	97.3079
143.655	96.8027	141.346	97.3076
143.855	96.8013	141.546	97.3074
144.055	96.7999	141.746	97.3072
144.255	96.7986	141.946	97.3072
144.455	96.7974	142.146	97.3073
144.655	96.7964	142.346	97.3075
144.855	96.7956	142.546	97.3078
145.055	96.7949	142.746	97.3082
145.255	96.7943	142.946	97.3088
145.455	96.7939	143.146	97.3095
145.655	96.7936	143.346	97.3102
145.855	96.7934	143.546	97.3111
146.055	96.7931	143.746	97.312
146.255	96.7927	143.946	97.313
146.455	96.7923	144.146	97.314
146.655	96.7917	144.346	97.315
146.855	96.791	144.546	97.3161
147.055	96.7902	144.746	97.3172
147.255	96.7892	144.946	97.3182
147.455	96.7882	145.146	97.3192
147.655	96.7871	145.346	97.3201
147.855	96.7861	145.546	97.321
148.055	96.785	145.746	97.3218
148.255	96.7841	145.946	97.3226
148.455	96.7832	146.146	97.3232
148.655	96.7825	146.346	97.3238
148.855	96.7817	146.546	97.3243
149.055	96.781	146.746	97.3248
149.255	96.7802	146.946	97.3252
149.455	96.7793	147.146	97.3255
149.655	96.7783	147.346	97.3258
149.855	96.7772	147.546	97.326
150.055	96.7759	147.746	97.3263
150.255	96.7745	147.946	97.3264
150.455	96.7729	148.146	97.3266
150.655	96.7713	148.346	97.3267
150.855	96.7696	148.546	97.3268
151.055	96.768	148.746	97.3268
151.255	96.7664	148.946	97.3267
151.455	96.7648	149.146	97.3265
151.655	96.7634	149.346	97.3262
151.855	96.762	149.546	97.3258
152.055	96.7607	149.746	97.3252
152.255	96.7595	149.946	97.3245
152.455	96.7584	150.146	97.3237
152.655	96.7574	150.346	97.3228
152.855	96.7563	150.546	97.3218
153.055	96.7554	150.746	97.3208
153.255	96.7544	150.946	97.3199
153.455	96.7534	151.146	97.3189
153.655	96.7525	151.346	97.3181
153.855	96.7515	151.546	97.3175
154.055	96.7506	151.746	97.317
154.255	96.7497	151.946	97.3167
154.455	96.7488	152.146	97.3166
154.655	96.748	152.346	97.3167
154.855	96.7472	152.546	97.317
155.055	96.7465	152.746	97.3175
155.255	96.7458	152.946	97.3181
155.455	96.7451	153.146	97.3188
155.655	96.7445	153.346	97.3196
155.855	96.7439	153.546	97.3204
156.055	96.7433	153.746	97.3213
156.255	96.7426	153.946	97.3222
156.455	96.7419	154.146	97.3232
156.655	96.7411	154.346	97.3241
156.855	96.7402	154.546	97.325
157.055	96.7392	154.746	97.3259
157.255	96.738	154.946	97.3268
157.455	96.7369	155.146	97.3276
157.655	96.7356	155.346	97.3284
157.855	96.7343	155.546	97.3292
158.055	96.733	155.746	97.3299
158.255	96.7318	155.946	97.3304
158.455	96.7305	156.146	97.3309
158.655	96.7294	156.346	97.3312
158.855	96.7283	156.546	97.3314
159.055	96.7273	156.746	97.3315
159.255	96.7263	156.946	97.3315
159.455	96.7253	157.146	97.3314
159.655	96.7243	157.346	97.3312
159.855	96.7233	157.546	97.331
160.055	96.7223	157.746	97.3309
160.255	96.7213	157.946	97.3308
160.455	96.7203	158.146	97.3307
160.655	96.7193	158.346	97.3308
160.855	96.7185	158.546	97.331
161.055	96.7177	158.746	97.3313
161.255	96.717	158.946	97.3317
161.455	96.7164	159.146	97.3323
161.655	96.716	159.346	97.3329
161.855	96.7156	159.546	97.3336
162.055	96.7154	159.746	97.3343
162.255	96.7152	159.946	97.335
162.455	96.715	160.146	97.3357
162.655	96.7148	160.346	97.3364
162.855	96.7147	160.546	97.3371
163.055	96.7144	160.746	97.3378
163.255	96.7142	160.946	97.3384
163.455	96.7138	161.146	97.339
163.655	96.7134	161.346	97.3397
163.855	96.713	161.546	97.3403
164.055	96.7124	161.746	97.341
164.255	96.7117	161.946	97.3418
164.455	96.711	162.146	97.3426
164.655	96.7101	162.346	97.3434
164.855	96.7092	162.546	97.3443
165.055	96.7081	162.746	97.3451
165.255	96.707	162.946	97.346
165.455	96.7058	163.146	97.3469
165.655	96.7045	163.346	97.3477
165.855	96.7032	163.546	97.3484
166.055	96.7019	163.746	97.3491
166.255	96.7006	163.946	97.3498
166.455	96.6993	164.146	97.3504
166.655	96.6979	164.346	97.3509
166.855	96.6967	164.546	97.3514
167.055	96.6954	164.746	97.3518
167.255	96.6942	164.946	97.3521
167.455	96.693	165.146	97.3523
167.655	96.6919	165.346	97.3524
167.855	96.6909	165.546	97.3525
168.055	96.6899	165.746	97.3525
168.255	96.689	165.946	97.3524
168.455	96.6882	166.146	97.3523
168.655	96.6874	166.346	97.3522
168.855	96.6865	166.546	97.352
169.055	96.6857	166.746	97.3518
169.255	96.6848	166.946	97.3516
169.455	96.6839	167.146	97.3514
169.655	96.6829	167.346	97.3511
169.855	96.682	167.546	97.3508
170.055	96.6811	167.746	97.3506
170.255	96.6803	167.946	97.3504
170.455	96.6795	168.146	97.3503
170.655	96.6788	168.346	97.3503
170.855	96.678	168.546	97.3504
171.055	96.6773	168.746	97.3507
171.255	96.6766	168.946	97.351
171.455	96.6758	169.146	97.3515
171.655	96.6749	169.346	97.3521
171.855	96.674	169.546	97.3528
172.055	96.6731	169.746	97.3535
172.255	96.6721	169.946	97.3543
172.455	96.671	170.146	97.3551
172.655	96.67	170.346	97.3559
172.855	96.669	170.546	97.3567
173.055	96.668	170.746	97.3575
173.255	96.667	170.946	97.3581
173.455	96.666	171.146	97.3587
173.655	96.6651	171.346	97.3591
173.855	96.6641	171.546	97.3593
174.055	96.6632	171.746	97.3593
174.255	96.6623	171.946	97.3591
174.455	96.6614	172.146	97.3587
174.655	96.6605	172.346	97.3581
174.855	96.6596	172.546	97.3573
175.055	96.6586	172.746	97.3564
175.255	96.6576	172.946	97.3554
175.455	96.6565	173.146	97.3543
175.655	96.6553	173.346	97.3533
175.855	96.654	173.546	97.3522
176.055	96.6526	173.746	97.3513
176.255	96.651	173.946	97.3505
176.455	96.6493	174.146	97.3498
176.655	96.6475	174.346	97.3493
176.855	96.6457	174.546	97.3489
177.055	96.6439	174.746	97.3486
177.255	96.6423	174.946	97.3484
177.455	96.6408	175.146	97.3483
177.655	96.6395	175.346	97.3482
177.855	96.6385	175.546	97.3481
178.055	96.6376	175.746	97.3479
178.255	96.6371	175.946	97.3476
178.455	96.6367	176.146	97.3472
178.655	96.6364	176.346	97.3467
178.855	96.6364	176.546	97.3461
179.055	96.6364	176.746	97.3454
179.255	96.6366	176.946	97.3447
179.455	96.6368	177.146	97.3439
179.655	96.6371	177.346	97.3433
179.855	96.6375	177.546	97.3427
180.055	96.6379	177.746	97.3423
180.255	96.6383	177.946	97.342
180.455	96.6388	178.146	97.342
180.655	96.6392	178.346	97.3421
180.855	96.6397	178.546	97.3425
181.055	96.6401	178.746	97.343
181.255	96.6405	178.946	97.3437
181.455	96.6409	179.146	97.3445
181.655	96.6412	179.346	97.3454
181.855	96.6415	179.546	97.3464
182.055	96.6418	179.746	97.3475
182.255	96.6421	179.946	97.3486
182.455	96.6424	180.146	97.3496
182.655	96.6426	180.346	97.3507
182.855	96.6428	180.546	97.3517
183.055	96.643	180.746	97.3527
183.255	96.6431	180.946	97.3537
183.455	96.6433	181.146	97.3546
183.655	96.6433	181.346	97.3556
183.855	96.6434	181.546	97.3565
184.055	96.6434	181.746	97.3574
184.255	96.6433	181.946	97.3582
184.455	96.6432	182.146	97.3589
184.655	96.643	182.346	97.3596
184.855	96.6428	182.546	97.3601
185.055	96.6426	182.746	97.3605
185.255	96.6423	182.946	97.3608
185.455	96.6421	183.146	97.361
185.655	96.6419	183.346	97.3611
185.855	96.6418	183.546	97.361
186.055	96.6418	183.746	97.3609
186.255	96.6419	183.946	97.3607
186.455	96.642	184.146	97.3603
186.655	96.6422	184.346	97.3599
186.855	96.6424	184.546	97.3594
187.055	96.6427	184.746	97.3589
187.255	96.643	184.946	97.3583
187.455	96.6433	185.146	97.3577
187.655	96.6437	185.346	97.3571
187.855	96.6441	185.546	97.3565
188.055	96.6446	185.746	97.356
188.255	96.645	185.946	97.3554
188.455	96.6455	186.146	97.355
188.655	96.646	186.346	97.3545
188.855	96.6465	186.546	97.3542
189.055	96.6469	186.746	97.3538
189.255	96.6473	186.946	97.3535
189.455	96.6477	187.146	97.3533
189.655	96.648	187.346	97.353
189.855	96.6482	187.546	97.3528
190.055	96.6485	187.746	97.3527
190.255	96.6487	187.946	97.3525
190.455	96.6489	188.146	97.3524
190.655	96.6492	188.346	97.3524
190.855	96.6495	188.546	97.3524
191.055	96.6498	188.746	97.3525
191.255	96.6502	188.946	97.3526
191.455	96.6505	189.146	97.3529
191.655	96.6509	189.346	97.3532
191.855	96.6513	189.546	97.3535
192.055	96.6517	189.746	97.3539
192.255	96.6519	189.946	97.3544
192.455	96.6521	190.146	97.3549
192.655	96.6523	190.346	97.3555
192.855	96.6523	190.546	97.3561
193.055	96.6522	190.746	97.3568
193.255	96.6521	190.946	97.3576
193.455	96.6518	191.146	97.3585
193.655	96.6515	191.346	97.3594
193.855	96.651	191.546	97.3603
194.055	96.6505	191.746	97.3613
194.255	96.6499	191.946	97.3623
194.455	96.6492	192.146	97.3631
194.655	96.6484	192.346	97.3639
194.855	96.6476	192.546	97.3644
195.055	96.6468	192.746	97.3648
195.255	96.6459	192.946	97.3649
195.455	96.6449	193.146	97.3649
195.655	96.644	193.346	97.3646
195.855	96.6432	193.546	97.3642
196.055	96.6423	193.746	97.3637
196.255	96.6415	193.946	97.363
196.455	96.6408	194.146	97.3623
196.655	96.6401	194.346	97.3615
196.855	96.6394	194.546	97.3607
197.055	96.6388	194.746	97.3598
197.255	96.6382	194.946	97.3589
197.455	96.6376	195.146	97.358
197.655	96.6369	195.346	97.3571
197.855	96.6362	195.546	97.3561
198.055	96.6355	195.746	97.3551
198.255	96.6348	195.946	97.3541
198.455	96.6341	196.146	97.3531
198.655	96.6335	196.346	97.3522
198.855	96.6329	196.546	97.3512
199.055	96.6323	196.746	97.3504
199.255	96.6319	196.946	97.3495
199.455	96.6315	197.146	97.3487
199.655	96.6311	197.346	97.348
199.855	96.6308	197.546	97.3473
200.055	96.6306	197.746	97.3466
200.255	96.6303	197.946	97.346
200.455	96.63	198.146	97.3454
200.655	96.6297	198.346	97.3449
200.855	96.6293	198.546	97.3443
201.055	96.6288	198.746	97.3436
201.255	96.6283	198.946	97.343
201.455	96.6278	199.146	97.3422
201.655	96.6271	199.346	97.3414
201.855	96.6265	199.546	97.3406
202.055	96.6258	199.746	97.3397
202.255	96.6251	199.946	97.3388
202.455	96.6245	200.146	97.3379
202.655	96.6239	200.346	97.337
202.855	96.6233	200.546	97.3361
203.055	96.6228	200.746	97.3352
203.255	96.6224	200.946	97.3343
203.455	96.6219	201.146	97.3334
203.655	96.6215	201.346	97.3325
203.855	96.6211	201.546	97.3317
204.055	96.6207	201.746	97.3308
204.255	96.6203	201.946	97.3299
204.455	96.6198	202.146	97.329
204.655	96.6194	202.346	97.3281
204.855	96.6189	202.546	97.3272
205.055	96.6184	202.746	97.3264
205.255	96.618	202.946	97.3256
205.455	96.6176	203.146	97.3248
205.655	96.6172	203.346	97.324
205.855	96.6169	203.546	97.3233
206.055	96.6166	203.746	97.3226
206.255	96.6165	203.946	97.3219
206.455	96.6165	204.146	97.3213
206.655	96.6165	204.346	97.3207
206.855	96.6166	204.546	97.3201
207.055	96.6168	204.746	97.3195
207.255	96.6169	204.946	97.3189
207.455	96.6171	205.146	97.3184
207.655	96.6171	205.346	97.3178
207.855	96.6171	205.546	97.3173
208.055	96.6169	205.746	97.3168
208.255	96.6165	205.946	97.3163
208.455	96.6161	206.146	97.3157
208.655	96.6155	206.346	97.3152
208.855	96.6148	206.546	97.3147
209.055	96.614	206.746	97.3142
209.255	96.6133	206.946	97.3136
209.455	96.6125	207.146	97.3131
209.655	96.6118	207.346	97.3124
209.855	96.611	207.546	97.3118
210.055	96.6103	207.746	97.311
210.255	96.6095	207.946	97.3102
210.455	96.6087	208.146	97.3093
210.655	96.6078	208.346	97.3083
210.855	96.6068	208.546	97.3071
211.055	96.6057	208.746	97.3059
211.255	96.6045	208.946	97.3047
211.455	96.6032	209.146	97.3034
211.655	96.6017	209.346	97.3021
211.855	96.6002	209.546	97.3008
212.055	96.5986	209.746	97.2995
212.255	96.5969	209.946	97.2982
212.455	96.5952	210.146	97.2969
212.655	96.5934	210.346	97.2958
212.855	96.5915	210.546	97.2947
213.055	96.5897	210.746	97.2936
213.255	96.5878	210.946	97.2926
213.455	96.5859	211.146	97.2917
213.655	96.584	211.346	97.2909
213.855	96.5822	211.546	97.2901
214.055	96.5803	211.746	97.2894
214.255	96.5786	211.946	97.2886
214.455	96.5769	212.146	97.2878
214.655	96.5752	212.346	97.2869
214.855	96.5737	212.546	97.2859
215.055	96.5723	212.746	97.2847
215.255	96.571	212.946	97.2835
215.455	96.5698	213.146	97.2821
215.655	96.5688	213.346	97.2807
215.855	96.568	213.546	97.2792
216.055	96.5674	213.746	97.2776
216.255	96.5669	213.946	97.2759
216.455	96.5666	214.146	97.2741
216.655	96.5665	214.346	97.2722
216.855	96.5666	214.546	97.2702
217.055	96.5668	214.746	97.2681
217.255	96.5671	214.946	97.2658
217.455	96.5675	215.146	97.2633
217.655	96.568	215.346	97.2608
217.855	96.5684	215.546	97.2582
218.055	96.5687	215.746	97.2556
218.255	96.5689	215.946	97.2531
218.455	96.5688	216.146	97.2507
218.655	96.5686	216.346	97.2485
218.855	96.5682	216.546	97.2465
219.055	96.5676	216.746	97.2447
219.255	96.567	216.946	97.243
219.455	96.5663	217.146	97.2415
219.655	96.5656	217.346	97.2401
219.855	96.565	217.546	97.2387
220.055	96.5646	217.746	97.2372
220.255	96.5644	217.946	97.2357
220.455	96.5644	218.146	97.234
220.655	96.5647	218.346	97.2322
220.855	96.5652	218.546	97.2301
221.055	96.5659	218.746	97.2279
221.255	96.5667	218.946	97.2256
221.455	96.5676	219.146	97.2231
221.655	96.5686	219.346	97.2206
221.855	96.5695	219.546	97.218
222.055	96.5703	219.746	97.2155
222.255	96.571	219.946	97.213
222.455	96.5716	220.146	97.2106
222.655	96.572	220.346	97.2082
222.855	96.5723	220.546	97.206
223.055	96.5724	220.746	97.2038
223.255	96.5724	220.946	97.2017
223.455	96.5724	221.146	97.1997
223.655	96.5723	221.346	97.1978
223.855	96.5722	221.546	97.1959
224.055	96.5721	221.746	97.1941
224.255	96.5721	221.946	97.1923
224.455	96.5721	222.146	97.1906
224.655	96.5721	222.346	97.1889
224.855	96.5722	222.546	97.1872
225.055	96.5722	222.746	97.1856
225.255	96.5723	222.946	97.1841
225.455	96.5723	223.146	97.1825
225.655	96.5723	223.346	97.181
225.855	96.5722	223.546	97.1796
226.055	96.572	223.746	97.1782
226.255	96.5718	223.946	97.1767
226.455	96.5714	224.146	97.1753
226.655	96.571	224.346	97.1739
226.855	96.5704	224.546	97.1723
227.055	96.5697	224.746	97.1707
227.255	96.569	224.946	97.1689
227.455	96.5682	225.146	97.167
227.655	96.5673	225.346	97.165
227.855	96.5664	225.546	97.1627
228.055	96.5654	225.746	97.1603
228.255	96.5644	225.946	97.1577
228.455	96.5633	226.146	97.1549
228.655	96.5622	226.346	97.1521
228.855	96.5609	226.546	97.1491
229.055	96.5595	226.746	97.146
229.255	96.5579	226.946	97.1429
229.455	96.5562	227.146	97.1397
229.655	96.5543	227.346	97.1364
229.855	96.5523	227.546	97.1331
230.055	96.5502	227.746	97.1298
230.255	96.5481	227.946	97.1266
230.455	96.5459	228.146	97.1233
230.655	96.5437	228.346	97.1201
230.855	96.5416	228.546	97.1169
231.055	96.5396	228.746	97.1138
231.255	96.5377	228.946	97.1106
231.455	96.536	229.146	97.1075
231.655	96.5344	229.346	97.1044
231.855	96.533	229.546	97.1013
232.055	96.5318	229.746	97.0981
232.255	96.5307	229.946	97.0949
232.455	96.5298	230.146	97.0916
232.655	96.5289	230.346	97.0882
232.855	96.5282	230.546	97.0848
233.055	96.5274	230.746	97.0812
233.255	96.5266	230.946	97.0776
233.455	96.5257	231.146	97.0739
233.655	96.5247	231.346	97.0701
233.855	96.5235	231.546	97.0662
234.055	96.5222	231.746	97.0624
234.255	96.5207	231.946	97.0584
234.455	96.5192	232.146	97.0546
234.655	96.5176	232.346	97.0507
234.855	96.5161	232.546	97.0468
235.055	96.5146	232.746	97.043
235.255	96.5132	232.946	97.0392
235.455	96.512	233.146	97.0354
235.655	96.5109	233.346	97.0316
235.855	96.51	233.546	97.0277
236.055	96.5093	233.746	97.0237
236.255	96.5087	233.946	97.0197
236.455	96.5084	234.146	97.0156
236.655	96.5082	234.346	97.0114
236.855	96.5081	234.546	97.0073
237.055	96.5082	234.746	97.0033
237.255	96.5083	234.946	96.9993
237.455	96.5086	235.146	96.9955
237.655	96.5088	235.346	96.9917
237.855	96.5091	235.546	96.988
238.055	96.5094	235.746	96.9844
238.255	96.5097	235.946	96.9807
238.455	96.5099	236.146	96.9771
238.655	96.5101	236.346	96.9733
238.855	96.5101	236.546	96.9694
239.055	96.5101	236.746	96.9653
239.255	96.5099	236.946	96.961
239.455	96.5096	237.146	96.9565
239.655	96.5091	237.346	96.9518
239.855	96.5084	237.546	96.947
240.055	96.5077	237.746	96.942
240.255	96.5067	237.946	96.937
240.455	96.5057	238.146	96.9318
240.655	96.5046	238.346	96.9267
240.855	96.5034	238.546	96.9215
241.055	96.5022	238.746	96.9163
241.255	96.5008	238.946	96.9112
241.455	96.4995	239.146	96.9061
241.655	96.4981	239.346	96.901
241.855	96.4967	239.546	96.8961
242.055	96.4952	239.746	96.8911
242.255	96.4937	239.946	96.8861
242.455	96.4922	240.146	96.8811
242.655	96.4907	240.346	96.8761
242.855	96.4892	240.546	96.871
243.055	96.4877	240.746	96.8658
243.255	96.4861	240.946	96.8605
243.455	96.4847	241.146	96.855
243.655	96.4834	241.346	96.8493
243.855	96.4821	241.546	96.8435
244.055	96.481	241.746	96.8374
244.255	96.4799	241.946	96.8311
244.455	96.4789	242.146	96.8247
244.655	96.478	242.346	96.8181
244.855	96.477	242.546	96.8114
245.055	96.4758	242.746	96.8047
245.255	96.4745	242.946	96.798
245.455	96.4729	243.146	96.7913
245.655	96.471	243.346	96.7848
245.855	96.4687	243.546	96.7784
246.055	96.4661	243.746	96.7721
246.255	96.4631	243.946	96.7661
246.455	96.4598	244.146	96.7604
246.655	96.4563	244.346	96.7549
246.855	96.4526	244.546	96.7497
247.055	96.4488	244.746	96.7445
247.255	96.445	244.946	96.7394
247.455	96.4413	245.146	96.7343
247.655	96.4378	245.346	96.7289
247.855	96.4346	245.546	96.7234
248.055	96.4317	245.746	96.7175
248.255	96.4292	245.946	96.7113
248.455	96.4272	246.146	96.7047
248.655	96.4255	246.346	96.6978
248.855	96.4241	246.546	96.6906
249.055	96.423	246.746	96.6832
249.255	96.4222	246.946	96.6756
249.455	96.4214	247.146	96.6679
249.655	96.4208	247.346	96.6603
249.855	96.4201	247.546	96.6526
250.055	96.4194	247.746	96.6451
250.255	96.4186	247.946	96.6376
250.455	96.4177	248.146	96.6302
250.655	96.4166	248.346	96.623
250.855	96.4155	248.546	96.6159
251.055	96.4143	248.746	96.6089
251.255	96.4129	248.946	96.602
251.455	96.4114	249.146	96.5951
251.655	96.4097	249.346	96.5882
251.855	96.4078	249.546	96.5813
252.055	96.4057	249.746	96.5743
252.255	96.4032	249.946	96.5672
252.455	96.4004	250.146	96.56
252.655	96.3972	250.346	96.5527
252.855	96.3937	250.546	96.5453
253.055	96.3899	250.746	96.5377
253.255	96.3859	250.946	96.5301
253.455	96.3817	251.146	96.5225
253.655	96.3775	251.346	96.5147
253.855	96.3733	251.546	96.5069
254.055	96.3692	251.746	96.4991
254.255	96.3653	251.946	96.4912
254.455	96.3617	252.146	96.4831
254.655	96.3582	252.346	96.4749
254.855	96.3551	252.546	96.4666
255.055	96.3522	252.746	96.4581
255.255	96.3495	252.946	96.4495
255.455	96.347	253.146	96.4407
255.655	96.3446	253.346	96.4319
255.855	96.3424	253.546	96.423
256.055	96.3402	253.746	96.4141
256.255	96.3381	253.946	96.4051
256.455	96.336	254.146	96.3962
256.655	96.3338	254.346	96.3873
256.855	96.3317	254.546	96.3784
257.055	96.3295	254.746	96.3696
257.255	96.3272	254.946	96.3607
257.455	96.3247	255.146	96.3518
257.655	96.3223	255.346	96.3429
257.855	96.3197	255.546	96.3341
258.055	96.3171	255.746	96.3251
258.255	96.3144	255.946	96.3161
258.455	96.3117	256.146	96.3071
258.655	96.3091	256.346	96.298
258.855	96.3064	256.546	96.2887
259.055	96.3038	256.746	96.2794
259.255	96.3012	256.946	96.2699
259.455	96.2987	257.146	96.2602
259.655	96.2962	257.346	96.2504
259.855	96.2938	257.546	96.2404
260.055	96.2915	257.746	96.2304
260.255	96.2893	257.946	96.2201
260.455	96.2871	258.146	96.2098
260.655	96.2852	258.346	96.1993
260.855	96.2834	258.546	96.1888
261.055	96.2817	258.746	96.1781
261.255	96.2802	258.946	96.1674
261.455	96.2789	259.146	96.1566
261.655	96.2777	259.346	96.1456
261.855	96.2767	259.546	96.1346
262.055	96.2757	259.746	96.1234
262.255	96.2748	259.946	96.1122
262.455	96.2738	260.146	96.1009
262.655	96.2729	260.346	96.0896
262.855	96.272	260.546	96.0782
263.055	96.2709	260.746	96.0669
263.255	96.2697	260.946	96.0554
263.455	96.2684	261.146	96.044
263.655	96.2669	261.346	96.0325
263.855	96.2651	261.546	96.021
264.055	96.2632	261.746	96.0095
264.255	96.261	261.946	95.9978
264.455	96.2585	262.146	95.9862
264.655	96.2558	262.346	95.9745
264.855	96.253	262.546	95.9627
265.055	96.2499	262.746	95.9509
265.255	96.2467	262.946	95.939
265.455	96.2434	263.146	95.927
265.655	96.2401	263.346	95.9149
265.855	96.2368	263.546	95.9027
266.055	96.2336	263.746	95.8903
266.255	96.2304	263.946	95.8777
266.455	96.2274	264.146	95.8649
266.655	96.2245	264.346	95.8518
266.855	96.2218	264.546	95.8384
267.055	96.2192	264.746	95.8248
267.255	96.2167	264.946	95.8108
267.455	96.2143	265.146	95.7965
267.655	96.2119	265.346	95.7819
267.855	96.2097	265.546	95.7671
268.055	96.2074	265.746	95.752
268.255	96.2052	265.946	95.7367
268.455	96.203	266.146	95.7213
268.655	96.2007	266.346	95.7057
268.855	96.1984	266.546	95.69
269.055	96.1961	266.746	95.6743
269.255	96.1936	266.946	95.6584
269.455	96.1912	267.146	95.6425
269.655	96.1886	267.346	95.6264
269.855	96.1861	267.546	95.6102
270.055	96.1836	267.746	95.5937
270.255	96.181	267.946	95.5769
270.455	96.1785	268.146	95.5598
270.655	96.176	268.346	95.5423
270.855	96.1734	268.546	95.5244
271.055	96.1707	268.746	95.5061
271.255	96.168	268.946	95.4873
271.455	96.1651	269.146	95.4682
271.655	96.1621	269.346	95.4488
271.855	96.1589	269.546	95.4293
272.055	96.1556	269.746	95.4096
272.255	96.1522	269.946	95.39
272.455	96.1487	270.146	95.3703
272.655	96.1452	270.346	95.3507
272.855	96.1417	270.546	95.331
273.055	96.1382	270.746	95.3114
273.255	96.1347	270.946	95.2917
273.455	96.1314	271.146	95.2719
273.655	96.1281	271.346	95.252
273.855	96.1249	271.546	95.2319
274.055	96.1219	271.746	95.2117
274.255	96.119	271.946	95.1912
274.455	96.1163	272.146	95.1707
274.655	96.1137	272.346	95.1501
274.855	96.1114	272.546	95.1295
275.055	96.1092	272.746	95.1088
275.255	96.1073	272.946	95.0883
275.455	96.1055	273.146	95.0678
275.655	96.1038	273.346	95.0474
275.855	96.1022	273.546	95.0271
276.055	96.1007	273.746	95.0068
276.255	96.0991	273.946	94.9864
276.455	96.0974	274.146	94.966
276.655	96.0954	274.346	94.9453
276.855	96.0933	274.546	94.9243
277.055	96.0909	274.746	94.9029
277.255	96.0882	274.946	94.8811
277.455	96.0851	275.146	94.8589
277.655	96.0818	275.346	94.8363
277.855	96.0782	275.546	94.8133
278.055	96.0743	275.746	94.79
278.255	96.0701	275.946	94.7663
278.455	96.0658	276.146	94.7423
278.655	96.0612	276.346	94.7181
278.855	96.0566	276.546	94.6936
279.055	96.0519	276.746	94.6689
279.255	96.0472	276.946	94.6439
279.455	96.0426	277.146	94.6187
279.655	96.0381	277.346	94.5932
279.855	96.0338	277.546	94.5674
280.055	96.0297	277.746	94.5412
280.255	96.0259	277.946	94.5147
280.455	96.0225	278.146	94.4877
280.655	96.0194	278.346	94.4604
280.855	96.0166	278.546	94.4327
281.055	96.0141	278.746	94.4046
281.255	96.0118	278.946	94.3761
281.455	96.0096	279.146	94.3474
281.655	96.0075	279.346	94.3183
281.855	96.0053	279.546	94.2891
282.055	96.0029	279.746	94.2596
282.255	96.0001	279.946	94.2298
282.455	95.9971	280.146	94.1999
282.655	95.9936	280.346	94.1697
282.855	95.9898	280.546	94.1394
283.055	95.9855	280.746	94.1087
283.255	95.981	280.946	94.0777
283.455	95.9762	281.146	94.0463
283.655	95.9712	281.346	94.0144
283.855	95.9661	281.546	93.982
284.055	95.9609	281.746	93.949
284.255	95.9558	281.946	93.9154
284.455	95.9507	282.146	93.8812
284.655	95.9458	282.346	93.8464
284.855	95.941	282.546	93.8109
285.055	95.9364	282.746	93.775
285.255	95.932	282.946	93.7385
285.455	95.9278	283.146	93.7016
285.655	95.9237	283.346	93.6643
285.855	95.9197	283.546	93.6266
286.055	95.9159	283.746	93.5886
286.255	95.9122	283.946	93.5503
286.455	95.9086	284.146	93.5117
286.655	95.905	284.346	93.4728
286.855	95.9014	284.546	93.4336
287.055	95.8979	284.746	93.3942
287.255	95.8944	284.946	93.3546
287.455	95.8909	285.146	93.3147
287.655	95.8873	285.346	93.2747
287.855	95.8837	285.546	93.2343
288.055	95.8801	285.746	93.1937
288.255	95.8764	285.946	93.1527
288.455	95.8727	286.146	93.1112
288.655	95.869	286.346	93.0692
288.855	95.8653	286.546	93.0267
289.055	95.8615	286.746	92.9835
289.255	95.8578	286.946	92.9398
289.455	95.8539	287.146	92.8954
289.655	95.85	287.346	92.8503
289.855	95.8461	287.546	92.8047
290.055	95.8419	287.746	92.7584
290.255	95.8377	287.946	92.7115
290.455	95.8333	288.146	92.664
290.655	95.8288	288.346	92.616
290.855	95.8241	288.546	92.5673
291.055	95.8192	288.746	92.518
291.255	95.8141	288.946	92.468
291.455	95.8089	289.146	92.4173
291.655	95.8036	289.346	92.3659
291.855	95.7981	289.546	92.3138
292.055	95.7926	289.746	92.261
292.255	95.787	289.946	92.2075
292.455	95.7814	290.146	92.1533
292.655	95.7758	290.346	92.0985
292.855	95.7702	290.546	92.043
293.055	95.7648	290.746	91.9869
293.255	95.7595	290.946	91.9302
293.455	95.7544	291.146	91.8728
293.655	95.7495	291.346	91.8148
293.855	95.7448	291.546	91.7561
294.055	95.7404	291.746	91.6968
294.255	95.7362	291.946	91.6367
294.455	95.7322	292.146	91.5761
294.655	95.7283	292.346	91.5148
294.855	95.7243	292.546	91.4529
295.055	95.7203	292.746	91.3905
295.255	95.7161	292.946	91.3276
295.455	95.7117	293.146	91.2642
295.655	95.7071	293.346	91.2005
295.855	95.7022	293.546	91.1364
296.055	95.697	293.746	91.0719
296.255	95.6916	293.946	91.007
296.455	95.6861	294.146	90.9418
296.655	95.6804	294.346	90.8761
296.855	95.6746	294.546	90.8099
297.055	95.6688	294.746	90.7432
297.255	95.6628	294.946	90.6758
297.455	95.6569	295.146	90.6077
297.655	95.6509	295.346	90.5388
297.855	95.6448	295.546	90.469
298.055	95.6386	295.746	90.3983
298.255	95.6324	295.946	90.3265
298.455	95.6262	296.146	90.2538
298.655	95.6199	296.346	90.1802
298.855	95.6136	296.546	90.1056
299.055	95.6072	296.746	90.0301
299.255	95.6008	296.946	89.9537
299.455	95.5944	297.146	89.8767
299.655	95.5879	297.346	89.799
299.855	95.5813	297.546	89.7208
300.055	95.5746	297.746	89.6421
300.255	95.5678	297.946	89.5631
300.455	95.5607	298.146	89.4839
300.655	95.5535	298.346	89.4044
300.855	95.5459	298.546	89.3247
301.055	95.5381	298.746	89.245
301.255	95.53	298.946	89.1651
301.455	95.5216	299.146	89.0851
301.655	95.513	299.346	89.0051
301.855	95.5042	299.546	88.9249
302.055	95.4954	299.746	88.8445
302.255	95.4864	299.946	88.764
302.455	95.4774	300.146	88.6834
302.655	95.4685	300.346	88.6025
302.855	95.4595	300.546	88.5213
303.055	95.4507	300.746	88.4399
303.255	95.442	300.946	88.3581
303.455	95.4333	301.146	88.2761
303.655	95.4248	301.346	88.1937
303.855	95.4164	301.546	88.1111
304.055	95.408	301.746	88.0283
304.255	95.3997	301.946	87.9453
304.455	95.3915	302.146	87.8622
304.655	95.3832	302.346	87.7789
304.855	95.3749	302.546	87.6956
305.055	95.3664	302.746	87.6121
305.255	95.3578	302.946	87.5287
305.455	95.349	303.146	87.4452
305.655	95.3399	303.346	87.3617
305.855	95.3306	303.546	87.2781
306.055	95.321	303.746	87.1944
306.255	95.3112	303.946	87.1108
306.455	95.3011	304.146	87.0272
306.655	95.2907	304.346	86.9436
306.855	95.2801	304.546	86.8603
307.055	95.2693	304.746	86.7772
307.255	95.2582	304.946	86.6944
307.455	95.2469	305.146	86.6119
307.655	95.2354	305.346	86.5297
307.855	95.2237	305.546	86.4479
308.055	95.2119	305.746	86.3665
308.255	95.2	305.946	86.2854
308.455	95.1879	306.146	86.2047
308.655	95.1759	306.346	86.1242
308.855	95.1639	306.546	86.0439
309.055	95.1519	306.746	85.9638
309.255	95.1401	306.946	85.8838
309.455	95.1284	307.146	85.8041
309.655	95.1169	307.346	85.7245
309.855	95.1055	307.546	85.645
310.055	95.0944	307.746	85.5657
310.255	95.0834	307.946	85.4865
310.455	95.0725	308.146	85.4075
310.655	95.0616	308.346	85.3286
310.855	95.0507	308.546	85.2498
311.055	95.0397	308.746	85.171
311.255	95.0285	308.946	85.0924
311.455	95.017	309.146	85.0139
311.655	95.0052	309.346	84.9355
311.855	94.993	309.546	84.8574
312.055	94.9805	309.746	84.7795
312.255	94.9675	309.946	84.7018
312.455	94.9542	310.146	84.6244
312.655	94.9405	310.346	84.5473
312.855	94.9265	310.546	84.4706
313.055	94.9124	310.746	84.3941
313.255	94.8979	310.946	84.318
313.455	94.8834	311.146	84.2419
313.655	94.8687	311.346	84.1659
313.855	94.854	311.546	84.0898
314.055	94.8391	311.746	84.0138
314.255	94.8241	311.946	83.9376
314.455	94.809	312.146	83.8614
314.655	94.7939	312.346	83.785
314.855	94.7786	312.546	83.7085
315.055	94.7632	312.746	83.6321
315.255	94.7477	312.946	83.5555
315.455	94.732	313.146	83.4789
315.655	94.7161	313.346	83.4023
315.855	94.7001	313.546	83.3258
316.055	94.6838	313.746	83.2492
316.255	94.6675	313.946	83.1725
316.455	94.6509	314.146	83.0958
316.655	94.6343	314.346	83.019
316.855	94.6176	314.546	82.9421
317.055	94.6009	314.746	82.8649
317.255	94.5841	314.946	82.7876
317.455	94.5674	315.146	82.71
317.655	94.5506	315.346	82.6321
317.855	94.5339	315.546	82.554
318.055	94.5172	315.746	82.4756
318.255	94.5004	315.946	82.3968
318.455	94.4835	316.146	82.3177
318.655	94.4664	316.346	82.2383
318.855	94.4492	316.546	82.1585
319.055	94.4316	316.746	82.0785
319.255	94.4138	316.946	81.9983
319.455	94.3956	317.146	81.9179
319.655	94.3771	317.346	81.8373
319.855	94.3582	317.546	81.7564
320.055	94.3389	317.746	81.6753
320.255	94.3192	317.946	81.594
320.455	94.299	318.146	81.5124
320.655	94.2783	318.346	81.4305
320.855	94.257	318.546	81.3482
321.055	94.2351	318.746	81.2657
321.255	94.2126	318.946	81.1827
321.455	94.1897	319.146	81.0994
321.655	94.1662	319.346	81.0159
321.855	94.1423	319.546	80.9321
322.055	94.1181	319.746	80.8482
322.255	94.0938	319.946	80.7642
322.455	94.0694	320.146	80.6803
322.655	94.0452	320.346	80.5964
322.855	94.0212	320.546	80.5124
323.055	93.9976	320.746	80.4285
323.255	93.9742	320.946	80.3445
323.455	93.9511	321.146	80.2605
323.655	93.9284	321.346	80.1763
323.855	93.9059	321.546	80.0918
324.055	93.8835	321.746	80.007
324.255	93.8611	321.946	79.9219
324.455	93.8387	322.146	79.8364
324.655	93.8162	322.346	79.7505
324.855	93.7935	322.546	79.664
325.055	93.7705	322.746	79.5769
325.255	93.7474	322.946	79.4892
325.455	93.724	323.146	79.4008
325.655	93.7005	323.346	79.3118
325.855	93.677	323.546	79.2222
326.055	93.6534	323.746	79.1319
326.255	93.6299	323.946	79.041
326.455	93.6065	324.146	78.9495
326.655	93.5833	324.346	78.8575
326.855	93.5602	324.546	78.765
327.055	93.5371	324.746	78.672
327.255	93.5141	324.946	78.5786
327.455	93.4911	325.146	78.4847
327.655	93.468	325.346	78.3904
327.855	93.4447	325.546	78.2957
328.055	93.4211	325.746	78.2005
328.255	93.3971	325.946	78.1048
328.455	93.3726	326.146	78.0087
328.655	93.3476	326.346	77.9121
328.855	93.322	326.546	77.8151
329.055	93.2958	326.746	77.7177
329.255	93.269	326.946	77.62
329.455	93.2417	327.146	77.5219
329.655	93.2139	327.346	77.4236
329.855	93.1858	327.546	77.325
330.055	93.1574	327.746	77.2262
330.255	93.1289	327.946	77.1271
330.455	93.1004	328.146	77.0278
330.655	93.0718	328.346	76.9283
330.855	93.0434	328.546	76.8284
331.055	93.0151	328.746	76.7283
331.255	92.9869	328.946	76.6278
331.455	92.9589	329.146	76.5271
331.655	92.931	329.346	76.4262
331.855	92.9033	329.546	76.3249
332.055	92.8756	329.746	76.2234
332.255	92.8481	329.946	76.1216
332.455	92.8205	330.146	76.0197
332.655	92.793	330.346	75.9176
332.855	92.7654	330.546	75.8154
333.055	92.7377	330.746	75.7131
333.255	92.7098	330.946	75.6107
333.455	92.6817	331.146	75.5082
333.655	92.6534	331.346	75.4056
333.855	92.6247	331.546	75.3029
334.055	92.5955	331.746	75.1999
334.255	92.5659	331.946	75.0968
334.455	92.5358	332.146	74.9933
334.655	92.5052	332.346	74.8895
334.855	92.474	332.546	74.7853
335.055	92.4423	332.746	74.6808
335.255	92.4101	332.946	74.5759
335.455	92.3775	333.146	74.4706
335.655	92.3446	333.346	74.3649
335.855	92.3113	333.546	74.2588
336.055	92.2777	333.746	74.1525
336.255	92.244	333.946	74.046
336.455	92.2101	334.146	73.9394
336.655	92.1761	334.346	73.8329
336.855	92.1421	334.546	73.7265
337.055	92.108	334.746	73.6203
337.255	92.074	334.946	73.5143
337.455	92.04	335.146	73.4086
337.655	92.006	335.346	73.3033
337.855	91.972	335.546	73.1982
338.055	91.9379	335.746	73.0936
338.255	91.9036	335.946	72.9892
338.455	91.8692	336.146	72.8854
338.655	91.8344	336.346	72.7818
338.855	91.7993	336.546	72.6785
339.055	91.7639	336.746	72.5755
339.255	91.7279	336.946	72.4729
339.455	91.6915	337.146	72.3706
339.655	91.6545	337.346	72.2687
339.855	91.6171	337.546	72.1671
340.055	91.5791	337.746	72.0658
340.255	91.5407	337.946	71.9647
340.455	91.502	338.146	71.864
340.655	91.4628	338.346	71.7635
340.855	91.4233	338.546	71.6633
341.055	91.3835	338.746	71.5636
341.255	91.3434	338.946	71.4643
341.455	91.303	339.146	71.3651
341.655	91.2624	339.346	71.2664
341.855	91.2215	339.546	71.1679
342.055	91.1803	339.746	71.0697
342.255	91.1389	339.946	70.9717
342.455	91.0971	340.146	70.874
342.655	91.0551	340.346	70.7765
342.855	91.0128	340.546	70.6791
343.055	90.9701	340.746	70.582
343.255	90.9271	340.946	70.4852
343.455	90.8837	341.146	70.3888
343.655	90.8399	341.346	70.2927
343.855	90.7956	341.546	70.1972
344.055	90.751	341.746	70.1023
344.255	90.7059	341.946	70.0082
344.455	90.6604	342.146	69.9149
344.655	90.6147	342.346	69.8225
344.855	90.5688	342.546	69.7309
345.055	90.5228	342.746	69.6403
345.255	90.4768	342.946	69.5505
345.455	90.4308	343.146	69.4617
345.655	90.3848	343.346	69.3739
345.855	90.339	343.546	69.287
346.055	90.2932	343.746	69.201
346.255	90.2474	343.946	69.1161
346.455	90.2015	344.146	69.032
346.655	90.1555	344.346	68.9489
346.855	90.1092	344.546	68.8667
347.055	90.0626	344.746	68.7854
347.255	90.0156	344.946	68.7049
347.455	89.9682	345.146	68.6255
347.655	89.9203	345.346	68.5469
347.855	89.8719	345.546	68.4691
348.055	89.823	345.746	68.3923
348.255	89.7737	345.946	68.3162
348.455	89.7239	346.146	68.241
348.655	89.6737	346.346	68.1666
348.855	89.623	346.546	68.093
349.055	89.572	346.746	68.0202
349.255	89.5206	346.946	67.9481
349.455	89.4688	347.146	67.8767
349.655	89.4167	347.346	67.8059
349.855	89.3642	347.546	67.7359
350.055	89.3113	347.746	67.6664
350.255	89.2579	347.946	67.5974
350.455	89.2041	348.146	67.5291
350.655	89.1497	348.346	67.4613
350.855	89.0948	348.546	67.3941
351.055	89.0392	348.746	67.3274
351.255	88.983	348.946	67.2615
351.455	88.9259	349.146	67.1961
351.655	88.8681	349.346	67.1312
351.855	88.8095	349.546	67.0668
352.055	88.7501	349.746	67.0029
352.255	88.6898	349.946	66.9393
352.455	88.6287	350.146	66.876
352.655	88.5668	350.346	66.8127
352.855	88.5041	350.546	66.7496
353.055	88.4406	350.746	66.6866
353.255	88.3764	350.946	66.6236
353.455	88.3114	351.146	66.5607
353.655	88.2456	351.346	66.4977
353.855	88.1792	351.546	66.4346
354.055	88.112	351.746	66.3714
354.255	88.0443	351.946	66.3081
354.455	87.9759	352.146	66.2447
354.655	87.907	352.346	66.181
354.855	87.8377	352.546	66.117
355.055	87.7678	352.746	66.0527
355.255	87.6975	352.946	65.9881
355.455	87.6266	353.146	65.923
355.655	87.5552	353.346	65.8575
355.855	87.4833	353.546	65.7917
356.055	87.4108	353.746	65.7254
356.255	87.3376	353.946	65.6587
356.455	87.2635	354.146	65.5915
356.655	87.1886	354.346	65.5239
356.855	87.1128	354.546	65.4559
357.055	87.0359	354.746	65.3872
357.255	86.9581	354.946	65.3181
357.455	86.8793	355.146	65.2484
357.655	86.7995	355.346	65.1781
357.855	86.7188	355.546	65.1072
358.055	86.6374	355.746	65.0357
358.255	86.5552	355.946	64.9638
358.455	86.4724	356.146	64.8913
358.655	86.3891	356.346	64.8183
358.855	86.3053	356.546	64.745
359.055	86.2211	356.746	64.6711
359.255	86.1366	356.946	64.5968
359.455	86.0517	357.146	64.522
359.655	85.9665	357.346	64.4468
359.855	85.8808	357.546	64.3712
360.055	85.7947	357.746	64.2952
360.255	85.7082	357.946	64.2187
360.455	85.6211	358.146	64.1419
360.655	85.5334	358.346	64.0649
360.855	85.4451	358.546	63.9877
361.055	85.356	358.746	63.9102
361.255	85.2663	358.946	63.8325
361.455	85.1758	359.146	63.7547
361.655	85.0846	359.346	63.6767
361.855	84.9926	359.546	63.5984
362.055	84.8997	359.746	63.5197
362.255	84.8062	359.946	63.4407
362.455	84.7116	360.146	63.3613
362.655	84.6162	360.346	63.2815
362.855	84.5199	360.546	63.2011
363.055	84.4226	360.746	63.1202
363.255	84.3243	360.946	63.039
363.455	84.2249	361.146	62.9571
363.655	84.1244	361.346	62.8748
363.855	84.0229	361.546	62.7919
364.055	83.9205	361.746	62.7085
364.255	83.8169	361.946	62.6244
364.455	83.7127	362.146	62.5396
364.655	83.6075	362.346	62.4541
364.855	83.5015	362.546	62.368
365.055	83.3949	362.746	62.2812
365.255	83.2876	362.946	62.1936
365.455	83.1795	363.146	62.1053
365.655	83.0708	363.346	62.0165
365.855	82.9612	363.546	61.9272
366.055	82.8508	363.746	61.8374
366.255	82.7396	363.946	61.7472
366.455	82.6275	364.146	61.6566
366.655	82.5143	364.346	61.5658
366.855	82.4001	364.546	61.4745
367.055	82.2852	364.746	61.383
367.255	82.1695	364.946	61.2911
367.455	82.053	365.146	61.1988
367.655	81.9357	365.346	61.106
367.855	81.8175	365.546	61.0127
368.055	81.6985	365.746	60.9189
368.255	81.5786	365.946	60.8245
368.455	81.4576	366.146	60.7295
368.655	81.3358	366.346	60.634
368.855	81.2133	366.546	60.5381
369.055	81.0896	366.746	60.4416
369.255	80.9649	366.946	60.3447
369.455	80.839	367.146	60.2475
369.655	80.7121	367.346	60.1499
369.855	80.5843	367.546	60.0521
370.055	80.4556	367.746	59.9539
370.255	80.3259	367.946	59.8553
370.455	80.1953	368.146	59.7564
370.655	80.0639	368.346	59.6572
370.855	79.9313	368.546	59.5573
371.055	79.7978	368.746	59.457
371.255	79.6632	368.946	59.3562
371.455	79.5275	369.146	59.2548
371.655	79.3907	369.346	59.1527
371.855	79.2529	369.546	59.0498
372.055	79.114	369.746	58.9463
372.255	78.9739	369.946	58.8418
372.455	78.8328	370.146	58.7366
372.655	78.6902	370.346	58.6304
372.855	78.5465	370.546	58.5234
373.055	78.4016	370.746	58.4156
373.255	78.2555	370.946	58.3071
373.455	78.1082	371.146	58.1978
373.655	77.9597	371.346	58.088
373.855	77.81	371.546	57.9777
374.055	77.659	371.746	57.867
374.255	77.5073	371.946	57.7559
374.455	77.3545	372.146	57.6444
374.655	77.2012	372.346	57.5326
374.855	77.0469	372.546	57.4202
375.055	76.8916	372.746	57.3075
375.255	76.7348	372.946	57.1942
375.455	76.5762	373.146	57.0805
375.655	76.4155	373.346	56.9663
375.855	76.2518	373.546	56.8514
376.055	76.0849	373.746	56.7362
376.255	75.9137	373.946	56.6204
376.455	75.7385	374.146	56.5041
376.655	75.559	374.346	56.3873
376.855	75.3759	374.546	56.27
377.055	75.1903	374.746	56.1523
377.255	75.0031	374.946	56.034
377.455	74.8154	375.146	55.9153
377.655	74.6285	375.346	55.7961
377.855	74.4432	375.546	55.6764
378.055	74.2594	375.746	55.5561
378.255	74.077	375.946	55.4352
378.455	73.8954	376.146	55.3137
378.655	73.7136	376.346	55.1915
378.855	73.5307	376.546	55.0686
379.055	73.3464	376.746	54.9448
379.255	73.1608	376.946	54.8201
379.455	72.9741	377.146	54.6946
379.655	72.7861	377.346	54.5681
379.855	72.5969	377.546	54.4408
380.055	72.4065	377.746	54.3124
380.255	72.2144	377.946	54.1831
380.455	72.0201	378.146	54.0528
380.655	71.8229	378.346	53.9212
380.855	71.6221	378.546	53.7883
381.055	71.4175	378.746	53.6537
381.255	71.2095	378.946	53.517
381.455	70.9986	379.146	53.3777
381.655	70.786	379.346	53.2355
381.855	70.5714	379.546	53.0903
382.055	70.3555	379.746	52.9422
382.255	70.1394	379.946	52.7917
382.455	69.9225	380.146	52.6398
382.655	69.7052	380.346	52.4871
382.855	69.4879	380.546	52.3348
383.055	69.2704	380.746	52.1838
383.255	69.0519	380.946	52.0345
383.455	68.8324	381.146	51.8871
383.655	68.6119	381.346	51.7415
383.855	68.3909	381.546	51.5973
384.055	68.1695	381.746	51.4535
384.255	67.9474	381.946	51.3099
384.455	67.7249	382.146	51.166
384.655	67.5021	382.346	51.0218
384.855	67.2788	382.546	50.8772
385.055	67.0551	382.746	50.7323
385.255	66.8311	382.946	50.5872
385.455	66.6069	383.146	50.4419
385.655	66.3822	383.346	50.2961
385.855	66.1569	383.546	50.1497
386.055	65.9308	383.746	50.0024
386.255	65.7038	383.946	49.854
386.455	65.4756	384.146	49.7048
386.655	65.246	384.346	49.5548
386.855	65.0148	384.546	49.404
387.055	64.7822	384.746	49.2527
387.255	64.5478	384.946	49.1009
387.455	64.3111	385.146	48.9485
387.655	64.0726	385.346	48.7952
387.855	63.8323	385.546	48.641
388.055	63.5902	385.746	48.4856
388.255	63.3466	385.946	48.3292
388.455	63.102	386.146	48.1716
388.655	62.8557	386.346	48.0132
388.855	62.609	386.546	47.8541
389.055	62.3613	386.746	47.6945
389.255	62.1122	386.946	47.5343
389.455	61.8633	387.146	47.3737
389.655	61.6147	387.346	47.2125
389.855	61.3662	387.546	47.0508
390.055	61.1174	387.746	46.8888
390.255	60.8685	387.946	46.7267
390.455	60.618	388.146	46.5648
390.655	60.3678	388.346	46.4032
390.855	60.116	388.546	46.2423
391.055	59.8627	388.746	46.0821
391.255	59.6097	388.946	45.9224
391.455	59.3559	389.146	45.7633
391.655	59.1008	389.346	45.6042
391.855	58.8442	389.546	45.445
392.055	58.586	389.746	45.2853
392.255	58.3263	389.946	45.1249
392.455	58.0657	390.146	44.9638
392.655	57.8034	390.346	44.8019
392.855	57.5402	390.546	44.6391
393.055	57.2767	390.746	44.4755
393.255	57.0112	390.946	44.3112
393.455	56.7447	391.146	44.1463
393.655	56.4781	391.346	43.9806
393.855	56.2107	391.546	43.8144
394.055	55.942	391.746	43.6476
394.255	55.674	391.946	43.48
394.455	55.4047	392.146	43.3119
394.655	55.1345	392.346	43.1434
394.855	54.8636	392.546	42.9749
395.055	54.5914	392.746	42.8066
395.255	54.3189	392.946	42.6391
395.455	54.0454	393.146	42.4724
395.655	53.7699	393.346	42.3069
395.855	53.4937	393.546	42.1427
396.055	53.2165	393.746	41.9796
396.255	52.9375	393.946	41.8176
396.455	52.6592	394.146	41.6563
396.655	52.3813	394.346	41.4958
396.855	52.1031	394.546	41.3356
397.055	51.8253	394.746	41.1756
397.255	51.5472	394.946	41.0159
397.455	51.2694	395.146	40.8566
397.655	50.9914	395.346	40.6979
397.855	50.7127	395.546	40.5399
398.055	50.435	395.746	40.383
398.255	50.1579	395.946	40.2274
398.455	49.88	396.146	40.0732
398.655	49.6018	396.346	39.9202
398.855	49.3245	396.546	39.7687
399.055	49.0462	396.746	39.6181
399.255	48.7684	396.946	39.4684
399.455	48.4909	397.146	39.3195
399.655	48.2125	397.346	39.1709
399.855	47.9353	397.546	39.0224
400.055	47.6581	397.746	38.8733
400.255	47.3802	397.946	38.7233
400.455	47.1029	398.146	38.5724
400.655	46.8238	398.346	38.4208
400.855	46.5451	398.546	38.2688
401.055	46.2673	398.746	38.1168
401.255	45.989	398.946	37.9652
401.455	45.71	399.146	37.8143
401.655	45.4327	399.346	37.6639
401.855	45.1539	399.546	37.5143
402.055	44.8732	399.746	37.3653
402.255	44.5922	399.946	37.2173
402.455	44.3111	400.146	37.0707
402.655	44.0302	400.346	36.9257
402.855	43.7481	400.546	36.7829
403.055	43.4645	400.746	36.6427
403.255	43.1797	400.946	36.505
403.455	42.8946	401.146	36.3698
403.655	42.6074	401.346	36.2365
403.855	42.3211	401.546	36.1043
404.055	42.0366	401.746	35.9725
404.255	41.7537	401.946	35.8406
404.455	41.4696	402.146	35.7076
404.655	41.1871	402.346	35.5738
404.855	40.9066	402.546	35.4394
405.055	40.6258	402.746	35.3053
405.255	40.3472	402.946	35.1725
405.455	40.0688	403.146	35.0418
405.655	39.7916	403.346	34.9143
405.855	39.5149	403.546	34.7902
406.055	39.2375	403.746	34.6699
406.255	38.9599	403.946	34.553
406.455	38.6837	404.146	34.439
406.655	38.4069	404.346	34.3275
406.855	38.129	404.546	34.2176
407.055	37.8529	404.746	34.1089
407.255	37.576	404.946	34.0009
407.455	37.2986	405.146	33.8934
407.655	37.0225	405.346	33.7861
407.855	36.7468	405.546	33.6793
408.055	36.4712	405.746	33.5729
408.255	36.196	405.946	33.467
408.455	35.9203	406.146	33.362
408.655	35.6451	406.346	33.2579
408.855	35.3719	406.546	33.1548
409.055	35.0976	406.746	33.0528
409.255	34.8252	406.946	32.952
409.455	34.5526	407.146	32.8524
409.655	34.2817	407.346	32.7543
409.855	34.0116	407.546	32.6576
410.055	33.7418	407.746	32.5625
410.255	33.473	407.946	32.469
410.455	33.2068	408.146	32.377
410.655	32.9409	408.346	32.2866
410.855	32.6761	408.546	32.1976
411.055	32.4139	408.746	32.11
411.255	32.1519	408.946	32.0238
411.455	31.8928	409.146	31.9389
411.655	31.6351	409.346	31.8553
411.855	31.3787	409.546	31.7729
412.055	31.1263	409.746	31.6915
412.255	30.8758	409.946	31.6113
412.455	30.6263	410.146	31.5323
412.655	30.3797	410.346	31.4546
412.855	30.1361	410.546	31.3781
413.055	29.8939	410.746	31.3029
413.255	29.6547	410.946	31.2292
413.455	29.419	411.146	31.1568
413.655	29.1854	411.346	31.0858
413.855	28.9539	411.546	31.016
414.055	28.7249	411.746	30.9476
414.255	28.4988	411.946	30.8804
414.455	28.2772	412.146	30.8143
414.655	28.0611	412.346	30.7493
414.855	27.8491	412.546	30.6854
415.055	27.6429	412.746	30.6225
415.255	27.4426	412.946	30.5606
415.455	27.2482	413.146	30.4998
415.655	27.0604	413.346	30.4402
415.855	26.8795	413.546	30.3816
416.055	26.7026	413.746	30.324
416.255	26.5307	413.946	30.2676
416.455	26.3613	414.146	30.2122
416.655	26.1926	414.346	30.1578
416.855	26.0244	414.546	30.1044
417.055	25.8554	414.746	30.052
417.255	25.6854	414.946	30.0004
417.455	25.5151	415.146	29.9497
417.655	25.3452	415.346	29.8998
417.855	25.1759	415.546	29.8506
418.055	25.0102	415.746	29.8022
418.255	24.8485	415.946	29.7545
418.455	24.6917	416.146	29.7077
418.655	24.5407	416.346	29.6616
418.855	24.3959	416.546	29.6163
419.055	24.2571	416.746	29.5718
419.255	24.1236	416.946	29.5283
419.455	23.9941	417.146	29.4858
419.655	23.8681	417.346	29.4441
419.855	23.7456	417.546	29.4034
420.055	23.6253	417.746	29.3637
420.255	23.5068	417.946	29.3249
420.455	23.3904	418.146	29.287
420.655	23.2759	418.346	29.2499
420.855	23.1634	418.546	29.2137
421.055	23.0527	418.746	29.1782
421.255	22.9446	418.946	29.1434
421.455	22.8392	419.146	29.1093
421.655	22.7363	419.346	29.0758
421.855	22.636	419.546	29.0429
422.055	22.5387	419.746	29.0105
422.255	22.4442	419.946	28.9786
422.455	22.3526	420.146	28.9472
422.655	22.2639	420.346	28.9162
422.855	22.1778	420.546	28.8857
423.055	22.0946	420.746	28.8555
423.255	22.014	420.946	28.8257
423.455	21.9358	421.146	28.7962
423.655	21.8602	421.346	28.7669
423.855	21.7871	421.546	28.7376
424.055	21.7164	421.746	28.7085
424.255	21.6479	421.946	28.6795
424.455	21.5815	422.146	28.6506
424.655	21.5172	422.346	28.6218
424.855	21.4548	422.546	28.5933
425.055	21.3941	422.746	28.5651
425.255	21.335	422.946	28.5373
425.455	21.2778	423.146	28.51
425.655	21.2222	423.346	28.4832
425.855	21.1682	423.546	28.4569
426.055	21.1158	423.746	28.4312
426.255	21.0651	423.946	28.4059
426.455	21.0162	424.146	28.3811
426.655	20.9687	424.346	28.3567
426.855	20.9228	424.546	28.3326
427.055	20.8785	424.746	28.3088
427.255	20.8355	424.946	28.2854
427.455	20.7938	425.146	28.2623
427.655	20.7533	425.346	28.2395
427.855	20.7138	425.546	28.2171
428.055	20.6754	425.746	28.195
428.255	20.6379	425.946	28.1733
428.455	20.6012	426.146	28.1519
428.655	20.5653	426.346	28.1308
428.855	20.5302	426.546	28.1098
429.055	20.4959	426.746	28.089
429.255	20.4622	426.946	28.0683
429.455	20.4292	427.146	28.0476
429.655	20.3968	427.346	28.0269
429.855	20.365	427.546	28.0064
430.055	20.3337	427.746	27.986
430.255	20.3031	427.946	27.9658
430.455	20.2728	428.146	27.946
430.655	20.2431	428.346	27.9266
430.855	20.2139	428.546	27.9078
431.055	20.1851	428.746	27.8895
431.255	20.1569	428.946	27.8719
431.455	20.1292	429.146	27.8548
431.655	20.102	429.346	27.8384
431.855	20.0754	429.546	27.8224
[truncated: 2,349 more rows]
