# Supplementary material for: Efficient photocatalytic production of hydrogen peroxide using dispersible and photoactive porous polymers
Source: Nat Commun. 2023 Oct 28;14:6891. doi: 10.1038/s41467-023-42720-6 (PMC10613291; doi:10.1038/s41467-023-42720-6)
Supplement: Supplementary file 3 — Source Data [file 41467_2023_42720_MOESM3_ESM.zip › source data/Fig S17.xlsx]

## Sheet: Sheet1
TT-CTP						TTH-CTP
C1s		N1s		S2p		C1s		N1s		S2p
Binding energy (eV)	Count	Binding energy (eV)	Count	Binding energy (eV)	Count	Binding energy (eV)	Count	Binding energy (eV)	Count	Binding energy (eV)	Count
303.691	7384.31	410	6730.16	171	705	303.257	8242.86	410	8130.46	171	888.3
303.591	7603.76	409.9	6713.41	170.9	679.15	303.157	8358.36	409.9	8267.81	170.9	940
303.491	7291.91	409.8	6596.16	170.8	608.65	303.057	8219.76	409.8	8214.21	170.8	947.05
303.391	7226.46	409.7	6636.36	170.7	646.25	302.957	8254.41	409.7	8170.66	170.7	975.25
303.291	7057.06	409.6	6609.56	170.6	653.3	302.857	8323.71	409.6	8254.41	170.6	911.8
303.191	7172.56	409.5	6663.16	170.5	625.1	302.757	8127.36	409.5	8482.21	170.5	876.55
303.091	7084.01	409.4	6860.81	170.4	674.45	302.657	8038.81	409.4	8264.46	170.4	925.9
302.991	6779.86	409.3	6730.16	170.3	667.4	302.557	8019.56	409.3	8050.06	170.3	1034
302.891	7053.21	409.2	6703.36	170.2	599.25	302.457	8092.71	409.2	7959.61	170.2	947.05
302.791	7191.81	409.1	6743.56	170.1	625.1	302.357	7954.11	409.1	8046.71	170.1	987
302.691	7060.91	409	6763.66	170	700.3	302.257	7707.71	409	7895.96	170	1024.6
302.591	6779.86	408.9	6566.01	169.9	648.6	302.157	8027.26	408.9	7999.81	169.9	1019.9
302.491	7030.11	408.8	6401.86	169.8	643.9	302.057	7827.06	408.8	8421.91	169.8	1022.25
302.391	6879.96	408.7	6746.91	169.7	625.1	301.957	7676.91	408.7	8331.46	169.7	1024.6
302.291	6706.71	408.6	6713.41	169.6	646.25	301.857	7245.71	408.6	8207.51	169.6	890.65
302.191	6853.01	408.5	6653.11	169.5	648.6	301.757	7241.86	408.5	8334.81	169.5	918.85
302.091	7003.16	408.4	6639.71	169.4	683.85	301.657	7445.91	408.4	8153.91	169.4	937.65
301.991	6641.26	408.3	6438.71	169.3	733.2	301.557	7334.26	408.3	7952.91	169.3	867.15
301.891	6633.56	408.2	6361.66	169.2	658	301.457	7442.06	408.2	8431.96	169.2	925.9
301.791	6752.91	408.1	6572.71	169.1	662.7	301.357	7276.51	408.1	8351.56	169.1	949.4
301.691	6641.26	408	6643.06	169	660.35	301.257	7372.76	408	8351.56	169	954.1
301.591	6537.31	407.9	6860.81	168.9	603.95	301.157	7187.96	407.9	8244.36	168.9	907.1
301.491	6441.06	407.8	6974.71	168.8	643.9	301.057	7318.86	407.8	7983.06	168.8	947.05
301.391	6487.26	407.7	6733.51	168.7	653.3	300.957	7084.01	407.7	8096.96	168.7	998.75
301.291	6444.91	407.6	6686.61	168.6	653.3	300.857	7338.11	407.6	8103.66	168.6	1010.5
301.191	6283.21	407.5	6492.31	168.5	667.4	300.757	7080.16	407.5	8244.36	168.5	998.75
301.091	6237.01	407.4	6475.56	168.4	634.5	300.657	6741.36	407.4	8036.66	168.4	897.7
300.991	6102.26	407.3	6746.91	168.3	672.1	300.557	6722.11	407.3	8130.46	168.3	930.6
300.891	6017.56	407.2	6700.01	168.2	672.1	300.457	7041.66	407.2	8415.21	168.2	909.45
300.791	6321.71	407.1	6783.76	168.1	629.8	300.357	7091.71	407.1	8378.36	168.1	907.1
300.691	6052.21	407	6636.36	168	627.45	300.257	6783.71	407	8174.01	168	902.4
300.591	5848.16	406.9	6666.51	167.9	622.75	300.157	6833.76	406.9	8297.96	167.9	954.1
300.491	5875.11	406.8	6639.71	167.8	669.75	300.057	6702.86	406.8	8264.46	167.8	850.7
300.391	5882.81	406.7	6679.91	167.7	650.95	299.957	6702.86	406.7	8103.66	167.7	932.95
300.291	5748.06	406.6	6720.11	167.6	641.55	299.857	6756.76	406.6	8277.86	167.6	961.15
300.191	5821.21	406.5	6545.91	167.5	643.9	299.757	6702.86	406.5	8274.51	167.5	876.55
300.091	5728.81	406.4	6488.96	167.4	648.6	299.657	6433.36	406.4	8294.61	167.4	869.5
299.991	5775.01	406.3	6716.76	167.3	587.5	299.557	6414.11	406.3	8050.06	167.3	867.15
299.891	5709.56	406.2	6633.01	167.2	580.45	299.457	6275.51	406.2	7966.31	167.2	914.15
299.791	5343.81	406.1	6576.06	167.1	643.9	299.357	6263.96	406.1	7912.71	167.1	1003.45
299.691	5355.36	406	6529.16	167	636.85	299.257	6263.96	406	8405.16	167	977.6
299.591	5467.01	405.9	6425.31	166.9	636.85	299.157	6121.51	405.9	8455.41	166.9	965.85
299.491	5320.71	405.8	6529.16	166.8	601.6	299.057	6314.01	405.8	8465.46	166.8	984.65
299.391	5416.96	405.7	6616.26	166.7	603.95	298.957	5955.96	405.7	7983.06	166.7	956.45
299.291	5282.21	405.6	6552.61	166.6	618.05	298.857	6152.31	405.6	7949.56	166.6	954.1
299.191	5463.16	405.5	6770.36	166.5	636.85	298.757	6194.66	405.5	8080.21	166.5	930.6
299.091	5286.06	405.4	6619.61	166.4	629.8	298.657	6075.31	405.4	8207.51	166.4	942.35
298.991	5374.61	405.3	6529.16	166.3	615.7	298.557	5748.06	405.3	8261.11	166.3	961.15
298.891	5270.66	405.2	6586.11	166.2	636.85	298.457	5801.96	405.2	8073.51	166.2	1055.15
298.791	5139.76	405.1	6502.36	166.1	655.65	298.357	5686.46	405.1	7855.76	166.1	991.7
298.691	4978.05	405	6649.76	166	667.4	298.257	5501.66	405	8217.56	166	968.2
298.591	5182.11	404.9	6509.06	165.9	627.45	298.157	5744.21	404.9	8180.71	165.9	979.95
298.491	4939.55	404.8	6703.36	165.8	665.05	298.057	5925.16	404.8	8063.46	165.8	994.05
298.391	4885.65	404.7	6787.11	165.7	636.85	297.957	5786.56	404.7	8177.36	165.7	991.7
298.291	4797.1	404.6	6586.11	165.6	660.35	297.857	5590.21	404.6	8140.51	165.6	977.6
298.191	4720.1	404.5	6495.66	165.5	599.25	297.757	5282.21	404.5	8137.16	165.5	954.1
298.091	4766.3	404.4	6482.26	165.4	636.85	297.657	5047.36	404.4	8066.81	165.4	1015.2
297.991	4901.05	404.3	6475.56	165.3	681.5	297.557	5305.31	404.3	8009.86	165.3	984.65
297.891	4666.2	404.2	6763.66	165.2	693.25	297.457	5205.21	404.2	8046.71	165.2	1001.1
297.791	4596.9	404.1	6679.91	165.1	683.85	297.357	4966.5	404.1	8130.46	165.1	956.45
297.691	4554.55	404	6328.16	165	686.2	297.257	5016.56	404	8247.71	165	930.6
297.591	4477.55	403.9	6492.31	164.9	625.1	297.157	4954.95	403.9	8177.36	164.9	918.85
297.491	4496.8	403.8	6676.56	164.8	665.05	297.057	5236.01	403.8	7956.26	164.8	944.7
297.391	4466	403.7	6569.36	164.7	728.5	296.957	5236.01	403.7	8428.61	164.7	862.45
297.291	4446.75	403.6	6509.06	164.6	613.35	296.857	4978.05	403.6	8271.16	164.6	850.7
297.191	4462.15	403.5	6566.01	164.5	639.2	296.757	4789.4	403.5	8157.26	164.5	864.8
297.091	4462.15	403.4	6576.06	164.4	653.3	296.657	4627.7	403.4	8107.01	164.4	860.1
296.991	4177.25	403.3	6532.51	164.3	655.65	296.557	4677.75	403.3	8271.16	164.3	895.35
296.891	4277.35	403.2	6599.51	164.2	665.05	296.457	4939.55	403.2	8076.86	164.2	942.35
296.791	4173.4	403.1	6596.16	164.1	662.7	296.357	4827.9	403.1	8321.41	164.1	878.9
296.691	4146.45	403	6669.86	164	625.1	296.257	4677.75	403	8140.51	164	883.6
296.591	4131.05	402.9	6844.06	163.9	613.35	296.157	4643.1	402.9	8230.96	163.9	893
296.491	3965.5	402.8	6532.51	163.8	599.25	296.057	4646.95	402.8	8308.01	163.8	876.55
296.391	4123.35	402.7	6703.36	163.7	601.6	295.957	4693.15	402.7	8214.21	163.7	850.7
296.291	4142.6	402.6	6478.91	163.6	669.75	295.857	4758.6	402.6	8375.01	163.6	846
296.191	3930.85	402.5	6596.16	163.5	559.3	295.757	4777.85	402.5	8036.66	163.5	902.4
296.091	3838.45	402.4	6515.76	163.4	556.95	295.657	4439.05	402.4	8180.71	163.4	893
295.991	3865.4	402.3	6602.86	163.3	599.25	295.557	4477.55	402.3	8251.06	163.3	916.5
295.891	3965.5	402.2	6582.76	163.2	622.75	295.457	4319.7	402.2	8271.16	163.2	869.5
295.791	3938.55	402.1	6495.66	163.1	712.05	295.357	4200.35	402.1	8050.06	163.1	944.7
295.691	3769.15	402	6562.66	163	709.7	295.257	4192.65	402	8210.86	163	1024.6
295.591	3715.25	401.9	6810.56	162.9	707.35	295.157	4258.1	401.9	8127.11	162.9	1179.7
295.491	3468.85	401.8	6777.06	162.8	780.2	295.057	4323.55	401.8	8033.31	162.8	1231.4
295.391	3761.45	401.7	6549.26	162.7	961.15	294.957	4192.65	401.7	8026.61	162.7	1508.7
295.291	3734.5	401.6	6606.21	162.6	1123.3	294.857	4123.35	401.6	8130.46	162.6	1807.15
295.191	3522.75	401.5	6700.01	162.5	1269	294.757	4158	401.5	8006.51	162.5	2096.2
295.091	3642.1	401.4	6559.31	162.4	1442.9	294.657	4011.7	401.4	8167.31	162.4	2465.15
294.991	3522.75	401.3	6606.21	162.3	1525.15	294.557	3842.3	401.3	8227.61	162.3	2810.6
294.891	3488.1	401.2	6763.66	162.2	1717.85	294.457	3896.2	401.2	8180.71	162.2	3109.05
294.791	3484.25	401.1	6435.36	162.1	1741.35	294.357	3834.6	401.1	8147.21	162.1	3447.45
294.691	3534.3	401	6425.31	162	1811.85	294.257	3799.95	401	7969.66	162	3360.5
294.591	3561.25	400.9	6736.86	161.9	1776.6	294.157	3742.2	400.9	8147.21	161.9	3259.45
294.491	3611.3	400.8	6398.51	161.8	1626.2	294.057	3688.3	400.8	8083.56	161.8	3301.75
294.391	3426.5	400.7	6726.81	161.7	1687.3	293.957	3865.4	400.7	8190.76	161.7	3188.95
294.291	3522.75	400.6	6559.31	161.6	1541.6	293.857	4077.15	400.6	7986.41	161.6	3062.05
294.191	3461.15	400.5	6820.61	161.5	1605.05	293.757	3965.5	400.5	8247.71	161.5	3130.2
294.091	3549.7	400.4	6726.81	161.4	1762.5	293.657	3819.2	400.4	8137.16	161.4	3353.45
293.991	3553.55	400.3	6750.26	161.3	1938.75	293.557	3642.1	400.3	8385.06	161.3	3619
293.891	3599.75	400.2	6850.76	161.2	2220.75	293.457	3749.9	400.2	8214.21	161.2	4248.8
293.791	3742.2	400.1	6703.36	161.1	2352.35	293.357	3753.75	400.1	8113.71	161.1	4831.6
293.691	3823.05	400	6706.71	161	2629.65	293.257	3746.05	400	8184.06	161	5287.5
293.591	3907.75	399.9	6669.86	160.9	2664.9	293.157	3834.6	399.9	8234.31	160.9	5393.25
293.491	3892.35	399.8	6669.86	160.8	2714.25	293.057	3792.25	399.8	8080.21	160.8	5397.95
293.391	4165.7	399.7	6696.66	160.7	2523.9	292.957	3688.3	399.7	7973.01	160.7	5019.6
293.291	4296.6	399.6	6693.31	160.6	2284.2	292.857	3657.5	399.6	8328.11	160.6	4655.35
293.191	4431.35	399.5	6499.01	160.5	2006.9	292.757	3549.7	399.5	8073.51	160.5	4013.8
293.091	4527.6	399.4	6596.16	160.4	1576.85	292.657	3476.55	399.4	8308.01	160.4	3243
292.991	4354.35	399.3	6770.36	160.3	1245.5	292.557	3742.2	399.3	8234.31	160.3	2451.05
292.891	4004	399.2	6679.91	160.2	1003.45	292.457	3634.4	399.2	8257.76	160.2	1793.05
292.791	4227.3	399.1	6468.86	160.1	890.65	292.357	3726.8	399.1	8281.21	160.1	1388.85
292.691	4327.4	399	6720.11	160	766.1	292.257	3746.05	399	8643.01	160	1135.05
292.591	4131.05	398.9	6629.66	159.9	627.45	292.157	3719.1	398.9	8408.51	159.9	923.55
292.491	3711.4	398.8	6706.71	159.8	526.4	292.057	3672.9	398.8	8050.06	159.8	770.8
292.391	3530.45	398.7	6710.06	159.7	542.85	291.957	3630.55	398.7	8073.51	159.7	719.1
292.291	3334.1	398.6	6609.56	159.6	531.1	291.857	3688.3	398.6	8150.56	159.6	719.1
292.191	3060.75	398.5	6606.21	159.5	505.25	291.757	3576.65	398.5	8271.16	159.5	681.5
292.091	3118.5	398.4	6619.61	159.4	519.35	291.657	3649.8	398.4	8163.96	159.4	693.25
291.991	2999.15	398.3	6743.56	159.3	498.2	291.557	3788.4	398.3	8174.01	159.3	622.75
291.891	3160.85	398.2	6562.66	159.2	514.65	291.457	3850	398.2	8358.26	159.2	665.05
291.791	2941.4	398.1	6522.46	159.1	514.65	291.357	3961.65	398.1	8408.51	159.1	695.6
291.691	3033.8	398	6619.61	159	502.9	291.257	3977.05	398	8297.96	159	632.15
291.591	2875.95	397.9	6626.31	158.9	505.25	291.157	3888.5	397.9	8086.91	158.9	634.5
291.491	2999.15	397.8	6666.51	158.8	486.45	291.057	3973.2	397.8	8378.36	158.8	641.55
291.391	3006.85	397.7	6897.66	158.7	495.85	290.957	4481.4	397.7	8485.56	158.7	702.65
291.291	2899.05	397.6	6710.06	158.6	470	290.857	4535.3	397.6	8777.01	158.6	629.8
291.191	2887.5	397.5	6683.26	158.5	481.75	290.757	4770.15	397.5	8847.36	158.5	653.3
291.091	2937.55	397.4	6820.61	158.4	519.35	290.657	4947.25	397.4	8736.81	158.4	627.45
290.991	3118.5	397.3	7024.96	158.3	493.5	290.557	5159.01	397.3	8914.36	158.3	693.25
290.891	3122.35	397.2	7095.31	158.2	455.9	290.457	5174.41	397.2	9158.91	158.2	582.8
290.791	2852.85	397.1	7135.51	158.1	453.55	290.357	5328.41	397.1	9393.41	158.1	636.85
290.691	2945.25	397	7420.26	158	472.35	290.257	5644.11	397	9577.66	158	566.35
290.591	2802.8	396.9	7671.51	157.9	514.65	290.157	6171.56	396.9	9738.47	157.9	627.45
290.491	2822.05	396.8	7751.91	157.8	467.65	290.057	6514.21	396.8	9805.47	157.8	634.5
290.391	2779.7	396.7	7929.46	157.7	446.5	289.957	6725.96	396.7	10150.5	157.7	627.45
290.291	2856.7	396.6	8304.66	157.6	509.95	289.857	7199.51	396.6	10351.5	157.6	611
290.191	2929.85	396.5	8622.91	157.5	500.55	289.757	7607.61	396.5	10589.4	157.5	632.15
290.091	2825.9	396.4	9192.41	157.4	477.05	289.657	8242.86	396.4	10649.7	157.4	592.2
289.991	2691.15	396.3	9758.57	157.3	498.2	289.557	8616.31	396.3	10917.7	157.3	650.95
289.891	2748.9	396.2	9936.12	157.2	488.8	289.457	9440.21	396.2	11922.7	157.2	622.75
289.791	2833.6	396.1	10234.3	157.1	453.55	289.357	9825.21	396.1	12753.5	157.1	606.3
289.691	2895.2	396	10790.4	157	472.35	289.257	10687.6	396	13302.9	157	606.3
289.591	3106.95	395.9	11313			289.157	11230.5	395.9	13792
289.491	3334.1	395.8	11416.8			289.057	11623.2	395.8	14438.5
289.391	3530.45	395.7	11326.4			288.957	11315.2	395.7	14626.1
289.291	3788.4	395.6	11289.5			288.857	10884	395.6	14264.3
289.191	4273.5	395.5	10703.3			288.757	10618.3	395.5	14093.5
289.091	4362.05	395.4	10147.2			288.657	10194.8	395.4	13390
288.991	4431.35	395.3	9825.57			288.557	9659.66	395.3	12810.4
288.891	4350.5	395.2	9175.66			288.457	8627.86	395.2	11778.6
288.791	4184.95	395.1	8740.16			288.357	8054.21	395.1	10632.9
288.691	4077.15	395	8341.51			288.257	8054.21	395	10431.9
288.591	3773	394.9	8341.51			288.157	7707.71	394.9	9936.12
288.491	3542	394.8	7895.96			288.057	7777.01	394.8	9249.36
288.391	3518.9	394.7	7782.06			287.957	8088.86	394.7	9420.21
288.291	3630.55	394.6	7962.96			287.857	8385.31	394.6	9215.86
288.191	3499.65	394.5	7547.56			287.757	8535.46	394.5	9333.11
288.091	3549.7	394.4	7594.46			287.657	8847.31	394.4	9386.71
287.991	3830.75	394.3	7654.76			287.557	9929.16	394.3	9091.91
287.891	3977.05	394.2	7051.76			287.457	10352.7	394.2	8823.91
287.791	4023.25	394.1	7158.96			287.357	11369.1	394.1	8703.31
287.691	4323.55	394	6850.76			287.257	12362.4	394	8699.96
287.591	4658.5	393.9	6532.51			287.157	13528.9	393.9	8251.06
287.491	4931.85	393.8	6512.41			287.057	14422.1	393.8	8050.06
287.391	5243.71	393.7	6529.16			286.957	15519.4	393.7	8029.96
287.291	5355.36	393.6	6599.51			286.857	17009.3	393.6	8113.71
287.191	5624.86	393.5	6502.36			286.757	17852.5	393.5	7962.96
287.091	5732.66	393.4	6549.26			286.657	18880.4	393.4	8093.61
286.991	6025.26	393.3	6361.66			286.557	19989.2	393.3	7892.61
286.891	6433.36	393.2	6234.36			286.457	20832.4	393.2	7942.86
286.791	6656.66	393.1	6247.76			286.357	22992.2	393.1	7926.11
286.691	6845.31	393	6368.36			286.257	24043.3	393	7976.36
286.591	7057.06	392.9	6579.41			286.157	25825.8	392.9	7983.06
286.491	7765.46	392.8	6365.01			286.057	27569.9	392.8	7842.36
286.391	8496.96	392.7	6274.56			285.957	30072.4	392.7	7932.81
286.291	9251.56	392.6	6244.41			285.857	32648	392.6	7782.06
286.191	10191	392.5	6478.91			285.757	35458.5	392.5	8009.86
286.091	11877.3	392.4	6107.06			285.657	37818.6	392.4	7782.06
285.991	13602.1	392.3	6328.16			285.557	40863.9	392.3	7879.21
285.891	16531.9	392.2	6455.46			285.457	43424.2	392.2	7912.71
285.791	19735.1	392.1	6549.26			285.357	45214.4	392.1	7651.41
285.691	24447.5	392	6442.06			285.257	46766	392	7946.21
285.591	29991.5	391.9	6432.01			285.157	47366.6	391.9	7822.26
285.491	37048.6	391.8	6274.56			285.057	48136.6	391.8	7882.56
285.391	45730.3	391.7	6622.96			284.957	48925.8	391.7	7885.91
285.291	53707.6	391.6	6411.91			284.857	48375.3	391.6	7962.96
285.191	62839.8	391.5	6492.31			284.757	47201	391.5	7735.16
285.091	71829.5	391.4	6452.11			284.657	46153.8	391.4	7828.96
284.991	77808.6	391.3	6552.61			284.557	44086.4	391.3	8006.51
284.891	82428.6	391.2	6388.46			284.457	41141.1	391.2	7684.91
284.791	82155.2	391.1	6190.81			284.357	38977.4	391.1	7906.01
284.691	78139.7	391	6398.51			284.257	35327.6	391	7802.16
284.591	71021	390.9	6539.21			284.157	30773.1	390.9	8016.56
284.491	60968.7	390.8	6405.21			284.057	26518.8	390.8	7983.06
284.391	49476.4	390.7	6385.11			283.957	21637	390.7	7892.61
284.291	39189.2	390.6	6401.86			283.857	17867.9	390.6	8100.31
284.191	29025.2	390.5	6405.21			283.757	14029.4	390.5	8040.01
284.091	20578.3	390.4	6458.81			283.657	10726.1	390.4	7916.06
283.991	14256.6	390.3	6442.06			283.557	8296.76	390.3	7765.31
283.891	9898.36	390.2	6321.46			283.457	6706.71	390.2	7845.71
283.791	6818.36	390.1	6385.11			283.357	5012.71	390.1	7865.81
283.691	4947.25	390	6492.31			283.257	4004	390	7718.41
283.591	3811.5					283.157	3322.55
283.491	2802.8					283.057	2891.35
283.391	2348.5					282.957	2652.65
283.291	2086.7					282.857	2402.4
283.191	2021.25					282.757	2279.2
283.091	1898.05					282.657	2179.1
282.991	1751.75					282.557	2132.9
282.891	1597.75					282.457	2090.55
282.791	1620.85					282.357	2044.35
282.691	1463					282.257	2009.7
282.591	1501.5					282.157	2028.95
282.491	1355.2					282.057	1863.4
282.391	1339.8					281.957	1917.3
282.291	1316.7					281.857	1967.35
282.191	1328.25					281.757	1828.75
282.091	1366.75					281.657	1667.05
281.991	1185.8					281.557	1744.05
281.891	1258.95					281.457	1863.4
281.791	1324.4					281.357	1732.5
281.691	1131.9					281.257	1782.55
281.591	1174.25					281.157	1747.9
281.491	1151.15					281.057	1832.6
281.391	1116.5					280.957	1771
281.291	1166.55					280.857	1709.4
281.191	1178.1					280.757	1832.6
281.091	1220.45					280.657	1821.05
280.991	1116.5					280.557	1971.2
280.891	1205.05					280.457	1948.1
280.791	1166.55					280.357	1871.1
280.691	1232					280.257	1771
