# Supplementary material for: Efficient photocatalytic production of hydrogen peroxide using dispersible and photoactive porous polymers
Source: Nat Commun. 2023 Oct 28;14:6891. doi: 10.1038/s41467-023-42720-6 (PMC10613291; doi:10.1038/s41467-023-42720-6)
Supplement: Supplementary file 3 — Source Data [file 41467_2023_42720_MOESM3_ESM.zip › source data/Fig S19.xlsx]

## Sheet: Sheet1
Concentration (mg mL-1)	Film thickness (nm	Spin-coating speed (rpm)	Film thickness (nm
1.5	867	500	298.837
2	900.88	600	202.373
2.5	910.027	700	180.21
3	932.253	800	83.6047
