# Supplementary material for: Efficient photocatalytic production of hydrogen peroxide using dispersible and photoactive porous polymers
Source: Nat Commun. 2023 Oct 28;14:6891. doi: 10.1038/s41467-023-42720-6 (PMC10613291; doi:10.1038/s41467-023-42720-6)
Supplement: Supplementary file 3 — Source Data [file 41467_2023_42720_MOESM3_ESM.zip › source data/Fig S20.xlsx]

## Sheet: Sheet1
TT-BN		TT-CTP		TTH-CTP
Wavelength (nm)	Intensity	Wavelength (nm)	Intensity	Wavelength (nm)	Intensity
250	0.52946	250	0.76031	250	0.77387
251	0.53824	251	0.76097	251	0.77126
252	0.55168	252	0.76388	252	0.77706
253	0.56649	253	0.76129	253	0.77006
254	0.57768	254	0.76816	254	0.7692
255	0.59015	255	0.7726	255	0.76857
256	0.60297	256	0.77597	256	0.77047
257	0.61114	257	0.77003	257	0.766
258	0.61848	258	0.77891	258	0.77695
259	0.62966	259	0.78059	259	0.78075
260	0.63906	260	0.78109	260	0.78062
261	0.6457	261	0.77626	261	0.78248
262	0.65159	262	0.7815	262	0.79001
263	0.65665	263	0.77854	263	0.78905
264	0.65819	264	0.78026	264	0.79076
265	0.65905	265	0.7793	265	0.79533
266	0.6601	266	0.78622	266	0.80473
267	0.65992	267	0.79015	267	0.80173
268	0.66346	268	0.79239	268	0.80816
269	0.66494	269	0.79167	269	0.81181
270	0.66702	270	0.78951	270	0.81267
271	0.67161	271	0.78877	271	0.8113
272	0.67665	272	0.78668	272	0.81481
273	0.67736	273	0.7875	273	0.81479
274	0.68055	274	0.79254	274	0.81827
275	0.68728	275	0.80386	275	0.82549
276	0.68763	276	0.80698	276	0.82682
277	0.69037	277	0.81364	277	0.82862
278	0.69461	278	0.81689	278	0.83333
279	0.69854	279	0.81872	279	0.83892
280	0.70318	280	0.81629	280	0.83437
281	0.70682	281	0.81648	281	0.83736
282	0.71633	282	0.8157	282	0.83675
283	0.72649	283	0.82357	283	0.83763
284	0.73817	284	0.82916	284	0.83475
285	0.7488	285	0.84008	285	0.84899
286	0.76118	286	0.85574	286	0.85333
287	0.76872	287	0.864	287	0.85878
288	0.77854	288	0.86497	288	0.86759
289	0.78941	289	0.86706	289	0.87497
290	0.79277	290	0.86334	290	0.87018
291	0.80267	291	0.85896	291	0.87477
292	0.81612	292	0.85685	292	0.88222
293	0.82272	293	0.86283	293	0.8843
294	0.82438	294	0.86642	294	0.8772
295	0.83588	295	0.87187	295	0.87983
296	0.84314	296	0.87987	296	0.87979
297	0.84201	297	0.87649	297	0.87875
298	0.8453	298	0.87405	298	0.87575
299	0.8584	299	0.87701	299	0.88852
300	0.85875	300	0.88151	300	0.90133
301	0.87362	301	0.87526	301	0.91273
302	0.88504	302	0.88614	302	0.91636
303	0.8942	303	0.88766	303	0.92682
304	0.89805	304	0.89279	304	0.9318
305	0.9118	305	0.88961	305	0.92694
306	0.9065	306	0.88669	306	0.92199
307	0.9104	307	0.89133	307	0.92358
308	0.91981	308	0.89107	308	0.92729
309	0.93286	309	0.88831	309	0.93567
310	0.94566	310	0.88369	310	0.93482
311	0.95899	311	0.88375	311	0.93804
312	0.96763	312	0.88599	312	0.95103
313	0.97274	313	0.8863	313	0.95209
314	0.97819	314	0.88741	314	0.95056
315	0.98511	315	0.88895	315	0.95576
316	0.98644	316	0.89454	316	0.96733
317	0.99438	317	0.89094	317	0.96879
318	1	318	0.8938	318	0.96798
319	0.99711	319	0.88973	319	0.97016
320	0.98578	320	0.90252	320	0.97754
321	0.98753	321	0.9123	321	0.9764
322	0.98013	322	0.91419	322	0.97314
323	0.97321	323	0.91596	323	0.97916
324	0.96724	324	0.93106	324	0.97983
325	0.95759	325	0.92909	325	0.97493
326	0.94858	326	0.92572	326	0.96941
327	0.94084	327	0.93047	327	0.97332
328	0.93457	328	0.93497	328	0.97259
329	0.92513	329	0.93347	329	0.97687
330	0.91912	330	0.93121	330	0.97907
331	0.91388	331	0.93663	331	0.98578
332	0.90433	332	0.93367	332	0.98138
333	0.90056	333	0.93953	333	0.98901
334	0.89504	334	0.93563	334	0.98024
335	0.89395	335	0.93869	335	0.98071
336	0.88612	336	0.94075	336	0.98185
337	0.88591	337	0.94662	337	0.9865
338	0.88168	338	0.94432	338	0.9835
339	0.88028	339	0.95168	339	0.98715
340	0.87659	340	0.95579	340	0.9926
341	0.87387	341	0.95682	341	0.99341
342	0.87676	342	0.9643	342	0.99476
343	0.8753	343	0.96407	343	0.98895
344	0.87699	344	0.96103	344	0.99268
345	0.8759	345	0.96399	345	0.99274
346	0.87916	346	0.96746	346	0.99457
347	0.87413	347	0.96679	347	0.99258
348	0.87546	348	0.97447	348	0.99572
349	0.87583	349	0.98212	349	0.99396
350	0.87932	350	0.98411	350	0.99451
351	0.87949	351	0.98524	351	0.99339
352	0.88386	352	0.98789	352	0.99772
353	0.88597	353	0.99065	353	0.998
354	0.88634	354	0.99094	354	1
355	0.88932	355	0.99612	355	0.99802
356	0.88939	356	0.99801	356	0.99657
357	0.89069	357	1	357	0.99413
358	0.89073	358	0.99813	358	0.99362
359	0.89445	359	0.99233	359	0.98933
360	0.89693	360	0.99015	360	0.98697
361	0.90122	361	0.99445	361	0.98258
362	0.90099	362	0.98802	362	0.9771
363	0.90034	363	0.98722	363	0.97238
364	0.90302	364	0.99083	364	0.96643
365	0.90384	365	0.9889	365	0.96329
366	0.90332	366	0.98017	366	0.96237
367	0.90574	367	0.9815	367	0.96058
368	0.91005	368	0.98031	368	0.95866
369	0.90937	369	0.97951	369	0.95884
370	0.90949	370	0.98167	370	0.95646
371	0.91397	371	0.98611	371	0.94897
372	0.91743	372	0.98913	372	0.94693
373	0.91914	373	0.9905	373	0.9441
374	0.92042	374	0.99229	374	0.94206
375	0.92343	375	0.98759	375	0.94228
376	0.92535	376	0.98393	376	0.94775
377	0.92651	377	0.97978	377	0.94724
378	0.92815	378	0.98126	378	0.94377
379	0.93008	379	0.98259	379	0.94495
380	0.93321	380	0.98475	380	0.94236
381	0.9365	381	0.98436	381	0.93736
382	0.94095	382	0.98615	382	0.94022
383	0.94471	383	0.98793	383	0.94522
384	0.94686	384	0.98746	384	0.9384
385	0.94686	385	0.98927	385	0.9384
386	0.94895	386	0.99122	386	0.93849
387	0.94804	387	0.99418	387	0.93522
388	0.94815	388	0.99285	388	0.92957
389	0.94764	389	0.99355	389	0.93426
390	0.94945	390	0.98876	390	0.93153
391	0.94565	391	0.98872	391	0.93043
392	0.94442	392	0.98728	392	0.92696
393	0.94212	393	0.98496	393	0.92776
394	0.94229	394	0.98091	394	0.92955
395	0.93991	395	0.98323	395	0.93214
396	0.93736	396	0.98142	396	0.93361
397	0.93317	397	0.98232	397	0.93482
398	0.93218	398	0.97988	398	0.9319
399	0.9297	399	0.98109	399	0.93088
400	0.92616	400	0.98193	400	0.92862
401	0.92513	401	0.98259	401	0.93019
402	0.92404	402	0.98169	402	0.93435
403	0.92076	403	0.98617	403	0.93635
404	0.91721	404	0.98294	404	0.93651
405	0.91445	405	0.98232	405	0.93663
406	0.91373	406	0.98446	406	0.93327
407	0.91136	407	0.9838	407	0.92939
408	0.91207	408	0.98181	408	0.93043
409	0.91112	409	0.98187	409	0.92486
410	0.91356	410	0.98459	410	0.92486
411	0.91296	411	0.98339	411	0.92441
412	0.91578	412	0.98226	412	0.92337
413	0.9152	413	0.98023	413	0.92588
414	0.91772	414	0.98419	414	0.93004
415	0.91739	415	0.98004	415	0.93169
416	0.91628	416	0.97735	416	0.93579
417	0.91499	417	0.97743	417	0.93861
418	0.91557	418	0.9749	418	0.93969
419	0.91107	419	0.97234	419	0.94432
420	0.90747	420	0.97238	420	0.94601
421	0.9043	421	0.97345	421	0.94758
422	0.89919	422	0.97024	422	0.94707
423	0.893	423	0.97092	423	0.94479
424	0.89013	424	0.96814	424	0.94318
425	0.88275	425	0.96483	425	0.94609
426	0.87694	426	0.96155	426	0.94624
427	0.87041	427	0.96323	427	0.9485
428	0.86329	428	0.96397	428	0.95229
429	0.85531	429	0.96549	429	0.95576
430	0.84931	430	0.97009	430	0.95519
431	0.84126	431	0.97028	431	0.95405
432	0.83491	432	0.96596	432	0.95354
433	0.827	433	0.96374	433	0.95215
434	0.81877	434	0.95822	434	0.94734
435	0.81343	435	0.95018	435	0.94424
436	0.80789	436	0.9473	436	0.9432
437	0.80279	437	0.9456	437	0.94138
438	0.79846	438	0.94124	438	0.94187
439	0.79508	439	0.94001	439	0.94232
440	0.78777	440	0.94109	440	0.9476
441	0.78257	441	0.93674	441	0.95019
442	0.77697	442	0.93242	442	0.95101
443	0.77089	443	0.92907	443	0.95032
444	0.7654	444	0.92416	444	0.95152
445	0.76019	445	0.91505	445	0.9474
446	0.75247	446	0.90998	446	0.94793
447	0.74376	447	0.90286	447	0.95152
448	0.73409	448	0.89475	448	0.95323
449	0.72152	449	0.88932	449	0.95739
450	0.70825	450	0.8854	450	0.9627
451	0.69365	451	0.87933	451	0.96659
452	0.67493	452	0.87222	452	0.96531
453	0.65363	453	0.86579	453	0.966
454	0.62943	454	0.85824	454	0.96463
455	0.60392	455	0.84955	455	0.96174
456	0.57543	456	0.84287	456	0.95892
457	0.54643	457	0.83687	457	0.95933
458	0.51683	458	0.82906	458	0.95911
459	0.4877	459	0.82211	459	0.95886
460	0.45805	460	0.81381	460	0.96137
461	0.4302	461	0.80365	461	0.95941
462	0.40352	462	0.79558	462	0.96325
463	0.3778	463	0.78697	463	0.96508
464	0.35374	464	0.7762	464	0.96551
465	0.3311	465	0.76853	465	0.96661
466	0.30857	466	0.75934	466	0.96757
467	0.28727	467	0.74956	467	0.96492
468	0.26806	468	0.74016	468	0.96353
469	0.2495	469	0.73145	469	0.9649
470	0.2317	470	0.72124	470	0.96312
471	0.21569	471	0.71256	471	0.96531
472	0.20095	472	0.70337	472	0.96804
473	0.18695	473	0.69402	473	0.97328
474	0.17416	474	0.68535	474	0.97444
475	0.16258	475	0.67686	475	0.97491
476	0.15181	476	0.66866	476	0.97497
477	0.14182	477	0.66017	477	0.97373
478	0.13255	478	0.65109	478	0.96977
479	0.12382	479	0.64176	479	0.96753
480	0.11582	480	0.6324	480	0.96506
481	0.10827	481	0.62392	481	0.96498
482	0.10141	482	0.61302	482	0.96551
483	0.09502	483	0.60435	483	0.96588
484	0.08958	484	0.59455	484	0.96502
485	0.08457	485	0.58575	485	0.969
486	0.08008	486	0.57473	486	0.96639
487	0.07609	487	0.56721	487	0.96474
488	0.07239	488	0.5563	488	0.9608
489	0.06875	489	0.54653	489	0.95917
490	0.06544	490	0.53525	490	0.95336
491	0.06221	491	0.52357	491	0.9504
492	0.05903	492	0.50991	492	0.94601
493	0.05631	493	0.49903	493	0.94571
494	0.05374	494	0.48491	494	0.9424
495	0.05111	495	0.47164	495	0.94038
496	0.04885	496	0.45859	496	0.93751
497	0.04682	497	0.44562	497	0.93369
498	0.04461	498	0.43067	498	0.92698
499	0.04258	499	0.41641	499	0.92484
500	0.04073	500	0.40206	500	0.92244
501	0.03894	501	0.38835	501	0.92097
502	0.03716	502	0.37372	502	0.91872
503	0.03552	503	0.35917	503	0.91662
504	0.03401	504	0.34651	504	0.9133
505	0.03242	505	0.33206	505	0.90608
506	0.03102	506	0.31786	506	0.89982
507	0.02975	507	0.30489	507	0.893
508	0.0286	508	0.29256	508	0.88756
509	0.02736	509	0.27952	509	0.87734
510	0.02635	510	0.26701	510	0.86928
511	0.02536	511	0.25595	511	0.85884
512	0.0243	512	0.24483	512	0.85068
513	0.02336	513	0.23429	513	0.84136
514	0.02249	514	0.22413	514	0.83333
515	0.02165	515	0.21527	515	0.82584
516	0.02083	516	0.20549	516	0.81675
517	0.02009	517	0.19698	517	0.80614
518	0.0193	518	0.1881	518	0.79459
519	0.01861	519	0.18011	519	0.78221
520	0.01797	520	0.17246	520	0.76831
521	0.01731	521	0.16508	521	0.7556
522	0.01674	522	0.15803	522	0.74073
523	0.01619	523	0.15244	523	0.72706
524	0.01563	524	0.14652	524	0.71366
525	0.01503	525	0.1413	525	0.69982
526	0.01455	526	0.13645	526	0.68448
527	0.01402	527	0.13191	527	0.66865
528	0.01348	528	0.12706	528	0.65297
529	0.01302	529	0.12314	529	0.63737
530	0.01259	530	0.11931	530	0.6188
531	0.01211	531	0.11602	531	0.60226
532	0.01171	532	0.1129	532	0.58509
533	0.01134	533	0.10959	533	0.56576
534	0.01097	534	0.10566	534	0.54707
535	0.01063	535	0.10209	535	0.53008
536	0.01027	536	0.09872	536	0.5132
537	0.0099	537	0.09615	537	0.49912
538	0.00959	538	0.09409	538	0.48585
539	0.00937	539	0.09251	539	0.469
540	0.00909	540	0.0905	540	0.45276
541	0.00887	541	0.08852	541	0.43526
542	0.00859	542	0.08595	542	0.41723
543	0.00833	543	0.08369	543	0.39961
544	0.00801	544	0.08156	544	0.3844
545	0.00779	545	0.07969	545	0.37041
546	0.00753	546	0.07804	546	0.3578
547	0.00731	547	0.07646	547	0.3451
548	0.00714	548	0.07488	548	0.33188
549	0.00689	549	0.07385	549	0.31987
550	0.00669	550	0.07243	550	0.30755
551	0.00654	551	0.07087	551	0.29439
552	0.00643	552	0.06943	552	0.28162
553	0.00624	553	0.06811	553	0.26892
554	0.00611	554	0.06645	554	0.25656
555	0.00594	555	0.06499	555	0.24465
556	0.00572	556	0.06363	556	0.23437
557	0.00553	557	0.06201	557	0.22421
558	0.00538	558	0.06032	558	0.21599
559	0.00525	559	0.05878	559	0.20885
560	0.00508	560	0.05753	560	0.20222
561	0.00498	561	0.05615	561	0.19547
562	0.00489	562	0.05494	562	0.18937
563	0.00473	563	0.05371	563	0.18297
564	0.00454	564	0.05278	564	0.1761
565	0.00444	565	0.05177	565	0.16977
566	0.00429	566	0.05056	566	0.16363
567	0.00411	567	0.04949	567	0.15788
568	0.00398	568	0.04869	568	0.1524
569	0.00389	569	0.04744	569	0.1474
570	0.00371	570	0.04618	570	0.14218
571	0.00355	571	0.0455	571	0.13753
572	0.00342	572	0.0445	572	0.13243
573	0.00328	573	0.04382	573	0.12821
574	0.00311	574	0.0432	574	0.12356
575	0.00303	575	0.04261	575	0.12013
576	0.00291	576	0.04178	576	0.11664
577	0.00278	577	0.04127	577	0.11377
578	0.00269	578	0.04059	578	0.11057
579	0.00263	579	0.03977	579	0.10763
580	0.00249	580	0.0392	580	0.10426
581	0.00243	581	0.03876	581	0.10078
582	0.00232	582	0.03819	582	0.09767
583	0.00222	583	0.0377	583	0.09435
584	0.00213	584	0.03714	584	0.0915
585	0.00205	585	0.03673	585	0.0895
586	0.00199	586	0.03603	586	0.08691
587	0.00198	587	0.03508	587	0.08503
588	0.00189	588	0.03418	588	0.08315
589	0.00181	589	0.03342	589	0.08122
590	0.00177	590	0.0326	590	0.07881
591	0.00166	591	0.03194	591	0.07728
592	0.00157	592	0.03149	592	0.07528
593	0.00153	593	0.03087	593	0.07367
594	0.00146	594	0.03036	594	0.07212
595	0.00138	595	0.0296	595	0.07063
596	0.00133	596	0.02896	596	0.06933
597	0.00129	597	0.02822	597	0.06784
598	0.00126	598	0.02736	598	0.06655
599	0.00125	599	0.02668	599	0.06545
600	0.00124	600	0.02594	600	0.06425
601	0.00123	601	0.02536	601	0.06247
602	0.00121	602	0.02503	602	0.06111
603	0.00117	603	0.0246	603	0.05964
604	0.00114	604	0.02405	604	0.05796
605	0.0011	605	0.02351	605	0.05711
606	0.00107	606	0.0231	606	0.05686
607	0.00103	607	0.02253	607	0.05576
608	0.00101	608	0.02203	608	0.05511
609	0.000986585	609	0.02148	609	0.05421
610	0.000954645	610	0.02111	610	0.05303
611	0.000926255	611	0.02055	611	0.0516
612	0.000919157	612	0.02006	612	0.05091
613	0.000901412	613	0.0195	613	0.05009
614	0.000873022	614	0.01909	614	0.04981
615	0.000851728	615	0.01877	615	0.04885
616	0.000830435	616	0.01833	616	0.04826
617	0.000805593	617	0.01778	617	0.04736
618	0.000770104	618	0.01741	618	0.04624
619	0.00075236	619	0.01694	619	0.04516
620	0.000738165	620	0.01675	620	0.04473
621	0.000723969	621	0.0163	621	0.04387
622	0.000713322	622	0.01603	622	0.04326
623	0.000695578	623	0.0156	623	0.04238
624	0.000677834	624	0.01527	624	0.04144
625	0.000656541	625	0.01465	625	0.04028
626	0.000642345	626	0.01445	626	0.03987
627	0.000621052	627	0.0142	627	0.03926
628	0.000603308	628	0.01398	628	0.03875
629	0.000589112	629	0.01377	629	0.03834
630	0.000574917	630	0.01354	630	0.0382
631	0.000553623	631	0.01317	631	0.03753
632	0.000518135	632	0.01287	632	0.03661
633	0.000521684	633	0.01246	633	0.03577
634	0.000503939	634	0.01217	634	0.03524
635	0.000471999	635	0.0119	635	0.03426
636	0.000464902	636	0.01135	636	0.03322
637	0.000471999	637	0.0111	637	0.03304
638	0.000454255	638	0.01095	638	0.03269
639	0.000443608	639	0.01081	639	0.03208
640	0.000436511	640	0.01024	640	0.03141
641	0.000418766	641	0.01019	641	0.031
642	0.00040812	642	0.00997	642	0.03041
643	0.000390375	643	0.00974	643	0.0299
644	0.000379729	644	0.00937	644	0.02937
645	0.000383278	645	0.00935	645	0.02902
646	0.000379729	646	0.00915	646	0.02862
647	0.000365533	647	0.0089	647	0.02819
648	0.000361985	648	0.00878	648	0.02811
649	0.000347789	649	0.00863	649	0.02778
650	0.000340691	650	0.00855	650	0.02721
651	0.000326496	651	0.00851	651	0.02696
652	0.000319398	652	0.00837	652	0.02635
653	0.000308752	653	0.00814	653	0.02564
654	0.000305203	654	0.00804	654	0.02531
655	0.000291007	655	0.00781	655	0.02511
656	0.000273263	656	0.00769	656	0.02472
657	0.000262616	657	0.00758	657	0.02433
658	0.000244872	658	0.0074	658	0.02384
659	0.000241323	659	0.00719	659	0.02325
660	0.000234225	660	0.00707	660	0.02284
661	0.000237774	661	0.00686	661	0.02242
662	0.000230676	662	0.00662	662	0.02227
663	0.000227128	663	0.00649	663	0.02199
664	0.000230676	664	0.00633	664	0.02158
665	0.000223579	665	0.00621	665	0.02123
666	0.000223579	666	0.00619	666	0.02119
667	0.000234225	667	0.0061	667	0.02089
668	0.00025197	668	0.006	668	0.0206
669	0.000244872	669	0.00592	669	0.02072
670	0.000259067	670	0.00592	670	0.02068
671	0.000262616	671	0.00569	671	0.02003
672	0.000255518	672	0.00555	672	0.01962
673	0.000237774	673	0.00547	673	0.01936
674	0.000230676	674	0.00528	674	0.01885
675	0.000223579	675	0.00512	675	0.01832
676	0.000223579	676	0.00504	676	0.01811
677	0.000216481	677	0.00497	677	0.01795
678	0.00022003	678	0.00493	678	0.01781
679	0.000223579	679	0.00479	679	0.01746
680	0.00022003	680	0.00464	680	0.01701
681	0.000205834	681	0.00432	681	0.01674
682	0.000198737	682	0.00427	682	0.01617
683	0.000195188	683	0.00407	683	0.01589
684	0.000195188	684	0.00405	684	0.0157
685	0.000191639	685	0.00403	685	0.0157
686	0.000184541	686	0.0044	686	0.01572
687	0.000177443	687	0.00425	687	0.01577
688	0.000163248	688	0.00411	688	0.01534
689	0.000159699	689	0.00399	689	0.01524
690	0.000152601	690	0.00391	690	0.01513
691	0.000152601	691	0.00341	691	0.01458
692	0.000159699	692	0.00325	692	0.01436
693	0.000163248	693	0.00319	693	0.01434
694	0.000138406	694	0.0031	694	0.01418
695	0.000131308	695	0.00294	695	0.01383
696	0.00012421	696	0.00296	696	0.0136
697	0.000110015	697	0.00302	697	0.01324
698	9.93683e-05	698	0.00296	698	0.01297
699	0.000106466	699	0.00288	699	0.01263
700	9.22706e-05	700	0.00286	700	0.01258
701	8.87217e-05	701	0.00273	701	0.01248
702	8.51728e-05	702	0.00271	702	0.01254
703	9.22706e-05	703	0.00271	703	0.0123
704	8.51728e-05	704	0.00275	704	0.01214
705	9.58194e-05	705	0.00267	705	0.01179
706	9.22706e-05	706	0.00271	706	0.01171
707	8.87217e-05	707	0.00253	707	0.01116
708	8.1624e-05	708	0.00247	708	0.01107
709	8.87217e-05	709	0.0024	709	0.01108
710	8.51728e-05	710	0.00236	710	0.01089
711	7.80751e-05	711	0.00238	711	0.01075
712	8.1624e-05	712	0.00234	712	0.01089
713	8.1624e-05	713	0.0024	713	0.01067
714	7.45262e-05	714	0.00224	714	0.01016
715	7.80751e-05	715	0.00214	715	0.01005
716	8.1624e-05	716	0.00203	716	0.00991
717	8.1624e-05	717	0.00204	717	0.00967
718	7.80751e-05	718	0.00187	718	0.00934
719	7.45262e-05	719	0.00183	719	0.00932
720	7.09774e-05	720	0.00197	720	0.00912
721	7.09774e-05	721	0.00201	721	0.00891
722	5.67819e-05	722	0.00197	722	0.00881
723	5.3233e-05	723	0.00197	723	0.00883
724	5.67819e-05	724	0.00201	724	0.00871
725	4.96842e-05	725	0.00199	725	0.00857
726	4.61353e-05	726	0.00167	726	0.00808
727	4.61353e-05	727	0.00166	727	0.00785
728	5.3233e-05	728	0.00156	728	0.00777
729	6.03308e-05	729	0.0015	729	0.00769
730	6.74285e-05	730	0.00138	730	0.00769
731	6.74285e-05	731	0.00162	731	0.00804
732	7.80751e-05	732	0.00166	732	0.00799
733	7.45262e-05	733	0.00179	733	0.00783
734	7.45262e-05	734	0.00177	734	0.00755
735	7.09774e-05	735	0.00175	735	0.00724
736	6.03308e-05	736	0.00169	736	0.00728
737	4.96842e-05	737	0.0016	737	0.0073
738	5.3233e-05	738	0.00154	738	0.00714
739	3.54887e-05	739	0.00158	739	0.00714
740	3.19398e-05	740	0.00162	740	0.00693
741	3.90375e-05	741	0.00164	741	0.00655
742	3.90375e-05	742	0.00148	742	0.0062
743	2.83909e-05	743	0.00144	743	0.00602
744	3.54887e-05	744	0.00134	744	0.00567
745	3.90375e-05	745	0.0013	745	0.00555
746	3.90375e-05	746	0.00107	746	0.00524
747	3.54887e-05	747	0.00105	747	0.00496
748	4.96842e-05	748	0.000973786	748	0.00473
749	4.61353e-05	749	0.000895883	749	0.00489
750	3.19398e-05	750	0.000837456	750	0.00489
751	2.48421e-05	751	0.000934834	751	0.00481
752	3.19398e-05	752	0.00095431	752	0.00477
753	2.12932e-05	753	0.00101	753	0.00489
754	2.12932e-05	754	0.00101	754	0.00443
755	2.12932e-05	755	0.00101	755	0.00418
756	2.12932e-05	756	0.000993261	756	0.00426
757	1.41955e-05	757	0.00105	757	0.0043
758	1.41955e-05	758	0.00103	758	0.00416
759	1.77443e-05	759	0.00115	759	0.00424
760	1.41955e-05	760	0.00109	760	0.0041
761	2.48421e-05	761	0.00109	761	0.00385
762	2.48421e-05	762	0.00101	762	0.00351
763	1.77443e-05	763	0.000856931	763	0.00316
764	1.77443e-05	764	0.000798504	764	0.00296
765	1.77443e-05	765	0.000779029	765	0.00302
766	1.41955e-05	766	0.00081798	766	0.003
767	1.06466e-05	767	0.000856931	767	0.00314
768	1.41955e-05	768	0.000837456	768	0.00294
769	3.54887e-06	769	0.000779029	769	0.00288
770	7.09774e-06	770	0.000779029	770	0.00286
771	3.54887e-06	771	0.000759553	771	0.00271
772	1.06466e-05	772	0.000798504	772	0.00279
773	1.06466e-05	773	0.000895883	773	0.00298
774	1.77443e-05	774	0.000973786	774	0.00312
775	2.12932e-05	775	0.000915359	775	0.00308
776	2.12932e-05	776	0.000701126	776	0.00286
777	2.12932e-05	777	0.00068165	777	0.00271
778	1.41955e-05	778	0.000584271	778	0.00275
779	1.77443e-05	779	0.000584271	779	0.00263
780	1.41955e-05	780	0.000525844	780	0.00235
781	1.77443e-05	781	0.000642699	781	0.00241
782	1.06466e-05	782	0.00068165	782	0.0023
783	2.12932e-05	783	0.00068165	783	0.00196
784	1.06466e-05	784	0.000662174	784	0.00202
785	7.09774e-06	785	0.000779029	785	0.00214
786	7.09774e-06	786	0.000798504	786	0.00214
787	1.06466e-05	787	0.000623223	787	0.00184
788	1.06466e-05	788	0.000662174	788	0.00202
789	1.41955e-05	789	0.000486893	789	0.00167
790	1.77443e-05	790	0.00040899	790	0.00155
791	1.06466e-05	791	0.000331087	791	0.00135
792	1.41955e-05	792	0.000292136	792	0.00135
793	2.12932e-05	793	0.000253184	793	0.0011
794	3.19398e-05	794	0.000428466	794	0.00112
795	3.54887e-05	795	0.000447941	795	0.00118
796	3.90375e-05	796	0.000584271	796	0.00131
797	2.83909e-05	797	0.000623223	797	0.00141
798	1.41955e-05	798	0.000720601	798	0.00137
799	3.54887e-06	799	0.000564796	799	0.00122
800	0	800	0.000662174	800	0.00118
		801	0.000564796	801	0.00114
		802	0.00081798	802	0.00135
		803	0.000701126	803	0.00143
		804	0.000720601	804	0.00145
		805	0.000564796	805	0.00141
		806	0.000525844	806	0.00133
		807	0.000292136	807	0.00106
		808	0.000253184	808	0.00102
		809	0.000214233	809	0.00104
		810	0.000214233	810	0.000824014
		811	0.00027266	811	0.000882872
		812	0.00027266	812	0.000765156
		813	0.000292136	813	0.000784775
		814	0.000331087	814	0.000745537
		815	0.000350563	815	0.000686678
		816	0.000370039	816	0.000588582
		817	0.00040899	817	0.000568962
		818	0.000350563	818	0.000510104
		819	0.000292136	819	0.000549343
		820	0.000292136	820	0.000667059
		821	0.000155806	821	0.000549343
		822	9.73786e-05	822	0.000588582
		823	5.84271e-05	823	0.000470865
		824	0.000155806	824	0.000667059
		825	0.00013633	825	0.000608201
		826	0.000194757	826	0.000667059
		827	0.000214233	827	0.000412007
		828	0.00027266	828	0.000568962
		829	0.000233709	829	0.000412007
		830	0.000194757	830	0.000490485
		831	9.73786e-05	831	0.000353149
		832	0.000155806	832	0.000588582
		833	0.000194757	833	0.000412007
		834	0.000116854	834	0.000294291
		835	0.000194757	835	0.000451246
		836	0.000253184	836	0.000392388
		837	0.000311611	837	0.000372768
		838	0.000350563	838	0.000412007
		839	0.000311611	839	0.000255052
		840	0.000331087	840	9.80969e-05
		841	0.000331087	841	0.000176574
		842	0.000311611	842	0.000137336
		843	0.000253184	843	0.000117716
		844	0.000311611	844	0.000137336
		845	0.000194757	845	0.000117716
		846	0.000155806	846	5.88582e-05
		847	7.79029e-05	847	1.96194e-05
		848	3.89514e-05	848	0
		849	0	849	1.96194e-05
		850	0	850	0
