# Supplementary material for: Efficient photocatalytic production of hydrogen peroxide using dispersible and photoactive porous polymers
Source: Nat Commun. 2023 Oct 28;14:6891. doi: 10.1038/s41467-023-42720-6 (PMC10613291; doi:10.1038/s41467-023-42720-6)
Supplement: Supplementary file 3 — Source Data [file 41467_2023_42720_MOESM3_ESM.zip › source data/Fig S21.xlsx]

## Sheet: Sheet1
TT-CTP						TTH-CTP
0.5 kHz		1.0 kHz		1.5 kHz		0.5 kHz		1.0 kHz		1.5 kHz
Potential (V vs. Ag/AgCl)	Cs-2 (mF-2)	Potential (V vs. Ag/AgCl)	Cs-2 (mF-2)	Potential (V vs. Ag/AgCl)	Cs-2 (mF-2)	Potential (V vs. Ag/AgCl)	Cs-2 (mF-2)	Potential (V vs. Ag/AgCl)	Cs-2 (mF-2)	Potential (V vs. Ag/AgCl)	Cs-2 (mF-2)
1.00063	0.27834	1.00061	0.2956	1.00058	0.30894	0.85101	0.5735	0.85105	0.61858	0.85104	0.6476
0.97561	0.27503	0.97561	0.29312	0.97561	0.30596	0.8258	0.55858	0.82578	0.60251	0.8258	0.63329
0.95061	0.2711	0.95062	0.2887	0.95063	0.30076	0.80078	0.54537	0.80076	0.59415	0.80079	0.62399
0.92563	0.2673	0.92562	0.28552	0.92564	0.29632	0.7758	0.53005	0.77579	0.57948	0.77579	0.60873
0.90066	0.26274	0.90065	0.28015	0.90066	0.29305	0.75078	0.52065	0.75081	0.56738	0.75082	0.59222
0.87565	0.26059	0.87566	0.275	0.87564	0.28752	0.72582	0.51203	0.72582	0.5596	0.72579	0.58422
0.85066	0.2536	0.85069	0.27152	0.85069	0.28281	0.70083	0.49645	0.70079	0.54315	0.70083	0.56705
0.82567	0.25172	0.82567	0.2655	0.82566	0.27709	0.6758	0.48743	0.6758	0.5313	0.67583	0.55451
0.80066	0.24466	0.80067	0.26121	0.80069	0.27314	0.65084	0.46981	0.65084	0.52136	0.65086	0.54716
0.77567	0.24153	0.77567	0.25871	0.77566	0.26673	0.62584	0.46443	0.62582	0.5063	0.62584	0.53287
0.75067	0.23729	0.75068	0.25052	0.75069	0.26257	0.60087	0.45298	0.60084	0.49293	0.60083	0.51777
0.72564	0.23228	0.72567	0.24691	0.72566	0.25766	0.57582	0.44274	0.57584	0.48046	0.57586	0.50298
0.70069	0.22776	0.70069	0.24312	0.7007	0.25417	0.55087	0.42517	0.55087	0.46953	0.55089	0.48905
0.67571	0.22296	0.67569	0.23765	0.67569	0.2497	0.52588	0.4188	0.52583	0.45532	0.52586	0.47856
0.65073	0.21748	0.65074	0.23342	0.6507	0.2449	0.50091	0.40604	0.50091	0.44252	0.5009	0.46798
0.62553	0.2138	0.62551	0.22875	0.62552	0.23778	0.47589	0.39442	0.47592	0.42986	0.47588	0.4545
0.60053	0.20876	0.60052	0.22292	0.60054	0.23658	0.45089	0.38349	0.45092	0.4194	0.45091	0.44069
0.57552	0.20436	0.57551	0.21815	0.57549	0.22892	0.42591	0.3706	0.42592	0.40941	0.42593	0.4279
0.55056	0.20067	0.55054	0.21398	0.55055	0.22483	0.40095	0.36173	0.4009	0.3934	0.40092	0.41848
0.52552	0.19562	0.52554	0.21121	0.52556	0.22008	0.37589	0.34927	0.37593	0.38136	0.37593	0.40438
0.50058	0.19136	0.50058	0.20346	0.50061	0.21368	0.35093	0.33578	0.35096	0.36518	0.35095	0.38479
0.47556	0.18581	0.47558	0.19998	0.47556	0.21007	0.32596	0.32384	0.32594	0.35524	0.32596	0.37479
0.45059	0.18065	0.4506	0.19356	0.45059	0.20484	0.30099	0.31314	0.30098	0.34295	0.30098	0.36174
0.42559	0.17619	0.42559	0.18912	0.42558	0.19875	0.27595	0.30156	0.27599	0.33051	0.27595	0.35013
0.40059	0.17042	0.40063	0.18416	0.40061	0.19257	0.25078	0.29261	0.25079	0.3212	0.25079	0.33897
0.37564	0.16635	0.3756	0.17797	0.37561	0.1863
0.35063	0.16099	0.35064	0.17232	0.35064	0.18058
0.32564	0.15589	0.32561	0.16759	0.32561	0.17619
0.30067	0.15048	0.30066	0.1612	0.30067	0.17026
0.27568	0.14431	0.27567	0.15542	0.27569	0.16377
0.25069	0.13974	0.25069	0.14926	0.25068	0.15747
0.22566	0.13393	0.22568	0.14484	0.22568	0.15312
