# Supplementary material for: Efficient photocatalytic production of hydrogen peroxide using dispersible and photoactive porous polymers
Source: Nat Commun. 2023 Oct 28;14:6891. doi: 10.1038/s41467-023-42720-6 (PMC10613291; doi:10.1038/s41467-023-42720-6)
Supplement: Supplementary file 3 — Source Data [file 41467_2023_42720_MOESM3_ESM.zip › source data/Fig S23.xlsx]

## Sheet: Sheet1
TT-BN		TT-CTP		TTH-CTP
Wavelength (nm)	Intensity	Wavelength (nm)	Intensity	Wavelength (nm)	Intensity
420	0.02769	420	0.00508	420	0.00569
421	0.02696	421	0.00475	421	0.00598
422	0.02794	422	0.00433	422	0.00508
423	0.02695	423	0.00474	423	0.00521
424	0.02616	424	0.00416	424	0.00534
425	0.02516	425	0.00408	425	0.0053
426	0.02476	426	0.00404	426	0.00489
427	0.02518	427	0.00384	427	0.00588
428	0.02419	428	0.00374	428	0.00535
429	0.02535	429	0.00341	429	0.00489
430	0.02413	430	0.00266	430	0.00462
431	0.02437	431	0.0032	431	0.0046
432	0.02424	432	0.00241	432	0.00331
433	0.02415	433	0.00216	433	0.00316
434	0.02383	434	0.00134	434	0.00382
435	0.02362	435	0.00181	435	0.00338
436	0.02419	436	0.00148	436	0.00358
437	0.02525	437	0.00153	437	0.00342
438	0.02637	438	0.00162	438	0.00291
439	0.02773	439	0.00106	439	0.00328
440	0.02885	440	0.00141	440	0.00286
441	0.03018	441	0.00102	441	0.00337
442	0.03165	442	0.000518178	442	0.00212
443	0.03352	443	0.000488953	443	0.00281
444	0.03585	444	0.000327093	444	0.00172
445	0.03857	445	9.55425e-05	445	0.00231
446	0.04173	446	0.000246163	446	0.00113
447	0.0466	447	0.000204573	447	0.00212
448	0.05154	448	8.65503e-05	448	0.00131
449	0.05557	449	0.000202325	449	0.00223
450	0.06325	450	0.000593488	450	0.00235
451	0.06892	451	0	451	0.00279
452	0.07595	452	0.000737364	452	0.00351
453	0.08518	453	0.00096779	453	0.00342
454	0.09497	454	0.000674418	454	0.00386
455	0.10751	455	0.000381046	455	0.00191
456	0.11598	456	0.000798061	456	0.00275
457	0.12983	457	0.000503565	457	0.00391
458	0.14422	458	0.000663178	458	0.00435
459	0.15898	459	0.000702519	459	0.00559
460	0.17457	460	0.0007531	460	0.00569
461	0.19475	461	0.00127	461	0.00614
462	0.21304	462	0.00123	462	0.00592
463	0.23567	463	0.00177	463	0.00787
464	0.25747	464	0.00175	464	0.00865
465	0.27897	465	0.00253	465	0.01063
466	0.30971	466	0.003	466	0.01189
467	0.3383	467	0.00347	467	0.01278
468	0.37211	468	0.00384	468	0.01742
469	0.40482	469	0.0047	469	0.01959
470	0.43706	470	0.00511	470	0.02254
471	0.47289	471	0.00572	471	0.02533
472	0.50748	472	0.00635	472	0.02818
473	0.54589	473	0.00765	473	0.03203
474	0.58177	474	0.00879	474	0.03529
475	0.61822	475	0.00952	475	0.0408
476	0.64972	476	0.01095	476	0.04433
477	0.68628	477	0.01294	477	0.04847
478	0.71819	478	0.01481	478	0.0544
479	0.74417	479	0.0186	479	0.06107
480	0.77314	480	0.0224	480	0.07158
481	0.79867	481	0.02546	481	0.07848
482	0.82489	482	0.03011	482	0.09147
483	0.85863	483	0.03693	483	0.10553
484	0.87142	484	0.04063	484	0.11474
485	0.89289	485	0.04643	485	0.12569
486	0.90942	486	0.05233	486	0.13803
487	0.92698	487	0.05914	487	0.15229
488	0.93682	488	0.06656	488	0.16602
489	0.95309	489	0.07496	489	0.1849
490	0.95964	490	0.08499	490	0.20147
491	0.98068	491	0.09435	491	0.21532
492	0.98268	492	0.10612	492	0.23471
493	0.98941	493	0.1177	493	0.25725
494	0.99458	494	0.12993	494	0.27797
495	0.99543	495	0.14299	495	0.29445
496	0.99528	496	0.15461	496	0.31515
497	0.99318	497	0.16531	497	0.33402
498	0.99918	498	0.17826	498	0.35089
499	1	499	0.19217	499	0.37126
500	0.99909	500	0.20719	500	0.38958
501	0.9909	501	0.22306	501	0.415
502	0.99028	502	0.23937	502	0.43838
503	0.98699	503	0.25468	503	0.44967
504	0.98078	504	0.26929	504	0.47306
505	0.96857	505	0.28515	505	0.4938
506	0.96552	506	0.29945	506	0.51128
507	0.95944	507	0.31515	507	0.52737
508	0.95745	508	0.33183	508	0.54906
509	0.94902	509	0.35005	509	0.5698
510	0.9367	510	0.3653	510	0.57921
511	0.93714	511	0.37954	511	0.5995
512	0.92076	512	0.3983	512	0.61927
513	0.91253	513	0.41254	513	0.63641
514	0.90552	514	0.42935	514	0.65287
515	0.8931	515	0.44906	515	0.66712
516	0.88256	516	0.46682	516	0.69126
517	0.86909	517	0.48512	517	0.70839
518	0.86155	518	0.49874	518	0.72476
519	0.85187	519	0.51863	519	0.74484
520	0.83844	520	0.53265	520	0.75955
521	0.82462	521	0.55162	521	0.77386
522	0.81756	522	0.56772	522	0.78714
523	0.80738	523	0.58535	523	0.80141
524	0.79346	524	0.60419	524	0.8172
525	0.78061	525	0.62151	525	0.83388
526	0.75875	526	0.63707	526	0.85781
527	0.74639	527	0.65595	527	0.86387
528	0.74451	528	0.67046	528	0.87933
529	0.72464	529	0.69056	529	0.89066
530	0.71993	530	0.70386	530	0.89465
531	0.70507	531	0.71803	531	0.89912
532	0.69804	532	0.73232	532	0.9158
533	0.68338	533	0.74721	533	0.92315
534	0.66105	534	0.76504	534	0.93485
535	0.654	535	0.77592	535	0.94087
536	0.63787	536	0.79313	536	0.945
537	0.61764	537	0.80431	537	0.95967
538	0.6023	538	0.81065	538	0.96327
539	0.59098	539	0.82749	539	0.96459
540	0.57126	540	0.84032	540	0.97258
541	0.56274	541	0.85189	541	0.98944
542	0.5458	542	0.85653	542	0.99377
543	0.5278	543	0.8738	543	1
544	0.5186	544	0.88109	544	0.99962
545	0.50431	545	0.89198	545	0.99583
546	0.49273	546	0.90315	546	0.99462
547	0.4781	547	0.90905	547	0.99919
548	0.46492	548	0.92403	548	0.9915
549	0.45085	549	0.932	549	0.99451
550	0.44369	550	0.94651	550	0.99246
551	0.43175	551	0.94632	551	0.99213
552	0.41895	552	0.95459	552	0.99673
553	0.40627	553	0.96163	553	0.99192
554	0.40098	554	0.96226	554	0.99692
555	0.38824	555	0.97251	555	0.98769
556	0.3762	556	0.9752	556	0.98677
557	0.36704	557	0.98669	557	0.97623
558	0.35926	558	0.98441	558	0.97367
559	0.34989	559	0.98913	559	0.97291
560	0.34255	560	0.99721	560	0.96789
561	0.33036	561	0.99751	561	0.96718
562	0.32305	562	0.99797	562	0.95404
563	0.31438	563	0.9997	563	0.95048
564	0.30458	564	1	564	0.93754
565	0.29632	565	0.9983	565	0.93588
566	0.28837	566	0.99839	566	0.9232
567	0.28248	567	0.99441	567	0.91294
568	0.27412	568	0.99792	568	0.91196
569	0.27094	569	0.99973	569	0.8978
570	0.26383	570	0.99481	570	0.89339
571	0.25481	571	0.99184	571	0.88133
572	0.2507	572	0.99757	572	0.87236
573	0.24511	573	0.99314	573	0.86548
574	0.23546	574	0.98539	574	0.85356
575	0.23419	575	0.98081	575	0.84218
576	0.2264	576	0.97331	576	0.83244
577	0.2201	577	0.96504	577	0.82703
578	0.21217	578	0.96016	578	0.81463
579	0.20901	579	0.95614	579	0.80299
580	0.20247	580	0.95408	580	0.79014
581	0.19995	581	0.94947	581	0.78278
582	0.1937	582	0.94017	582	0.76821
583	0.18508	583	0.93314	583	0.75808
584	0.18135	584	0.92956	584	0.74062
585	0.17583	585	0.91678	585	0.73879
586	0.16817	586	0.91098	586	0.72599
587	0.16567	587	0.91219	587	0.71462
588	0.157	588	0.90404	588	0.7067
589	0.15559	589	0.88948	589	0.69729
590	0.14916	590	0.8825	590	0.67645
591	0.14635	591	0.87737	591	0.66491
592	0.14153	592	0.86766	592	0.65185
593	0.14084	593	0.85775	593	0.63975
594	0.1338	594	0.84975	594	0.62968
595	0.13087	595	0.83988	595	0.62635
596	0.12717	596	0.83623	596	0.61654
597	0.12578	597	0.82254	597	0.61232
598	0.12123	598	0.81422	598	0.60177
599	0.12072	599	0.80286	599	0.5975
600	0.11745	600	0.79621	600	0.58798
601	0.11636	601	0.78968	601	0.5757
602	0.11148	602	0.7804	602	0.5668
603	0.10906	603	0.77559	603	0.55457
604	0.10834	604	0.76445	604	0.54607
605	0.10134	605	0.75662	605	0.53568
606	0.09611	606	0.7431	606	0.51856
607	0.09127	607	0.72929	607	0.50739
608	0.08816	608	0.72018	608	0.4994
609	0.08454	609	0.70856	609	0.48472
610	0.08245	610	0.69765	610	0.47481
611	0.07834	611	0.683	611	0.46603
612	0.07731	612	0.67426	612	0.45262
613	0.07497	613	0.66731	613	0.4443
614	0.07365	614	0.6525	614	0.43442
615	0.07202	615	0.64406	615	0.42426
616	0.06797	616	0.6358	616	0.41553
617	0.0658	617	0.62735	617	0.40099
618	0.0652	618	0.60573	618	0.39502
619	0.06234	619	0.59561	619	0.38133
620	0.06109	620	0.58697	620	0.37225
621	0.05921	621	0.57842	621	0.36119
622	0.05688	622	0.55931	622	0.35099
623	0.05657	623	0.54943	623	0.34273
624	0.05407	624	0.5397	624	0.33489
625	0.05189	625	0.52726	625	0.32727
626	0.05066	626	0.51169	626	0.31924
627	0.04898	627	0.50355	627	0.31291
628	0.04733	628	0.49433	628	0.30667
629	0.04787	629	0.48159	629	0.30212
630	0.04488	630	0.47562	630	0.29592
631	0.04471	631	0.46386	631	0.29313
632	0.04283	632	0.45453	632	0.29146
633	0.04129	633	0.4492	633	0.28546
634	0.04119	634	0.44325	634	0.2765
635	0.04042	635	0.44268	635	0.27194
636	0.04088	636	0.44008	636	0.26863
637	0.03885	637	0.43258	637	0.26254
638	0.03811	638	0.42974	638	0.26253
639	0.03628	639	0.42415	639	0.25445
640	0.03628	640	0.41699	640	0.24939
641	0.03447	641	0.40834	641	0.24485
642	0.03341	642	0.40109	642	0.23902
643	0.03344	643	0.3979	643	0.23313
644	0.03301	644	0.39343	644	0.23184
645	0.03205	645	0.39043	645	0.22524
646	0.03081	646	0.38383	646	0.22151
647	0.03031	647	0.37925	647	0.21816
648	0.0295	648	0.37512	648	0.21454
649	0.02955	649	0.3676	649	0.20815
650	0.02801	650	0.35941	650	0.20491
651	0.02805	651	0.35503	651	0.20182
652	0.02614	652	0.35058	652	0.19589
653	0.02546	653	0.34688	653	0.19042
654	0.02491	654	0.3399	654	0.1895
655	0.02478	655	0.33361	655	0.1826
656	0.02455	656	0.32671	656	0.17643
657	0.02415	657	0.32115	657	0.17701
658	0.02323	658	0.31591	658	0.17162
659	0.02252	659	0.3112	659	0.16782
660	0.02192	660	0.30671	660	0.16638
661	0.02124	661	0.30021	661	0.16109
662	0.0211	662	0.29192	662	0.16032
663	0.02051	663	0.2907	663	0.15286
664	0.01949	664	0.28063	664	0.15092
665	0.01924	665	0.27893	665	0.14455
666	0.01944	666	0.27178	666	0.14173
667	0.01771	667	0.26883	667	0.13833
668	0.01791	668	0.25885	668	0.13392
669	0.01764	669	0.25686	669	0.13176
670	0.01636	670	0.24887	670	0.1292
671	0.01677	671	0.24414	671	0.12655
672	0.01582	672	0.23632	672	0.12214
673	0.0152	673	0.2283	673	0.11762
674	0.01515	674	0.22347	674	0.11435
675	0.01488	675	0.21847	675	0.11215
676	0.01407	676	0.21538	676	0.10887
677	0.01343	677	0.20909	677	0.10725
678	0.01327	678	0.20397	678	0.104
679	0.01311	679	0.2003	679	0.09966
680	0.01235	680	0.19456	680	0.0982
681	0.01231	681	0.18753	681	0.09512
682	0.01224	682	0.18478	682	0.09174
683	0.01225	683	0.17953	683	0.08935
684	0.01166	684	0.17542	684	0.08787
685	0.01112	685	0.17156	685	0.08439
686	0.01103	686	0.16639	686	0.08127
687	0.0105	687	0.16411	687	0.0777
688	0.01068	688	0.15866	688	0.07692
689	0.00976	689	0.15613	689	0.07625
690	0.00974	690	0.15025	690	0.07275
691	0.00926	691	0.14537	691	0.07022
692	0.0087	692	0.14364	692	0.06865
693	0.00904	693	0.1383	693	0.06572
694	0.0086	694	0.13407	694	0.06423
695	0.00816	695	0.12921	695	0.06124
696	0.00784	696	0.1247	696	0.06051
697	0.0072	697	0.12304	697	0.05858
698	0.00679	698	0.11827	698	0.05617
699	0.00618	699	0.11493	699	0.05414
700	0.00605	700	0.1103	700	0.05218
701	0.00607	701	0.10769	701	0.04981
702	0.00605	702	0.1046	702	0.04975
703	0.0062	703	0.10145	703	0.04786
704	0.00583	704	0.09953	704	0.04674
705	0.00546	705	0.09524	705	0.04311
706	0.00531	706	0.09251	706	0.04256
707	0.0054	707	0.09243	707	0.04225
708	0.00505	708	0.08743	708	0.03972
709	0.00493	709	0.08577	709	0.03934
710	0.00454	710	0.08448	710	0.03747
711	0.00465	711	0.0805	711	0.03663
712	0.0047	712	0.07842	712	0.03558
713	0.00461	713	0.07567	713	0.03417
714	0.00456	714	0.07441	714	0.03325
715	0.0041	715	0.07067	715	0.03086
716	0.00409	716	0.06966	716	0.03122
717	0.00423	717	0.06718	717	0.02978
718	0.00417	718	0.06613	718	0.02749
719	0.00378	719	0.06439	719	0.02736
720	0.00374	720	0.06223	720	0.02899
721	0.00368	721	0.06031	721	0.02532
722	0.00363	722	0.05741	722	0.02492
723	0.00324	723	0.05648	723	0.02368
724	0.00347	724	0.05499	724	0.02306
725	0.0037	725	0.05316	725	0.02341
726	0.00298	726	0.05197	726	0.02215
727	0.00285	727	0.05006	727	0.02142
728	0.00281	728	0.04939	728	0.02092
729	0.00278	729	0.04762	729	0.02018
730	0.00263	730	0.04601	730	0.01975
731	0.00271	731	0.04495	731	0.01894
732	0.00255	732	0.043	732	0.01817
733	0.00277	733	0.04138	733	0.0178
734	0.00254	734	0.04075	734	0.01652
735	0.00247	735	0.03907	735	0.01642
736	0.00228	736	0.03895	736	0.0158
737	0.00261	737	0.03813	737	0.01433
738	0.00206	738	0.03691	738	0.01415
739	0.00225	739	0.03575	739	0.01411
740	0.00169	740	0.03336	740	0.01287
741	0.00189	741	0.03319	741	0.01242
742	0.00157	742	0.03237	742	0.01167
743	0.00151	743	0.03125	743	0.01286
744	0.00133	744	0.02985	744	0.01093
745	0.00137	745	0.02857	745	0.00912
746	0.00169	746	0.02844	746	0.00982
747	0.00152	747	0.02724	747	0.00959
748	0.000847	748	0.02603	748	0.00929
749	0.000703519	749	0.02571	749	0.00877
750	0.00108	750	0.02453	750	0.00775
751	0.00142	751	0.024	751	0.00881
752	0.00102	752	0.02283	752	0.00757
753	0.00128	753	0.02263	753	0.00742
754	0.00118	754	0.02087	754	0.00745
755	0.000897913	755	0.02059	755	0.00671
756	0.00106	756	0.01988	756	0.00682
757	0.00102	757	0.01946	757	0.00617
758	0.000661863	758	0.019	758	0.00551
759	0.000958082	759	0.01779	759	0.00526
760	0.000865514	760	0.0174	760	0.00515
761	0.00106	761	0.01713	761	0.00502
762	0.00138	762	0.01694	762	0.00387
763	0.000933397	763	0.01579	763	0.00375
764	0.00106	764	0.01632	764	0.00396
765	0.000976596	765	0.0161	765	0.00507
766	0.000947282	766	0.01547	766	0.00407
767	0.00159	767	0.01569	767	0.00424
768	0.00118	768	0.01508	768	0.00393
769	0.00141	769	0.01478	769	0.00396
770	0.00142	770	0.01313	770	0.00292
771	0.00107	771	0.01242	771	0.00221
772	0.000438157	772	0.01139	772	0.00238
773	0.000530725	773	0.01104	773	0.00149
774	0.000107996	774	0.0097	774	0.00175
775	0	775	0.00921	775	0.000778959
776	0.000465927	776	0.00962	776	0.000781608
777	0.000354845	777	0.00896	777	0.000964425
778	0.0004289	778	0.00787	778	0.000842547
779	0.000513754	779	0.00775	779	0.00102
780	5.09126e-05	780	0.00772	780	0
