# Supplementary material for: Efficient photocatalytic production of hydrogen peroxide using dispersible and photoactive porous polymers
Source: Nat Commun. 2023 Oct 28;14:6891. doi: 10.1038/s41467-023-42720-6 (PMC10613291; doi:10.1038/s41467-023-42720-6)
Supplement: Supplementary file 3 — Source Data [file 41467_2023_42720_MOESM3_ESM.zip › source data/Fig S25.xlsx]

## Sheet: Sheet1
IRF		TT-CTP		TTH-CTP
Time (ns)	Counts (10y)	Time (ns)	Counts (10y)	Time (ns)	Counts (10y)
0	0	0.09766	0	0	0
0.09766	0	0.19531	0	0.09766	0
0.19531	0	0.29297	0	0.19531	0
0.29297	0	0.39063	0	0.29297	0
0.39063	0	0.48828	0	0.39063	0
0.48828	0	0.58594	1	0.48828	0
0.58594	0	0.68359	0	0.58594	0
0.68359	0	0.78125	0	0.68359	0
0.78125	0	0.87891	0	0.78125	0
0.87891	0	0.97656	0	0.87891	0
0.97656	0	1.07422	0	0.97656	0
1.07422	0	1.17188	0	1.07422	0
1.17188	0	1.26953	0	1.17188	0
1.26953	0	1.36719	0	1.26953	0
1.36719	0	1.46484	0	1.36719	0
1.46484	0	1.5625	0	1.46484	0
1.5625	0	1.66016	0	1.5625	0
1.66016	0	1.75781	0	1.66016	0
1.75781	0	1.85547	0	1.75781	0
1.85547	0	1.95313	0	1.85547	0
1.95313	0	2.05078	0	1.95313	0
2.05078	0	2.14844	0	2.05078	1
2.14844	0	2.24609	0	2.14844	0
2.24609	0	2.34375	0	2.24609	0
2.34375	0	2.44141	0	2.34375	0
2.44141	0	2.53906	0	2.44141	0
2.53906	0	2.63672	0	2.53906	0
2.63672	0	2.73438	0	2.63672	0
2.73438	0	2.83203	0	2.73438	0
2.83203	0	2.92969	0	2.83203	1
2.92969	0	3.02734	0	2.92969	0
3.02734	0	3.125	2	3.02734	1
3.125	0	3.22266	0	3.125	0
3.22266	1	3.32031	0	3.22266	1
3.32031	0	3.41797	0	3.32031	0
3.41797	0	3.51563	0	3.41797	0
3.51563	1	3.61328	0	3.51563	0
3.61328	0	3.71094	0	3.61328	0
3.71094	0	3.80859	1	3.71094	0
3.80859	0	3.90625	0	3.80859	1
3.90625	0	4.00391	0	3.90625	0
4.00391	0	4.10156	0	4.00391	1
4.10156	0	4.19922	0	4.10156	0
4.19922	0	4.29688	0	4.19922	0
4.29688	0	4.39453	0	4.29688	0
4.39453	0	4.49219	0	4.39453	0
4.49219	0	4.58984	0	4.49219	0
4.58984	0	4.6875	1	4.58984	0
4.6875	0	4.78516	0	4.6875	0
4.78516	0	4.88281	0	4.78516	0
4.88281	0	4.98047	0	4.88281	1
4.98047	0	5.07813	0	4.98047	0
5.07813	0	5.17578	0	5.07813	0
5.17578	1	5.27344	0	5.17578	0
5.27344	0	5.37109	0	5.27344	1
5.37109	0	5.46875	0	5.37109	0
5.46875	0	5.56641	0	5.46875	0
5.56641	0	5.66406	0	5.56641	0
5.66406	0	5.76172	0	5.66406	0
5.76172	0	5.85938	0	5.76172	0
5.85938	0	5.95703	2	5.85938	0
5.95703	0	6.05469	0	5.95703	0
6.05469	0	6.15234	0	6.05469	0
6.15234	0	6.25	0	6.15234	0
6.25	0	6.34766	0	6.25	0
6.34766	0	6.44531	0	6.34766	0
6.44531	0	6.54297	0	6.44531	0
6.54297	0	6.64063	0	6.54297	0
6.64063	0	6.73828	0	6.64063	0
6.73828	0	6.83594	1	6.73828	0
6.83594	0	6.93359	0	6.83594	0
6.93359	0	7.03125	0	6.93359	0
7.03125	0	7.12891	0	7.03125	0
7.12891	0	7.22656	1	7.12891	0
7.22656	0	7.32422	0	7.22656	0
7.32422	0	7.42188	0	7.32422	0
7.42188	0	7.51953	0	7.42188	0
7.51953	0	7.61719	0	7.51953	0
7.61719	0	7.71484	0	7.61719	0
7.71484	0	7.8125	0	7.71484	0
7.8125	0	7.91016	0	7.8125	0
7.91016	0	8.00781	0	7.91016	0
8.00781	0	8.10547	1	8.00781	0
8.10547	0	8.20313	1	8.10547	1
8.20313	8	8.30078	2	8.20313	0
8.30078	31	8.39844	23	8.30078	2
8.39844	108	8.49609	55	8.39844	13
8.49609	259	8.59375	145	8.49609	39
8.59375	507	8.69141	285	8.59375	121
8.69141	775	8.78906	482	8.69141	247
8.78906	945	8.88672	635	8.78906	460
8.88672	999	8.98438	795	8.88672	653
8.98438	1000	9.08203	888	8.98438	728
9.08203	867	9.17969	902	9.08203	912
9.17969	725	9.27734	1000	9.17969	957
9.27734	570	9.375	939	9.27734	1000
9.375	411	9.47266	870	9.375	976
9.47266	299	9.57031	849	9.47266	993
9.57031	156	9.66797	775	9.57031	925
9.66797	112	9.76563	705	9.66797	840
9.76563	65	9.86328	681	9.76563	838
9.86328	40	9.96094	538	9.86328	796
9.96094	33	10.0586	535	9.96094	705
10.0586	23	10.1562	483	10.0586	634
10.1562	17	10.2539	440	10.1562	611
10.2539	16	10.3516	453	10.2539	561
10.3516	24	10.4492	442	10.3516	569
10.4492	21	10.5469	366	10.4492	492
10.5469	9	10.6445	411	10.5469	462
10.6445	4	10.7422	332	10.6445	440
10.7422	2	10.8398	297	10.7422	452
10.8398	3	10.9375	283	10.8398	453
10.9375	0	11.0352	260	10.9375	387
11.0352	4	11.1328	238	11.0352	376
11.1328	2	11.2305	246	11.1328	319
11.2305	2	11.3281	247	11.2305	338
11.3281	2	11.4258	206	11.3281	333
11.4258	0	11.5234	211	11.4258	287
11.5234	5	11.6211	190	11.5234	250
11.6211	0	11.7188	180	11.6211	241
11.7188	1	11.8164	170	11.7188	302
11.8164	0	11.9141	188	11.8164	244
11.9141	0	12.0117	164	11.9141	230
12.0117	0	12.1094	148	12.0117	205
12.1094	1	12.207	144	12.1094	203
12.207	0	12.3047	113	12.207	199
12.3047	1	12.4023	126	12.3047	186
12.4023	0	12.5	122	12.4023	193
12.5	0	12.5977	105	12.5	167
12.5977	0	12.6953	103	12.5977	145
12.6953	0	12.793	111	12.6953	160
12.793	0	12.8906	86	12.793	165
12.8906	0	12.9883	83	12.8906	137
12.9883	0	13.0859	89	12.9883	149
13.0859	0	13.1836	86	13.0859	148
13.1836	1	13.2812	74	13.1836	127
13.2812	0	13.3789	80	13.2812	137
13.3789	0	13.4766	76	13.3789	101
13.4766	0	13.5742	77	13.4766	119
13.5742	0	13.6719	63	13.5742	114
13.6719	0	13.7695	59	13.6719	104
13.7695	0	13.8672	83	13.7695	99
13.8672	0	13.9648	49	13.8672	101
13.9648	0	14.0625	59	13.9648	106
14.0625	0	14.1602	48	14.0625	90
14.1602	0	14.2578	63	14.1602	97
14.2578	0	14.3555	58	14.2578	109
14.3555	0	14.4531	34	14.3555	89
14.4531	0	14.5508	52	14.4531	95
14.5508	0	14.6484	34	14.5508	87
14.6484	0	14.7461	38	14.6484	62
14.7461	0	14.8438	29	14.7461	75
14.8438	0	14.9414	33	14.8438	71
14.9414	0	15.0391	24	14.9414	65
15.0391	0	15.1367	32	15.0391	65
15.1367	0	15.2344	37	15.1367	62
15.2344	0	15.332	36	15.2344	57
15.332	0	15.4297	34	15.332	60
15.4297	0	15.5273	31	15.4297	60
15.5273	0	15.625	41	15.5273	53
15.625	0	15.7227	42	15.625	62
15.7227	0	15.8203	35	15.7227	49
15.8203	0	15.918	38	15.8203	49
15.918	0	16.0156	33	15.918	66
16.0156	0	16.1133	24	16.0156	51
16.1133	0	16.2109	30	16.1133	38
16.2109	0	16.3086	26	16.2109	44
16.3086	0	16.4062	24	16.3086	58
16.4062	0	16.5039	22	16.4062	42
16.5039	0	16.6016	30	16.5039	40
16.6016	0	16.6992	31	16.6016	35
16.6992	0	16.7969	28	16.6992	37
16.7969	0	16.8945	21	16.7969	39
16.8945	0	16.9922	18	16.8945	37
16.9922	0	17.0898	14	16.9922	48
17.0898	0	17.1875	22	17.0898	51
17.1875	0	17.2852	12	17.1875	35
17.2852	0	17.3828	18	17.2852	32
17.3828	0	17.4805	17	17.3828	27
17.4805	0	17.5781	11	17.4805	27
17.5781	0	17.6758	16	17.5781	17
17.6758	0	17.7734	17	17.6758	29
17.7734	0	17.8711	9	17.7734	32
17.8711	0	17.9688	17	17.8711	24
17.9688	0	18.0664	18	17.9688	38
18.0664	0	18.1641	14	18.0664	23
18.1641	0	18.2617	11	18.1641	29
18.2617	0	18.3594	15	18.2617	24
18.3594	0	18.457	11	18.3594	30
18.457	0	18.5547	9	18.457	17
18.5547	0	18.6523	11	18.5547	20
18.6523	0	18.75	15	18.6523	24
18.75	0	18.8477	12	18.75	28
18.8477	0	18.9453	22	18.8477	23
18.9453	0	19.043	14	18.9453	15
19.043	0	19.1406	9	19.043	19
19.1406	0	19.2383	16	19.1406	16
19.2383	0	19.3359	11	19.2383	19
19.3359	0	19.4336	16	19.3359	23
19.4336	0	19.5312	10	19.4336	19
19.5312	0	19.6289	16	19.5312	17
19.6289	0	19.7266	10	19.6289	14
19.7266	0	19.8242	7	19.7266	21
19.8242	0	19.9219	6	19.8242	24
19.9219	0	20.0195	8	19.9219	12
20.0195	0	20.1172	13	20.0195	13
20.1172	0	20.2148	5	20.1172	7
20.2148	0	20.3125	5	20.2148	24
20.3125	0	20.4102	5	20.3125	20
20.4102	0	20.5078	7	20.4102	13
20.5078	0	20.6055	4	20.5078	17
20.6055	0	20.7031	4	20.6055	17
20.7031	0	20.8008	5	20.7031	13
20.8008	0	20.8984	9	20.8008	12
20.8984	0	20.9961	8	20.8984	19
20.9961	0	21.0938	5	20.9961	9
21.0938	0	21.1914	9	21.0938	12
21.1914	0	21.2891	5	21.1914	14
21.2891	0	21.3867	2	21.2891	14
21.3867	0	21.4844	4	21.3867	13
21.4844	0	21.582	8	21.4844	11
21.582	0	21.6797	10	21.582	8
21.6797	0	21.7773	2	21.6797	13
21.7773	0	21.875	7	21.7773	9
21.875	0	21.9727	4	21.875	15
21.9727	0	22.0703	7	21.9727	15
22.0703	0	22.168	2	22.0703	15
22.168	0	22.2656	1	22.168	8
22.2656	0	22.3633	3	22.2656	9
22.3633	0	22.4609	3	22.3633	13
22.4609	0	22.5586	6	22.4609	13
22.5586	0	22.6562	5	22.5586	15
22.6562	0	22.7539	3	22.6562	10
22.7539	0	22.8516	6	22.7539	6
22.8516	0	22.9492	3	22.8516	15
22.9492	0	23.0469	6	22.9492	12
23.0469	1	23.1445	4	23.0469	7
23.1445	0	23.2422	2	23.1445	7
23.2422	0	23.3398	4	23.2422	6
23.3398	0	23.4375	4	23.3398	9
23.4375	0	23.5352	2	23.4375	7
23.5352	0	23.6328	4	23.5352	9
23.6328	0	23.7305	6	23.6328	11
23.7305	0	23.8281	5	23.7305	6
23.8281	0	23.9258	3	23.8281	11
23.9258	0	24.0234	4	23.9258	8
24.0234	0	24.1211	1	24.0234	9
24.1211	0	24.2188	2	24.1211	4
24.2188	0	24.3164	3	24.2188	3
24.3164	0	24.4141	1	24.3164	7
24.4141	0	24.5117	5	24.4141	8
24.5117	0	24.6094	2	24.5117	8
24.6094	0	24.707	3	24.6094	11
24.707	0	24.8047	1	24.707	11
24.8047	0	24.9023	3	24.8047	10
24.9023	0	25	1	24.9023	5
25	0	25.0977	1	25	5
25.0977	0	25.1953	3	25.0977	7
25.1953	0	25.293	2	25.1953	6
25.293	0	25.3906	2	25.293	4
25.3906	0	25.4883	5	25.3906	7
25.4883	0	25.5859	3	25.4883	6
25.5859	0	25.6836	2	25.5859	4
25.6836	0	25.7812	3	25.6836	6
25.7812	0	25.8789	1	25.7812	6
25.8789	0	25.9766	4	25.8789	5
25.9766	0	26.0742	4	25.9766	5
26.0742	0	26.1719	2	26.0742	8
26.1719	0	26.2695	1	26.1719	4
26.2695	0	26.3672	2	26.2695	5
26.3672	0	26.4648	5	26.3672	6
26.4648	0	26.5625	0	26.4648	6
26.5625	0	26.6602	3	26.5625	10
26.6602	0	26.7578	1	26.6602	7
26.7578	0	26.8555	3	26.7578	5
26.8555	0	26.9531	2	26.8555	7
26.9531	0	27.0508	0	26.9531	9
27.0508	0	27.1484	1	27.0508	4
27.1484	0	27.2461	1	27.1484	5
27.2461	0	27.3438	1	27.2461	3
27.3438	0	27.4414	2	27.3438	6
27.4414	0	27.5391	1	27.4414	6
27.5391	0	27.6367	4	27.5391	6
27.6367	0	27.7344	3	27.6367	2
27.7344	0	27.832	0	27.7344	2
27.832	0	27.9297	1	27.832	8
27.9297	0	28.0273	1	27.9297	4
28.0273	0	28.125	1	28.0273	1
28.125	0	28.2227	1	28.125	3
28.2227	0	28.3203	2	28.2227	4
28.3203	0	28.418	0	28.3203	5
28.418	0	28.5156	3	28.418	4
28.5156	0	28.6133	3	28.5156	6
28.6133	0	28.7109	2	28.6133	4
28.7109	0	28.8086	2	28.7109	2
28.8086	0	28.9062	1	28.8086	2
28.9062	0	29.0039	1	28.9062	6
29.0039	0	29.1016	0	29.0039	6
29.1016	0	29.1992	3	29.1016	5
29.1992	0	29.2969	0	29.1992	0
29.2969	0	29.3945	2	29.2969	3
29.3945	0	29.4922	2	29.3945	5
29.4922	0	29.5898	2	29.4922	5
29.5898	0	29.6875	0	29.5898	4
29.6875	0	29.7852	0	29.6875	3
29.7852	0	29.8828	1	29.7852	2
29.8828	0	29.9805	2	29.8828	2
29.9805	0	30.0781	0	29.9805	4
30.0781	0	30.1758	1	30.0781	5
30.1758	0	30.2734	1	30.1758	4
30.2734	0	30.3711	1	30.2734	4
30.3711	0	30.4688	3	30.3711	0
30.4688	0	30.5664	2	30.4688	4
30.5664	0	30.6641	4	30.5664	2
30.6641	0	30.7617	1	30.6641	7
30.7617	0	30.8594	1	30.7617	2
30.8594	0	30.957	3	30.8594	2
30.957	0	31.0547	0	30.957	2
31.0547	0	31.1523	1	31.0547	3
31.1523	0	31.25	3	31.1523	3
31.25	0	31.3477	1	31.25	3
31.3477	0	31.4453	1	31.3477	4
31.4453	0	31.543	2	31.4453	1
31.543	0	31.6406	1	31.543	0
31.6406	0	31.7383	2	31.6406	3
31.7383	0	31.8359	0	31.7383	1
31.8359	0	31.9336	1	31.8359	2
31.9336	0	32.0312	0	31.9336	3
32.0312	0	32.1289	3	32.0312	6
32.1289	0	32.2266	1	32.1289	1
32.2266	0	32.3242	0	32.2266	4
32.3242	0	32.4219	1	32.3242	5
32.4219	0	32.5195	0	32.4219	4
32.5195	0	32.6172	0	32.5195	3
32.6172	0	32.7148	0	32.6172	4
32.7148	0	32.8125	2	32.7148	4
32.8125	0	32.9102	0	32.8125	4
32.9102	0	33.0078	0	32.9102	4
33.0078	0	33.1055	0	33.0078	3
33.1055	0	33.2031	0	33.1055	3
33.2031	0	33.3008	1	33.2031	1
33.3008	0	33.3984	0	33.3008	1
33.3984	0	33.4961	1	33.3984	0
33.4961	0	33.5938	2	33.4961	2
33.5938	0	33.6914	0	33.5938	2
33.6914	0	33.7891	2	33.6914	3
33.7891	0	33.8867	1	33.7891	3
33.8867	0	33.9844	1	33.8867	2
33.9844	0	34.082	0	33.9844	2
34.082	0	34.1797	1	34.082	0
34.1797	0	34.2773	1	34.1797	2
34.2773	0	34.375	0	34.2773	2
34.375	0	34.4727	0	34.375	2
34.4727	0	34.5703	1	34.4727	3
34.5703	0	34.668	1	34.5703	2
34.668	0	34.7656	0	34.668	3
34.7656	0	34.8633	0	34.7656	2
34.8633	0	34.9609	0	34.8633	1
34.9609	0	35.0586	2	34.9609	4
35.0586	0	35.1562	1	35.0586	2
35.1562	0	35.2539	0	35.1562	1
35.2539	0	35.3516	0	35.2539	2
35.3516	0	35.4492	1	35.3516	0
35.4492	0	35.5469	3	35.4492	2
35.5469	0	35.6445	0	35.5469	1
35.6445	0	35.7422	1	35.6445	3
35.7422	0	35.8398	0	35.7422	2
35.8398	1	35.9375	0	35.8398	3
35.9375	0	36.0352	0	35.9375	1
36.0352	0	36.1328	0	36.0352	2
36.1328	0	36.2305	1	36.1328	1
36.2305	0	36.3281	2	36.2305	0
36.3281	0	36.4258	0	36.3281	2
36.4258	0	36.5234	0	36.4258	1
36.5234	0	36.6211	1	36.5234	2
36.6211	0	36.7188	0	36.6211	1
36.7188	0	36.8164	0	36.7188	0
36.8164	0	36.9141	1	36.8164	1
36.9141	0	37.0117	0	36.9141	1
37.0117	0	37.1094	0	37.0117	2
37.1094	0	37.207	2	37.1094	1
37.207	0	37.3047	0	37.207	2
37.3047	0	37.4023	1	37.3047	1
37.4023	0	37.5	2	37.4023	1
37.5	0	37.5977	1	37.5	3
37.5977	0	37.6953	1	37.5977	3
37.6953	0	37.793	3	37.6953	0
37.793	0	37.8906	0	37.793	3
37.8906	0	37.9883	0	37.8906	0
37.9883	0	38.0859	0	37.9883	0
38.0859	0	38.1836	0	38.0859	1
38.1836	0	38.2812	0	38.1836	0
38.2812	0	38.3789	1	38.2812	2
38.3789	0	38.4766	1	38.3789	0
38.4766	0	38.5742	1	38.4766	2
38.5742	0	38.6719	1	38.5742	2
38.6719	0	38.7695	1	38.6719	0
38.7695	0	38.8672	0	38.7695	2
38.8672	0	38.9648	2	38.8672	1
38.9648	0	39.0625	2	38.9648	0
39.0625	0	39.1602	0	39.0625	2
39.1602	0	39.2578	0	39.1602	1
39.2578	0	39.3555	0	39.2578	1
39.3555	0	39.4531	0	39.3555	2
39.4531	0	39.5508	0	39.4531	1
39.5508	0	39.6484	2	39.5508	3
39.6484	0	39.7461	2	39.6484	2
39.7461	0	39.8438	2	39.7461	1
39.8438	0	39.9414	0	39.8438	1
39.9414	0	40.0391	0	39.9414	1
40.0391	0	40.1367	1	40.0391	1
40.1367	0	40.2344	0	40.1367	0
40.2344	0	40.332	0	40.2344	1
40.332	1	40.4297	0	40.332	3
40.4297	0	40.5273	1	40.4297	3
40.5273	0	40.625	1	40.5273	2
40.625	0	40.7227	0	40.625	1
40.7227	0	40.8203	0	40.7227	0
40.8203	0	40.918	1	40.8203	3
40.918	0	41.0156	0	40.918	2
41.0156	0	41.1133	2	41.0156	0
41.1133	0	41.2109	1	41.1133	2
41.2109	0	41.3086	0	41.2109	1
41.3086	0	41.4062	0	41.3086	3
41.4062	0	41.5039	0	41.4062	1
41.5039	0	41.6016	1	41.5039	4
41.6016	0	41.6992	0	41.6016	0
41.6992	0	41.7969	0	41.6992	0
41.7969	0	41.8945	0	41.7969	3
41.8945	0	41.9922	1	41.8945	3
41.9922	0	42.0898	1	41.9922	1
42.0898	0	42.1875	1	42.0898	1
42.1875	0	42.2852	0	42.1875	1
42.2852	0	42.3828	0	42.2852	3
42.3828	0	42.4805	1	42.3828	1
42.4805	0	42.5781	0	42.4805	1
42.5781	0	42.6758	0	42.5781	2
42.6758	0	42.7734	0	42.6758	1
42.7734	0	42.8711	0	42.7734	2
42.8711	0	42.9688	0	42.8711	0
42.9688	0	43.0664	1	42.9688	1
43.0664	0	43.1641	0	43.0664	2
43.1641	0	43.2617	0	43.1641	1
43.2617	0	43.3594	0	43.2617	0
43.3594	0	43.457	0	43.3594	0
43.457	0	43.5547	1	43.457	3
43.5547	0	43.6523	0	43.5547	0
43.6523	0	43.75	1	43.6523	1
43.75	0	43.8477	0	43.75	1
43.8477	0	43.9453	0	43.8477	3
43.9453	0	44.043	0	43.9453	1
44.043	0	44.1406	2	44.043	1
44.1406	0	44.2383	0	44.1406	1
44.2383	0	44.3359	0	44.2383	3
44.3359	0	44.4336	0	44.3359	0
44.4336	0	44.5312	1	44.4336	1
44.5312	0	44.6289	1	44.5312	1
44.6289	0	44.7266	0	44.6289	0
44.7266	0	44.8242	0	44.7266	2
44.8242	0	44.9219	1	44.8242	1
44.9219	0	45.0195	2	44.9219	1
45.0195	0	45.1172	0	45.0195	0
45.1172	0	45.2148	1	45.1172	0
45.2148	0	45.3125	1	45.2148	0
45.3125	0	45.4102	1	45.3125	3
45.4102	0	45.5078	1	45.4102	2
45.5078	0	45.6055	0	45.5078	1
45.6055	0	45.7031	1	45.6055	0
45.7031	0	45.8008	2	45.7031	1
45.8008	0	45.8984	0	45.8008	0
45.8984	0	45.9961	0	45.8984	3
45.9961	0	46.0938	1	45.9961	1
46.0938	0	46.1914	1	46.0938	1
46.1914	0	46.2891	0	46.1914	1
46.2891	0	46.3867	1	46.2891	1
46.3867	0	46.4844	2	46.3867	3
46.4844	0	46.582	0	46.4844	1
46.582	0	46.6797	1	46.582	0
46.6797	0	46.7773	0	46.6797	0
46.7773	0	46.875	1	46.7773	1
46.875	0	46.9727	0	46.875	2
46.9727	1	47.0703	0	46.9727	2
47.0703	0	47.168	0	47.0703	0
47.168	0	47.2656	0	47.168	1
47.2656	0	47.3633	0	47.2656	0
47.3633	0	47.4609	0	47.3633	1
47.4609	0	47.5586	0	47.4609	2
47.5586	0	47.6562	0	47.5586	2
47.6562	0	47.7539	0	47.6562	0
47.7539	0	47.8516	0	47.7539	0
47.8516	0	47.9492	0	47.8516	0
47.9492	0	48.0469	0	47.9492	0
48.0469	0	48.1445	0	48.0469	1
48.1445	0	48.2422	0	48.1445	0
48.2422	0	48.3398	0	48.2422	2
48.3398	0	48.4375	0	48.3398	0
48.4375	0	48.5352	0	48.4375	1
48.5352	0	48.6328	0	48.5352	1
48.6328	0	48.7305	0	48.6328	2
48.7305	0	48.8281	0	48.7305	1
48.8281	0	48.9258	1	48.8281	3
48.9258	0	49.0234	0	48.9258	0
49.0234	0	49.1211	0	49.0234	0
49.1211	0	49.2188	0	49.1211	1
49.2188	0	49.3164	0	49.2188	0
49.3164	0	49.4141	0	49.3164	0
49.4141	0	49.5117	1	49.4141	1
49.5117	0	49.6094	0	49.5117	0
49.6094	0	49.707	1	49.6094	2
49.707	0	49.8047	0	49.707	1
49.8047	0	49.9023	0	49.8047	2
49.9023	0	50	0	49.9023	0
50	0	50.0977	1	50	1
50.0977	0	50.1953	0	50.0977	0
50.1953	0	50.293	1	50.1953	0
50.293	0	50.3906	0	50.293	2
50.3906	0	50.4883	0	50.3906	0
50.4883	0	50.5859	0	50.4883	1
50.5859	0	50.6836	0	50.5859	0
50.6836	0	50.7812	1	50.6836	2
50.7812	0	50.8789	1	50.7812	0
50.8789	0	50.9766	0	50.8789	0
50.9766	0	51.0742	0	50.9766	1
51.0742	0	51.1719	0	51.0742	0
51.1719	0	51.2695	0	51.1719	0
51.2695	0	51.3672	0	51.2695	0
51.3672	0	51.4648	0	51.3672	1
51.4648	0	51.5625	0	51.4648	1
51.5625	0	51.6602	1	51.5625	0
51.6602	0	51.7578	0	51.6602	0
51.7578	0	51.8555	0	51.7578	3
51.8555	0	51.9531	0	51.8555	1
51.9531	0	52.0508	0	51.9531	1
52.0508	0	52.1484	0	52.0508	0
52.1484	0	52.2461	0	52.1484	2
52.2461	0	52.3438	1	52.2461	0
52.3438	0	52.4414	0	52.3438	0
52.4414	0	52.5391	1	52.4414	2
52.5391	0	52.6367	0	52.5391	0
52.6367	0	52.7344	0	52.6367	1
52.7344	0	52.832	0	52.7344	1
52.832	0	52.9297	0	52.832	0
52.9297	0	53.0273	0	52.9297	2
53.0273	0	53.125	1	53.0273	0
53.125	0	53.2227	0	53.125	1
53.2227	0	53.3203	1	53.2227	0
53.3203	0	53.418	1	53.3203	0
53.418	0	53.5156	0	53.418	1
53.5156	0	53.6133	0	53.5156	1
53.6133	0	53.7109	2	53.6133	1
53.7109	0	53.8086	1	53.7109	2
53.8086	0	53.9062	0	53.8086	0
53.9062	0	54.0039	2	53.9062	0
54.0039	0	54.1016	0	54.0039	0
54.1016	1	54.1992	0	54.1016	0
54.1992	0	54.2969	0	54.1992	0
54.2969	0	54.3945	1	54.2969	2
54.3945	0	54.4922	0	54.3945	0
54.4922	0	54.5898	1	54.4922	1
54.5898	0	54.6875	0	54.5898	0
54.6875	0	54.7852	0	54.6875	0
54.7852	0	54.8828	1	54.7852	0
54.8828	0	54.9805	0	54.8828	1
54.9805	0	55.0781	0	54.9805	1
55.0781	0	55.1758	0	55.0781	0
55.1758	0	55.2734	0	55.1758	1
55.2734	0	55.3711	0	55.2734	1
55.3711	0	55.4688	0	55.3711	1
55.4688	0	55.5664	0	55.4688	0
55.5664	0	55.6641	0	55.5664	0
55.6641	0	55.7617	0	55.6641	2
55.7617	0	55.8594	0	55.7617	1
55.8594	0	55.957	0	55.8594	1
55.957	0	56.0547	0	55.957	0
56.0547	0	56.1523	0	56.0547	0
56.1523	0	56.25	1	56.1523	0
56.25	0	56.3477	0	56.25	0
56.3477	0	56.4453	0	56.3477	1
56.4453	0	56.543	0	56.4453	2
56.543	0	56.6406	0	56.543	1
56.6406	0	56.7383	0	56.6406	2
56.7383	0	56.8359	0	56.7383	1
56.8359	0	56.9336	0	56.8359	0
56.9336	1	57.0312	1	56.9336	0
57.0312	0	57.1289	0	57.0312	1
57.1289	0	57.2266	0	57.1289	1
57.2266	0	57.3242	0	57.2266	1
57.3242	0	57.4219	0	57.3242	1
57.4219	0	57.5195	0	57.4219	0
57.5195	0	57.6172	0	57.5195	0
57.6172	0	57.7148	0	57.6172	2
57.7148	0	57.8125	0	57.7148	0
57.8125	0	57.9102	1	57.8125	2
57.9102	0	58.0078	0	57.9102	2
58.0078	0	58.1055	0	58.0078	0
58.1055	0	58.2031	0	58.1055	0
58.2031	0	58.3008	0	58.2031	0
58.3008	0	58.3984	0	58.3008	2
58.3984	0	58.4961	0	58.3984	1
58.4961	0	58.5938	0	58.4961	0
58.5938	0	58.6914	0	58.5938	0
58.6914	0	58.7891	0	58.6914	1
58.7891	0	58.8867	0	58.7891	0
58.8867	0	58.9844	0	58.8867	0
58.9844	0	59.082	0	58.9844	1
59.082	0	59.1797	0	59.082	0
59.1797	0	59.2773	1	59.1797	1
59.2773	0	59.375	0	59.2773	0
59.375	0	59.4727	0	59.375	1
59.4727	0	59.5703	0	59.4727	1
59.5703	0	59.668	0	59.5703	2
59.668	0	59.7656	0	59.668	0
59.7656	1	59.8633	0	59.7656	0
59.8633	0	59.9609	0	59.8633	1
59.9609	0	60.0586	0	59.9609	0
60.0586	1	60.1562	0	60.0586	1
60.1562	0	60.2539	0	60.1562	1
60.2539	0	60.3516	0	60.2539	0
60.3516	0	60.4492	0	60.3516	0
60.4492	0	60.5469	0	60.4492	2
60.5469	0	60.6445	0	60.5469	1
60.6445	0	60.7422	0	60.6445	0
60.7422	0	60.8398	1	60.7422	0
60.8398	0	60.9375	1	60.8398	1
60.9375	1	61.0352	0	60.9375	0
61.0352	0	61.1328	0	61.0352	1
61.1328	0	61.2305	0	61.1328	3
61.2305	0	61.3281	0	61.2305	1
61.3281	0	61.4258	0	61.3281	0
61.4258	0	61.5234	0	61.4258	2
61.5234	0	61.6211	0	61.5234	0
61.6211	0	61.7188	0	61.6211	2
61.7188	0	61.8164	0	61.7188	0
61.8164	0	61.9141	0	61.8164	0
61.9141	0	62.0117	0	61.9141	1
62.0117	0	62.1094	0	62.0117	0
62.1094	0	62.207	0	62.1094	0
62.207	0	62.3047	0	62.207	0
62.3047	0	62.4023	0	62.3047	1
62.4023	0	62.5	0	62.4023	0
62.5	1	62.5977	0	62.5	1
62.5977	0	62.6953	0	62.5977	0
62.6953	0	62.793	0	62.6953	0
62.793	0	62.8906	1	62.793	0
62.8906	0	62.9883	0	62.8906	0
62.9883	0	63.0859	0	62.9883	0
63.0859	0	63.1836	0	63.0859	0
63.1836	0	63.2812	1	63.1836	0
63.2812	0	63.3789	1	63.2812	0
63.3789	0	63.4766	0	63.3789	0
63.4766	0	63.5742	0	63.4766	0
63.5742	0	63.6719	1	63.5742	0
63.6719	0	63.7695	0	63.6719	2
63.7695	0	63.8672	0	63.7695	0
63.8672	0	63.9648	2	63.8672	0
63.9648	0	64.0625	1	63.9648	0
64.0625	1	64.1602	1	64.0625	0
64.1602	1	64.2578	0	64.1602	0
64.2578	0	64.3555	0	64.2578	0
64.3555	0	64.4531	0	64.3555	0
64.4531	0	64.5508	1	64.4531	1
64.5508	0	64.6484	0	64.5508	0
64.6484	0	64.7461	0	64.6484	0
64.7461	0	64.8438	0	64.7461	0
64.8438	0	64.9414	1	64.8438	2
64.9414	0	65.0391	0	64.9414	0
65.0391	0	65.1367	0	65.0391	0
65.1367	0	65.2344	0	65.1367	0
65.2344	0	65.332	0	65.2344	0
65.332	1	65.4297	2	65.332	0
65.4297	0	65.5273	0	65.4297	0
65.5273	0	65.625	0	65.5273	0
65.625	0	65.7227	1	65.625	0
65.7227	0	65.8203	0	65.7227	1
65.8203	0	65.918	0	65.8203	0
65.918	0	66.0156	0	65.918	0
66.0156	0	66.1133	0	66.0156	0
66.1133	0	66.2109	1	66.1133	0
66.2109	0	66.3086	0	66.2109	1
66.3086	0	66.4062	0	66.3086	0
66.4062	0	66.5039	0	66.4062	0
66.5039	0	66.6016	0	66.5039	0
66.6016	0	66.6992	0	66.6016	1
66.6992	0	66.7969	0	66.6992	1
66.7969	0	66.8945	0	66.7969	0
66.8945	0	66.9922	1	66.8945	0
66.9922	0	67.0898	0	66.9922	0
67.0898	0	67.1875	0	67.0898	0
67.1875	0	67.2852	0	67.1875	0
67.2852	0	67.3828	0	67.2852	0
67.3828	0	67.4805	0	67.3828	0
67.4805	0	67.5781	0	67.4805	0
67.5781	0	67.6758	1	67.5781	0
67.6758	0	67.7734	0	67.6758	1
67.7734	1	67.8711	0	67.7734	2
67.8711	0	67.9688	0	67.8711	1
67.9688	0	68.0664	0	67.9688	0
68.0664	0	68.1641	0	68.0664	0
68.1641	0	68.2617	0	68.1641	0
68.2617	0	68.3594	0	68.2617	1
68.3594	0	68.457	1	68.3594	0
68.457	0	68.5547	0	68.457	0
68.5547	0	68.6523	1	68.5547	0
68.6523	0	68.75	1	68.6523	1
68.75	0	68.8477	0	68.75	0
68.8477	0	68.9453	0	68.8477	0
68.9453	0	69.043	1	68.9453	0
69.043	0	69.1406	0	69.043	0
69.1406	0	69.2383	2	69.1406	1
69.2383	0	69.3359	1	69.2383	2
69.3359	0	69.4336	0	69.3359	0
69.4336	0	69.5312	0	69.4336	0
69.5312	0	69.6289	1	69.5312	0
69.6289	0	69.7266	0	69.6289	2
69.7266	0	69.8242	0	69.7266	0
69.8242	0	69.9219	1	69.8242	0
69.9219	0	70.0195	0	69.9219	1
70.0195	0	70.1172	0	70.0195	0
70.1172	0	70.2148	0	70.1172	0
70.2148	0	70.3125	1	70.2148	0
70.3125	0	70.4102	0	70.3125	0
70.4102	0	70.5078	0	70.4102	0
70.5078	0	70.6055	0	70.5078	0
70.6055	0	70.7031	0	70.6055	0
70.7031	0	70.8008	1	70.7031	0
70.8008	0	70.8984	0	70.8008	0
70.8984	0	70.9961	0	70.8984	0
70.9961	0	71.0938	0	70.9961	0
71.0938	0	71.1914	0	71.0938	1
71.1914	0	71.2891	2	71.1914	0
71.2891	0	71.3867	0	71.2891	0
71.3867	0	71.4844	0	71.3867	0
71.4844	0	71.582	0	71.4844	0
71.582	0	71.6797	0	71.582	0
71.6797	0	71.7773	0	71.6797	1
71.7773	0	71.875	1	71.7773	1
71.875	0	71.9727	0	71.875	0
71.9727	0	72.0703	0	71.9727	0
72.0703	0	72.168	0	72.0703	1
72.168	0	72.2656	0	72.168	1
72.2656	0	72.3633	1	72.2656	0
72.3633	0	72.4609	0	72.3633	0
72.4609	0	72.5586	0	72.4609	0
72.5586	0	72.6562	1	72.5586	0
72.6562	0	72.7539	0	72.6562	0
72.7539	0	72.8516	0	72.7539	0
72.8516	0	72.9492	0	72.8516	1
72.9492	0	73.0469	0	72.9492	0
73.0469	0	73.1445	0	73.0469	0
73.1445	0	73.2422	0	73.1445	2
73.2422	0	73.3398	0	73.2422	0
73.3398	0	73.4375	0	73.3398	0
73.4375	0	73.5352	0	73.4375	0
73.5352	0	73.6328	0	73.5352	0
73.6328	0	73.7305	1	73.6328	0
73.7305	0	73.8281	0	73.7305	1
73.8281	0	73.9258	0	73.8281	0
73.9258	0	74.0234	0	73.9258	0
74.0234	0	74.1211	0	74.0234	0
74.1211	0	74.2188	0	74.1211	0
74.2188	0	74.3164	0	74.2188	0
74.3164	0	74.4141	0	74.3164	1
74.4141	0	74.5117	0	74.4141	1
74.5117	0	74.6094	0	74.5117	1
74.6094	0	74.707	0	74.6094	0
74.707	0	74.8047	0	74.707	0
74.8047	0	74.9023	0	74.8047	0
74.9023	0	75	0	74.9023	0
75	0	75.0977	0	75	1
75.0977	0	75.1953	0	75.0977	0
75.1953	0	75.293	0	75.1953	0
75.293	0	75.3906	0	75.293	2
75.3906	0	75.4883	0	75.3906	0
75.4883	0	75.5859	2	75.4883	0
75.5859	0	75.6836	2	75.5859	0
75.6836	0	75.7812	0	75.6836	1
75.7812	0	75.8789	1	75.7812	0
75.8789	0	75.9766	0	75.8789	0
75.9766	0	76.0742	0	75.9766	0
76.0742	0	76.1719	1	76.0742	1
76.1719	0	76.2695	0	76.1719	1
76.2695	0	76.3672	0	76.2695	1
76.3672	0	76.4648	0	76.3672	0
76.4648	0	76.5625	0	76.4648	0
76.5625	0	76.6602	0	76.5625	0
76.6602	0	76.7578	0	76.6602	1
76.7578	0	76.8555	0	76.7578	0
76.8555	0	76.9531	0	76.8555	0
76.9531	0	77.0508	0	76.9531	0
77.0508	0	77.1484	1	77.0508	0
77.1484	0	77.2461	2	77.1484	1
77.2461	0	77.3438	0	77.2461	0
77.3438	0	77.4414	0	77.3438	1
77.4414	0	77.5391	0	77.4414	1
77.5391	0	77.6367	0	77.5391	0
77.6367	0	77.7344	0	77.6367	0
77.7344	0	77.832	1	77.7344	0
77.832	0	77.9297	0	77.832	0
77.9297	0	78.0273	0	77.9297	0
78.0273	0	78.125	0	78.0273	0
78.125	0	78.2227	0	78.125	0
78.2227	0	78.3203	0	78.2227	0
78.3203	0	78.418	1	78.3203	0
78.418	0	78.5156	0	78.418	0
78.5156	0	78.6133	2	78.5156	0
78.6133	0	78.7109	0	78.6133	0
78.7109	0	78.8086	0	78.7109	1
78.8086	1	78.9062	0	78.8086	0
78.9062	0	79.0039	0	78.9062	0
79.0039	0	79.1016	0	79.0039	0
79.1016	0	79.1992	0	79.1016	0
79.1992	0	79.2969	0	79.1992	0
79.2969	0	79.3945	0	79.2969	1
79.3945	0	79.4922	1	79.3945	1
79.4922	0	79.5898	2	79.4922	0
79.5898	0	79.6875	0	79.5898	0
79.6875	0	79.7852	1	79.6875	1
79.7852	0	79.8828	1	79.7852	1
79.8828	0	79.9805	0	79.8828	0
79.9805	0	80.0781	0	79.9805	0
80.0781	0	80.1758	0	80.0781	1
80.1758	0	80.2734	0	80.1758	1
80.2734	0	80.3711	0	80.2734	0
80.3711	0	80.4688	0	80.3711	1
80.4688	0	80.5664	1	80.4688	0
80.5664	0	80.6641	0	80.5664	0
80.6641	0	80.7617	0	80.6641	0
80.7617	0	80.8594	0	80.7617	0
80.8594	0	80.957	0	80.8594	0
80.957	1	81.0547	0	80.957	0
81.0547	0	81.1523	1	81.0547	0
81.1523	0	81.25	0	81.1523	1
81.25	0	81.3477	0	81.25	0
81.3477	0	81.4453	0	81.3477	0
81.4453	0	81.543	1	81.4453	1
81.543	0	81.6406	0	81.543	0
81.6406	0	81.7383	0	81.6406	0
81.7383	0	81.8359	0	81.7383	1
81.8359	0	81.9336	0	81.8359	0
81.9336	0	82.0312	1	81.9336	0
82.0312	0	82.1289	0	82.0312	1
82.1289	0	82.2266	0	82.1289	0
82.2266	1	82.3242	0	82.2266	1
82.3242	0	82.4219	1	82.3242	0
82.4219	0	82.5195	0	82.4219	0
82.5195	0	82.6172	0	82.5195	2
82.6172	0	82.7148	0	82.6172	0
82.7148	0	82.8125	0	82.7148	1
82.8125	0	82.9102	0	82.8125	0
82.9102	0	83.0078	0	82.9102	0
83.0078	0	83.1055	0	83.0078	0
83.1055	0	83.2031	1	83.1055	0
83.2031	0	83.3008	0	83.2031	0
83.3008	0	83.3984	0	83.3008	0
83.3984	0	83.4961	1	83.3984	0
83.4961	0	83.5938	0	83.4961	1
83.5938	0	83.6914	1	83.5938	0
83.6914	0	83.7891	0	83.6914	0
83.7891	0	83.8867	0	83.7891	0
83.8867	0	83.9844	0	83.8867	0
83.9844	0	84.082	0	83.9844	0
84.082	0	84.1797	0	84.082	0
84.1797	0	84.2773	0	84.1797	0
84.2773	1	84.375	1	84.2773	0
84.375	0	84.4727	0	84.375	0
84.4727	0	84.5703	0	84.4727	0
84.5703	0	84.668	0	84.5703	1
84.668	0	84.7656	0	84.668	0
84.7656	0	84.8633	0	84.7656	0
84.8633	1	84.9609	1	84.8633	0
84.9609	0	85.0586	0	84.9609	0
85.0586	0	85.1562	0	85.0586	1
85.1562	0	85.2539	0	85.1562	0
85.2539	0	85.3516	0	85.2539	0
85.3516	0	85.4492	0	85.3516	0
85.4492	0	85.5469	0	85.4492	0
85.5469	0	85.6445	0	85.5469	0
85.6445	0	85.7422	0	85.6445	0
85.7422	0	85.8398	0	85.7422	1
85.8398	0	85.9375	0	85.8398	0
85.9375	0	86.0352	0	85.9375	0
86.0352	0	86.1328	0	86.0352	0
86.1328	0	86.2305	0	86.1328	1
86.2305	0	86.3281	0	86.2305	0
86.3281	0	86.4258	0	86.3281	0
86.4258	0	86.5234	0	86.4258	0
86.5234	0	86.6211	0	86.5234	0
86.6211	0	86.7188	0	86.6211	0
86.7188	0	86.8164	0	86.7188	2
86.8164	0	86.9141	0	86.8164	0
86.9141	0	87.0117	0	86.9141	0
87.0117	0	87.1094	1	87.0117	0
87.1094	1	87.207	0	87.1094	1
87.207	0	87.3047	0	87.207	0
87.3047	0	87.4023	1	87.3047	1
87.4023	0	87.5	0	87.4023	0
87.5	0	87.5977	1	87.5	0
87.5977	0	87.6953	0	87.5977	0
87.6953	0	87.793	0	87.6953	0
87.793	0	87.8906	1	87.793	0
87.8906	0	87.9883	0	87.8906	1
87.9883	0	88.0859	0	87.9883	1
88.0859	0	88.1836	0	88.0859	0
88.1836	0	88.2812	1	88.1836	0
88.2812	0	88.3789	0	88.2812	0
88.3789	0	88.4766	0	88.3789	0
88.4766	0	88.5742	0	88.4766	0
88.5742	0	88.6719	0	88.5742	0
88.6719	0	88.7695	0	88.6719	0
88.7695	0	88.8672	0	88.7695	0
88.8672	0	88.9648	0	88.8672	0
88.9648	0	89.0625	0	88.9648	0
89.0625	0	89.1602	0	89.0625	0
89.1602	0	89.2578	0	89.1602	0
89.2578	0	89.3555	0	89.2578	0
89.3555	0	89.4531	0	89.3555	0
89.4531	0	89.5508	0	89.4531	0
89.5508	0	89.6484	0	89.5508	1
89.6484	0	89.7461	0	89.6484	0
89.7461	0	89.8438	0	89.7461	1
89.8438	0	89.9414	0	89.8438	0
89.9414	0	90.0391	0	89.9414	0
90.0391	0	90.1367	0	90.0391	0
90.1367	0	90.2344	2	90.1367	0
90.2344	0	90.332	0	90.2344	0
90.332	0	90.4297	0	90.332	0
90.4297	0	90.5273	1	90.4297	0
90.5273	0	90.625	1	90.5273	0
90.625	0	90.7227	0	90.625	0
90.7227	0	90.8203	0	90.7227	0
90.8203	0	90.918	0	90.8203	0
90.918	0	91.0156	0	90.918	0
91.0156	0	91.1133	0	91.0156	0
91.1133	0	91.2109	0	91.1133	1
91.2109	0	91.3086	0	91.2109	0
91.3086	0	91.4062	1	91.3086	0
91.4062	0	91.5039	0	91.4062	0
91.5039	0	91.6016	0	91.5039	0
91.6016	0	91.6992	0	91.6016	0
91.6992	0	91.7969	0	91.6992	0
91.7969	0	91.8945	0	91.7969	0
91.8945	0	91.9922	0	91.8945	0
91.9922	0	92.0898	0	91.9922	0
92.0898	0	92.1875	0	92.0898	0
92.1875	0	92.2852	1	92.1875	0
92.2852	0	92.3828	1	92.2852	1
92.3828	0	92.4805	0	92.3828	0
92.4805	0	92.5781	0	92.4805	0
92.5781	0	92.6758	0	92.5781	0
92.6758	0	92.7734	0	92.6758	1
92.7734	0	92.8711	0	92.7734	0
92.8711	0	92.9688	0	92.8711	1
92.9688	0	93.0664	0	92.9688	1
93.0664	0	93.1641	0	93.0664	0
93.1641	0	93.2617	0	93.1641	0
93.2617	0	93.3594	0	93.2617	0
93.3594	0	93.457	0	93.3594	1
93.457	0	93.5547	0	93.457	0
93.5547	0	93.6523	0	93.5547	0
93.6523	0	93.75	0	93.6523	0
93.75	0	93.8477	0	93.75	0
93.8477	0	93.9453	0	93.8477	0
93.9453	0	94.043	0	93.9453	0
94.043	0	94.1406	0	94.043	0
94.1406	0	94.2383	0	94.1406	0
94.2383	0	94.3359	0	94.2383	0
94.3359	0	94.4336	0	94.3359	0
94.4336	0	94.5312	0	94.4336	0
94.5312	0	94.6289	0	94.5312	0
94.6289	0	94.7266	1	94.6289	0
94.7266	0	94.8242	0	94.7266	1
94.8242	0	94.9219	0	94.8242	0
94.9219	0	95.0195	0	94.9219	2
95.0195	0	95.1172	0	95.0195	1
95.1172	0	95.2148	0	95.1172	0
95.2148	0	95.3125	0	95.2148	1
95.3125	0	95.4102	0	95.3125	0
95.4102	1	95.5078	0	95.4102	0
95.5078	0	95.6055	0	95.5078	0
95.6055	0	95.7031	0	95.6055	1
95.7031	0	95.8008	0	95.7031	0
95.8008	0	95.8984	0	95.8008	1
95.8984	0	95.9961	0	95.8984	0
95.9961	0	96.0938	0	95.9961	0
96.0938	0	96.1914	0	96.0938	0
96.1914	0	96.2891	1	96.1914	0
96.2891	0	96.3867	0	96.2891	1
96.3867	0	96.4844	0	96.3867	4
96.4844	0	96.582	0	96.4844	0
96.582	0	96.6797	1	96.582	0
96.6797	1	96.7773	0	96.6797	0
96.7773	0	96.875	0	96.7773	1
96.875	0	96.9727	0	96.875	0
96.9727	0	97.0703	0	96.9727	0
97.0703	0	97.168	0	97.0703	1
97.168	0	97.2656	0	97.168	1
97.2656	0	97.3633	1	97.2656	0
97.3633	1	97.4609	1	97.3633	0
97.4609	0	97.5586	0	97.4609	2
97.5586	0	97.6562	1	97.5586	0
97.6562	0	97.7539	0	97.6562	0
97.7539	0	97.8516	0	97.7539	0
97.8516	0	97.9492	0	97.8516	0
97.9492	0	98.0469	0	97.9492	0
98.0469	0	98.1445	1	98.0469	0
98.1445	0	98.2422	0	98.1445	1
98.2422	0	98.3398	0	98.2422	0
98.3398	0	98.4375	0	98.3398	0
98.4375	0	98.5352	0	98.4375	0
98.5352	0	98.6328	0	98.5352	0
98.6328	0	98.7305	0	98.6328	1
98.7305	1	98.8281	0	98.7305	0
98.8281	0	98.9258	0	98.8281	0
98.9258	0	99.0234	0	98.9258	0
99.0234	0	99.1211	0	99.0234	0
99.1211	0	99.2188	0	99.1211	0
99.2188	0	99.3164	0	99.2188	0
99.3164	0	99.4141	0	99.3164	0
99.4141	0	99.5117	0	99.4141	0
99.5117	0	99.6094	0	99.5117	0
99.6094	0	99.707	0	99.6094	1
99.707	0	99.8047	0	99.707	0
99.8047	0	99.9023	0	99.8047	0
99.9023	0			99.9023	0
