# Supplementary material for: Efficient photocatalytic production of hydrogen peroxide using dispersible and photoactive porous polymers
Source: Nat Commun. 2023 Oct 28;14:6891. doi: 10.1038/s41467-023-42720-6 (PMC10613291; doi:10.1038/s41467-023-42720-6)
Supplement: Supplementary file 3 — Source Data [file 41467_2023_42720_MOESM3_ESM.zip › source data/Fig S26.xlsx]

## Sheet: Sheet1
TT-CTP before			TT-CTP after			TTH-CTP before			TTH-CTP after
Wavelength (nm)	Intensity	PLQY	Wavelength (nm)	Intensity	PLQY	Wavelength (nm)	Intensity	PLQY	Wavelength (nm)	Intensity	PLQY
420	0.00569	4.1	420	0.00498	4.2	420	0.00508	3.3	420	0.01428	3.2
421	0.00598		421	0.00418		421	0.00475		421	0.01402
422	0.00508		422	0.0039		422	0.00433		422	0.01328
423	0.00521		423	0.00461		423	0.00474		423	0.01341
424	0.00534		424	0.00389		424	0.00416		424	0.01343
425	0.0053		425	0.00462		425	0.00408		425	0.01297
426	0.00489		426	0.00414		426	0.00404		426	0.01269
427	0.00588		427	0.00408		427	0.00384		427	0.01249
428	0.00535		428	0.00407		428	0.00374		428	0.01081
429	0.00489		429	0.00361		429	0.00341		429	0.01106
430	0.00462		430	0.00424		430	0.00266		430	0.01011
431	0.0046		431	0.0035		431	0.0032		431	0.01008
432	0.00331		432	0.00277		432	0.00241		432	0.01009
433	0.00316		433	0.00263		433	0.00216		433	0.00845
434	0.00382		434	0.00287		434	0.00134		434	0.00821
435	0.00338		435	0.00234		435	0.00181		435	0.00807
436	0.00358		436	0.0019		436	0.00148		436	0.00696
437	0.00342		437	0.00233		437	0.00153		437	0.00675
438	0.00291		438	0.00226		438	0.00162		438	0.00636
439	0.00328		439	0.00136		439	0.00106		439	0.00653
440	0.00286		440	0.00259		440	0.00141		440	0.00654
441	0.00337		441	0.00187		441	0.00102		441	0.00618
442	0.00212		442	0.00166		442	0.000518178		442	0.00561
443	0.00281		443	0.00171		443	0.000488953		443	0.00551
444	0.00172		444	0.00148		444	0.000327093		444	0.00518
445	0.00231		445	0.00148		445	9.55425e-05		445	0.00502
446	0.00113		446	0.000842112		446	0.000246163		446	0.00417
447	0.00212		447	0.00135		447	0.000204573		447	0.00458
448	0.00131		448	0.00079126		448	8.65503e-05		448	0.00481
449	0.00223		449	0.00156		449	0.000202325		449	0.0049
450	0.00235		450	0.000907203		450	0.000593488		450	0.00546
451	0.00279		451	0.00165		451	0		451	0.0065
452	0.00351		452	0.00158		452	0.000737364		452	0.00657
453	0.00342		453	0.00205		453	0.00096779		453	0.00695
454	0.00386		454	0.00245		454	0.000674418		454	0.00608
455	0.00191		455	0.00236		455	0.000381046		455	0.0058
456	0.00275		456	0.00353		456	0.000798061		456	0.00692
457	0.00391		457	0.00287		457	0.000503565		457	0.00717
458	0.00435		458	0.00397		458	0.000663178		458	0.00753
459	0.00559		459	0.00365		459	0.000702519		459	0.0079
460	0.00569		460	0.00527		460	0.0007531		460	0.00893
461	0.00614		461	0.00573		461	0.00127		461	0.0099
462	0.00592		462	0.00707		462	0.00123		462	0.00967
463	0.00787		463	0.0075		463	0.00177		463	0.01079
464	0.00865		464	0.00902		464	0.00175		464	0.0119
465	0.01063		465	0.01084		465	0.00253		465	0.01281
466	0.01189		466	0.01281		466	0.003		466	0.01393
467	0.01278		467	0.01536		467	0.00347		467	0.0152
468	0.01742		468	0.01696		468	0.00384		468	0.01742
469	0.01959		469	0.02		469	0.0047		469	0.01915
470	0.02254		470	0.02257		470	0.00511		470	0.02132
471	0.02533		471	0.02508		471	0.00572		471	0.02293
472	0.02818		472	0.029		472	0.00635		472	0.02188
473	0.03203		473	0.03226		473	0.00765		473	0.02277
474	0.03529		474	0.03597		474	0.00879		474	0.02471
475	0.0408		475	0.04006		475	0.00952		475	0.02526
476	0.04433		476	0.04474		476	0.01095		476	0.0268
477	0.04847		477	0.04959		477	0.01294		477	0.02766
478	0.0544		478	0.05678		478	0.01481		478	0.02906
479	0.06107		479	0.06352		479	0.0186		479	0.03068
480	0.07158		480	0.07165		480	0.0224		480	0.03353
481	0.07848		481	0.08373		481	0.02546		481	0.03747
482	0.09147		482	0.0926		482	0.03011		482	0.04162
483	0.10553		483	0.10573		483	0.03693		483	0.04658
484	0.11474		484	0.11605		484	0.04063		484	0.05034
485	0.12569		485	0.12866		485	0.04643		485	0.0549
486	0.13803		486	0.142		486	0.05233		486	0.05866
487	0.15229		487	0.15256		487	0.05914		487	0.06296
488	0.16602		488	0.16976		488	0.06656		488	0.06913
489	0.1849		489	0.18478		489	0.07496		489	0.07561
490	0.20147		490	0.20123		490	0.08499		490	0.08309
491	0.21532		491	0.21879		491	0.09435		491	0.08992
492	0.23471		492	0.23441		492	0.10612		492	0.09807
493	0.25725		493	0.25654		493	0.1177		493	0.10831
494	0.27797		494	0.27416		494	0.12993		494	0.11703
495	0.29445		495	0.29088		495	0.14299		495	0.1261
496	0.31515		496	0.314		496	0.15461		496	0.13297
497	0.33402		497	0.33585		497	0.16531		497	0.14102
498	0.35089		498	0.34891		498	0.17826		498	0.15133
499	0.37126		499	0.36483		499	0.19217		499	0.16187
500	0.38958		500	0.38641		500	0.20719		500	0.17158
501	0.415		501	0.41344		501	0.22306		501	0.18532
502	0.43838		502	0.43414		502	0.23937		502	0.19989
503	0.44967		503	0.45278		503	0.25468		503	0.21353
504	0.47306		504	0.46607		504	0.26929		504	0.2256
505	0.4938		505	0.492		505	0.28515		505	0.24022
506	0.51128		506	0.50571		506	0.29945		506	0.25257
507	0.52737		507	0.52455		507	0.31515		507	0.26829
508	0.54906		508	0.54353		508	0.33183		508	0.28229
509	0.5698		509	0.55957		509	0.35005		509	0.29798
510	0.57921		510	0.5761		510	0.3653		510	0.31461
511	0.5995		511	0.59571		511	0.37954		511	0.33092
512	0.61927		512	0.61727		512	0.3983		512	0.34716
513	0.63641		513	0.63125		513	0.41254		513	0.36166
514	0.65287		514	0.64967		514	0.42935		514	0.37943
515	0.66712		515	0.66896		515	0.44906		515	0.39692
516	0.69126		516	0.68778		516	0.46682		516	0.41546
517	0.70839		517	0.70496		517	0.48512		517	0.43607
518	0.72476		518	0.71955		518	0.49874		518	0.45448
519	0.74484		519	0.73794		519	0.51863		519	0.47205
520	0.75955		520	0.75369		520	0.53265		520	0.491
521	0.77386		521	0.77142		521	0.55162		521	0.51024
522	0.78714		522	0.7847		522	0.56772		522	0.53448
523	0.80141		523	0.79833		523	0.58535		523	0.551
524	0.8172		524	0.81259		524	0.60419		524	0.5719
525	0.83388		525	0.83262		525	0.62151		525	0.59385
526	0.85781		526	0.84394		526	0.63707		526	0.61885
527	0.86387		527	0.85746		527	0.65595		527	0.63605
528	0.87933		528	0.87169		528	0.67046		528	0.65106
529	0.89066		529	0.88258		529	0.69056		529	0.66939
530	0.89465		530	0.89382		530	0.70386		530	0.68519
531	0.89912		531	0.89879		531	0.71803		531	0.70375
532	0.9158		532	0.90722		532	0.73232		532	0.72151
533	0.92315		533	0.92329		533	0.74721		533	0.74164
534	0.93485		534	0.92783		534	0.76504		534	0.76481
535	0.94087		535	0.93877		535	0.77592		535	0.77816
536	0.945		536	0.95148		536	0.79313		536	0.79112
537	0.95967		537	0.9599		537	0.80431		537	0.80697
538	0.96327		538	0.96325		538	0.81065		538	0.81962
539	0.96459		539	0.96344		539	0.82749		539	0.83506
540	0.97258		540	0.98052		540	0.84032		540	0.84575
541	0.98944		541	0.98173		541	0.85189		541	0.86177
542	0.99377		542	0.98265		542	0.85653		542	0.87243
543	1		543	0.98398		543	0.8738		543	0.88032
544	0.99962		544	0.98661		544	0.88109		544	0.89077
545	0.99583		545	0.98668		545	0.89198		545	0.90639
546	0.99462		546	0.98626		546	0.90315		546	0.91648
547	0.99919		547	0.99386		547	0.90905		547	0.92602
548	0.9915		548	1		548	0.92403		548	0.93228
549	0.99451		549	0.99066		549	0.932		549	0.94529
550	0.99246		550	0.99667		550	0.94651		550	0.95635
551	0.99213		551	0.99305		551	0.94632		551	0.95798
552	0.99673		552	0.99225		552	0.95459		552	0.96315
553	0.99192		553	0.98871		553	0.96163		553	0.96879
554	0.99692		554	0.97934		554	0.96226		554	0.97282
555	0.98769		555	0.98175		555	0.97251		555	0.97744
556	0.98677		556	0.97956		556	0.9752		556	0.98151
557	0.97623		557	0.97503		557	0.98669		557	0.9875
558	0.97367		558	0.9736		558	0.98441		558	0.99262
559	0.97291		559	0.96195		559	0.98913		559	0.9967
560	0.96789		560	0.96405		560	0.99721		560	0.99531
561	0.96718		561	0.96034		561	0.99751		561	0.99666
562	0.95404		562	0.95037		562	0.99797		562	0.9975
563	0.95048		563	0.94637		563	0.9997		563	0.99743
564	0.93754		564	0.93584		564	1		564	0.99745
565	0.93588		565	0.93082		565	0.9983		565	0.99972
566	0.9232		566	0.92471		566	0.99839		566	0.99907
567	0.91294		567	0.91196		567	0.99441		567	1
568	0.91196		568	0.90472		568	0.99792		568	0.99675
569	0.8978		569	0.89354		569	0.99973		569	0.99314
570	0.89339		570	0.88915		570	0.99481		570	0.99522
571	0.88133		571	0.87972		571	0.99184		571	0.98728
572	0.87236		572	0.873		572	0.99757		572	0.98333
573	0.86548		573	0.86454		573	0.99314		573	0.98312
574	0.85356		574	0.85016		574	0.98539		574	0.98102
575	0.84218		575	0.84615		575	0.98081		575	0.97107
576	0.83244		576	0.83033		576	0.97331		576	0.96874
577	0.82703		577	0.82524		577	0.96504		577	0.96868
578	0.81463		578	0.81149		578	0.96016		578	0.95914
579	0.80299		579	0.80695		579	0.95614		579	0.95255
580	0.79014		580	0.79438		580	0.95408		580	0.94471
581	0.78278		581	0.77831		581	0.94947		581	0.94253
582	0.76821		582	0.76846		582	0.94017		582	0.93441
583	0.75808		583	0.75973		583	0.93314		583	0.92396
584	0.74062		584	0.74754		584	0.92956		584	0.91906
585	0.73879		585	0.7328		585	0.91678		585	0.91423
586	0.72599		586	0.72651		586	0.91098		586	0.90545
587	0.71462		587	0.7184		587	0.91219		587	0.89442
588	0.7067		588	0.70484		588	0.90404		588	0.883
589	0.69729		589	0.6916		589	0.88948		589	0.87645
590	0.67645		590	0.68426		590	0.8825		590	0.86855
591	0.66491		591	0.67334		591	0.87737		591	0.86056
592	0.65185		592	0.66225		592	0.86766		592	0.8565
593	0.63975		593	0.65262		593	0.85775		593	0.84718
594	0.62968		594	0.64202		594	0.84975		594	0.84124
595	0.62635		595	0.63258		595	0.83988		595	0.83053
596	0.61654		596	0.61845		596	0.83623		596	0.82174
597	0.61232		597	0.61609		597	0.82254		597	0.81361
598	0.60177		598	0.60547		598	0.81422		598	0.80103
599	0.5975		599	0.59781		599	0.80286		599	0.79243
600	0.58798		600	0.59318		600	0.79621		600	0.7858
601	0.5757		601	0.58404		601	0.78968		601	0.77646
602	0.5668		602	0.571		602	0.7804		602	0.76317
603	0.55457		603	0.55662		603	0.77559		603	0.75879
604	0.54607		604	0.55129		604	0.76445		604	0.74824
605	0.53568		605	0.53941		605	0.75662		605	0.73866
606	0.51856		606	0.52813		606	0.7431		606	0.73048
607	0.50739		607	0.51237		607	0.72929		607	0.71829
608	0.4994		608	0.50486		608	0.72018		608	0.7102
609	0.48472		609	0.49868		609	0.70856		609	0.69625
610	0.47481		610	0.48072		610	0.69765		610	0.68462
611	0.46603		611	0.47081		611	0.683		611	0.66786
612	0.45262		612	0.46616		612	0.67426		612	0.65354
613	0.4443		613	0.4459		613	0.66731		613	0.64054
614	0.43442		614	0.43909		614	0.6525		614	0.62932
615	0.42426		615	0.42698		615	0.64406		615	0.62018
616	0.41553		616	0.41416		616	0.6358		616	0.61158
617	0.40099		617	0.407		617	0.62735		617	0.59932
618	0.39502		618	0.3959		618	0.60573		618	0.58247
619	0.38133		619	0.38684		619	0.59561		619	0.56517
620	0.37225		620	0.37781		620	0.58697		620	0.55581
621	0.36119		621	0.36847		621	0.57842		621	0.5447
622	0.35099		622	0.35628		622	0.55931		622	0.53103
623	0.34273		623	0.35021		623	0.54943		623	0.5197
624	0.33489		624	0.33944		624	0.5397		624	0.50867
625	0.32727		625	0.3327		625	0.52726		625	0.49711
626	0.31924		626	0.32708		626	0.51169		626	0.48337
627	0.31291		627	0.32251		627	0.50355		627	0.47658
628	0.30667		628	0.31494		628	0.49433		628	0.46769
629	0.30212		629	0.30601		629	0.48159		629	0.46352
630	0.29592		630	0.3036		630	0.47562		630	0.45538
631	0.29313		631	0.29555		631	0.46386		631	0.451
632	0.29146		632	0.29069		632	0.45453		632	0.44597
633	0.28546		633	0.28481		633	0.4492		633	0.44024
634	0.2765		634	0.2802		634	0.44325		634	0.43404
635	0.27194		635	0.27214		635	0.44268		635	0.42724
636	0.26863		636	0.26762		636	0.44008		636	0.42199
637	0.26254		637	0.26675		637	0.43258		637	0.41678
638	0.26253		638	0.25971		638	0.42974		638	0.40893
639	0.25445		639	0.25798		639	0.42415		639	0.40509
640	0.24939		640	0.25393		640	0.41699		640	0.39898
641	0.24485		641	0.2483		641	0.40834		641	0.39342
642	0.23902		642	0.24374		642	0.40109		642	0.38484
643	0.23313		643	0.24061		643	0.3979		643	0.37909
644	0.23184		644	0.23367		644	0.39343		644	0.37381
645	0.22524		645	0.23245		645	0.39043		645	0.36744
646	0.22151		646	0.22571		646	0.38383		646	0.3618
647	0.21816		647	0.22189		647	0.37925		647	0.35444
648	0.21454		648	0.21728		648	0.37512		648	0.35061
649	0.20815		649	0.21249		649	0.3676		649	0.34299
650	0.20491		650	0.20915		650	0.35941		650	0.33642
651	0.20182		651	0.20727		651	0.35503		651	0.33088
652	0.19589		652	0.20018		652	0.35058		652	0.32501
653	0.19042		653	0.19319		653	0.34688		653	0.31816
654	0.1895		654	0.18956		654	0.3399		654	0.31099
655	0.1826		655	0.18707		655	0.33361		655	0.30411
656	0.17643		656	0.18106		656	0.32671		656	0.29992
657	0.17701		657	0.17955		657	0.32115		657	0.29354
658	0.17162		658	0.17689		658	0.31591		658	0.28625
659	0.16782		659	0.1728		659	0.3112		659	0.28235
660	0.16638		660	0.17027		660	0.30671		660	0.27639
661	0.16109		661	0.1644		661	0.30021		661	0.2728
662	0.16032		662	0.15989		662	0.29192		662	0.26403
663	0.15286		663	0.15948		663	0.2907		663	0.25785
664	0.15092		664	0.15335		664	0.28063		664	0.25258
665	0.14455		665	0.15153		665	0.27893		665	0.24795
666	0.14173		666	0.14849		666	0.27178		666	0.24276
667	0.13833		667	0.14444		667	0.26883		667	0.23657
668	0.13392		668	0.14023		668	0.25885		668	0.2305
669	0.13176		669	0.13715		669	0.25686		669	0.22515
670	0.1292		670	0.133		670	0.24887		670	0.21796
671	0.12655		671	0.12901		671	0.24414		671	0.21189
672	0.12214		672	0.12565		672	0.23632		672	0.20599
673	0.11762		673	0.12258		673	0.2283		673	0.20317
674	0.11435		674	0.11873		674	0.22347		674	0.19672
675	0.11215		675	0.11504		675	0.21847		675	0.19137
676	0.10887		676	0.11368		676	0.21538		676	0.18672
677	0.10725		677	0.10774		677	0.20909		677	0.18141
678	0.104		678	0.10479		678	0.20397		678	0.17554
679	0.09966		679	0.10425		679	0.2003		679	0.17101
680	0.0982		680	0.09879		680	0.19456		680	0.16604
681	0.09512		681	0.09765		681	0.18753		681	0.16079
682	0.09174		682	0.09531		682	0.18478		682	0.1575
683	0.08935		683	0.09167		683	0.17953		683	0.15268
684	0.08787		684	0.09053		684	0.17542		684	0.14809
685	0.08439		685	0.08747		685	0.17156		685	0.14328
686	0.08127		686	0.085		686	0.16639		686	0.13923
687	0.0777		687	0.08196		687	0.16411		687	0.13663
688	0.07692		688	0.07939		688	0.15866		688	0.13353
689	0.07625		689	0.07632		689	0.15613		689	0.1278
690	0.07275		690	0.07481		690	0.15025		690	0.12469
691	0.07022		691	0.07244		691	0.14537		691	0.1228
692	0.06865		692	0.07074		692	0.14364		692	0.11703
693	0.06572		693	0.06839		693	0.1383		693	0.11472
694	0.06423		694	0.0657		694	0.13407		694	0.10971
695	0.06124		695	0.0637		695	0.12921		695	0.10594
696	0.06051		696	0.06154		696	0.1247		696	0.10261
697	0.05858		697	0.0603		697	0.12304		697	0.09798
698	0.05617		698	0.05728		698	0.11827		698	0.09462
699	0.05414		699	0.05575		699	0.11493		699	0.09132
700	0.05218		700	0.05289		700	0.1103		700	0.08871
701	0.04981		701	0.05126		701	0.10769		701	0.08605
702	0.04975		702	0.04995		702	0.1046		702	0.08374
703	0.04786		703	0.04809		703	0.10145		703	0.08086
704	0.04674		704	0.04701		704	0.09953		704	0.07873
705	0.04311		705	0.04577		705	0.09524		705	0.07512
706	0.04256		706	0.04506		706	0.09251		706	0.07268
707	0.04225		707	0.04315		707	0.09243		707	0.07078
708	0.03972		708	0.04113		708	0.08743		708	0.06701
709	0.03934		709	0.03984		709	0.08577		709	0.06554
710	0.03747		710	0.03911		710	0.08448		710	0.06375
711	0.03663		711	0.03779		711	0.0805		711	0.06053
712	0.03558		712	0.0368		712	0.07842		712	0.05925
713	0.03417		713	0.03528		713	0.07567		713	0.0578
714	0.03325		714	0.03282		714	0.07441		714	0.05588
715	0.03086		715	0.03291		715	0.07067		715	0.05349
716	0.03122		716	0.03138		716	0.06966		716	0.05284
717	0.02978		717	0.03043		717	0.06718		717	0.05087
718	0.02749		718	0.02907		718	0.06613		718	0.04898
719	0.02736		719	0.02926		719	0.06439		719	0.04715
720	0.02899		720	0.02858		720	0.06223		720	0.04495
721	0.02532		721	0.02685		721	0.06031		721	0.04305
722	0.02492		722	0.02517		722	0.05741		722	0.04149
723	0.02368		723	0.02485		723	0.05648		723	0.04014
724	0.02306		724	0.0241		724	0.05499		724	0.03827
725	0.02341		725	0.02263		725	0.05316		725	0.03683
726	0.02215		726	0.0216		726	0.05197		726	0.03599
727	0.02142		727	0.02172		727	0.05006		727	0.03397
728	0.02092		728	0.0208		728	0.04939		728	0.03278
729	0.02018		729	0.01989		729	0.04762		729	0.03192
730	0.01975		730	0.01908		730	0.04601		730	0.03044
731	0.01894		731	0.01925		731	0.04495		731	0.03036
732	0.01817		732	0.01851		732	0.043		732	0.02841
733	0.0178		733	0.01747		733	0.04138		733	0.02697
734	0.01652		734	0.01695		734	0.04075		734	0.02572
735	0.01642		735	0.01671		735	0.03907		735	0.0249
736	0.0158		736	0.01599		736	0.03895		736	0.02451
737	0.01433		737	0.01502		737	0.03813		737	0.0226
738	0.01415		738	0.01481		738	0.03691		738	0.02173
739	0.01411		739	0.01399		739	0.03575		739	0.02104
740	0.01287		740	0.01214		740	0.03336		740	0.02023
741	0.01242		741	0.01272		741	0.03319		741	0.01902
742	0.01167		742	0.01187		742	0.03237		742	0.01759
743	0.01286		743	0.01165		743	0.03125		743	0.01697
744	0.01093		744	0.01188		744	0.02985		744	0.01615
745	0.00912		745	0.01107		745	0.02857		745	0.01584
746	0.00982		746	0.00957		746	0.02844		746	0.01509
747	0.00959		747	0.01013		747	0.02724		747	0.01329
748	0.00929		748	0.00893		748	0.02603		748	0.0129
749	0.00877		749	0.00981		749	0.02571		749	0.0122
750	0.00775		750	0.0081		750	0.02453		750	0.0115
751	0.00881		751	0.00875		751	0.024		751	0.01104
752	0.00757		752	0.00718		752	0.02283		752	0.01021
753	0.00742		753	0.00681		753	0.02263		753	0.00991
754	0.00745		754	0.00712		754	0.02087		754	0.00905
755	0.00671		755	0.00575		755	0.02059		755	0.00866
756	0.00682		756	0.00637		756	0.01988		756	0.0072
757	0.00617		757	0.00611		757	0.01946		757	0.0071
758	0.00551		758	0.00525		758	0.019		758	0.00678
759	0.00526		759	0.00513		759	0.01779		759	0.00593
760	0.00515		760	0.0049		760	0.0174		760	0.00592
761	0.00502		761	0.0037		761	0.01713		761	0.00591
762	0.00387		762	0.00338		762	0.01694		762	0.00511
763	0.00375		763	0.00425		763	0.01579		763	0.00482
764	0.00396		764	0.0042		764	0.01632		764	0.00411
765	0.00507		765	0.00471		765	0.0161		765	0.00441
766	0.00407		766	0.00411		766	0.01547		766	0.00386
767	0.00424		767	0.00394		767	0.01569		767	0.00337
768	0.00393		768	0.00485		768	0.01508		768	0.0035
769	0.00396		769	0.00269		769	0.01478		769	0.00293
770	0.00292		770	0.00261		770	0.01313		770	0.00227
771	0.00221		771	0.00198		771	0.01242		771	0.00159
772	0.00238		772	0.00145		772	0.01139		772	0.000833585
773	0.00149		773	0.00147		773	0.01104		773	0.000662826
774	0.00175		774	0.00113		774	0.0097		774	0.000483985
775	0.000778959		775	0.00145		775	0.00921		775	0.000191977
776	0.000781608		776	0.000911271		776	0.00962		776	0
777	0.000964425		777	0.000193238		777	0.00896		777	0.000370819
778	0.000842547		778	8.54317e-05		778	0.00787		778	0.00139
779	0.00102		779	0		779	0.00775		779	0.00405
780	0		780	0.000176966		780	0.00772		780	0.00906
