# Supplementary material for: Efficient photocatalytic production of hydrogen peroxide using dispersible and photoactive porous polymers
Source: Nat Commun. 2023 Oct 28;14:6891. doi: 10.1038/s41467-023-42720-6 (PMC10613291; doi:10.1038/s41467-023-42720-6)
Supplement: Supplementary file 3 — Source Data [file 41467_2023_42720_MOESM3_ESM.zip › source data/Fig S27.xlsx]

## Sheet: Sheet1
TT-CTP		TTH-CTP
Time (s)	j (mA cm-2)	Time (s)	j (mA cm-2)
-25.5836	-1.07204	-25.5998	-4.43496
-25.4836	-1.07408	-25.4998	-5.8511
-25.3836	-1.06989	-25.3998	-6.17999
-25.2836	-1.06829	-25.2998	-6.36677
-25.1836	-1.06712	-25.1998	-6.47551
-25.0782	-6.29463	-25.0998	-6.54368
-24.9782	-6.86939	-24.9998	-6.59857
-24.8782	-7.29483	-24.8998	-6.65963
-24.7782	-7.40504	-24.7998	-6.6971
-24.6782	-7.4478	-24.6998	-6.72669
-24.5782	-7.39874	-24.5998	-6.73418
-24.4782	-7.34134	-24.4998	-6.75951
-24.3782	-7.28111	-24.3998	-6.76477
-24.2782	-7.21899	-24.2998	-6.77269
-24.1782	-7.16234	-24.1998	-6.77227
-24.0782	-7.11173	-24.0998	-6.76625
-23.9782	-7.03007	-23.9998	-6.76501
-23.8782	-6.98939	-23.8998	-6.76996
-23.7782	-6.94047	-23.7998	-6.77291
-23.6782	-6.88788	-23.6998	-6.7718
-23.5782	-6.8224	-23.5998	-6.75773
-23.4782	-6.77242	-23.4998	-6.75135
-23.3782	-6.70372	-23.3998	-6.73749
-23.2782	-6.66406	-23.2998	-6.72948
-23.1782	-6.61137	-23.1998	-6.72309
-23.0782	-6.56978	-23.0998	-6.71094
-22.9782	-6.5143	-22.9998	-6.70028
-22.8782	-6.47287	-22.8998	-6.69335
-22.7782	-6.42898	-22.7998	-6.69113
-22.6782	-6.38675	-22.6998	-6.6662
-22.5782	-6.33747	-22.5998	-6.66433
-22.4782	-6.29482	-22.4998	-6.64817
-22.3782	-6.2639	-22.3998	-6.63398
-22.2782	-6.23242	-22.2998	-6.62095
-22.1782	-6.19784	-22.1998	-6.62248
-22.0782	-6.15884	-22.0998	-6.60692
-21.9782	-6.10333	-21.9998	-6.60495
-21.8782	-6.07416	-21.8998	-6.57409
-21.7782	-6.03795	-21.7998	-6.56626
-21.6782	-6.02233	-21.6998	-6.56763
-21.5782	-5.9915	-21.5998	-6.54502
-21.4782	-5.94748	-21.4998	-6.53279
-21.3782	-5.91051	-21.3998	-6.53762
-21.2782	-5.89721	-21.2998	-6.50791
-21.1782	-5.86526	-21.1998	-6.50286
-21.0782	-5.8275	-21.0998	-6.48722
-20.9782	-5.78994	-20.9998	-6.48059
-20.8782	-5.77291	-20.8998	-6.46244
-20.7782	-5.75355	-20.7998	-6.45343
-20.6782	-5.71942	-20.6998	-6.44521
-20.5782	-5.68814	-20.5998	-6.42281
-20.4782	-5.66238	-20.4998	-6.41804
-20.3782	-5.66382	-20.3998	-6.39426
-20.2782	-5.62624	-20.2998	-6.39365
-20.1782	-5.59456	-20.1998	-6.38319
-20.0782	-5.56123	-20.0998	-6.37389
-19.9782	-5.56132	-19.9998	-6.35709
-19.8782	-5.52563	-19.8998	-6.34766
-19.7782	-5.50716	-19.7998	-6.3355
-19.6782	-5.4884	-19.6998	-6.32682
-19.5782	-5.50069	-19.5998	-6.31471
-19.4782	-5.46966	-19.4998	-6.30356
-19.3782	-5.4459	-19.3998	-6.29533
-19.2782	-5.42275	-19.2998	-6.27902
-19.1782	-5.42798	-19.1998	-6.26107
-19.0782	-5.37497	-19.0998	-6.25588
-18.9782	-5.37163	-18.9998	-6.24876
-18.8782	-5.35991	-18.8998	-6.23542
-18.7782	-5.33568	-18.7998	-6.23284
-18.6782	-5.31548	-18.6998	-6.22615
-18.5782	-5.31701	-18.5998	-6.20231
-18.4782	-5.29255	-18.4998	-6.18697
-18.3782	-5.28376	-18.3998	-6.17754
-18.2782	-5.25418	-18.2998	-6.17408
-18.1782	-5.24376	-18.1998	-6.17011
-18.0782	-5.23852	-18.0998	-6.16075
-17.9782	-5.20563	-17.9998	-6.14327
-17.8782	-5.19329	-17.8998	-6.13255
-17.7782	-5.18343	-17.7998	-6.1172
-17.6782	-5.18068	-17.6998	-6.12248
-17.5782	-5.17306	-17.5998	-6.11031
-17.4782	-5.16622	-17.4998	-6.0919
-17.3782	-5.13309	-17.3998	-6.08359
-17.2782	-5.13395	-17.2998	-6.08148
-17.1782	-5.1237	-17.1998	-6.05553
-17.0782	-5.10648	-17.0998	-6.0533
-16.9782	-5.09196	-16.9998	-6.05134
-16.8782	-5.08915	-16.8998	-6.03845
-16.7782	-5.08086	-16.7998	-6.02101
-16.6782	-5.0594	-16.6998	-6.01499
-16.5782	-5.05498	-16.5998	-6.00939
-16.4782	-5.07031	-16.4998	-5.99314
-16.3782	-5.03341	-16.3998	-5.98799
-16.2782	-5.02391	-16.2998	-5.98803
-16.1782	-5.01569	-16.1998	-5.97095
-16.0782	-5.01479	-16.0998	-5.9636
-15.9782	-5.00126	-15.9998	-5.94812
-15.8782	-5.00077	-15.8998	-5.94525
-15.7782	-4.99707	-15.7998	-5.93606
-15.6782	-4.98157	-15.6998	-5.92149
-15.5782	-4.96732	-15.5998	-5.77804
-15.4782	-4.96312	-15.4998	-4.27901
-15.3782	-4.96482	-15.3998	-3.86606
-15.2782	-4.94573	-15.2998	-3.6744
-15.1782	-4.94985	-15.1998	-3.54479
-15.0782	-4.93796	-15.0998	-3.44903
-14.9782	-3.25253	-14.9998	-3.37284
-14.8782	-2.06604	-14.8998	-3.31372
-14.778	-1.62111	-14.7998	-3.25769
-14.678	-1.71292	-14.6998	-3.213
-14.578	-1.62912	-14.5998	-3.17315
-14.478	-1.56991	-14.4998	-3.13796
-14.378	-1.52077	-14.3998	-3.10615
-14.278	-1.48096	-14.2998	-3.07898
-14.178	-1.44937	-14.1998	-3.04785
-14.078	-1.42174	-14.0998	-3.02516
-13.978	-1.39696	-13.9998	-2.99849
-13.878	-1.37267	-13.8998	-2.97701
-13.778	-1.3593	-13.7998	-2.96036
-13.678	-1.3395	-13.6998	-2.93839
-13.578	-1.3258	-13.5998	-2.92229
-13.478	-1.30904	-13.4998	-2.90371
-13.378	-1.29753	-13.3998	-2.89088
-13.278	-1.28731	-13.2998	-2.87345
-13.178	-1.27202	-13.1998	-2.86031
-13.078	-1.26653	-13.0998	-2.84354
-12.978	-1.25133	-12.9998	-2.83373
-12.878	-1.24875	-12.8998	-2.81836
-12.778	-1.23468	-12.7998	-2.80942
-12.678	-1.23085	-12.6998	-2.79375
-12.578	-1.22354	-12.5998	-2.78604
-12.478	-1.21191	-12.4998	-2.77491
-12.378	-1.21086	-12.3998	-2.7624
-12.278	-1.1978	-12.2998	-2.75347
-12.178	-1.19639	-12.1998	-2.74319
-12.078	-1.18788	-12.0998	-2.73292
-11.978	-1.18543	-11.9998	-2.72757
-11.878	-1.17652	-11.8998	-2.71868
-11.778	-1.17514	-11.7998	-2.7081
-11.678	-1.16902	-11.6998	-2.70281
-11.578	-1.16173	-11.5998	-2.69258
-11.478	-1.1623	-11.4998	-2.68595
-11.378	-1.15144	-11.3998	-2.67723
-11.278	-1.15302	-11.2998	-2.67069
-11.178	-1.14409	-11.1998	-2.66228
-11.078	-1.14357	-11.0998	-2.65808
-10.978	-1.13859	-10.9998	-2.65037
-10.878	-1.13414	-10.8998	-2.6426
-10.778	-1.1332	-10.7998	-2.63621
-10.678	-1.12655	-10.6998	-2.6344
-10.578	-1.12472	-10.5998	-2.62629
-10.478	-1.11983	-10.4998	-2.62058
-10.378	-1.11962	-10.3998	-2.61416
-10.278	-1.11426	-10.2998	-2.60748
-10.178	-1.11288	-10.1998	-2.60503
-10.078	-1.11085	-10.0998	-2.59636
-9.978	-1.10462	-9.9998	-2.59241
-9.878	-1.10274	-9.8998	-2.58664
-9.778	-1.09971	-9.7998	-2.5825
-9.678	-1.10073	-9.6998	-2.57782
-9.578	-1.09259	-9.5998	-2.57429
-9.478	-1.09567	-9.4998	-2.5672
-9.378	-1.08963	-9.3998	-2.5644
-9.278	-1.08976	-9.2998	-2.55896
-9.178	-1.085	-9.1998	-2.55629
-9.078	-1.08398	-9.0998	-2.55012
-8.978	-1.08132	-8.9998	-2.54793
-8.878	-1.07808	-8.8998	-2.54245
-8.778	-1.07757	-8.7998	-2.53765
-8.678	-1.07398	-8.6998	-2.53796
-8.578	-1.0757	-8.5998	-2.52807
-8.478	-1.06927	-8.4998	-2.52806
-8.378	-1.0689	-8.3998	-2.52072
-8.278	-1.0662	-8.2998	-2.52047
-8.178	-1.066	-8.1998	-2.51504
-8.078	-1.06332	-8.0998	-2.51159
-7.978	-1.06261	-7.9998	-2.50873
-7.878	-1.06001	-7.8998	-2.50556
-7.778	-1.05628	-7.7998	-2.49853
-7.678	-1.05889	-7.6998	-2.49872
-7.578	-1.05171	-7.5998	-2.49564
-7.478	-1.05687	-7.4998	-2.49039
-7.378	-1.05111	-7.3998	-2.48811
-7.278	-1.04879	-7.2998	-2.48579
-7.178	-1.04788	-7.1998	-2.48396
-7.078	-1.04687	-7.0998	-2.48135
-6.978	-1.0457	-6.9998	-2.47672
-6.878	-1.04249	-6.8998	-2.47421
-6.778	-1.04415	-6.7998	-2.46985
-6.678	-1.0392	-6.6998	-2.46787
-6.578	-1.04092	-6.5998	-2.46314
-6.478	-1.03932	-6.4998	-2.46189
-6.378	-1.03637	-6.3998	-2.45965
-6.278	-1.03673	-6.2998	-2.45438
-6.178	-1.03231	-6.1998	-2.45507
-6.078	-1.03534	-6.0998	-2.44753
-5.978	-1.03063	-5.9998	-2.44715
-5.878	-1.03226	-5.8998	-2.44358
-5.778	-1.02989	-5.7998	-2.44287
-5.678	-1.03054	-5.6998	-2.4388
-5.578	-1.02631	-5.5998	-2.44034
-5.478	-1.02535	-5.4998	-3.41439
-5.378	-1.02915	-5.3998	-5.19005
-5.278	-1.0224	-5.2998	-5.5288
-5.178	-1.02476	-5.1998	-5.70315
-5.078	-1.02169	-5.0998	-5.81057
-4.954	-6.02421	-4.9998	-5.89592
-4.854	-6.75057	-4.8998	-5.9472
-4.754	-7.1737	-4.7998	-5.98818
-4.654	-7.25572	-4.6998	-6.03176
-4.554	-7.23079	-4.5998	-6.04672
-4.454	-7.23613	-4.4998	-6.06704
-4.354	-7.16699	-4.3998	-6.07582
-4.254	-7.12411	-4.2998	-6.10089
-4.154	-7.04393	-4.1998	-6.10399
-4.054	-7.0062	-4.0998	-6.10238
-3.954	-6.95347	-3.9998	-6.10485
-3.854	-6.88416	-3.8998	-6.11442
-3.754	-6.82049	-3.7998	-6.11424
-3.654	-6.78312	-3.6998	-6.10616
-3.554	-6.71498	-3.5998	-6.10175
-3.454	-6.66245	-3.4998	-6.10932
-3.354	-6.6137	-3.3998	-6.09734
-3.254	-6.5552	-3.2998	-6.10101
-3.154	-6.50675	-3.1998	-6.08897
-3.054	-6.4717	-3.0998	-6.07915
-2.954	-6.44438	-2.9998	-6.0633
-2.854	-6.41521	-2.8998	-6.06175
-2.754	-6.36044	-2.7998	-6.05371
-2.654	-6.30793	-2.6998	-6.05228
-2.554	-6.27242	-2.5998	-6.04591
-2.454	-6.22947	-2.4998	-6.03332
-2.354	-6.22558	-2.3998	-6.02832
-2.254	-6.18821	-2.2998	-6.02653
-2.154	-6.13573	-2.1998	-6.01915
-2.054	-6.09311	-2.0998	-6.00664
-1.954	-6.06049	-1.9998	-5.98917
-1.854	-6.02291	-1.8998	-5.98763
-1.754	-5.98936	-1.7998	-5.974
-1.654	-5.95185	-1.6998	-5.95427
-1.554	-5.93056	-1.5998	-5.95858
-1.454	-5.89748	-1.4998	-5.96253
-1.354	-5.87991	-1.3998	-5.94248
-1.254	-5.83269	-1.2998	-5.91524
-1.154	-5.81593	-1.1998	-5.91107
-1.054	-5.78372	-1.0998	-5.90718
-0.954	-5.75716	-0.9998	-5.89331
-0.854	-5.71946	-0.8998	-5.8907
-0.754	-5.73171	-0.7998	-5.87749
-0.654	-5.70392	-0.6998	-5.87144
-0.554	-5.66691	-0.5998	-5.85801
-0.454	-5.63025	-0.4998	-5.85433
-0.354	-5.63448	-0.3998	-5.83559
-0.254	-5.59473	-0.2998	-5.82016
-0.154	-5.58048	-0.1998	-5.82888
-0.054	-5.56636	-0.0998	-5.82352
0.046	-5.53436	0.0002	-5.82216
0.146	-5.51158	0.1002	-5.79357
0.246	-5.50781	0.2002	-5.78196
0.346	-5.47549	0.3002	-5.78282
0.446	-5.46124	0.4002	-5.77959
0.546	-5.44303	0.5002	-5.76888
0.646	-5.42295	0.6002	-5.75319
0.746	-5.41193	0.7002	-5.74058
0.846	-5.39362	0.8002	-5.73557
0.946	-5.37546	0.9002	-5.72422
1.046	-5.35962	1.0002	-5.72857
1.146	-5.34477	1.1002	-5.72079
1.246	-5.33295	1.2002	-5.70262
1.346	-5.30766	1.3002	-5.68762
1.446	-5.29156	1.4002	-5.68895
1.546	-5.27936	1.5002	-5.67894
1.646	-5.26427	1.6002	-5.66784
1.746	-5.24994	1.7002	-5.66235
1.846	-5.23284	1.8002	-5.65239
1.946	-5.22228	1.9002	-5.65756
2.046	-5.19686	2.0002	-5.64159
2.146	-5.19075	2.1002	-5.62775
2.246	-5.16943	2.2002	-5.62235
2.346	-5.17273	2.3002	-5.62174
2.446	-5.16998	2.4002	-5.61481
2.546	-5.14921	2.5002	-5.59929
2.646	-5.13073	2.6002	-5.60132
2.746	-5.12177	2.7002	-5.59237
2.846	-5.12292	2.8002	-5.58556
2.946	-5.11419	2.9002	-5.57658
3.046	-5.09657	3.0002	-5.57072
3.146	-5.09068	3.1002	-5.56137
3.246	-5.07914	3.2002	-5.5623
3.346	-5.06049	3.3002	-5.55396
3.446	-5.0461	3.4002	-5.53694
3.546	-5.05027	3.5002	-5.53989
3.646	-5.03019	3.6002	-5.51988
3.746	-5.02446	3.7002	-5.51383
3.846	-5.01961	3.8002	-5.5151
3.946	-5.00885	3.9002	-5.50593
4.046	-4.99453	4.0002	-5.49249
4.146	-4.97527	4.1002	-5.48309
4.246	-4.99354	4.2002	-5.48522
4.346	-4.97143	4.3002	-5.47582
4.446	-4.96141	4.4002	-5.47574
4.546	-4.94955	4.5002	-5.45848
4.646	-4.95596	4.6002	-4.17703
4.746	-4.93976	4.7002	-3.58217
4.846	-4.94568	4.8002	-3.38264
4.946	-4.92863	4.9002	-3.25659
5.046	-4.94343	5.0002	-3.16691
5.146	-3.11423	5.1002	-3.09331
5.246	-1.9796	5.2002	-3.03872
5.3462	-1.65955	5.3002	-2.9889
5.4462	-1.6413	5.4002	-2.94826
5.5462	-1.56517	5.5002	-2.90848
5.6462	-1.50585	5.6002	-2.879
5.7462	-1.46055	5.7002	-2.84654
5.8462	-1.4245	5.8002	-2.82256
5.9462	-1.39148	5.9002	-2.79686
6.0462	-1.36492	6.0002	-2.77547
6.1462	-1.34266	6.1002	-2.75518
6.2462	-1.3255	6.2002	-2.7321
6.3462	-1.30324	6.3002	-2.72085
6.4462	-1.29134	6.4002	-2.69746
6.5462	-1.27139	6.5002	-2.68448
6.6462	-1.26204	6.6002	-2.66845
6.7462	-1.24595	6.7002	-2.65424
6.8462	-1.24	6.8002	-2.64162
6.9462	-1.22489	6.9002	-2.62866
7.0462	-1.2188	7.0002	-2.61424
7.1462	-1.20888	7.1002	-2.60501
7.2462	-1.19973	7.2002	-2.5931
7.3462	-1.19396	7.3002	-2.58264
7.4462	-1.18406	7.4002	-2.57083
7.5462	-1.18049	7.5002	-2.56316
7.6462	-1.17055	7.6002	-2.55216
7.7462	-1.16631	7.7002	-2.54519
7.8462	-1.15908	7.8002	-2.53583
7.9462	-1.15519	7.9002	-2.52614
8.0462	-1.14681	8.0002	-2.52046
8.1462	-1.14059	8.1002	-2.50961
8.2462	-1.14173	8.2002	-2.5023
8.3462	-1.13059	8.3002	-2.49713
8.4462	-1.13225	8.4002	-2.49055
8.5462	-1.1242	8.5002	-2.48134
8.6462	-1.12132	8.6002	-2.47642
8.7462	-1.11767	8.7002	-2.46637
8.8462	-1.11349	8.8002	-2.46302
8.9462	-1.10945	8.9002	-2.4531
9.0462	-1.10548	9.0002	-2.45291
9.1462	-1.10434	9.1002	-2.4417
9.2462	-1.09598	9.2002	-2.43976
9.3462	-1.09879	9.3002	-2.43391
9.4462	-1.0886	9.4002	-2.42774
9.5462	-1.09251	9.5002	-2.42076
9.6462	-1.08744	9.6002	-2.4192
9.7462	-1.08519	9.7002	-2.41247
9.8462	-1.08044	9.8002	-2.40769
9.9462	-1.07925	9.9002	-2.40353
10.0462	-1.07875	10.0002	-2.39549
10.1462	-1.07196	10.1002	-2.39529
10.2462	-1.0736	10.2002	-2.3869
10.3462	-1.06836	10.3002	-2.38546
10.4462	-1.06694	10.4002	-2.38092
10.5462	-1.06519	10.5002	-2.37678
10.6462	-1.06341	10.6002	-2.37135
10.7462	-1.06172	10.7002	-2.36864
10.8462	-1.05907	10.8002	-2.36263
10.9462	-1.05876	10.9002	-2.36076
11.0462	-1.05043	11.0002	-2.35575
11.1462	-1.05607	11.1002	-2.35382
11.2462	-1.0517	11.2002	-2.34987
11.3462	-1.04806	11.3002	-2.34711
11.4462	-1.04723	11.4002	-2.34254
11.5462	-1.04483	11.5002	-2.33978
11.6462	-1.04362	11.6002	-2.33435
11.7462	-1.04066	11.7002	-2.33031
11.8462	-1.04283	11.8002	-2.33093
11.9462	-1.03754	11.9002	-2.32569
12.0462	-1.03802	12.0002	-2.32175
12.1462	-1.03572	12.1002	-2.32042
12.2462	-1.0341	12.2002	-2.31374
12.3462	-1.0321	12.3002	-2.31509
12.4462	-1.03069	12.4002	-2.31014
12.5462	-1.03203	12.5002	-2.30945
12.6462	-1.02642	12.6002	-2.30535
12.7462	-1.02799	12.7002	-2.30228
12.8462	-1.02724	12.8002	-2.29957
12.9462	-1.02307	12.9002	-2.29674
13.0462	-1.02256	13.0002	-2.29587
13.1462	-1.02032	13.1002	-2.29101
13.2462	-1.02117	13.2002	-2.28829
13.3462	-1.01822	13.3002	-2.28702
13.4462	-1.02102	13.4002	-2.28427
13.5462	-1.01548	13.5002	-2.28117
13.6462	-1.01783	13.6002	-2.2794
13.7462	-1.01506	13.7002	-2.27642
13.8462	-1.01365	13.8002	-2.27584
13.9462	-1.014	13.9002	-2.27128
14.0462	-1.00997	14.0002	-2.27154
14.1462	-1.01238	14.1002	-2.26333
14.2462	-1.00712	14.2002	-2.2687
14.3462	-1.01188	14.3002	-2.26094
14.4462	-1.00546	14.4002	-2.26176
14.5462	-1.00937	14.5002	-2.25886
14.6462	-1.00424	14.6002	-2.69716
14.7462	-1.00523	14.7002	-4.80604
14.8462	-1.00401	14.8002	-5.16697
14.9462	-1.00367	14.9002	-5.345
15.0462	-1.00242	15.0002	-5.4612
15.1684	-6.02177	15.1002	-5.54737
15.2684	-6.68296	15.2002	-5.59853
15.3684	-7.07087	15.3002	-5.63343
15.4684	-7.13653	15.4002	-5.66075
15.5684	-7.1316	15.5002	-5.6968
15.6684	-7.10593	15.6002	-5.71724
15.7684	-7.06133	15.7002	-5.73492
15.8684	-7.02138	15.8002	-5.74347
15.9684	-6.96182	15.9002	-5.76169
16.0684	-6.89983	16.0002	-5.7548
16.1684	-6.82263	16.1002	-5.76133
16.2684	-6.78576	16.2002	-5.75663
16.3684	-6.72225	16.3002	-5.77843
16.4684	-6.66652	16.4002	-5.75908
16.5684	-6.62273	16.5002	-5.76733
16.6684	-6.58438	16.6002	-5.75831
16.7684	-6.52997	16.7002	-5.75951
16.8684	-6.47044	16.8002	-5.75268
16.9684	-6.41081	16.9002	-5.75177
17.0684	-6.41645	17.0002	-5.74608
17.1684	-6.34247	17.1002	-5.74787
17.2684	-6.31793	17.2002	-5.73791
17.3684	-6.27299	17.3002	-5.71631
17.4684	-6.23656	17.4002	-5.72338
17.5684	-6.21581	17.5002	-5.7143
17.6684	-6.15817	17.6002	-5.70443
17.7684	-6.1126	17.7002	-5.69266
17.8684	-6.07768	17.8002	-5.6881
17.9684	-6.04063	17.9002	-5.67683
18.0684	-6.00706	18.0002	-5.67732
18.1684	-5.97926	18.1002	-5.65795
18.2684	-5.95626	18.2002	-5.65538
18.3684	-5.92331	18.3002	-5.6413
18.4684	-5.88262	18.4002	-5.63505
18.5684	-5.86783	18.5002	-5.62702
18.6684	-5.84494	18.6002	-5.62408
18.7684	-5.81698	18.7002	-5.61361
18.8684	-5.76426	18.8002	-5.61418
18.9684	-5.75969	18.9002	-5.59115
19.0684	-5.73373	19.0002	-5.59293
19.1684	-5.69976	19.1002	-5.59261
19.2684	-5.674	19.2002	-5.58079
19.3684	-5.66359	19.3002	-5.56262
19.4684	-5.68528	19.4002	-5.56325
19.5684	-5.66829	19.5002	-5.54991
19.6684	-5.61126	19.6002	-5.54973
19.7684	-5.59905	19.7002	-5.52957
19.8684	-5.57022	19.8002	-5.52421
19.9684	-5.54509	19.9002	-5.51975
20.0684	-5.51073	20.0002	-5.50185
20.1684	-5.51128	20.1002	-5.49821
20.2684	-5.48605	20.2002	-5.49666
20.3684	-5.46816	20.3002	-5.49273
20.4684	-5.45385	20.4002	-5.48626
20.5684	-5.43131	20.5002	-5.4724
20.6684	-5.40292	20.6002	-5.47189
20.7684	-5.39859	20.7002	-5.45688
20.8684	-5.37533	20.8002	-5.46047
20.9684	-5.35808	20.9002	-5.44621
21.0684	-5.33828	21.0002	-5.43836
21.1684	-5.32066	21.1002	-5.44184
21.2684	-5.30509	21.2002	-5.43167
21.3684	-5.314	21.3002	-5.41832
21.4684	-5.26545	21.4002	-5.40885
21.5684	-5.26399	21.5002	-5.4013
21.6684	-5.25558	21.6002	-5.39191
21.7684	-5.23313	21.7002	-5.39679
21.8684	-5.22512	21.8002	-5.38452
21.9684	-5.21946	21.9002	-5.38191
22.0684	-5.20341	22.0002	-5.36776
22.1684	-5.1828	22.1002	-5.36776
22.2684	-5.1805	22.2002	-5.36025
22.3684	-5.15303	22.3002	-5.35668
22.4684	-5.14723	22.4002	-5.34107
22.5684	-5.13152	22.5002	-5.33563
22.6684	-5.11805	22.6002	-5.32963
22.7684	-5.11606	22.7002	-5.31336
22.8684	-5.10208	22.8002	-5.31167
22.9684	-5.09326	22.9002	-5.31046
23.0684	-5.08874	23.0002	-5.30763
23.1684	-5.06784	23.1002	-5.30138
23.2684	-5.06781	23.2002	-5.29624
23.3684	-5.06104	23.3002	-5.29563
23.4684	-5.03953	23.4002	-5.29423
23.5684	-5.02911	23.5002	-5.28032
23.6684	-5.02753	23.6002	-5.27501
23.7684	-5.00311	23.7002	-5.27267
23.8684	-4.99495	23.8002	-5.26132
23.9684	-4.99729	23.9002	-5.25231
24.0684	-4.98666	24.0002	-5.25164
24.1684	-4.97499	24.1002	-5.24007
24.2684	-4.96608	24.2002	-5.24541
24.3684	-4.97384	24.3002	-5.23124
24.4684	-4.95492	24.4002	-5.22017
24.5684	-4.9393	24.5002	-5.22036
24.6684	-4.94096	24.6002	-5.21415
24.7684	-4.93125	24.7002	-4.32179
24.8684	-4.92258	24.8002	-3.44168
24.9684	-4.92437	24.9002	-3.22401
25.0684	-4.90983	25.0002	-3.097
25.1684	-4.90685	25.1002	-3.00661
25.2684	-3.12106	25.2002	-2.93938
25.3684	-1.93253	25.3002	-2.88157
25.4686	-1.56061	25.4002	-2.83679
25.5686	-1.59299	25.5002	-2.79539
25.6686	-1.51869	25.6002	-2.76325
25.7686	-1.45712	25.7002	-2.73052
25.8686	-1.41467	25.8002	-2.70072
25.9686	-1.37965	25.9002	-2.68014
26.0686	-1.34821	26.0002	-2.65177
26.1686	-1.32546	26.1002	-2.63643
26.2686	-1.30023	26.2002	-2.61135
26.3686	-1.2845	26.3002	-2.59798
26.4686	-1.26447	26.4002	-2.57715
26.5686	-1.25035	26.5002	-2.56341
26.6686	-1.23575	26.6002	-2.54754
26.7686	-1.22322	26.7002	-2.53397
26.8686	-1.21425	26.8002	-2.51857
26.9686	-1.19938	26.9002	-2.50991
27.0686	-1.19302	27.0002	-2.49409
27.1686	-1.18253	27.1002	-2.48569
27.2686	-1.17653	27.2002	-2.47106
27.3686	-1.16734	27.3002	-2.46511
27.4686	-1.1579	27.4002	-2.45143
27.5686	-1.15594	27.5002	-2.44364
27.6686	-1.14384	27.6002	-2.4348
27.7686	-1.14287	27.7002	-2.42502
27.8686	-1.13247	27.8002	-2.41805
27.9686	-1.13351	27.9002	-2.40986
28.0686	-1.12484	28.0002	-2.40245
28.1686	-1.11889	28.1002	-2.39311
28.2686	-1.11734	28.2002	-2.38609
28.3686	-1.10771	28.3002	-2.37966
28.4686	-1.10907	28.4002	-2.3713
28.5686	-1.10004	28.5002	-2.3651
28.6686	-1.09868	28.6002	-2.35925
28.7686	-1.09547	28.7002	-2.35133
28.8686	-1.08939	28.8002	-2.34788
28.9686	-1.08706	28.9002	-2.33667
29.0686	-1.08339	29.0002	-2.33451
29.1686	-1.0831	29.1002	-2.32701
29.2686	-1.07548	29.2002	-2.32642
29.3686	-1.07606	29.3002	-2.31733
29.4686	-1.07222	29.4002	-2.31364
29.5686	-1.07249	29.5002	-2.30749
29.6686	-1.06881	29.6002	-2.30454
29.7686	-1.06382	29.7002	-2.29798
29.8686	-1.06182	29.8002	-2.29498
29.9686	-1.05869	29.9002	-2.28905
30.0686	-1.05767	30.0002	-2.28369
30.1686	-1.05156	30.1002	-2.28137
30.2686	-1.05246	30.2002	-2.27764
30.3686	-1.0506	30.3002	-2.27245
30.4686	-1.04887	30.4002	-2.26809
30.5686	-1.04669	30.5002	-2.26184
30.6686	-1.04313	30.6002	-2.26165
30.7686	-1.04358	30.7002	-2.25512
30.8686	-1.03811	30.8002	-2.25606
30.9686	-1.04204	30.9002	-2.24624
31.0686	-1.03425	31.0002	-2.24676
31.1686	-1.03807	31.1002	-2.24199
31.2686	-1.03084	31.2002	-2.23941
31.3686	-1.03237	31.3002	-2.23441
31.4686	-1.02977	31.4002	-2.23323
31.5686	-1.02911	31.5002	-2.22706
31.6686	-1.02738	31.6002	-2.227
31.7686	-1.02552	31.7002	-2.22079
31.8686	-1.02416	31.8002	-2.22142
31.9686	-1.02316	31.9002	-2.2149
32.0686	-1.02291	32.0002	-2.21497
32.1686	-1.01796	32.1002	-2.2107
32.2686	-1.02106	32.2002	-2.21205
32.3686	-1.01784	32.3002	-2.20477
32.4686	-1.0154	32.4002	-2.20321
32.5686	-1.01495	32.5002	-2.19818
32.6686	-1.01525	32.6002	-2.19737
32.7686	-1.01069	32.7002	-2.19287
32.8686	-1.01045	32.8002	-2.19344
32.9686	-1.01208	32.9002	-2.1872
33.0686	-1.0053	33.0002	-2.18736
33.1686	-1.01305	33.1002	-2.18445
33.2686	-1.00299	33.2002	-2.18368
33.3686	-1.0068	33.3002	-2.17985
33.4686	-1.00528	33.4002	-2.17676
33.5686	-1.00412	33.5002	-2.17921
33.6686	-1.00332	33.6002	-2.17188
33.7686	-1.00059	33.7002	-2.17125
33.8686	-1.00406	33.8002	-2.16825
33.9686	-0.99588	33.9002	-2.16569
34.0686	-1.00126	34.0002	-2.1619
34.1686	-0.99722	34.1002	-2.16209
34.2686	-0.9972	34.2002	-2.15928
34.3686	-0.99723	34.3002	-2.1572
34.4686	-0.99412	34.4002	-2.15487
34.5686	-0.99504	34.5002	-2.1541
34.6686	-0.99238	34.6002	-2.15014
34.7686	-0.99241	34.7002	-2.17163
34.8686	-0.99009	34.8002	-4.42322
34.9686	-0.99198	34.9002	-4.92317
35.0686	-0.99127	35.0002	-5.10715
35.1686	-0.98789	35.1002	-5.217
35.2916	-6.02741	35.2002	-5.29846
35.3916	-6.59355	35.3002	-5.35847
35.4916	-6.97461	35.4002	-5.40724
35.5916	-7.03484	35.5002	-5.43873
35.6916	-7.02493	35.6002	-5.46387
35.7916	-6.97698	35.7002	-5.48388
35.8916	-6.94986	35.8002	-5.4989
35.9916	-6.89942	35.9002	-5.51202
36.0916	-6.83631	36.0002	-5.53681
36.1916	-6.77502	36.1002	-5.53045
36.2916	-6.73192	36.2002	-5.54539
36.3916	-6.69703	36.3002	-5.54547
36.4916	-6.62728	36.4002	-5.55123
36.5916	-6.57689	36.5002	-5.55152
36.6916	-6.53162	36.6002	-5.5524
36.7916	-6.48603	36.7002	-5.5541
36.8916	-6.43811	36.8002	-5.55211
36.9916	-6.39752	36.9002	-5.53494
37.0916	-6.34259	37.0002	-5.53169
37.1916	-6.29964	37.1002	-5.53399
37.2916	-6.26599	37.2002	-5.52917
37.3916	-6.23814	37.3002	-5.5205
37.4916	-6.18492	37.4002	-5.51843
37.5916	-6.15432	37.5002	-5.50971
37.6916	-6.10413	37.6002	-5.5025
37.7916	-6.07939	37.7002	-5.49388
37.8916	-6.04683	37.8002	-5.49339
37.9916	-6.02684	37.9002	-5.48019
38.0916	-5.97474	38.0002	-5.48242
38.1916	-5.96116	38.1002	-5.46878
38.2916	-5.90409	38.2002	-5.45753
38.3916	-5.89691	38.3002	-5.46346
38.4916	-5.86923	38.4002	-5.44276
38.5916	-5.83206	38.5002	-5.43321
38.6916	-5.79375	38.6002	-5.4267
38.7916	-5.80303	38.7002	-5.42341
38.8916	-5.76683	38.8002	-5.42341
38.9916	-5.73419	38.9002	-5.41824
39.0916	-5.71732	39.0002	-5.40014
39.1916	-5.6913	39.1002	-5.39879
39.2916	-5.66709	39.2002	-5.38566
39.3916	-5.66385	39.3002	-5.38687
39.4916	-5.62703	39.4002	-5.37967
39.5916	-5.6051	39.5002	-5.37223
39.6916	-5.58257	39.6002	-5.37115
39.7916	-5.56626	39.7002	-5.36256
39.8916	-5.54749	39.8002	-5.34813
39.9916	-5.52043	39.9002	-5.34365
40.0916	-5.49511	40.0002	-5.33356
40.1916	-5.46905	40.1002	-5.32805
40.2916	-5.45581	40.2002	-5.31935
40.3916	-5.43547	40.3002	-5.32337
40.4916	-5.41974	40.4002	-5.29788
40.5916	-5.4136	40.5002	-5.29497
40.6916	-5.39339	40.6002	-5.30166
40.7916	-5.37232	40.7002	-5.29432
40.8916	-5.35063	40.8002	-5.28913
40.9916	-5.34472	40.9002	-5.28556
41.0916	-5.32699	41.0002	-5.25756
41.1916	-5.31653	41.1002	-5.25529
41.2916	-5.30275	41.2002	-5.25953
41.3916	-5.27878	41.3002	-5.25896
41.4916	-5.27336	41.4002	-5.24199
41.5916	-5.2582	41.5002	-5.24383
41.6916	-5.22988	41.6002	-5.23811
41.7916	-5.23347	41.7002	-5.24231
41.8916	-5.23078	41.8002	-5.22719
41.9916	-5.21646	41.9002	-5.22084
42.0916	-5.20621	42.0002	-5.21287
42.1916	-5.18177	42.1002	-5.20219
42.2916	-5.18195	42.2002	-5.19068
42.3916	-5.1654	42.3002	-5.18453
42.4916	-5.16346	42.4002	-5.1866
42.5916	-5.13806	42.5002	-5.18796
42.6916	-5.13419	42.6002	-5.1719
42.7916	-5.10826	42.7002	-5.16759
42.8916	-5.09942	42.8002	-5.16093
42.9916	-5.09496	42.9002	-5.14116
43.0916	-5.0929	43.0002	-5.14616
43.1916	-5.08494	43.1002	-5.14136
43.2916	-5.05956	43.2002	-5.13265
43.3916	-5.04792	43.3002	-5.12626
43.4916	-5.05012	43.4002	-5.13577
43.5916	-5.02714	43.5002	-5.12136
43.6916	-5.03407	43.6002	-5.12435
43.7916	-5.02347	43.7002	-5.11578
43.8916	-5.00592	43.8002	-5.11089
43.9916	-5.00002	43.9002	-5.09634
44.0916	-4.99779	44.0002	-5.09613
44.1916	-4.98139	44.1002	-5.09461
44.2916	-4.97148	44.2002	-5.09962
44.3916	-4.95305	44.3002	-5.08307
44.4916	-4.96267	44.4002	-5.07045
44.5916	-4.95226	44.5002	-5.06347
44.6916	-4.94182	44.6002	-5.0594
44.7916	-4.92109	44.7002	-5.04276
44.8916	-4.92048	44.8002	-4.52724
44.9916	-4.91512	44.9002	-3.38521
45.0916	-4.9128	45.0002	-3.13632
45.1916	-4.91015	45.1002	-3.00117
45.2916	-4.89205	45.2002	-2.91328
45.3916	-3.08988	45.3002	-2.84125
45.4916	-1.90703	45.4002	-2.78668
45.5918	-1.4476	45.5002	-2.73964
45.6918	-1.57407	45.6002	-2.70359
45.7918	-1.50096	45.7002	-2.66766
45.8918	-1.44111	45.8002	-2.63897
45.9918	-1.39764	45.9002	-2.61139
46.0918	-1.36194	46.0002	-2.58508
46.1918	-1.33043	46.1002	-2.5677
46.2918	-1.31107	46.2002	-2.54343
46.3918	-1.2867	46.3002	-2.52619
46.4918	-1.2707	46.4002	-2.50754
46.5918	-1.25262	46.5002	-2.49504
46.6918	-1.23898	46.6002	-2.47602
46.7918	-1.22295	46.7002	-2.46222
46.8918	-1.21174	46.8002	-2.4493
46.9918	-1.2005	46.9002	-2.43658
47.0918	-1.18871	47.0002	-2.423
47.1918	-1.18333	47.1002	-2.41353
47.2918	-1.16995	47.2002	-2.4006
47.3918	-1.16469	47.3002	-2.39183
47.4918	-1.15701	47.4002	-2.38021
47.5918	-1.15111	47.5002	-2.37181
47.6918	-1.14227	47.6002	-2.3617
47.7918	-1.13502	47.7002	-2.35507
47.8918	-1.13246	47.8002	-2.34388
47.9918	-1.12168	47.9002	-2.33605
48.0918	-1.12326	48.0002	-2.32798
48.1918	-1.11324	48.1002	-2.32176
48.2918	-1.11138	48.2002	-2.31314
48.3918	-1.10675	48.3002	-2.30792
48.4918	-1.10225	48.4002	-2.30087
48.5918	-1.09768	48.5002	-2.29325
48.6918	-1.09188	48.6002	-2.28651
48.7918	-1.09114	48.7002	-2.28105
48.8918	-1.0854	48.8002	-2.27493
48.9918	-1.08474	48.9002	-2.27066
49.0918	-1.07785	49.0002	-2.26136
49.1918	-1.07839	49.1002	-2.25875
49.2918	-1.07258	49.2002	-2.25237
49.3918	-1.06965	49.3002	-2.24857
49.4918	-1.0692	49.4002	-2.24114
49.5918	-1.06265	49.5002	-2.23887
49.6918	-1.06399	49.6002	-2.23103
49.7918	-1.05894	49.7002	-2.2264
49.8918	-1.0584	49.8002	-2.22562
49.9918	-1.05444	49.9002	-2.21646
50.092	-1.05061	50	-2.21426
50.192	-1.05226	50.1	-2.2112
50.292	-1.04457	50.2	-2.20845
50.392	-1.05132	50.3	-2.2002
50.492	-1.04132	50.4	-2.19784
50.592	-1.04336	50.5	-2.1959
50.692	-1.04145	50.6	-2.18921
50.792	-1.03654	50.7	-2.18425
50.892	-1.03822	50.8	-2.18336
50.992	-1.03236	50.9	-2.17788
51.092	-1.03518	51	-2.17736
51.192	-1.02958	51.1	-2.16962
51.292	-1.03139	51.2	-2.16875
51.392	-1.02726	51.3	-2.16417
51.492	-1.02731	51.4	-2.16259
51.592	-1.02638	51.5	-2.15611
51.692	-1.02012	51.6	-2.15494
51.792	-1.02541	51.7	-2.15128
51.892	-1.01533	51.8	-2.1493
51.992	-1.02028	51.9	-2.1445
52.092	-1.01843	52	-2.14391
52.192	-1.01762	52.1	-2.13767
52.292	-1.01482	52.2	-2.13842
52.392	-1.01393	52.3	-2.13276
52.492	-1.01532	52.4	-2.13279
52.592	-1.00794	52.5	-2.12732
52.692	-1.01077	52.6	-2.1257
52.792	-1.00874	52.7	-2.12354
52.892	-1.01094	52.8	-2.11844
52.992	-1.00378	52.9	-2.11948
53.092	-1.00784	53	-2.11527
53.192	-1.00559	53.1	-2.11234
53.292	-1.00103	53.2	-2.11053
53.392	-1.00568	53.3	-2.10855
53.492	-0.99903	53.4	-2.10436
53.592	-1.00152	53.5	-2.10425
53.692	-0.99916	53.6	-2.10036
53.792	-0.99851	53.7	-2.09952
53.892	-0.99801	53.8	-2.09573
53.992	-0.99796	53.9	-2.09736
54.092	-0.99568	54	-2.09242
54.192	-0.99265	54.1	-2.09106
54.292	-0.99699	54.2	-2.08834
54.392	-0.99103	54.3	-2.08522
54.492	-0.99392	54.4	-2.08103
54.592	-0.99119	54.5	-2.08377
54.692	-0.99141	54.6	-2.08015
54.792	-0.99143	54.7	-2.08067
54.892	-0.98857	54.8	-2.07463
54.992	-0.99013	54.9	-3.77698
55.092	-0.98502	55	-4.73345
55.192	-0.99083	55.1	-4.93738
55.292	-0.98312	55.2	-5.04651
55.415	-6.25375	55.3	-5.12908
55.515	-6.54399	55.4	-5.19003
55.615	-6.88773	55.5	-5.23493
55.715	-6.93477	55.6	-5.26477
55.815	-6.94106	55.7	-5.29254
55.915	-6.87792	55.8	-5.31019
56.015	-6.85028	55.9	-5.33733
56.115	-6.7956	56	-5.3496
56.215	-6.73154	56.1	-5.36127
56.315	-6.6816	56.2	-5.37218
56.415	-6.62138	56.3	-5.38781
56.515	-6.58621	56.4	-5.38933
56.615	-6.54597	56.5	-5.39378
56.715	-6.47538	56.6	-5.38182
56.815	-6.46233	56.7	-5.38742
56.915	-6.39483	56.8	-5.38667
57.015	-6.35528	56.9	-5.38774
57.115	-6.32021	57	-5.38246
57.215	-6.29742	57.1	-5.38482
57.315	-6.22581	57.2	-5.38663
57.415	-6.20769	57.3	-5.37361
57.515	-6.16594	57.4	-5.3755
57.615	-6.14412	57.5	-5.36698
57.715	-6.09756	57.6	-5.35113
57.815	-6.07496	57.7	-5.34588
57.915	-6.02574	57.8	-5.34424
58.015	-6.00706	57.9	-5.336
58.115	-5.98778	58	-5.33612
58.215	-5.93578	58.1	-5.33157
58.315	-5.91044	58.2	-5.32581
58.415	-5.86115	58.3	-5.32304
58.515	-5.84593	58.4	-5.3185
58.615	-5.81819	58.5	-5.31128
58.715	-5.77928	58.6	-5.30183
58.815	-5.76143	58.7	-5.29637
58.915	-5.74499	58.8	-5.2956
59.015	-5.70929	58.9	-5.2827
59.115	-5.67793	59	-5.27493
59.215	-5.65758	59.1	-5.26932
59.315	-5.63419	59.2	-5.26139
59.415	-5.63554	59.3	-5.25385
59.515	-5.6039	59.4	-5.25019
59.615	-5.57602	59.5	-5.23844
59.715	-5.56349	59.6	-5.23121
59.815	-5.53617	59.7	-5.23022
59.915	-5.52372	59.8	-5.22298
60.015	-5.49993	59.9	-5.21606
60.115	-5.46635	60	-5.20556
60.215	-5.45984	60.1	-5.20164
60.315	-5.44957	60.2	-5.19117
60.415	-5.42441	60.3	-5.19019
60.515	-5.40929	60.4	-5.17859
60.615	-5.37215	60.5	-5.17087
60.715	-5.37912	60.6	-5.17088
60.815	-5.36641	60.7	-5.15884
60.915	-5.34087	60.8	-5.15363
61.015	-5.31278	60.9	-5.1544
61.115	-5.32246	61	-5.15082
61.215	-5.29373	61.1	-5.15027
61.315	-5.28554	61.2	-5.13465
61.415	-5.24923	61.3	-5.13767
61.515	-5.24927	61.4	-5.12077
61.615	-5.22951	61.5	-5.12435
61.715	-5.20979	61.6	-5.1145
61.815	-5.19665	61.7	-5.10984
61.915	-5.19276	61.8	-5.09491
62.015	-5.1678	61.9	-5.10087
62.115	-5.1489	62	-5.08107
62.215	-5.14787	62.1	-5.07651
62.315	-5.12972	62.2	-5.06643
62.415	-5.13329	62.3	-5.06449
62.515	-5.11088	62.4	-5.05416
62.615	-5.10296	62.5	-5.03998
62.715	-5.08814	62.6	-5.04489
62.815	-5.09973	62.7	-5.03777
62.915	-5.08398	62.8	-5.03669
63.015	-5.0571	62.9	-5.03005
63.115	-5.06522	63	-5.02282
63.215	-5.04585	63.1	-5.00974
63.315	-5.02582	63.2	-5.01395
63.415	-5.02683	63.3	-5.00858
63.515	-5.02019	63.4	-5.00282
63.615	-5.0181	63.5	-4.99968
63.715	-4.98819	63.6	-5.00324
63.815	-4.97858	63.7	-4.98572
63.915	-4.98704	63.8	-4.98286
64.015	-4.97193	63.9	-4.96749
64.115	-4.95439	64	-4.96885
64.215	-4.9567	64.1	-4.96433
64.315	-4.93424	64.2	-4.97062
64.415	-4.939	64.3	-4.95453
64.515	-4.92668	64.4	-4.95213
64.615	-4.92352	64.5	-4.9534
64.715	-4.91594	64.6	-4.9491
64.815	-4.91274	64.7	-4.94286
64.915	-4.8855	64.8	-4.93789
65.015	-4.8945	64.9	-4.71943
65.115	-4.88191	65	-3.38822
65.215	-4.88041	65.1	-3.08382
65.315	-4.85826	65.2	-2.93958
65.415	-4.85774	65.3	-2.84429
65.515	-3.05688	65.4	-2.77538
65.615	-1.8667	65.5	-2.71621
65.715	-1.53797	65.6	-2.67471
65.815	-1.53744	65.7	-2.63272
65.915	-1.46316	65.8	-2.60365
66.015	-1.40417	65.9	-2.57024
66.115	-1.36253	66	-2.54465
66.215	-1.3285	66.1	-2.5204
66.315	-1.29588	66.2	-2.49854
66.415	-1.27904	66.3	-2.48038
66.515	-1.25218	66.4	-2.46133
66.615	-1.23925	66.5	-2.44242
66.715	-1.22032	66.6	-2.42821
66.815	-1.20439	66.7	-2.41309
66.915	-1.19253	66.8	-2.39987
67.015	-1.18109	66.9	-2.38525
67.115	-1.1735	67	-2.37494
67.215	-1.15935	67.1	-2.36153
67.315	-1.15504	67.2	-2.34924
67.415	-1.14159	67.3	-2.34143
67.515	-1.13788	67.4	-2.32717
67.615	-1.12968	67.5	-2.32053
67.715	-1.12295	67.6	-2.30926
67.815	-1.11632	67.7	-2.30113
67.915	-1.10974	67.8	-2.29076
68.015	-1.10806	67.9	-2.28508
68.115	-1.09612	68	-2.27651
68.215	-1.09714	68.1	-2.26883
68.315	-1.08953	68.2	-2.26037
68.415	-1.08814	68.3	-2.2526
68.515	-1.0816	68.4	-2.24795
68.615	-1.07661	68.5	-2.23959
68.715	-1.07642	68.6	-2.23326
68.815	-1.06753	68.7	-2.23078
68.915	-1.06894	68.8	-2.22255
69.015	-1.062	68.9	-2.21735
69.115	-1.06057	69	-2.20814
69.215	-1.05579	69.1	-2.20518
69.315	-1.05617	69.2	-2.19733
69.415	-1.05051	69.3	-2.19528
69.515	-1.04906	69.4	-2.18584
69.615	-1.04752	69.5	-2.184
69.715	-1.04099	69.6	-2.17659
69.815	-1.04356	69.7	-2.17325
69.915	-1.03486	69.8	-2.16699
70.015	-1.0386	69.9	-2.16496
70.115	-1.03243	70	-2.15776
70.215	-1.03226	70.1	-2.15652
70.315	-1.02977	70.2	-2.15014
70.415	-1.02908	70.3	-2.14626
70.515	-1.02524	70.4	-2.14163
70.615	-1.02189	70.5	-2.13708
70.715	-1.02131	70.6	-2.13503
70.815	-1.01997	70.7	-2.12961
70.915	-1.02153	70.8	-2.12839
71.015	-1.01438	70.9	-2.12216
71.115	-1.01527	71	-2.12083
71.215	-1.01406	71.1	-2.11405
71.315	-1.01095	71.2	-2.1126
71.415	-1.01254	71.3	-2.10966
71.515	-1.00731	71.4	-2.10494
71.615	-1.01004	71.5	-2.10342
71.715	-1.00261	71.6	-2.0999
71.815	-1.00578	71.7	-2.09572
71.915	-1.00279	71.8	-2.09459
72.015	-1.00286	71.9	-2.0897
72.115	-1.00065	72	-2.08759
72.215	-0.9994	72.1	-2.08429
72.315	-0.99959	72.2	-2.08195
72.415	-0.99528	72.3	-2.07709
72.515	-0.99716	72.4	-2.07679
72.615	-0.99132	72.5	-2.07148
72.715	-0.99825	72.6	-2.07158
72.815	-0.99011	72.7	-2.06796
72.915	-0.99359	72.8	-2.0656
73.015	-0.99015	72.9	-2.06264
73.115	-0.98699	73	-2.06058
73.215	-0.99016	73.1	-2.05748
73.315	-0.98443	73.2	-2.05778
73.415	-0.99063	73.3	-2.0516
73.515	-0.98308	73.4	-2.05016
73.615	-0.9863	73.5	-2.04834
73.715	-0.98389	73.6	-2.04665
73.815	-0.98209	73.7	-2.04255
73.915	-0.98385	73.8	-2.04158
74.015	-0.97928	73.9	-2.039
74.115	-0.98141	74	-2.0371
74.215	-0.97935	74.1	-2.0345
74.315	-0.97955	74.2	-2.03314
74.415	-0.97828	74.3	-2.03187
74.515	-0.97785	74.4	-2.02768
74.615	-0.97635	74.5	-2.026
74.715	-0.97437	74.6	-2.02435
74.815	-0.97818	74.7	-2.0245
74.915	-0.97162	74.8	-2.01766
75.015	-0.97535	74.9	-2.02196
75.115	-0.97395	75	-3.13057
75.215	-0.97024	75.1	-4.5851
75.315	-0.9744	75.2	-4.80416
75.415	-0.96835	75.3	-4.92649
75.538	-5.87977	75.4	-5.00067
75.638	-6.44124	75.5	-5.07353
75.738	-6.74366	75.6	-5.12355
75.838	-6.81937	75.7	-5.15707
75.938	-6.80476	75.8	-5.17748
76.038	-6.75624	75.9	-5.21223
76.138	-6.71261	76	-5.22285
76.238	-6.66326	76.1	-5.23539
76.338	-6.61253	76.2	-5.24171
76.438	-6.57536	76.3	-5.26021
76.538	-6.53842	76.4	-5.25968
76.638	-6.45745	76.5	-5.2675
76.738	-6.41322	76.6	-5.26093
76.838	-6.38055	76.7	-5.27437
76.938	-6.35118	76.8	-5.271
77.038	-6.30736	76.9	-5.268
77.138	-6.26616	77	-5.25654
77.238	-6.22062	77.1	-5.25695
77.338	-6.20762	77.2	-5.25555
77.438	-6.16306	77.3	-5.24488
77.538	-6.1286	77.4	-5.23989
77.638	-6.08716	77.5	-5.2402
77.738	-6.04252	77.6	-5.22898
77.838	-6.01667	77.7	-5.23485
77.938	-5.96904	77.8	-5.22334
78.038	-5.9611	77.9	-5.2185
78.138	-5.92258	78	-5.21353
78.238	-5.8941	78.1	-5.21511
78.338	-5.8664	78.2	-5.20743
78.438	-5.85632	78.3	-5.19404
78.538	-5.80203	78.4	-5.19899
78.638	-5.76654	78.5	-5.19353
78.738	-5.75278	78.6	-5.18887
78.838	-5.72938	78.7	-5.1815
78.938	-5.7011	78.8	-5.18244
79.038	-5.68273	78.9	-5.16776
79.138	-5.66236	79	-5.16892
79.238	-5.63162	79.1	-5.15595
79.338	-5.60652	79.2	-5.15391
79.438	-5.59293	79.3	-5.1488
79.538	-5.57408	79.4	-5.14957
79.638	-5.54152	79.5	-5.13522
79.738	-5.53096	79.6	-5.13105
79.838	-5.52008	79.7	-5.12028
79.938	-5.49162	79.8	-5.1322
80.038	-5.47006	79.9	-5.10621
80.138	-5.44635	80	-5.10813
80.238	-5.44389	80.1	-5.10442
80.338	-5.43548	80.2	-5.09906
80.438	-5.41799	80.3	-5.08963
80.538	-5.38877	80.4	-5.08717
80.638	-5.37812	80.5	-5.07995
80.738	-5.36977	80.6	-5.07623
80.838	-5.35602	80.7	-5.06232
80.938	-5.32821	80.8	-5.06738
81.038	-5.32209	80.9	-5.05923
81.138	-5.3095	81	-5.05031
81.238	-5.28426	81.1	-5.04374
81.338	-5.26567	81.2	-5.04108
81.438	-5.25954	81.3	-5.03228
81.538	-5.22978	81.4	-5.03102
81.638	-5.22651	81.5	-5.02854
81.738	-5.21715	81.6	-5.02569
81.838	-5.18442	81.7	-5.01405
81.938	-5.1734	81.8	-5.01495
82.038	-5.1808	81.9	-5.00061
82.138	-5.16838	82	-4.99944
82.238	-5.14012	82.1	-4.98372
82.338	-5.13566	82.2	-4.98675
82.438	-5.12693	82.3	-4.97969
82.538	-5.11886	82.4	-4.97676
82.638	-5.08232	82.5	-4.97196
82.738	-5.0989	82.6	-4.97339
82.838	-5.08294	82.7	-4.97073
82.938	-5.07296	82.8	-4.96265
83.038	-5.05304	82.9	-4.9619
83.138	-5.03675	83	-4.9485
83.238	-5.03226	83.1	-4.94048
83.338	-5.03336	83.2	-4.94062
83.438	-5.02031	83.3	-4.93308
83.538	-5.01056	83.4	-4.92555
83.638	-4.9998	83.5	-4.92496
83.738	-5.00157	83.6	-4.91534
83.838	-4.97011	83.7	-4.91396
83.938	-4.97023	83.8	-4.9105
84.038	-4.95528	83.9	-4.9129
84.138	-4.95359	84	-4.90185
84.238	-4.93666	84.1	-4.90296
84.338	-4.94488	84.2	-4.89037
84.438	-4.92892	84.3	-4.8862
84.538	-4.93194	84.4	-4.88182
84.638	-4.90334	84.5	-4.88607
84.738	-4.89994	84.6	-4.86109
84.838	-4.88587	84.7	-4.86927
84.938	-4.88398	84.8	-4.8576
85.038	-4.87347	84.9	-4.85257
85.138	-4.87827	85	-4.84473
85.238	-4.87819	85.1	-3.50121
85.338	-4.86303	85.2	-3.06326
85.438	-4.85374	85.3	-2.90357
85.538	-4.85334	85.4	-2.80245
85.638	-3.02363	85.5	-2.73009
85.738	-1.84243	85.6	-2.67141
85.838	-1.47763	85.7	-2.62776
85.938	-1.52067	85.8	-2.58674
86.038	-1.43957	85.9	-2.55628
86.138	-1.38775	86	-2.52433
86.238	-1.34347	86.1	-2.50006
86.338	-1.31175	86.2	-2.47317
86.438	-1.28025	86.3	-2.45499
86.538	-1.26054	86.4	-2.43094
86.638	-1.23583	86.5	-2.41844
86.738	-1.22112	86.6	-2.39729
86.838	-1.20582	86.7	-2.38405
86.938	-1.19117	86.8	-2.36837
87.038	-1.17795	86.9	-2.35512
87.138	-1.16665	87	-2.34063
87.238	-1.15969	87.1	-2.32985
87.338	-1.14636	87.2	-2.31714
87.438	-1.14228	87.3	-2.30486
87.538	-1.13069	87.4	-2.2945
87.638	-1.12435	87.5	-2.28695
87.738	-1.1191	87.6	-2.27581
87.838	-1.10771	87.7	-2.26638
87.938	-1.10701	87.8	-2.25649
88.038	-1.09508	87.9	-2.25146
88.138	-1.09533	88	-2.24018
88.238	-1.0866	88.1	-2.23348
88.338	-1.08564	88.2	-2.22398
88.438	-1.07728	88.3	-2.21905
88.538	-1.07237	88.4	-2.21069
88.638	-1.07365	88.5	-2.20598
88.738	-1.06369	88.6	-2.19537
88.838	-1.06694	88.7	-2.19319
88.938	-1.05721	88.8	-2.18217
89.038	-1.05669	88.9	-2.1799
89.138	-1.05427	89	-2.17371
89.238	-1.04967	89.1	-2.16607
89.338	-1.04651	89.2	-2.1633
89.438	-1.0419	89.3	-2.15536
89.538	-1.04402	89.4	-2.14998
89.638	-1.03885	89.5	-2.14405
89.738	-1.03571	89.6	-2.14223
89.838	-1.0355	89.7	-2.13387
89.938	-1.02955	89.8	-2.13244
90.038	-1.03105	89.9	-2.12736
90.138	-1.02666	90	-2.12083
90.238	-1.02436	90.1	-2.11613
90.338	-1.02078	90.2	-2.11489
90.438	-1.02209	90.3	-2.10779
90.538	-1.01649	90.4	-2.10556
90.638	-1.01809	90.5	-2.09881
90.738	-1.01407	90.6	-2.09813
90.838	-1.01507	90.7	-2.09214
90.938	-1.01054	90.8	-2.08993
91.038	-1.00977	90.9	-2.08285
91.138	-1.01093	91	-2.08449
91.238	-1.00377	91.1	-2.0771
91.338	-1.00667	91.2	-2.07379
91.438	-1.00144	91.3	-2.07227
91.538	-1.00312	91.4	-2.06801
91.638	-1.0034	91.5	-2.06404
91.738	-0.99784	91.6	-2.06171
91.838	-1.00115	91.7	-2.05777
91.938	-0.9957	91.8	-2.05485
92.038	-0.99724	91.9	-2.05034
92.138	-0.99493	92	-2.04828
92.238	-0.99518	92.1	-2.0447
92.338	-0.99022	92.2	-2.04309
92.438	-0.99355	92.3	-2.03922
92.538	-0.98801	92.4	-2.0373
92.638	-0.98953	92.5	-2.03372
92.738	-0.98672	92.6	-2.03289
92.838	-0.98799	92.7	-2.02827
92.938	-0.9871	92.8	-2.02651
93.038	-0.98156	92.9	-2.02281
93.138	-0.98748	93	-2.02024
93.238	-0.98177	93.1	-2.0178
93.338	-0.98314	93.2	-2.01792
93.438	-0.97802	93.3	-2.01256
93.538	-0.98249	93.4	-2.01295
93.638	-0.97904	93.5	-2.00943
93.738	-0.97579	93.6	-2.00291
93.838	-0.97973	93.7	-2.00735
93.938	-0.97432	93.8	-1.99935
94.038	-0.97863	93.9	-2.00085
94.138	-0.97127	94	-1.99585
94.238	-0.9753	94.1	-1.99658
94.338	-0.97423	94.2	-1.99287
94.438	-0.97302	94.3	-1.99173
94.538	-0.97144	94.4	-1.98626
94.638	-0.9682	94.5	-1.98969
94.738	-0.97318	94.6	-1.98316
94.838	-0.96638	94.7	-1.98339
94.938	-0.97152	94.8	-1.97779
95.038	-0.96635	94.9	-1.98007
95.138	-0.9691	95	-1.97517
95.238	-0.96683	95.1	-2.5653
95.338	-0.96611	95.2	-4.44955
95.438	-0.96701	95.3	-4.68273
95.538	-0.96315	95.4	-4.81565
95.662	-5.9571	95.5	-4.90756
95.762	-6.40915	95.6	-4.97381
95.862	-6.70722	95.7	-5.01804
95.962	-6.7363	95.8	-5.05226
96.062	-6.71352	95.9	-5.08983
96.162	-6.71119	96	-5.10614
96.262	-6.65378	96.1	-5.13376
96.362	-6.60794	96.2	-5.14956
96.462	-6.55447	96.3	-5.15361
96.562	-6.49385	96.4	-5.16105
96.662	-6.44267	96.5	-5.1748
96.762	-6.4267	96.6	-5.17597
96.862	-6.37377	96.7	-5.17961
96.962	-6.32344	96.8	-5.18032
97.062	-6.27538	96.9	-5.18547
97.162	-6.27606	97	-5.18709
97.262	-6.21824	97.1	-5.18192
97.362	-6.18495	97.2	-5.18164
97.462	-6.1376	97.3	-5.18664
97.562	-6.10592	97.4	-5.17087
97.662	-6.07059	97.5	-5.17054
97.762	-6.03757	97.6	-5.15411
97.862	-5.99486	97.7	-5.15763
97.962	-5.97718	97.8	-5.15817
98.062	-5.93997	97.9	-5.16404
98.162	-5.8967	98	-5.14599
98.262	-5.86013	98.1	-5.14619
98.362	-5.84718	98.2	-5.13329
98.462	-5.82024	98.3	-5.13214
98.562	-5.79659	98.4	-5.13274
98.662	-5.77391	98.5	-5.132
98.762	-5.74853	98.6	-5.12258
98.862	-5.72164	98.7	-5.12066
98.962	-5.70684	98.8	-5.09952
99.062	-5.66763	98.9	-5.10666
99.162	-5.62981	99	-5.09615
99.262	-5.63301	99.1	-5.08463
99.362	-5.61459	99.2	-5.08784
99.462	-5.57694	99.3	-5.07597
99.562	-5.56082	99.4	-5.06807
99.662	-5.53498	99.5	-5.06705
99.762	-5.51073	99.6	-5.06216
99.862	-5.48761	99.7	-5.05707
99.962	-5.47712	99.8	-5.05036
100.062	-5.47096	99.9	-5.04673
100.162	-5.4372	100	-5.04357
100.262	-5.41719	100.1	-5.0354
100.362	-5.40567	100.2	-5.03431
100.462	-5.39985	100.3	-5.02291
100.562	-5.37103	100.4	-5.01642
100.662	-5.35908	100.5	-5.00808
100.762	-5.35557	100.6	-5.01269
100.862	-5.34108	100.7	-5.00288
100.962	-5.31926	100.8	-4.99351
101.062	-5.29427	100.9	-4.99461
101.162	-5.27237	101	-4.99091
101.262	-5.27223	101.1	-4.97834
101.362	-5.25503	101.2	-4.97076
101.462	-5.22918	101.3	-4.97658
101.562	-5.22364	101.4	-4.97137
101.662	-5.20914	101.5	-4.95607
101.762	-5.19422	101.6	-4.95106
101.862	-5.1647	101.7	-4.94963
101.962	-5.16681	101.8	-4.9393
102.062	-5.14282	101.9	-4.93772
102.162	-5.13831	102	-4.9278
102.262	-5.11302	102.1	-4.92094
102.362	-5.11946	102.2	-4.91237
102.462	-5.10477	102.3	-4.90792
102.562	-5.09366	102.4	-4.9008
102.662	-5.08124	102.5	-4.8913
102.762	-5.0659	102.6	-4.8955
102.862	-5.06325	102.7	-4.88651
102.962	-5.06095	102.8	-4.88354
103.062	-5.03601	102.9	-4.87962
103.162	-5.02538	103	-4.88274
103.262	-5.01347	103.1	-4.88139
103.362	-5.00711	103.2	-4.86241
103.462	-5.00934	103.3	-4.85717
103.562	-5.00164	103.4	-4.85939
103.662	-4.973	103.5	-4.86015
103.762	-4.96979	103.6	-4.84736
103.862	-4.9651	103.7	-4.84286
103.962	-4.95225	103.8	-4.85166
104.062	-4.95596	103.9	-4.8297
104.162	-4.92886	104	-4.83874
104.262	-4.9218	104.1	-4.83348
104.362	-4.9151	104.2	-4.81869
104.462	-4.91852	104.3	-4.82205
104.562	-4.90202	104.4	-4.817
104.662	-4.9061	104.5	-4.80593
104.762	-4.88508	104.6	-4.80084
104.862	-4.88266	104.7	-4.80228
104.962	-4.87943	104.8	-4.8004
105.062	-4.86319	104.9	-4.79578
105.162	-4.86291	105	-4.7966
105.262	-4.86419	105.1	-4.78187
105.362	-4.85233	105.2	-3.79795
105.462	-4.84443	105.3	-3.05423
105.562	-4.81999	105.4	-2.87488
105.662	-4.8328	105.5	-2.76748
105.762	-2.97869	105.6	-2.69045
105.862	-1.81468	105.7	-2.6327
105.962	-1.46788	105.8	-2.59018
106.062	-1.4925	105.9	-2.54615
106.162	-1.41766	106	-2.51513
106.262	-1.36204	106.1	-2.48264
106.362	-1.32598	106.2	-2.45806
106.462	-1.28701	106.3	-2.43414
106.562	-1.26418	106.4	-2.41439
106.662	-1.23899	106.5	-2.3911
106.762	-1.22193	106.6	-2.37587
106.862	-1.20188	106.7	-2.35856
106.962	-1.18883	106.8	-2.34234
107.062	-1.17446	106.9	-2.32751
107.162	-1.16107	107	-2.31599
107.262	-1.15395	107.1	-2.29938
107.362	-1.14159	107.2	-2.29059
107.462	-1.13407	107.3	-2.27626
107.562	-1.12485	107.4	-2.26648
107.662	-1.11637	107.5	-2.25456
107.762	-1.10927	107.6	-2.24674
107.862	-1.10363	107.7	-2.23499
107.962	-1.09925	107.8	-2.22813
108.062	-1.08851	107.9	-2.21797
108.162	-1.08682	108	-2.21109
108.262	-1.07935	108.1	-2.20076
108.362	-1.07598	108.2	-2.1944
108.462	-1.07221	108.3	-2.1863
108.562	-1.06697	108.4	-2.17866
108.662	-1.06173	108.5	-2.17392
108.762	-1.05991	108.6	-2.1649
108.862	-1.05678	108.7	-2.15913
108.962	-1.05018	108.8	-2.15211
109.062	-1.05113	108.9	-2.14753
109.162	-1.04225	109	-2.13864
109.262	-1.04596	109.1	-2.13632
109.362	-1.03889	109.2	-2.12588
109.462	-1.03794	109.3	-2.12522
109.562	-1.03405	109.4	-2.11662
109.662	-1.03018	109.5	-2.11456
109.762	-1.03047	109.6	-2.10599
109.862	-1.02468	109.7	-2.10059
109.962	-1.02736	109.8	-2.09851
110.062	-1.02142	109.9	-2.09408
110.162	-1.01835	110	-2.08509
110.262	-1.01921	110.1	-2.08522
110.362	-1.01671	110.2	-2.07988
110.462	-1.01282	110.3	-2.07613
110.562	-1.0126	110.4	-2.06888
110.662	-1.01304	110.5	-2.06897
110.762	-1.00488	110.6	-2.06091
110.862	-1.0097	110.7	-2.06042
110.962	-1.00471	110.8	-2.05337
111.062	-1.00362	110.9	-2.05296
111.162	-1.00386	111	-2.0447
111.262	-1.00064	111.1	-2.04538
111.362	-1.0007	111.2	-2.03848
111.462	-0.99615	111.3	-2.03857
111.562	-1.00023	111.4	-2.0309
111.662	-0.9926	111.5	-2.03072
111.762	-0.99507	111.6	-2.02499
111.862	-0.99257	111.7	-2.02461
111.962	-0.9916	111.8	-2.01897
112.062	-0.98998	111.9	-2.01802
112.162	-0.99052	112	-2.01244
112.262	-0.98812	112.1	-2.01222
112.362	-0.98539	112.2	-2.00667
112.462	-0.98757	112.3	-2.00455
112.562	-0.98358	112.4	-2.00091
112.662	-0.98543	112.5	-2.00024
112.762	-0.97874	112.6	-1.99537
112.862	-0.98376	112.7	-1.99492
112.962	-0.98191	112.8	-1.99061
113.062	-0.97876	112.9	-1.99027
113.162	-0.97957	113	-1.98489
113.262	-0.97354	113.1	-1.98236
113.362	-0.97863	113.2	-1.97988
113.462	-0.97404	113.3	-1.97816
113.562	-0.9709	113.4	-1.97358
113.662	-0.96903	113.5	-1.97438
113.762	-0.96596	113.6	-1.96956
113.862	-0.96453	113.7	-1.96888
113.962	-0.96279	113.8	-1.96348
114.062	-0.96631	113.9	-1.96462
114.162	-0.96072	114	-1.95984
114.262	-0.96428	114.1	-1.95876
114.362	-0.95869	114.2	-1.95562
114.462	-0.96109	114.3	-1.95609
114.562	-0.95999	114.4	-1.95001
114.662	-0.95748	114.5	-1.95055
114.762	-0.95903	114.6	-1.94848
114.862	-0.95551	114.7	-1.94483
114.962	-0.95825	114.8	-1.94408
115.062	-0.95416	114.9	-1.94234
115.162	-0.95619	115	-1.94038
115.262	-0.95352	115.1	-1.93656
115.362	-0.95509	115.2	-2.07227
115.462	-0.95315	115.3	-4.2485
115.562	-0.95165	115.4	-4.58764
115.662	-0.95343	115.5	-4.72607
115.785	-5.96762	115.6	-4.81468
115.885	-6.38147	115.7	-4.87804
115.985	-6.61649	115.8	-4.93577
116.085	-6.67043	115.9	-4.97047
116.185	-6.64946	116	-4.99986
116.285	-6.63689	116.1	-5.03391
116.385	-6.5768	116.2	-5.04179
116.485	-6.52594	116.3	-5.06073
116.585	-6.46648	116.4	-5.07609
116.685	-6.44721	116.5	-5.09202
116.785	-6.39835	116.6	-5.09146
116.885	-6.3511	116.7	-5.1014
116.985	-6.30379	116.8	-5.09451
117.085	-6.25935	116.9	-5.1025
117.185	-6.21364	117	-5.10797
117.285	-6.19788	117.1	-5.10708
117.385	-6.14671	117.2	-5.1005
117.485	-6.11418	117.3	-5.11127
117.585	-6.07396	117.4	-5.11082
117.685	-6.04747	117.5	-5.09688
117.785	-6.00334	117.6	-5.09701
117.885	-5.9589	117.7	-5.09985
117.985	-5.94747	117.8	-5.08289
118.085	-5.9209	117.9	-5.07536
118.185	-5.89933	118	-5.08292
118.285	-5.8596	118.1	-5.07555
118.385	-5.8292	118.2	-5.08084
118.485	-5.79025	118.3	-5.06645
118.585	-5.7798	118.4	-5.07209
118.685	-5.74764	118.5	-5.06912
118.785	-5.71577	118.6	-5.05998
118.885	-5.70414	118.7	-5.0516
118.985	-5.66598	118.8	-5.05117
119.085	-5.63135	118.9	-5.04001
119.185	-5.6385	119	-5.04187
119.285	-5.61458	119.1	-5.03629
119.385	-5.5776	119.2	-5.02375
119.485	-5.56488	119.3	-5.01482
119.585	-5.55759	119.4	-5.02444
119.685	-5.52965	119.5	-5.01238
119.785	-5.51119	119.6	-5.00555
119.885	-5.47922	119.7	-4.99487
119.985	-5.46356	119.8	-4.9917
120.085	-5.44246	119.9	-4.98672
120.185	-5.40925	120	-4.98028
120.285	-5.39814	120.1	-4.9768
120.385	-5.39681	120.2	-4.96185
120.485	-5.38739	120.3	-4.95913
120.585	-5.35936	120.4	-4.95612
120.685	-5.34164	120.5	-4.94963
120.785	-5.32431	120.6	-4.94859
120.885	-5.33087	120.7	-4.93635
120.985	-5.28641	120.8	-4.93737
121.085	-5.29327	120.9	-4.92918
121.185	-5.27079	121	-4.91792
121.285	-5.26588	121.1	-4.92539
121.385	-5.23741	121.2	-4.91673
121.485	-5.23439	121.3	-4.91033
121.585	-5.21635	121.4	-4.89824
121.685	-5.18491	121.5	-4.89794
121.785	-5.18506	121.6	-4.88519
121.885	-5.1653	121.7	-4.89127
121.985	-5.13434	121.8	-4.88192
122.085	-5.13508	121.9	-4.88292
122.185	-5.13824	122	-4.86685
122.285	-5.11629	122.1	-4.86472
122.385	-5.10794	122.2	-4.84927
122.485	-5.11376	122.3	-4.86106
122.585	-5.083	122.4	-4.84553
122.685	-5.0732	122.5	-4.83787
122.785	-5.05989	122.6	-4.84355
122.885	-5.04974	122.7	-4.84062
122.985	-5.02548	122.8	-4.83275
123.085	-5.03304	122.9	-4.82238
123.185	-5.0235	123	-4.8225
123.285	-5.01464	123.1	-4.82303
123.385	-4.99884	123.2	-4.81929
123.485	-4.99401	123.3	-4.81271
123.585	-4.98951	123.4	-4.80269
123.685	-4.96869	123.5	-4.80238
123.785	-4.96207	123.6	-4.79222
123.885	-4.96455	123.7	-4.79183
123.985	-4.95052	123.8	-4.79042
124.085	-4.94491	123.9	-4.77827
124.185	-4.93527	124	-4.77997
124.285	-4.91381	124.1	-4.77176
124.385	-4.90786	124.2	-4.7732
124.485	-4.91179	124.3	-4.76158
124.585	-4.9015	124.4	-4.76093
124.685	-4.90038	124.5	-4.75574
124.785	-4.89018	124.6	-4.74966
124.885	-4.86788	124.7	-4.75006
124.985	-4.87425	124.8	-4.75369
125.085	-4.86367	124.9	-4.7376
125.185	-4.86472	125	-4.72737
125.285	-4.84837	125.1	-4.72866
125.385	-4.84683	125.2	-4.72779
125.485	-4.82917	125.3	-4.08657
125.585	-4.83958	125.4	-3.06811
125.685	-4.81953	125.5	-2.85911
125.785	-4.80853	125.6	-2.74306
125.885	-2.93464	125.7	-2.66387
125.985	-1.78312	125.8	-2.60503
126.086	-1.40196	125.9	-2.55537
126.186	-1.46241	126	-2.51613
126.286	-1.39578	126.1	-2.48038
126.386	-1.33778	126.2	-2.4525
126.486	-1.29861	126.3	-2.4248
126.586	-1.26358	126.4	-2.40295
126.686	-1.2385	126.5	-2.38195
126.786	-1.21525	126.6	-2.3611
126.886	-1.19175	126.7	-2.34151
126.986	-1.18178	126.8	-2.32795
127.086	-1.16132	126.9	-2.31117
127.186	-1.1521	127	-2.29371
127.286	-1.1379	127.1	-2.28531
127.386	-1.12762	127.2	-2.26642
127.486	-1.11859	127.3	-2.25928
127.586	-1.10736	127.4	-2.24324
127.686	-1.10227	127.5	-2.23696
127.786	-1.0917	127.6	-2.22498
127.886	-1.08738	127.7	-2.21347
127.986	-1.07747	127.8	-2.20396
128.086	-1.07416	127.9	-2.19713
128.186	-1.06914	128	-2.18661
128.286	-1.0603	128.1	-2.18063
128.386	-1.05895	128.2	-2.16927
128.486	-1.05321	128.3	-2.16356
128.586	-1.04952	128.4	-2.15491
128.686	-1.0426	128.5	-2.14805
128.786	-1.04199	128.6	-2.14035
128.886	-1.03524	128.7	-2.13257
128.986	-1.03388	128.8	-2.12971
129.086	-1.02944	128.9	-2.12178
129.186	-1.02876	129	-2.11391
129.286	-1.02438	129.1	-2.10967
129.386	-1.01773	129.2	-2.10153
129.486	-1.01898	129.3	-2.09831
129.586	-1.01342	129.4	-2.09121
129.686	-1.01657	129.5	-2.08854
129.786	-1.00671	129.6	-2.08088
129.886	-1.00777	129.7	-2.07658
129.986	-1.0054	129.8	-2.06973
130.086	-1.00554	129.9	-2.06869
130.186	-0.99889	130	-2.05904
130.286	-1.00043	130.1	-2.0592
130.386	-0.99594	130.2	-2.06397
130.486	-0.99454	130.3	-2.0572
130.586	-0.99526	130.4	-2.04745
130.686	-0.98844	130.5	-2.04541
130.786	-0.99204	130.6	-2.03656
130.886	-0.98863	130.7	-2.03255
130.986	-0.98653	130.8	-2.02736
131.086	-0.98478	130.9	-2.02666
131.186	-0.9822	131	-2.01942
131.286	-0.98199	131.1	-2.01733
131.386	-0.97759	131.2	-2.01115
131.486	-0.9834	131.3	-2.01002
131.586	-0.97706	131.4	-2.00428
131.686	-0.97687	131.5	-2.00289
131.786	-0.97408	131.6	-1.99811
131.886	-0.97383	131.7	-1.99484
131.986	-0.97409	131.8	-1.9909
132.086	-0.96952	131.9	-1.99036
132.186	-0.97419	132	-1.98474
132.286	-0.96678	132.1	-1.98248
132.386	-0.96959	132.2	-1.97937
132.486	-0.96658	132.3	-1.97817
132.586	-0.96566	132.4	-1.97152
132.686	-0.96583	132.5	-1.97107
132.786	-0.96354	132.6	-1.96648
132.886	-0.96459	132.7	-1.96532
132.986	-0.96061	132.8	-1.96218
133.086	-0.96089	132.9	-1.96036
133.186	-0.9628	133	-1.95561
133.286	-0.96068	133.1	-1.95447
133.386	-0.95991	133.2	-1.95123
133.486	-0.95789	133.3	-1.9481
133.586	-0.95851	133.4	-1.94824
133.686	-0.95422	133.5	-1.94366
133.786	-0.96031	133.6	-1.94254
133.886	-0.95251	133.7	-1.93713
133.986	-0.95439	133.8	-1.93632
134.086	-0.95425	133.9	-1.93406
134.186	-0.95179	134	-1.93222
134.286	-0.95234	134.1	-1.92869
134.386	-0.95256	134.2	-1.92814
134.486	-0.95077	134.3	-1.92296
134.586	-0.95015	134.4	-1.92487
134.686	-0.95035	134.528	-2.2268
134.786	-0.94728	134.628	-1.93397
134.886	-0.95138	134.728	-1.91576
134.986	-0.94787	134.828	-1.91038
135.086	-0.94744	134.928	-1.90889
135.186	-0.94681	135.028	-1.90804
135.286	-0.94444	135.128	-1.90508
135.386	-0.94935	135.228	-1.90329
135.486	-0.94204	135.328	-2.09695
135.586	-0.94798	135.428	-4.71039
135.686	-0.94071	135.528	-4.55234
135.786	-0.94386	135.628	-4.67403
135.908	-5.91653	135.728	-4.76223
136.008	-6.33916	135.828	-4.81871
136.108	-6.59666	135.928	-4.87948
136.208	-6.62683	136.028	-4.90942
136.308	-6.60643	136.128	-4.94188
136.408	-6.5544	136.228	-4.9577
136.508	-6.557	136.328	-4.96846
136.608	-6.46075	136.428	-4.98598
136.708	-6.422	136.528	-5.00918
136.808	-6.38603	136.628	-5.00853
136.908	-6.34387	136.728	-5.02751
137.008	-6.29117	136.828	-5.03112
137.108	-6.26459	136.928	-5.0283
137.208	-6.19924	137.028	-5.03698
137.308	-6.168	137.128	-5.03515
137.408	-6.13463	137.228	-5.02829
137.508	-6.10847	137.328	-5.0368
137.608	-6.06959	137.428	-5.02877
137.708	-6.03645	137.528	-5.02783
137.808	-6.02962	137.628	-5.0275
137.908	-5.98597	137.728	-5.02901
138.008	-5.92912	137.828	-5.01719
138.108	-5.90995	137.928	-5.03209
138.208	-5.8687	138.028	-5.0155
138.308	-5.84873	138.128	-5.01263
138.408	-5.81168	138.228	-5.00905
138.508	-5.80401	138.328	-5.00973
138.608	-5.76877	138.428	-5.00774
138.708	-5.74225	138.528	-4.99719
138.808	-5.72153	138.628	-4.98979
138.908	-5.70047	138.728	-4.98211
139.008	-5.68538	138.828	-4.98385
139.108	-5.63965	138.928	-4.97733
139.208	-5.63672	139.028	-4.97639
139.308	-5.58728	139.128	-4.96785
139.408	-5.57455	139.228	-4.96401
139.508	-5.5608	139.328	-4.96211
139.608	-5.54737	139.428	-4.95134
139.708	-5.53065	139.528	-4.94403
139.808	-5.49074	139.628	-4.94207
139.908	-5.48758	139.728	-4.93053
140.008	-5.44564	139.828	-4.93125
140.108	-5.44394	139.928	-4.93067
140.208	-5.42919	140.028	-4.92742
140.308	-5.40848	140.128	-4.90731
140.408	-5.39318	140.228	-4.90847
140.508	-5.38256	140.328	-4.90822
140.608	-5.36514	140.428	-4.90598
140.708	-5.34435	140.528	-4.90084
140.808	-5.33332	140.628	-4.8902
140.908	-5.32127	140.728	-4.8827
141.008	-5.28187	140.828	-4.8795
141.108	-5.29407	140.928	-4.86731
141.208	-5.26236	141.028	-4.87464
141.308	-5.24957	141.128	-4.87013
141.408	-5.22876	141.228	-4.8643
141.508	-5.23194	141.328	-4.86275
141.608	-5.20361	141.428	-4.8564
141.708	-5.19437	141.528	-4.84543
141.808	-5.17964	141.628	-4.84253
141.908	-5.17464	141.728	-4.82615
142.008	-5.15813	141.828	-4.83601
142.108	-5.13778	141.928	-4.82171
142.208	-5.13897	142.028	-4.8195
142.308	-5.13882	142.128	-4.81517
142.408	-5.1043	142.228	-4.8161
142.508	-5.1096	142.328	-4.8144
142.608	-5.08736	142.428	-4.80975
142.708	-5.0848	142.528	-4.80712
142.808	-5.05446	142.628	-4.7983
142.908	-5.05616	142.728	-4.79412
143.008	-5.02695	142.828	-4.78453
143.108	-5.03964	142.928	-4.78577
143.208	-5.02218	143.028	-4.78473
143.308	-5.01508	143.128	-4.76747
143.408	-5.00113	143.228	-4.76981
143.508	-4.98099	143.328	-4.75599
143.608	-4.98245	143.428	-4.75501
143.708	-4.97173	143.528	-4.74849
143.808	-4.95356	143.628	-4.74808
143.908	-4.95157	143.728	-4.73399
144.008	-4.95227	143.828	-4.74241
144.108	-4.94066	143.928	-4.7403
144.208	-4.92412	144.028	-4.73991
144.308	-4.9272	144.128	-4.73202
144.408	-4.92324	144.228	-4.72488
144.508	-4.9017	144.328	-4.71273
144.608	-4.89152	144.428	-4.71764
144.708	-4.88575	144.528	-4.70646
144.808	-4.89483	144.628	-4.70618
144.908	-4.88306	144.728	-4.70018
145.008	-4.87333	144.828	-4.69538
145.108	-4.86407	144.928	-4.69641
145.208	-4.86982	145.028	-4.69219
145.308	-4.85512	145.128	-4.68638
145.408	-4.84348	145.228	-4.69519
145.508	-4.82587	145.328	-4.67783
145.608	-4.83911	145.428	-3.98335
145.708	-4.82592	145.528	-3.01528
145.808	-4.81773	145.628	-2.81652
145.908	-4.80657	145.728	-2.7032
146.008	-2.94633	145.828	-2.6281
146.108	-1.77353	145.928	-2.56743
146.208	-1.44288	146.028	-2.52233
146.308	-1.45321	146.128	-2.48198
146.408	-1.374	146.228	-2.45012
146.508	-1.32636	146.328	-2.41916
146.608	-1.28124	146.428	-2.39566
146.708	-1.2515	146.528	-2.36967
146.808	-1.22416	146.628	-2.35045
146.908	-1.19874	146.728	-2.32865
147.008	-1.18356	146.828	-2.31634
147.108	-1.16268	146.928	-2.29508
147.208	-1.15291	147.028	-2.28076
147.308	-1.1358	147.128	-2.26488
147.408	-1.1257	147.228	-2.2554
147.508	-1.11348	147.328	-2.23862
147.608	-1.10729	147.428	-2.23116
147.708	-1.0979	147.528	-2.21643
147.808	-1.08582	147.628	-2.20875
147.908	-1.08487	147.728	-2.19483
148.008	-1.07093	147.828	-2.18666
148.108	-1.06934	147.928	-2.1756
148.208	-1.0628	148.028	-2.16946
148.308	-1.05823	148.128	-2.15982
148.408	-1.05193	148.228	-2.15218
148.508	-1.04726	148.328	-2.1443
148.608	-1.04405	148.428	-2.13659
148.708	-1.0351	148.528	-2.12763
148.808	-1.03505	148.628	-2.12087
148.908	-1.03085	148.728	-2.11398
149.008	-1.02743	148.828	-2.1068
149.108	-1.02088	148.928	-2.10294
149.208	-1.02123	149.028	-2.09344
149.308	-1.0186	149.128	-2.0895
149.408	-1.01107	149.228	-2.08178
149.508	-1.01358	149.328	-2.07841
149.608	-1.00424	149.428	-2.06856
149.708	-1.00893	149.528	-2.06674
149.808	-1.00238	149.628	-2.06002
149.908	-1.0026	149.728	-2.05939
150.008	-0.99743	149.828	-2.04999
150.108	-0.99735	149.928	-2.04547
150.208	-0.99441	150.028	-2.03932
150.308	-0.99075	150.128	-2.03741
150.408	-0.99138	150.228	-2.03008
150.508	-0.98473	150.328	-2.02801
150.608	-0.99016	150.428	-2.02166
150.708	-0.98101	150.528	-2.01812
150.808	-0.98677	150.628	-2.01224
150.908	-0.98121	150.728	-2.01222
151.008	-0.97827	150.828	-2.00285
151.108	-0.98024	150.928	-2.00387
151.208	-0.97502	151.028	-1.99881
151.308	-0.97548	151.128	-1.99687
151.408	-0.97227	151.228	-1.98889
151.508	-0.97569	151.328	-1.98986
151.608	-0.96931	151.428	-1.98262
151.708	-0.97117	151.528	-1.97925
151.808	-0.96703	151.628	-1.97495
151.908	-0.97028	151.728	-1.97329
152.008	-0.96536	151.828	-1.97019
152.108	-0.96395	151.928	-1.96787
152.208	-0.96535	152.028	-1.96342
152.308	-0.96165	152.128	-1.77631
152.408	-0.96292	152.228	-1.94318
152.508	-0.95838	152.328	-1.95272
152.608	-0.95953	152.428	-1.94759
152.708	-0.96006	152.528	-1.94686
152.808	-0.95797	152.628	-1.93981
152.908	-0.95462	152.728	-1.94178
153.008	-0.95695	152.828	-1.93523
153.108	-0.95661	152.928	-1.93468
153.208	-0.95135	153.028	-1.93048
153.308	-0.95428	153.128	-1.93108
153.408	-0.95223	153.228	-1.9233
153.508	-0.95302	153.328	-1.9261
153.608	-0.95006	153.428	-1.91837
153.708	-0.95085	153.528	-1.91938
153.808	-0.94889	153.628	-1.9138
153.908	-0.94913	153.728	-1.91513
154.008	-0.94865	153.828	-1.909
154.108	-0.94375	153.928	-1.90965
154.208	-0.94776	154.028	-1.9035
154.308	-0.94489	154.128	-1.90665
154.408	-0.94672	154.228	-1.89847
154.508	-0.9432	154.328	-1.90234
154.608	-0.94651	154.428	-1.89607
154.708	-0.94125	154.528	-1.89605
154.808	-0.94211	154.628	-1.89038
154.908	-0.94322	154.728	-1.89254
155.008	-0.93853	154.828	-1.88691
155.108	-0.94313	154.928	-1.8862
155.208	-0.93692	155.028	-1.88451
155.308	-0.93995	155.128	-1.88326
155.408	-0.9394	155.228	-1.87944
155.508	-0.93997	155.328	-1.87887
155.608	-0.93697	155.428	-1.87231
155.708	-0.93704	155.528	-4.3448
155.808	-0.93856	155.628	-4.46768
155.908	-0.9346	155.728	-4.60912
156.032	-5.81907	155.828	-4.69583
156.132	-6.30988	155.928	-4.76216
156.232	-6.53184	156.028	-4.81762
156.332	-6.57983	156.128	-4.85976
156.432	-6.57438	156.228	-4.87188
156.532	-6.52718	156.328	-4.90647
156.632	-6.45778	156.428	-4.92472
156.732	-6.43664	156.528	-4.93634
156.832	-6.37622	156.628	-4.94353
156.932	-6.34723	156.728	-4.9564
157.032	-6.29798	156.828	-4.97275
157.132	-6.25491	156.928	-4.97196
157.232	-6.20701	157.028	-4.97592
157.332	-6.18481	157.128	-4.98133
157.432	-6.12062	157.228	-4.97948
157.532	-6.07434	157.328	-4.98702
157.632	-6.06317	157.428	-4.97869
157.732	-6.05262	157.528	-4.98726
157.832	-5.99609	157.628	-4.97623
157.932	-5.95749	157.728	-4.98289
158.032	-5.93608	157.828	-4.96853
158.132	-5.9221	157.928	-4.97052
158.232	-5.87146	158.028	-4.96779
158.332	-5.84612	158.128	-4.96806
158.432	-5.81569	158.228	-4.95906
158.532	-5.81103	158.328	-4.95581
158.632	-5.77487	158.428	-4.9623
158.732	-5.75464	158.528	-4.95399
158.832	-5.71203	158.628	-4.94379
158.932	-5.70339	158.728	-4.95103
159.032	-5.67122	158.828	-4.95209
159.132	-5.65968	158.928	-4.92685
159.232	-5.61007	159.028	-4.93061
159.332	-5.60892	159.128	-4.9309
159.432	-5.58084	159.228	-4.92229
159.532	-5.57102	159.328	-4.91231
159.632	-5.53161	159.428	-4.90419
159.732	-5.526	159.528	-4.90432
159.832	-5.50301	159.628	-4.91099
159.932	-5.47826	159.728	-4.88122
160.032	-5.44751	159.828	-4.88372
160.132	-5.44834	159.928	-4.89314
160.232	-5.41623	160.028	-4.89387
160.332	-5.40416	160.128	-4.87646
160.432	-5.39255	160.228	-4.87956
160.532	-5.3757	160.328	-4.87652
160.632	-5.3523	160.428	-4.85788
160.732	-5.3306	160.528	-4.85341
160.832	-5.32869	160.628	-4.85133
160.932	-5.30449	160.728	-4.84984
161.032	-5.28625	160.828	-4.84776
161.132	-5.27886	160.928	-4.83203
161.232	-5.25881	161.028	-4.85004
161.332	-5.24302	161.128	-4.81979
161.432	-5.23434	161.228	-4.81682
161.532	-5.22472	161.328	-4.81217
161.632	-5.19743	161.428	-4.81555
161.732	-5.20685	161.528	-4.80657
161.832	-5.18801	161.628	-4.80023
161.932	-5.16133	161.728	-4.78941
162.032	-5.1602	161.828	-4.79472
162.132	-5.13247	161.928	-4.78141
162.232	-5.13789	162.028	-4.78136
162.332	-5.12827	162.128	-4.77714
162.432	-5.12864	162.228	-4.77013
162.532	-5.09746	162.328	-4.7671
162.632	-5.10223	162.428	-4.76701
162.732	-5.06388	162.528	-4.76393
162.832	-5.0665	162.628	-4.75935
162.932	-5.04092	162.728	-4.74866
163.032	-5.05109	162.828	-4.74604
163.132	-5.04563	162.928	-4.74596
163.232	-5.02567	163.028	-4.73684
163.332	-5.00893	163.128	-4.72858
163.432	-5.01107	163.228	-4.72955
163.532	-4.99276	163.328	-4.72603
163.632	-4.98343	163.428	-4.7227
163.732	-4.97989	163.528	-4.71445
163.832	-4.95324	163.628	-4.70601
163.932	-4.95131	163.728	-4.70144
164.032	-4.96573	163.828	-4.69575
164.132	-4.94521	163.928	-4.6958
164.232	-4.92477	164.028	-4.6906
164.332	-4.91104	164.128	-4.68442
164.432	-4.91785	164.228	-4.6805
164.532	-4.91748	164.328	-4.67779
164.632	-4.91023	164.428	-4.6734
164.732	-4.90116	164.528	-4.67756
164.832	-4.8767	164.628	-4.6664
164.932	-4.88039	164.728	-4.6683
165.032	-4.86387	164.828	-4.65494
165.132	-4.87727	164.928	-4.66332
165.232	-4.84883	165.028	-4.66815
165.332	-4.84658	165.128	-4.65434
165.432	-4.8499	165.228	-4.63963
165.532	-4.83457	165.328	-4.64721
165.632	-4.82842	165.428	-4.63151
165.732	-4.82574	165.528	-4.25966
165.832	-4.80836	165.628	-3.05594
165.932	-4.81366	165.728	-2.81302
166.032	-4.8103	165.828	-2.6924
166.132	-2.91703	165.928	-2.61109
166.232	-1.75764	166.028	-2.55036
166.332	-1.37457	166.128	-2.50089
166.432	-1.43505	166.228	-2.46265
166.532	-1.36356	166.328	-2.42777
166.632	-1.30801	166.428	-2.40004
166.732	-1.27011	166.528	-2.36986
166.832	-1.23457	166.628	-2.35057
166.932	-1.21223	166.728	-2.3243
167.032	-1.18723	166.828	-2.31222
167.132	-1.17033	166.928	-2.2885
167.232	-1.1514	167.028	-2.27507
167.332	-1.13649	167.128	-2.2571
167.432	-1.12843	167.228	-2.2449
167.532	-1.10889	167.328	-2.22999
167.632	-1.10762	167.428	-2.21776
167.732	-1.09226	167.528	-2.20511
167.832	-1.08912	167.628	-2.19514
167.932	-1.07456	167.728	-2.18259
168.032	-1.07024	167.828	-2.17325
168.132	-1.06702	167.928	-2.16477
168.232	-1.05466	168.028	-2.15402
168.332	-1.05327	168.128	-2.14404
168.432	-1.04764	168.228	-2.13841
168.532	-1.04319	168.328	-2.12563
168.632	-1.03658	168.428	-2.11909
168.732	-1.03161	168.528	-2.11191
168.832	-1.02989	168.628	-2.10549
168.932	-1.0227	168.728	-2.09703
169.032	-1.02238	168.828	-2.08875
169.132	-1.01506	168.928	-2.08606
169.232	-1.01747	169.028	-2.07618
169.332	-1.00961	169.128	-2.07206
169.432	-1.0084	169.228	-2.06254
169.532	-1.00547	169.328	-2.06157
169.632	-1.00306	169.428	-2.05037
169.732	-1.00031	169.528	-2.04751
169.832	-0.9959	169.628	-2.04079
169.932	-0.99623	169.728	-2.03695
170.032	-0.98975	169.828	-2.03185
170.132	-0.99235	169.928	-2.02502
170.232	-0.98815	170.028	-2.02131
170.332	-0.98688	170.128	-2.01537
170.432	-0.98466	170.228	-2.0128
170.532	-0.98062	170.328	-2.00487
170.632	-0.98015	170.428	-2.00364
170.732	-0.9781	170.528	-1.99791
170.832	-0.97752	170.628	-1.9954
170.932	-0.97383	170.728	-1.98679
171.032	-0.97659	170.828	-1.98814
171.132	-0.96814	170.928	-1.97936
171.232	-0.97125	171.028	-1.97712
171.332	-0.97152	171.128	-1.97169
171.432	-0.96688	171.228	-1.97251
171.532	-0.96759	171.328	-1.96262
171.632	-0.96247	171.428	-1.96532
171.732	-0.96546	171.528	-1.9581
171.832	-0.95891	171.647	-2.31142
171.932	-0.96393	171.747	-1.96319
172.032	-0.95899	171.847	-1.94997
172.132	-0.95998	171.947	-1.9404
172.232	-0.95661	172.047	-1.93996
172.332	-0.95478	172.147	-1.93412
172.432	-0.95782	172.247	-1.93449
172.532	-0.95295	172.347	-1.92902
172.632	-0.95566	172.447	-1.92983
172.732	-0.9499	172.547	-1.9232
172.832	-0.95322	172.647	-1.92093
172.932	-0.95074	172.747	-1.91542
173.032	-0.95157	172.847	-1.91716
173.132	-0.94959	172.947	-1.9108
173.232	-0.94629	173.047	-1.91053
173.332	-0.94886	173.147	-1.90559
173.432	-0.9453	173.247	-1.90498
173.532	-0.94884	173.347	-1.89958
173.632	-0.94309	173.447	-1.89912
173.732	-0.9442	173.547	-1.89549
173.832	-0.94465	173.647	-1.89359
173.932	-0.94031	173.747	-1.8906
174.032	-0.94461	173.847	-1.88887
174.132	-0.93942	173.947	-1.88716
174.232	-0.94153	174.047	-1.88344
174.332	-0.93806	174.147	-1.88192
[truncated: 2,446 more rows]
