# Supplementary material for: Efficient photocatalytic production of hydrogen peroxide using dispersible and photoactive porous polymers
Source: Nat Commun. 2023 Oct 28;14:6891. doi: 10.1038/s41467-023-42720-6 (PMC10613291; doi:10.1038/s41467-023-42720-6)
Supplement: Supplementary file 3 — Source Data [file 41467_2023_42720_MOESM3_ESM.zip › source data/Fig S28.xlsx]

## Sheet: Sheet1
TT-CTP		TTH-CTP
Z' (Ω)	-Z'' (Ω)	Z' (Ω)	-Z'' (Ω)
40.0663	26.736	54.8291	24.3222
45.3109	20.3544	58.5054	17.7443
48.4841	15.4252	60.7278	12.9684
50.3194	12.0767	61.7997	10.0277
51.7317	9.95201	62.5658	8.17589
52.9808	8.22169	63.0134	7.45304
53.5678	8.27174	63.5778	7.60044
54.4657	8.43595	64.1469	8.58199
55.1436	9.50105	64.7436	10.5451
55.9994	11.5917	65.4845	13.668
56.9765	14.9721	66.3097	18.6714
57.9628	20.2729	67.3899	25.9517
58.8681	27.9053	68.6969	36.6494
60.2548	39.1364	70.7216	51.9426
61.7856	55.7655	73.4857	74.5023
63.9012	79.8064	77.7425	106.679
66.9065	115.075	84.5093	152.234
71.3414	165.841	94.367	216.87
77.4222	239.511	109.922	310.74
86.8234	346.439	133.556	442.662
100.356	500.95	165.993	629.439
119.268	727.137	213.051	886.692
151.062	1051.05	283.615	1256.78
197.393	1515.21	382.579	1771.81
269.72	2196.94	539.111	2505.96
383.922	3164.28	761.846	3527.26
555.758	4574	1089.55	4950.57
849.126	6603.25	1581.48	6969.61
1344.19	9452.8	2315.41	9783.71
2156.49	13646.8	3534.53	13712.1
3551.62	19471.7	5465.37	19158.2
5938.83	27744.7	8667.51	26409.9
10901.9	38615.1	14137.7	35896.7
20037.3	52859	23359.9	47421.1
36182.3	69041.3	37774.7	59908.5
62505.3	84380.6	58655.1	71164.6
96229.6	93442.3	84582.3	76817.4
133260	90594.9	111000	75649.7
164323	79381.8	134814	68619
188668	63256.9	154604	60652.1
