# Supplementary material for: Efficient photocatalytic production of hydrogen peroxide using dispersible and photoactive porous polymers
Source: Nat Commun. 2023 Oct 28;14:6891. doi: 10.1038/s41467-023-42720-6 (PMC10613291; doi:10.1038/s41467-023-42720-6)
Supplement: Supplementary file 3 — Source Data [file 41467_2023_42720_MOESM3_ESM.zip › source data/Fig S29.xlsx]

## Sheet: Sheet1
H2O2 concentration (M)	Absorbance
0.000379	0.252
0.000794	0.499
0.00119	0.759
0.00159	1.016
0.00198	1.239
