# Supplementary material for: Efficient photocatalytic production of hydrogen peroxide using dispersible and photoactive porous polymers
Source: Nat Commun. 2023 Oct 28;14:6891. doi: 10.1038/s41467-023-42720-6 (PMC10613291; doi:10.1038/s41467-023-42720-6)
Supplement: Supplementary file 3 — Source Data [file 41467_2023_42720_MOESM3_ESM.zip › source data/Fig S31.xlsx]

## Sheet: Sheet1
		H2O2 concentration (M)
TT-CTP	MeOH	24
	EtOH	22
	BzOH	212
TTH-CTP	MeOH	40
	EtOH	22
	BzOH	237
