# Supplementary material for: Efficient photocatalytic production of hydrogen peroxide using dispersible and photoactive porous polymers
Source: Nat Commun. 2023 Oct 28;14:6891. doi: 10.1038/s41467-023-42720-6 (PMC10613291; doi:10.1038/s41467-023-42720-6)
Supplement: Supplementary file 3 — Source Data [file 41467_2023_42720_MOESM3_ESM.zip › source data/Fig S33.xlsx]

## Sheet: Sheet1
TT-CTP				TTH-CTP
		product				product
Time (min)	Intensity	H2O2	benzaldehyde	Time (min)	Intensity	H2O2	benzaldehyde
1.1	131510	301.5	290.8	1.1	330057000	315	325.1
1.113	134561			1.113	330056000
1.126	131534			1.126	330052000
1.138	126199			1.138	330056000
1.151	116904			1.151	330056000
1.164	117202			1.164	330050000
1.177	192390			1.177	330059000
1.19	2238050			1.19	331332000
1.202	318847			1.202	330748000
1.215	158525			1.215	330122000
1.228	126370			1.228	330090000
1.241	124881			1.241	330067000
1.254	124423			1.254	330070000
1.267	115204			1.267	330066000
1.279	117324			1.279	330063000
1.292	107900			1.292	330057000
1.305	106814			1.305	330056000
1.318	109792			1.318	330052000
1.331	105303			1.331	330054000
1.343	102777			1.343	330056000
1.356	99237			1.356	330056000
1.369	104394			1.369	330057000
1.382	101247			1.382	330053000
1.395	104096			1.395	330051000
1.408	99714			1.408	330058000
1.42	99927			1.42	330050000
1.433	95234			1.433	330050000
1.446	96423			1.446	330053000
1.459	105670			1.459	330053000
1.472	95444			1.472	330054000
1.484	101674			1.484	330050000
1.497	100520			1.497	330050000
1.51	101921			1.51	330053000
1.523	95163			1.523	330053000
1.536	101314			1.536	330052000
1.549	99562			1.549	330054000
1.561	103050			1.561	330052000
1.574	102693			1.574	330049000
1.587	105628			1.587	330051000
1.6	103461			1.6	330050000
1.613	102908			1.613	330049000
1.625	104187			1.625	330049000
1.638	108017			1.638	330049000
1.651	105876			1.651	330049000
1.664	108666			1.664	330046000
1.677	113303			1.677	330051000
1.689	112031			1.689	330051000
1.702	104215			1.702	330049000
1.715	99483			1.715	330050000
1.728	109548			1.728	330050000
1.741	104409			1.741	330051000
1.754	96601			1.754	330049000
1.766	99614			1.766	330051000
1.779	100681			1.779	330050000
1.792	94710			1.792	330044000
1.805	109574			1.805	330051000
1.818	129381			1.818	330048000
1.83	129028			1.83	330052000
1.843	140706			1.843	330050000
1.856	140164			1.856	330049000
1.869	147754			1.869	330046000
1.882	143153			1.882	330051000
1.895	140175			1.895	330059000
1.907	143013			1.907	330074000
1.92	145462			1.92	330082000
1.933	136257			1.933	330086000
1.946	143428			1.946	330090000
1.959	135355			1.959	330091000
1.971	135907			1.971	330086000
1.984	131678			1.984	330090000
1.997	146835			1.997	330088000
2.01	139295			2.01	330087000
2.023	141247			2.023	330084000
2.036	132571			2.036	330082000
2.048	137636			2.048	330083000
2.061	145665			2.061	330084000
2.074	133204			2.074	330076000
2.087	135559			2.087	330078000
2.1	126950			2.1	330076000
2.112	135732			2.112	330082000
2.125	120993			2.125	330076000
2.138	125853			2.138	330075000
2.151	125969			2.151	330074000
2.164	123253			2.164	330071000
2.177	129069			2.177	330076000
2.189	127477			2.189	330069000
2.202	127869			2.202	330073000
2.215	124454			2.215	330070000
2.228	126062			2.228	330071000
2.241	127425			2.241	330067000
2.253	123290			2.253	330063000
2.266	131669			2.266	330064000
2.279	124175			2.279	330059000
2.292	130541			2.292	330067000
2.305	128145			2.305	330064000
2.317	128996			2.317	330061000
2.33	127347			2.33	330060000
2.343	137786			2.343	330066000
2.356	132326			2.356	330061000
2.369	126890			2.369	330062000
2.382	124345			2.382	330061000
2.394	122822			2.394	330064000
2.407	131767			2.407	330059000
2.42	131318			2.42	330058000
2.433	142596			2.433	330060000
2.446	151578			2.446	330061000
2.458	145589			2.458	330063000
2.471	163315			2.471	330063000
2.484	173325			2.484	330060000
2.497	173716			2.497	330061000
2.51	172628			2.51	330065000
2.523	184017			2.523	330060000
2.535	174478			2.535	330063000
2.548	178648			2.548	330062000
2.561	187851			2.561	330060000
2.574	177175			2.574	330064000
2.587	184352			2.587	330064000
2.599	185350			2.599	330063000
2.612	176255			2.612	330064000
2.625	175234			2.625	330064000
2.638	170702			2.638	330071000
2.651	187299			2.651	330073000
2.664	178280			2.664	330075000
2.676	174726			2.676	330077000
2.689	173004			2.689	330082000
2.702	172061			2.702	330076000
2.715	176713			2.715	330076000
2.728	165250			2.728	330077000
2.74	167920			2.74	330075000
2.753	473545			2.753	330076000
2.766	1566930			2.766	330079000
2.779	2066460			2.779	330088000
2.792	1899890			2.792	330207000
2.805	1649130			2.805	330509000
2.817	1426600			2.817	330764000
2.83	1202720			2.83	330834000
2.843	1104420			2.843	330853000
2.856	1003660			2.856	330781000
2.869	920135			2.869	330729000
2.881	837487			2.881	330674000
2.894	745252			2.894	330627000
2.907	702055			2.907	330565000
2.92	642193			2.92	330509000
2.933	574510			2.933	330469000
2.946	551117			2.946	330421000
2.958	518338			2.958	330405000
2.971	502284			2.971	330370000
2.984	460948			2.984	330350000
2.997	450840			2.997	330341000
3.01	430864			3.01	330314000
3.022	419124			3.022	330283000
3.035	396593			3.035	330276000
3.048	374346			3.048	330259000
3.061	347704			3.061	330246000
3.074	365036			3.074	330232000
3.086	360311			3.086	330224000
3.099	344606			3.099	330210000
3.112	338082			3.112	330203000
3.125	329374			3.125	330195000
3.138	343421			3.138	330197000
3.151	444508			3.151	330184000
3.163	511560			3.163	330168000
3.176	546697			3.176	330173000
3.189	569540			3.189	330169000
3.202	566589			3.202	330170000
3.215	567009			3.215	330161000
3.227	591733			3.227	330158000
3.24	567341			3.24	330144000
3.253	553204			3.253	330138000
3.266	529153			3.266	330137000
3.279	520192			3.279	330140000
3.292	498382			3.292	330142000
3.304	478719			3.304	330149000
3.317	453626			3.317	330144000
3.33	427515			3.33	330134000
3.343	421786			3.343	330130000
3.356	406633			3.356	330135000
3.368	401668			3.368	330129000
3.381	387481			3.381	330128000
3.394	367951			3.394	330125000
3.407	353867			3.407	330113000
3.42	344423			3.42	330120000
3.433	323086			3.433	330111000
3.445	308922			3.445	330112000
3.458	304112			3.458	330110000
3.471	303565			3.471	330112000
3.484	286891			3.484	330112000
3.497	280716			3.497	330098000
3.509	266398			3.509	330106000
3.522	254330			3.522	330104000
3.535	246785			3.535	330099000
3.548	247894			3.548	330107000
3.561	245058			3.561	330098000
3.574	241917			3.574	330101000
3.586	239324			3.586	330101000
3.599	234992			3.599	330098000
3.612	230741			3.612	330095000
3.625	237273			3.625	330094000
3.638	219164			3.638	330101000
3.65	257165			3.65	330106000
3.663	346927			3.663	330100000
3.676	374385			3.676	330097000
3.689	391507			3.689	330093000
3.702	405081			3.702	330094000
3.715	386992			3.715	330092000
3.727	394527			3.727	330093000
3.74	387984			3.74	330089000
3.753	368497			3.753	330090000
3.766	343347			3.766	330092000
3.779	332370			3.779	330091000
3.791	335149			3.791	330091000
3.804	313752			3.804	330115000
3.817	301258			3.817	330198000
3.83	293933			3.83	330226000
3.843	279425			3.843	330243000
3.855	267789			3.855	330243000
3.868	268138			3.868	330232000
3.881	253753			3.881	330219000
3.894	244201			3.894	330210000
3.907	232695			3.907	330222000
3.92	225575			3.92	330216000
3.932	208663			3.932	330203000
3.945	197921			3.945	330188000
3.958	205226			3.958	330182000
3.971	204528			3.971	330169000
3.984	202997			3.984	330161000
3.996	223741			3.996	330151000
4.009	212368			4.009	330147000
4.022	211681			4.022	330132000
4.035	216438			4.035	330135000
4.048	284316			4.048	330128000
4.061	528770			4.061	330122000
4.073	698368			4.073	330127000
4.086	710210			4.086	330119000
4.099	670532			4.099	330123000
4.112	604853			4.112	330120000
4.125	522284			4.125	330112000
4.137	437276			4.137	330114000
4.15	371764			4.15	330113000
4.163	340044			4.163	330102000
4.176	525078			4.176	330105000
4.189	1189900			4.189	330105000
4.202	1177290			4.202	330126000
4.214	1060960			4.214	330122000
4.227	1076230			4.227	330131000
4.24	1012540			4.24	330120000
4.253	882332			4.253	330125000
4.266	721402			4.266	330125000
4.278	567995			4.278	330139000
4.291	592754			4.291	330282000
4.304	4516750			4.304	330268000
4.317	9185810			4.317	330255000
4.33	5270010			4.33	330486000
4.343	3305670			4.343	330631000
4.355	6414430			4.355	330528000
4.368	72760400			4.368	330419000
4.381	68385600			4.381	330323000
4.394	65953300			4.394	387623000
4.407	62643100			4.407	395961000
4.419	59050000			4.419	391680000
4.432	55787100			4.432	390062000
4.445	52697300			4.445	386476000
4.458	50387700			4.458	383473000
4.471	47690800			4.471	381424000
4.483	45131400			4.483	378248000
4.496	41203500			4.496	374665000
4.509	37817700			4.509	370567000
4.522	35040300			4.522	367265000
4.535	35054000			4.535	366056000
4.548	33077700			4.548	365627000
4.56	30889900			4.56	362736000
4.573	28868300			4.573	360811000
4.586	27377800			4.586	359774000
4.599	25032900			4.599	357067000
4.612	22886600			4.612	354458000
4.624	20749300			4.624	352522000
4.637	19262900			4.637	350854000
4.65	18487300			4.65	349226000
4.663	16770800			4.663	348149000
4.676	15517800			4.676	346595000
4.689	14550700			4.689	345186000
4.701	13544400			4.701	344062000
4.714	12891300			4.714	343652000
4.727	12461700			4.727	342800000
4.74	11547900			4.74	342266000
4.753	10893100			4.753	341518000
4.765	10159100			4.765	340766000
4.778	9783970			4.778	340143000
4.791	8949530			4.791	339483000
4.804	8434160			4.804	338695000
4.817	8452560			4.817	338771000
4.83	7251070			4.83	337886000
4.842	6583080			4.842	336903000
4.855	5788720			4.855	336204000
4.868	5458540			4.868	335725000
4.881	4908150			4.881	335385000
4.894	4495050			4.894	334721000
4.906	3946860			4.906	334170000
4.919	3579180			4.919	333758000
4.932	3168550			4.932	333352000
4.945	4489730			4.945	333383000
4.958	3906390			4.958	332909000
4.971	3271100			4.971	332632000
4.983	2764810			4.983	332481000
4.996	2431330			4.996	332205000
5.009	2124090			5.009	331981000
5.022	1988800			5.022	331793000
5.035	3208220			5.035	331680000
5.047	1950140			5.047	332252000
5.06	138921000			5.06	405598000
5.073	196900000			5.073	516518000
5.086	212896000			5.086	537974000
5.099	227784000			5.099	554895000
5.112	241245000			5.112	564799000
5.124	247136000			5.124	573712000
5.137	254618000			5.137	580439000
5.15	260414000			5.15	588380000
5.163	265298000			5.163	593117000
5.176	267681000			5.176	593669000
5.188	271166000			5.188	596561000
5.201	273842000			5.201	599475000
5.214	276230000			5.214	603515000
5.227	279794000			5.227	606426000
5.24	280660000			5.24	608193000
5.252	282751000			5.252	610712000
5.265	287347000			5.265	612519000
5.278	290173000			5.278	613877000
5.291	290683000			5.291	616204000
5.304	291540000			5.304	618251000
5.317	291852000			5.317	620069000
5.329	294855000			5.329	620844000
5.342	297087000			5.342	621197000
5.355	296513000			5.355	623789000
5.368	299575000			5.368	624644000
5.381	298517000			5.381	625311000
5.393	300550000			5.393	627406000
5.406	301850000			5.406	628163000
5.419	304373000			5.419	627819000
5.432	303521000			5.432	629509000
5.445	303706000			5.445	630522000
5.458	305518000			5.458	630768000
5.47	306436000			5.47	632200000
5.483	307349000			5.483	633076000
5.496	307892000			5.496	633255000
5.509	308278000			5.509	634454000
5.522	309509000			5.522	634883000
5.534	310624000			5.534	636116000
5.547	309995000			5.547	637692000
5.56	312030000			5.56	637925000
5.573	312645000			5.573	638564000
5.586	313367000			5.586	639255000
5.599	313273000			5.599	639736000
5.611	314407000			5.611	640349000
5.624	314370000			5.624	641151000
5.637	315544000			5.637	641661000
5.65	316031000			5.65	642297000
5.663	316374000			5.663	642538000
5.675	316911000			5.675	643056000
5.688	317043000			5.688	643583000
5.701	318195000			5.701	643898000
5.714	314312000			5.714	375828000
5.727	46817300			5.727	372055000
5.74	43724900			5.74	370399000
5.752	41657800			5.752	368241000
5.765	38804400			5.765	366922000
5.778	38459500			5.778	365407000
5.791	37116300			5.791	364628000
5.804	34894300			5.804	363314000
5.816	33824500			5.816	362310000
5.829	33111500			5.829	360703000
5.842	32001900			5.842	360289000
5.855	30048700			5.855	359246000
5.868	29436500			5.868	358602000
5.88	30100300			5.88	357591000
5.893	27884200			5.893	356917000
5.906	28090700			5.906	356128000
5.919	34443500			5.919	355457000
5.932	27989500			5.932	355292000
5.945	24847900			5.945	354354000
5.957	24537800			5.957	353688000
5.97	23680200			5.97	352959000
5.983	22826300			5.983	352601000
5.996	22838000			5.996	352125000
6.009	22110900			6.009	351589000
6.021	21218500			6.021	350874000
6.034	21056000			6.034	350470000
6.047	20987900			6.047	350434000
6.06	20002100			6.06	349833000
6.073	19956900			6.073	349265000
6.086	19340900			6.086	348743000
6.098	19195900			6.098	348548000
6.111	18403200			6.111	348019000
6.124	18460500			6.124	347547000
6.137	17878500			6.137	347391000
6.15	17382500			6.15	347246000
6.162	17339200			6.162	346902000
6.175	16868500			6.175	346674000
6.188	16725400			6.188	346344000
6.201	16372400			6.201	345815000
6.214	16006400			6.214	345748000
6.227	15964300			6.227	345456000
6.239	15530500			6.239	345305000
6.252	15199000			6.252	345045000
6.265	15297700			6.265	344732000
6.278	14969700			6.278	344598000
6.291	14436100			6.291	344342000
6.303	14347500			6.303	343987000
6.316	14370000			6.316	343889000
6.329	14060800			6.329	343729000
6.342	13764200			6.342	343551000
6.355	13486900			6.355	343276000
6.368	13402200			6.368	343229000
6.38	13397500			6.38	342856000
6.393	12969100			6.393	342779000
6.406	13091100			6.406	342521000
6.419	12794800			6.419	342329000
6.432	12621800			6.432	342239000
6.444	12548400			6.444	342055000
6.457	12186300			6.457	342050000
6.47	12155400			6.47	341619000
6.483	11999700			6.483	341694000
6.496	11728600			6.496	341681000
6.509	11553600			6.509	341469000
6.521	11544400			6.521	341280000
6.534	11418600			6.534	341111000
6.547	11158300			6.547	340930000
6.56	11072300			6.56	340905000
6.573	10920500			6.573	340677000
6.585	10782500			6.585	340629000
6.598	10679400			6.598	340380000
6.611	10554900			6.611	340382000
6.624	10363800			6.624	340184000
6.637	10140600			6.637	340129000
6.649	10224000			6.649	339916000
6.662	9992890			6.662	339952000
6.675	9889430			6.675	339776000
6.688	9698080			6.688	339684000
6.701	9646840			6.701	339498000
6.714	9733020			6.714	339300000
6.726	9449360			6.726	339389000
6.739	9367270			6.739	339103000
6.752	9306330			6.752	339093000
6.765	9172790			6.765	339013000
6.778	9065120			6.778	338938000
6.79	9006270			6.79	338805000
6.803	8858540			6.803	338665000
6.816	8825560			6.816	338627000
6.829	8604300			6.829	338633000
6.842	8492960			6.842	338394000
6.855	8481370			6.855	338366000
6.867	8394760			6.867	338345000
6.88	8315640			6.88	338062000
6.893	8181320			6.893	337993000
6.906	8536110			6.906	337999000
6.919	8710940			6.919	337910000
6.931	8285400			6.931	337929000
6.944	8066770			6.944	337843000
6.957	8523550			6.957	337678000
6.97	8353220			6.97	337602000
6.983	7720480			6.983	337567000
6.996	7584460			6.996	337431000
7.008	7436010			7.008	337358000
7.021	7446840			7.021	337263000
7.034	7551460			7.034	337230000
7.047	7392870			7.047	337192000
7.06	7299090			7.06	337032000
7.072	7236730			7.072	336999000
7.085	7091210			7.085	336952000
7.098	7135520			7.098	336851000
7.111	7081950			7.111	336789000
7.124	6763940			7.124	336703000
7.137	6705360			7.137	336620000
7.149	6734340			7.149	336549000
7.162	6659640			7.162	336490000
7.175	6891730			7.175	336500000
7.188	6540830			7.188	336420000
7.201	6351770			7.201	336320000
7.213	6291550			7.213	336258000
7.226	6451300			7.226	336151000
7.239	6538190			7.239	336136000
7.252	6415350			7.252	336035000
7.265	6067110			7.265	335970000
7.277	6031310			7.277	335931000
7.29	6005720			7.29	335868000
7.303	5792000			7.303	335757000
7.316	5787250			7.316	335802000
7.329	5719520			7.329	335631000
7.342	5703770			7.342	335596000
7.354	5711150			7.354	335546000
7.367	5663060			7.367	335489000
7.38	5550190			7.38	335413000
7.393	5363150			7.393	335347000
7.406	5353710			7.406	335351000
7.418	5325150			7.418	335304000
7.431	5274750			7.431	335118000
7.444	5202700			7.444	335197000
7.457	5249570			7.457	335024000
7.47	5226620			7.47	335043000
7.483	5080040			7.483	335045000
7.495	4972200			7.495	335006000
7.508	4989240			7.508	334930000
7.521	5734900			7.521	334885000
7.534	8226150			7.534	334949000
7.547	6612160			7.547	334914000
7.559	4911000			7.559	334776000
7.572	4645030			7.572	334687000
7.585	4726930			7.585	334640000
7.598	4632710			7.598	334570000
7.611	4609590			7.611	334573000
7.624	4589340			7.624	334557000
7.636	4685430			7.636	334583000
7.649	4713670			7.649	334499000
7.662	4549470			7.662	334413000
7.675	4504320			7.675	334426000
7.688	4444920			7.688	334405000
7.7	4323400			7.7	334314000
7.713	4301580			7.713	334290000
7.726	4314100			7.726	334282000
7.739	4247280			7.739	334232000
7.752	4249150			7.752	334210000
7.765	4218770			7.765	334140000
7.777	4163050			7.777	334123000
7.79	4198550			7.79	334147000
7.803	4086150			7.803	334071000
7.816	4020810			7.816	334002000
7.829	4025180			7.829	334085000
7.841	3960820			7.841	333978000
7.854	3912100			7.854	333932000
7.867	3861660			7.867	333900000
7.88	3822870			7.88	333866000
7.893	3788390			7.893	333815000
7.906	3807650			7.906	333819000
7.918	3756010			7.918	333749000
7.931	3751870			7.931	333716000
7.944	3684890			7.944	333694000
7.957	3647090			7.957	333679000
7.97	3577870			7.97	333603000
7.982	3546560			7.982	333560000
7.995	3556330			7.995	333522000
8.008	3528790			8.008	333516000
8.021	3439290			8.021	333500000
8.034	3440910			8.034	333469000
8.046	3482500			8.046	333425000
8.059	3428420			8.059	333370000
8.072	3407430			8.072	333346000
8.085	3326860			8.085	333317000
8.098	3291610			8.098	333300000
8.111	3263950			8.111	333276000
8.123	3227860			8.123	333222000
8.136	3205830			8.136	333165000
8.149	3143830			8.149	333132000
8.162	3097640			8.162	333142000
8.175	3114380			8.175	333117000
8.187	3068330			8.187	333093000
8.2	3046750			8.2	333068000
8.213	3000530			8.213	333010000
8.226	3014550			8.226	332941000
8.239	2971140			8.239	332914000
8.252	2887560			8.252	332947000
8.264	2881470			8.264	332894000
8.277	2884630			8.277	332910000
8.29	2880200			8.29	332837000
8.303	2826360			8.303	332801000
8.316	2785920			8.316	332781000
8.328	2723620			8.328	332794000
8.341	2788980			8.341	332733000
8.354	2786340			8.354	332723000
8.367	2754560			8.367	332698000
8.38	2757400			8.38	332657000
8.393	2647240			8.393	332659000
8.405	2607120			8.405	332610000
8.418	2561320			8.418	332625000
8.431	2589570			8.431	332602000
8.444	2633450			8.444	332540000
8.457	2630490			8.457	332509000
8.469	2550060			8.469	332518000
8.482	2467430			8.482	332476000
8.495	2481320			8.495	332437000
8.508	2435620			8.508	332455000
8.521	2379610			8.521	332403000
8.534	2413940			8.534	332370000
8.546	2404610			8.546	332360000
8.559	2387990			8.559	332346000
8.572	2336200			8.572	332325000
8.585	2312060			8.585	332283000
8.598	2316350			8.598	332250000
8.61	2237200			8.61	332239000
8.623	2215570			8.623	332196000
8.636	2175010			8.636	332162000
8.649	2121410			8.649	332193000
8.662	2131120			8.662	332139000
8.674	2114560			8.674	332118000
8.687	2055820			8.687	332093000
8.7	2055100			8.7	332057000
8.713	2044960			8.713	332052000
8.726	2025890			8.726	332023000
8.739	1984180			8.739	331998000
8.751	1986830			8.751	331972000
8.764	1961850			8.764	331980000
8.777	1915170			8.777	331942000
8.79	1906440			8.79	331922000
8.803	1895790			8.803	331852000
8.815	1865660			8.815	331886000
8.828	1838060			8.828	331846000
8.841	1819400			8.841	331814000
8.854	1786620			8.854	331816000
8.867	1750570			8.867	331766000
8.88	1739480			8.88	331715000
8.892	1752910			8.892	331719000
8.905	1739640			8.905	331667000
8.918	1730910			8.918	331701000
8.931	1696680			8.931	331664000
8.944	1656130			8.944	331637000
8.956	1646900			8.956	331610000
8.969	1706460			8.969	331619000
8.982	1729410			8.982	331568000
8.995	1670930			8.995	331574000
9.008	1566960			9.008	331534000
9.021	1514100			9.021	331525000
9.033	1499460			9.033	331524000
9.046	1512080			9.046	331501000
9.059	1469550			9.059	331492000
9.072	1466210			9.072	331460000
9.085	1431640			9.085	331463000
9.097	1440130			9.097	331438000
9.11	1411180			9.11	331378000
9.123	1366460			9.123	331427000
9.136	1380990			9.136	331403000
9.149	1364010			9.149	331383000
9.162	1383180			9.162	331371000
9.174	1396660			9.174	331329000
9.187	1404890			9.187	331328000
9.2	1333800			9.2	331317000
9.213	1324610			9.213	331334000
9.226	1274140			9.226	331296000
9.238	1291730			9.238	331272000
9.251	1256490			9.251	331265000
9.264	1225320			9.264	331283000
9.277	1239020			9.277	331226000
9.29	1257890			9.29	331240000
9.303	1290680			9.303	331215000
9.315	1220580			9.315	331186000
9.328	1186210			9.328	331199000
9.341	1165640			9.341	331178000
9.354	1166010			9.354	331166000
9.367	1161140			9.367	331152000
9.379	1125520			9.379	331162000
9.392	1112560			9.392	331157000
9.405	1131020			9.405	331134000
9.418	1127110			9.418	331117000
9.431	1114680			9.431	331099000
9.443	1082890			9.443	331079000
9.456	1067860			9.456	331080000
9.469	1065910			9.469	331094000
9.482	1054710			9.482	331076000
9.495	1058670			9.495	331052000
9.508	1055760			9.508	331049000
9.52	1024860			9.52	331029000
9.533	1036720			9.533	331034000
9.546	1012590			9.546	331028000
9.559	997430			9.559	331021000
9.572	995462			9.572	331021000
9.584	978500			9.584	330966000
9.597	988976			9.597	330983000
9.61	959888			9.61	330997000
9.623	953969			9.623	330965000
9.636	960480			9.636	330939000
9.649	946810			9.649	330944000
9.661	956715			9.661	330966000
9.674	935674			9.674	330933000
9.687	925730			9.687	330928000
9.7	910825			9.7	330911000
9.713	914597			9.713	330894000
9.725	902695			9.725	330879000
9.738	912379			9.738	330920000
9.751	886041			9.751	330897000
9.764	880208			9.764	330889000
9.777	876104			9.777	330879000
9.79	877650			9.79	330851000
9.802	867785			9.802	330855000
9.815	884240			9.815	330854000
9.828	976218			9.828	330866000
9.841	1330960			9.841	330851000
9.854	1838840			9.854	330871000
9.866	1869450			9.866	330872000
9.879	1392660			9.879	330851000
9.892	1025330			9.892	330845000
9.905	867905			9.905	330803000
9.918	852673			9.918	330803000
9.931	817976			9.931	330827000
9.943	818957			9.943	330797000
9.956	782739			9.956	330788000
9.969	793275			9.969	330804000
9.982	793029			9.982	330789000
9.995	772200			9.995	330779000
10.007	789626			10.007	330792000
10.02	761025			10.02	330773000
10.033	772931			10.033	330756000
10.046	766843			10.046	330753000
10.059	756743			10.059	330746000
10.071	753365			10.071	330758000
10.084	755343			10.084	330740000
10.097	740140			10.097	330758000
10.11	741648			10.11	330733000
10.123	732976			10.123	330730000
10.136	733093			10.136	330725000
10.148	731828			10.148	330725000
10.161	727982			10.161	330730000
10.174	717392			10.174	330720000
10.187	739912			10.187	330743000
10.2	725128			10.2	330711000
10.212	733722			10.212	330715000
10.225	713147			10.225	330721000
10.238	705813			10.238	330708000
10.251	716714			10.251	330723000
10.264	719995			10.264	330710000
10.277	707157			10.277	330721000
10.289	717299			10.289	330708000
10.302	698627			10.302	330707000
10.315	711736			10.315	330714000
10.328	696079			10.328	330718000
10.341	698926			10.341	330685000
10.353	692823			10.353	330694000
10.366	699797			10.366	330688000
10.379	684330			10.379	330676000
10.392	699064			10.392	330685000
10.405	687372			10.405	330693000
10.418	699806			10.418	330674000
10.43	694137			10.43	330668000
10.443	688088			10.443	330698000
10.456	675063			10.456	330675000
10.469	690289			10.469	330679000
10.482	693571			10.482	330677000
10.494	678552			10.494	330679000
10.507	678210			10.507	330662000
10.52	681120			10.52	330672000
10.533	666614			10.533	330685000
10.546	667800			10.546	330667000
10.559	672385			10.559	330679000
10.571	676621			10.571	330654000
10.584	682579			10.584	330675000
10.597	658678			10.597	330656000
10.61	680293			10.61	330669000
10.623	660724			10.623	330662000
10.635	682681			10.635	330678000
10.648	668363			10.648	330674000
10.661	691474			10.661	330660000
10.674	652556			10.674	330656000
10.687	664604			10.687	330649000
10.7	658844			10.7	330665000
10.712	655356			10.712	330667000
10.725	663178			10.725	330666000
10.738	657754			10.738	330639000
10.751	656708			10.751	330633000
10.764	663741			10.764	330654000
10.776	647666			10.776	330642000
10.789	663535			10.789	330657000
10.802	643149			10.802	330653000
10.815	650353			10.815	330652000
10.828	651456			10.828	330653000
10.84	642279			10.84	330662000
10.853	656042			10.853	330611000
10.866	651149			10.866	330640000
10.879	660659			10.879	330651000
10.892	644490			10.892	330659000
10.905	649399			10.905	330637000
10.917	650806			10.917	330632000
10.93	650511			10.93	330630000
10.943	650295			10.943	330641000
10.956	629365			10.956	330637000
10.969	637282			10.969	330637000
10.981	634300			10.981	330639000
10.994	649965			10.994	330639000
11.007	652606			11.007	330634000
11.02	631401			11.02	330643000
11.033	646486			11.033	330635000
11.046	650454			11.046	330629000
11.058	648421			11.058	330645000
11.071	651407			11.071	330637000
11.084	642977			11.084	330633000
11.097	651447			11.097	330645000
11.11	648993			11.11	330640000
11.122	648118			11.122	330652000
11.135	651359			11.135	330623000
11.148	635775			11.148	330645000
11.161	666371			11.161	330628000
11.174	640235			11.174	330643000
11.187	651822			11.187	330665000
11.199	637582			11.199	330644000
11.212	652373			11.212	330662000
11.225	647695			11.225	330641000
11.238	647624			11.238	330650000
11.251	654997			11.251	330644000
11.263	646064			11.263	330648000
11.276	646261			11.276	330654000
11.289	627063			11.289	330686000
11.302	648613			11.302	330670000
11.315	656488			11.315	330641000
11.328	661599			11.328	330655000
11.34	638106			11.34	330656000
11.353	651158			11.353	330662000
11.366	657630			11.366	330667000
11.379	664161			11.379	330659000
11.392	664759			11.392	330673000
11.404	662692			11.404	330664000
11.417	686308			11.417	330670000
11.43	671698			11.43	330665000
11.443	681870			11.443	330692000
11.456	663654			11.456	330656000
11.468	659043			11.468	330691000
11.481	676032			11.481	330706000
11.494	673525			11.494	330677000
11.507	677398			11.507	330689000
11.52	674533			11.52	330690000
11.533	691585			11.533	330701000
11.545	665063			11.545	330713000
11.558	709041			11.558	330699000
11.571	688480			11.571	330722000
11.584	709500			11.584	330704000
11.597	719016			11.597	330733000
11.609	717322			11.609	330716000
11.622	713987			11.622	330721000
11.635	724526			11.635	330722000
11.648	735385			11.648	330723000
11.661	724216			11.661	330738000
11.674	731793			11.674	330750000
11.686	744153			11.686	330751000
11.699	747004			11.699	330760000
11.712	750136			11.712	330767000
11.725	760291			11.725	330786000
11.738	781487			11.738	330774000
11.75	776713			11.75	330795000
11.763	782598			11.763	330779000
11.776	785408			11.776	330780000
11.789	797463			11.789	330803000
11.802	795223			11.802	330813000
11.815	774879			11.815	330824000
11.827	809980			11.827	330843000
11.84	809490			11.84	330830000
11.853	803951			11.853	330830000
11.866	825822			11.866	330857000
11.879	844226			11.879	330845000
11.891	832839			11.891	330859000
11.904	847985			11.904	330869000
11.917	852636			11.917	330880000
11.93	847186			11.93	330895000
11.943	870147			11.943	330905000
11.956	870056			11.956	330877000
11.968	884049			11.968	330905000
11.981	880095			11.981	330906000
11.994	898389			11.994	330930000
12.007	904520			12.007	330936000
12.02	920267			12.02	330938000
12.032	921959			12.032	330959000
12.045	907081			12.045	330983000
12.058	962829			12.058	330985000
12.071	942018			12.071	330977000
12.084	930059			12.084	330999000
12.097	973048			12.097	331006000
12.109	968425			12.109	330996000
12.122	984451			12.122	331007000
12.135	965262			12.135	331007000
12.148	977932			12.148	331021000
12.161	993477			12.161	331006000
12.173	973131			12.173	331045000
12.186	985683			12.186	331024000
12.199	1013530			12.199	331044000
12.212	1006030			12.212	331051000
12.225	1013460			12.225	331038000
12.237	1026240			12.237	331066000
12.25	1028750			12.25	331071000
12.263	1050970			12.263	331078000
12.276	1051760			12.276	331074000
12.289	1027380			12.289	331081000
12.302	1066830			12.302	331083000
12.314	1059640			12.314	331070000
12.327	1067880			12.327	331105000
12.34	1068070			12.34	331090000
12.353	1071070			12.353	331086000
12.366	1094650			12.366	331109000
12.378	1085410			12.378	331102000
12.391	1055200			12.391	331122000
12.404	1089220			12.404	331121000
12.417	1099540			12.417	331113000
12.43	1096290			12.43	331133000
12.443	1096650			12.443	331114000
12.455	1089050			12.455	331124000
12.468	1101510			12.468	331117000
12.481	1121130			12.481	331131000
12.494	1105950			12.494	331149000
12.507	1130520			12.507	331124000
12.519	1099220			12.519	331115000
12.532	1120320			12.532	331130000
12.545	1119270			12.545	331143000
12.558	1127290			12.558	331144000
12.571	1132740			12.571	331151000
12.584	1145260			12.584	331150000
12.596	1130320			12.596	331165000
12.609	1145460			12.609	331141000
12.622	1141400			12.622	331130000
12.635	1177040			12.635	331155000
12.648	1150480			12.648	331160000
12.66	1152500			12.66	331156000
12.673	1143150			12.673	331165000
12.686	1151800			12.686	331157000
12.699	1174010			12.699	331164000
12.712	1154610			12.712	331159000
12.725	1152990			12.725	331156000
12.737	1141100			12.737	331153000
12.75	1166500			12.75	331150000
12.763	1173670			12.763	331151000
12.776	1185820			12.776	331141000
12.789	1167530			12.789	331172000
12.801	1169360			12.801	331151000
12.814	1174000			12.814	331184000
12.827	1176580			12.827	331161000
12.84	1168020			12.84	331160000
12.853	1187360			12.853	331145000
12.865	1152130			12.865	331173000
12.878	1188160			12.878	331168000
12.891	1192650			12.891	331163000
12.904	1196370			12.904	331180000
12.917	1162140			12.917	331196000
12.93	1175180			12.93	331166000
12.942	1154970			12.942	331170000
12.955	1170560			12.955	331173000
12.968	1203480			12.968	331183000
12.981	1174030			12.981	331150000
12.994	1168420			12.994	331180000
13.006	1186000			13.006	331155000
13.019	1197990			13.019	331127000
13.032	1186030			13.032	331159000
13.045	1198330			13.045	331140000
13.058	1192950			13.058	331140000
13.071	1197070			13.071	331171000
13.083	1208320			13.083	331160000
13.096	1191710			13.096	331140000
13.109	1190460			13.109	331155000
13.122	1198400			13.122	331130000
13.135	1241220			13.135	331127000
13.147	1236030			13.147	331130000
13.16	1242270			13.16	331137000
13.173	1243160			13.173	331158000
13.186	1262990			13.186	331143000
13.199	1284510			13.199	331138000
13.212	1274070			13.212	331147000
13.224	1286120			13.224	331145000
13.237	1286220			13.237	331145000
13.25	1294180			13.25	331131000
13.263	1289470			13.263	331140000
13.276	1308810			13.276	331151000
13.288	1300330			13.288	331119000
13.301	1338210			13.301	331135000
13.314	1341450			13.314	331139000
13.327	1366590			13.327	331151000
13.34	1379630			13.34	331146000
13.353	1353780			13.353	331139000
13.365	1406770			13.365	331117000
13.378	1426760			13.378	331111000
13.391	1406560			13.391	331118000
13.404	1390230			13.404	331107000
13.417	1408470			13.417	331104000
13.429	1398600			13.429	331103000
13.442	1391460			13.442	331089000
13.455	1398960			13.455	331112000
13.468	1385910			13.468	331113000
13.481	1416140			13.481	331072000
13.494	1366930			13.494	331126000
13.506	1377290			13.506	331103000
13.519	1343090			13.519	331088000
13.532	1354480			13.532	331097000
13.545	1361850			13.545	331069000
13.558	1334310			13.558	331085000
13.57	1338680			13.57	331092000
13.583	1341270			13.583	331114000
13.596	1344970			13.596	331071000
13.609	1346840			13.609	331078000
13.622	1306410			13.622	331069000
13.634	1355300			13.634	331081000
13.647	1325300			13.647	331056000
13.66	1341590			13.66	331065000
13.673	1340060			13.673	331050000
13.686	1331040			13.686	331051000
13.699	1343010			13.699	331056000
13.711	1353290			13.711	331063000
13.724	1338240			13.724	331051000
13.737	1313330			13.737	331055000
13.75	1324520			13.75	331029000
13.763	1326470			13.763	331055000
13.775	1345900			13.775	331025000
13.788	1327180			13.788	331040000
13.801	1310970			13.801	331034000
13.814	1302280			13.814	331045000
13.827	1301470			13.827	331015000
13.84	1309930			13.84	331018000
13.852	1337550			13.852	331026000
13.865	1308050			13.865	331027000
13.878	1281860			13.878	331008000
13.891	1286380			13.891	331013000
13.904	1283140			13.904	331007000
13.916	1285130			13.916	331016000
13.929	1278230			13.929	330999000
13.942	1284760			13.942	331013000
13.955	1263250			13.955	330989000
13.968	1285110			13.968	331006000
13.981	1271040			13.981	331011000
13.993	1266210			13.993	330984000
14.006	1248420			14.006	330999000
14.019	1290630			14.019	330988000
14.032	1309500			14.032	330987000
14.045	1314390			14.045	330998000
14.057	1327540			14.057	330989000
14.07	1324960			14.07	330984000
14.083	1311340			14.083	330974000
14.096	1316700			14.096	330974000
14.109	1324370			14.109	330994000
14.122	1323240			14.122	330972000
14.134	1281910			14.134	330969000
14.147	1302790			14.147	330943000
14.16	1306070			14.16	330965000
14.173	1326600			14.173	330970000
14.186	1271730			14.186	330979000
14.198	1296280			14.198	330972000
14.211	1294140			14.211	330952000
14.224	1296720			14.224	331044000
14.237	1299210			14.237	330962000
14.25	1307640			14.25	330937000
14.262	1287340			14.262	330945000
14.275	1310040			14.275	330966000
14.288	1276760			14.288	330946000
14.301	1257970			14.301	330954000
14.314	1277550			14.314	330954000
14.327	1254450			14.327	330952000
14.339	1265580			14.339	330942000
14.352	1257750			14.352	330935000
14.365	1288720			14.365	330963000
14.378	1264600			14.378	330943000
14.391	1252370			14.391	330952000
14.403	1246870			14.403	330950000
14.416	1268670			14.416	330964000
14.429	1245700			14.429	330957000
14.442	1233140			14.442	330973000
14.455	1221860			14.455	330942000
14.468	1231150			14.468	330945000
14.48	1225220			14.48	330940000
14.493	1204070			14.493	330951000
14.506	1214270			14.506	330949000
14.519	1208360			14.519	330915000
14.532	1200770			14.532	330963000
14.544	1200810			14.544	330938000
14.557	1204920			14.557	330933000
14.57	1235090			14.57	330929000
14.583	1240970			14.583	330946000
14.596	1230100			14.596	330922000
14.609	1273180			14.609	330940000
14.621	1276820			14.621	330926000
14.634	1310100			14.634	330951000
14.647	1314630			14.647	330960000
14.66	1327890			14.66	330958000
14.673	1322800			14.673	330948000
14.685	1317280			14.685	330941000
14.698	1295640			14.698	330949000
14.711	1308360			14.711	330946000
14.724	1292440			14.724	330948000
14.737	1288780			14.737	330954000
14.75	1293950			14.75	330960000
14.762	1314570			14.762	330939000
14.775	1346580			14.775	330939000
14.788	1340690			14.788	330947000
14.801	1360830			14.801	330931000
14.814	1374460			14.814	330933000
14.826	1354880			14.826	330941000
14.839	1369220			14.839	330936000
14.852	1366590			14.852	330947000
14.865	1336370			14.865	330950000
14.878	1335900			14.878	330954000
14.891	1331010			14.891	330926000
14.903	1382370			14.903	330942000
14.916	1381240			14.916	330937000
14.929	1378250			14.929	330943000
14.942	1390300			14.942	330943000
14.955	1360660			14.955	330943000
14.967	1369690			14.967	330976000
14.98	1356340			14.98	330939000
14.993	1345890			14.993	330948000
15.006	1330590			15.006	330955000
15.019	1328860			15.019	330940000
15.031	1359010			15.031	330970000
15.044	1347380			15.044	330987000
15.057	1335610			15.057	330994000
15.07	1319640			15.07	330957000
15.083	1323920			15.083	330990000
15.096	1303000			15.096	330987000
15.108	1344350			15.108	330990000
15.121	1325120			15.121	330999000
15.134	1327610			15.134	330974000
15.147	1340230			15.147	330994000
15.16	1365420			15.16	330983000
15.172	1369390			15.172	330978000
15.185	1373810			15.185	330981000
15.198	1390190			15.198	330987000
15.211	1398510			15.211	330961000
15.224	1393550			15.224	330973000
15.237	1370780			15.237	330974000
15.249	1390590			15.249	330997000
15.262	1403630			15.262	330951000
15.275	1381780			15.275	330954000
15.288	1401740			15.288	330972000
15.301	1410820			15.301	330968000
15.313	1416170			15.313	330963000
15.326	1409280			15.326	330976000
15.339	1393800			15.339	330983000
15.352	1405440			15.352	330976000
15.365	1342040			15.365	330973000
15.378	1367310			15.378	330992000
15.39	1351670			15.39	330968000
15.403	1375230			15.403	330983000
15.416	1363550			15.416	330992000
15.429	1385930			15.429	330955000
15.442	1367940			15.442	330969000
15.454	1421750			15.454	330987000
15.467	1405440			15.467	330983000
15.48	1374890			15.48	330986000
15.493	1378750			15.493	330956000
15.506	1363880			15.506	330968000
15.519	1329190			15.519	331002000
15.531	1350490			15.531	331012000
15.544	1317090			15.544	331023000
15.557	1330130			15.557	331017000
15.57	1348650			15.57	331015000
15.583	1343930			15.583	330985000
15.595	1348440			15.595	331015000
15.608	1350780			15.608	331009000
15.621	1374950			15.621	331033000
15.634	1364980			15.634	331017000
15.647	1410240			15.647	331051000
15.659	1397700			15.659	331022000
15.672	1428730			15.672	331051000
15.685	1476510			15.685	331048000
15.698	1507400			15.698	331041000
15.711	1472820			15.711	331081000
15.724	1470940			15.724	331050000
15.736	1471390			15.736	331071000
15.749	1455050			15.749	331052000
15.762	1459790			15.762	331046000
15.775	1486930			15.775	331072000
15.788	1474880			15.788	331057000
15.8	1523900			15.8	331080000
15.813	1516300			15.813	331070000
15.826	1457880			15.826	331058000
15.839	1436560			15.839	331067000
15.852	1403690			15.852	331079000
15.865	1376760			15.865	331065000
15.877	1370610			15.877	331092000
15.89	1386610			15.89	331079000
15.903	1401980			15.903	331080000
15.916	1378020			15.916	331093000
15.929	1424410			15.929	331122000
15.941	1442750			15.941	331106000
15.954	1428440			15.954	331109000
15.967	1449030			15.967	331127000
15.98	1445930			15.98	331114000
15.993	1399620			15.993	331122000
16.006	1385810			16.006	331114000
16.018	1390710			16.018	331103000
16.031	1403240			16.031	331121000
16.044	1407750			16.044	331109000
16.057	1403110			16.057	331094000
16.07	1372700			16.07	331113000
16.082	1395890			16.082	331114000
16.095	1378690			16.095	331140000
16.108	1399440			16.108	331141000
16.121	1401820			16.121	331152000
16.134	1407740			16.134	331131000
16.147	1438990			16.147	331131000
16.159	1489750			16.159	331160000
16.172	1541670			16.172	331146000
16.185	1551310			16.185	331147000
16.198	1545030			16.198	331168000
16.211	1525340			16.211	331169000
16.223	1509430			16.223	331168000
16.236	1528860			16.236	331178000
16.249	1495980			16.249	331168000
16.262	1527610			16.262	331161000
16.275	1519780			16.275	331166000
16.288	1522360			16.288	331172000
16.3	1512090			16.3	331162000
16.313	1515810			16.313	331161000
16.326	1500370			16.326	331161000
16.339	1497470			16.339	331147000
16.352	1458670			16.352	331177000
16.364	1441770			16.364	331180000
16.377	1462130			16.377	331153000
16.39	1455670			16.39	331200000
16.403	1430100			16.403	331162000
16.416	1420710			16.416	331177000
16.428	1477970			16.428	331177000
16.441	1454920			16.441	331172000
16.454	1484120			16.454	331181000
16.467	1483740			16.467	331178000
16.48	1497000			16.48	331175000
16.493	1472560			16.493	331186000
16.505	1448660			16.505	331187000
16.518	1439460			16.518	331219000
16.531	1428650			16.531	331202000
16.544	1436260			16.544	331180000
16.557	1460250			16.557	331195000
16.569	1435380			16.569	331195000
16.582	1441090			16.582	331215000
16.595	1421300			16.595	331186000
16.608	1449360			16.608	331210000
16.621	1405500			16.621	331198000
16.634	1402840			16.634	331175000
16.646	1425120			16.646	331185000
16.659	1432930			16.659	331201000
16.672	1416600			16.672	331197000
16.685	1460580			16.685	331213000
16.698	1450450			16.698	331202000
16.71	1523570			16.71	331197000
16.723	1556370			16.723	331213000
16.736	1533030			16.736	331170000
16.749	1539620			16.749	331182000
16.762	1509060			16.762	331206000
16.775	1517390			16.775	331190000
16.787	1483570			16.787	331153000
16.8	1474990			16.8	331191000
16.813	1430540			16.813	331190000
16.826	1425940			16.826	331175000
16.839	1423170			16.839	331159000
16.851	1461650			16.851	331182000
16.864	1442760			16.864	331175000
16.877	1446070			16.877	331159000
16.89	1411190			16.89	331167000
16.903	1385190			16.903	331144000
16.916	1380170			16.916	331166000
16.928	1378360			16.928	331161000
16.941	1354690			16.941	331151000
16.954	1346340			16.954	331123000
16.967	1333720			16.967	331158000
16.98	1339000			16.98	331150000
16.992	1355100			16.992	331139000
17.005	1330760			17.005	331167000
17.018	1330350			17.018	331149000
17.031	1332440			17.031	331143000
17.044	1351940			17.044	331119000
17.056	1353420			17.056	331127000
17.069	1325950			17.069	331132000
17.082	1319460			17.082	331128000
17.095	1327300			17.095	331141000
17.108	1307930			17.108	331131000
17.121	1304220			17.121	331112000
17.133	1282480			17.133	331117000
17.146	1288580			17.146	331125000
17.159	1316580			17.159	331124000
17.172	1295520			17.172	331130000
17.185	1275850			17.185	331128000
17.197	1306640			17.197	331101000
17.21	1288650			17.21	331124000
17.223	1299110			17.223	331113000
17.236	1291090			17.236	331095000
17.249	1278350			17.249	331104000
17.262	1242270			17.262	331100000
17.274	1268350			17.274	331103000
17.287	1255770			17.287	331101000
17.3	1234360			17.3	331119000
17.313	1259380			17.313	331108000
17.326	1256190			17.326	331122000
17.338	1258800			17.338	331099000
17.351	1327560			17.351	331113000
17.364	1377310			17.364	331086000
17.377	1376470			17.377	331078000
17.39	1365630			17.39	331076000
17.403	1333320			17.403	331093000
17.415	1330330			17.415	331102000
17.428	1306120			17.428	331079000
17.441	1268720			17.441	331098000
17.454	1276090			17.454	331094000
17.467	1268680			17.467	331070000
17.479	1257850			17.479	331070000
17.492	1255150			17.492	331089000
17.505	1232230			17.505	331077000
17.518	1221500			17.518	331085000
17.531	1236530			17.531	331068000
17.544	1229450			17.544	331099000
17.556	1245810			17.556	331064000
17.569	1228730			17.569	331065000
17.582	1243190			17.582	331081000
17.595	1221430			17.595	331083000
17.608	1202550			17.608	331076000
17.62	1210670			17.62	331058000
17.633	1181790			17.633	331078000
17.646	1209020			17.646	331085000
17.659	1185670			17.659	331070000
17.672	1193020			17.672	331060000
17.685	1205260			17.685	331069000
17.697	1166530			17.697	331065000
17.71	1185970			17.71	331079000
17.723	1183710			17.723	331052000
17.736	1176780			17.736	331072000
17.749	1177490			17.749	331069000
17.761	1172760			17.761	331080000
17.774	1199930			17.774	331083000
17.787	1210640			17.787	331067000
17.8	1201800			17.8	331056000
17.813	1206900			17.813	331058000
17.825	1196590			17.825	331060000
17.838	1197050			17.838	331067000
17.851	1182800			17.851	331066000
17.864	1165910			17.864	331061000
17.877	1184210			17.877	331061000
17.89	1176080			17.89	331065000
17.902	1187200			17.902	331051000
17.915	1191570			17.915	331053000
17.928	1175910			17.928	331051000
17.941	1168900			17.941	331067000
17.954	1150740			17.954	331052000
17.966	1159450			17.966	331062000
17.979	1160210			17.979	331073000
17.992	1162700			17.992	331042000
18.005	1142670			18.005	331059000
18.018	1165760			18.018	331050000
18.031	1152600			18.031	331054000
18.043	1157620			18.043	331054000
18.056	1168590			18.056	331036000
18.069	1161020			18.069	331046000
18.082	1168390			18.082	331043000
18.095	1147400			18.095	331054000
18.107	1151450			18.107	331054000
18.12	1157300			18.12	331058000
18.133	1182120			18.133	331076000
18.146	1177770			18.146	331055000
18.159	1215830			18.159	331069000
18.172	1219220			18.172	331031000
18.184	1237880			18.184	331060000
18.197	1227340			18.197	331044000
18.21	1243720			18.21	331032000
18.223	1243160			18.223	331009000
18.236	1209740			18.236	331045000
18.248	1215140			18.248	331025000
18.261	1220200			18.261	331032000
18.274	1182490			18.274	331027000
18.287	1179680			18.287	331047000
18.3	1170870			18.3	331043000
18.313	1177940			18.313	331040000
18.325	1158280			18.325	331037000
18.338	1146200			18.338	331040000
18.351	1157890			18.351	331055000
18.364	1138310			18.364	331030000
18.377	1143120			18.377	331036000
18.389	1148630			18.389	331044000
18.402	1120280			18.402	331016000
18.415	1126450			18.415	331031000
18.428	1144570			18.428	331028000
18.441	1151150			18.441	331027000
18.453	1140510			18.453	331036000
18.466	1119570			18.466	331027000
18.479	1137570			18.479	331025000
18.492	1126470			18.492	331020000
18.505	1160150			18.505	331039000
18.518	1143630			18.518	331031000
18.53	1114650			18.53	331036000
18.543	1130930			18.543	331036000
18.556	1128310			18.556	331035000
18.569	1139100			18.569	331017000
18.582	1125240			18.582	331010000
18.594	1128140			18.594	331033000
18.607	1134770			18.607	331030000
18.62	1101740			18.62	331024000
18.633	1127550			18.633	331026000
18.646	1130670			18.646	331028000
18.659	1095910			18.659	331019000
18.671	1101300			18.671	331030000
18.684	1111930			18.684	331034000
18.697	1105940			18.697	331019000
18.71	1101670			18.71	331037000
18.723	1124330			18.723	331020000
18.735	1122080			18.735	331015000
18.748	1149290			18.748	331023000
18.761	1114040			18.761	331002000
18.774	1129240			18.774	331020000
18.787	1124620			18.787	331011000
18.8	1114150			18.8	331030000
18.812	1105790			18.812	331025000
18.825	1113260			18.825	331019000
18.838	1106960			18.838	331029000
18.851	1102620			18.851	331010000
18.864	1094670			18.864	331002000
18.876	1112010			18.876	331025000
18.889	1098790			18.889	331016000
18.902	1094880			18.902	331019000
18.915	1109100			18.915	331013000
18.928	1127560			18.928	331015000
18.941	1108430			18.941	331009000
18.953	1107820			18.953	330998000
18.966	1114250			18.966	331003000
18.979	1106210			18.979	331003000
18.992	1088080			18.992	331016000
19.005	1096250			19.005	331019000
19.017	1093770			19.017	331028000
19.03	1085470			19.03	331022000
19.043	1098580			19.043	331031000
19.056	1086420			19.056	331005000
19.069	1094740			19.069	330990000
19.082	1095060			19.082	331029000
19.094	1082890			19.094	331012000
19.107	1084860			19.107	331033000
19.12	1098720			19.12	331025000
19.133	1096820			19.133	331022000
19.146	1116220			19.146	331008000
19.158	1087020			19.158	331026000
19.171	1138890			19.171	330995000
19.184	1124710			19.184	331013000
19.197	1116170			19.197	331003000
19.21	1121570			19.21	330994000
19.222	1115480			19.222	331009000
19.235	1142400			19.235	331018000
19.248	1151780			19.248	331014000
19.261	1144630			19.261	331006000
19.274	1149170			19.274	331013000
19.287	1122400			19.287	331006000
19.299	1127170			19.299	331016000
19.312	1141630			19.312	331010000
19.325	1141180			19.325	330996000
19.338	1094160			19.338	330995000
19.351	1096480			19.351	330999000
19.363	1114590			19.363	330995000
19.376	1111390			19.376	331015000
19.389	1103980			19.389	330993000
19.402	1119180			19.402	331026000
19.415	1089570			19.415	331013000
19.428	1086640			19.428	331004000
19.44	1093390			19.44	330997000
19.453	1089430			19.453	330979000
19.466	1094620			19.466	331001000
19.479	1089800			19.479	330995000
19.492	1077360			19.492	331015000
19.504	1096960			19.504	330998000
19.517	1079590			19.517	331001000
19.53	1070310			19.53	331013000
19.543	1067430			19.543	330994000
19.556	1080360			19.556	331002000
19.569	1087670			19.569	331011000
19.581	1061700			19.581	330982000
19.594	1089240			19.594	331003000
19.607	1055900			19.607	330999000
19.62	1085170			19.62	331006000
19.633	1095930			19.633	330998000
19.645	1074880			19.645	331001000
19.658	1066000			19.658	331021000
19.671	1078110			19.671	331016000
19.684	1063250			19.684	330992000
19.697	1071310			19.697	330978000
19.71	1073250			19.71	331011000
19.722	1072480			19.722	330998000
19.735	1068610			19.735	330985000
19.748	1071790			19.748	330993000
19.761	1089350			19.761	330981000
19.774	1068010			19.774	331005000
19.786	1071220			19.786	331018000
19.799	1058850			19.799	331010000
19.812	1096040			19.812	331029000
19.825	1065960			19.825	331003000
19.838	1069780			19.838	331017000
19.85	1049120			19.85	331012000
19.863	1058750			19.863	330993000
19.876	1062490			19.876	330991000
19.889	1072510			19.889	331036000
19.902	1073280			19.902	330999000
19.915	1073480			19.915	330990000
19.927	1062980			19.927	330981000
19.94	1078850			19.94	330994000
19.953	1083290			19.953	331020000
19.966	1064310			19.966	330972000
19.979	1071940			19.979	331002000
19.991	1065100			19.991	330981000
20.004	1064770			20.004	331009000
20.017	1053880			20.017	331018000
20.03	1061970			20.03	330983000
20.043	1046000			20.043	330992000
20.056	1064220			20.056	330985000
20.068	1070490			20.068	330982000
20.081	1073600			20.081	330998000
20.094	1066970			20.094	331007000
20.107	1056980			20.107	330990000
20.12	1075710			20.12	330999000
20.132	1058180			20.132	330985000
20.145	1062610			20.145	330997000
20.158	1065850			20.158	330986000
20.171	1089600			20.171	330994000
20.184	1074870			20.184	330979000
20.197	1077740			20.197	330991000
20.209	1102780			20.209	331008000
20.222	1047480			20.222	331005000
20.235	1063790			20.235	331009000
20.248	1084290			20.248	330993000
20.261	1054390			20.261	330974000
20.273	1052350			20.273	330988000
20.286	1065500			20.286	330995000
20.299	1076190			20.299	330983000
20.312	1066670			20.312	330982000
20.325	1053420			20.325	330978000
20.338	1067190			20.338	330976000
20.35	1067270			20.35	330963000
20.363	1054220			20.363	330985000
20.376	1051840			20.376	330995000
20.389	1048680			20.389	331001000
20.402	1060840			20.402	330993000
20.414	1040740			20.414	330985000
20.427	1047400			20.427	331004000
20.44	1070460			20.44	330986000
20.453	1059400			20.453	330983000
20.466	1022010			20.466	330965000
20.478	1054780			20.478	330993000
20.491	1038590			20.491	331008000
20.504	1050060			20.504	330998000
20.517	1050180			20.517	330987000
20.53	1065890			20.53	330975000
20.543	1068760			20.543	330987000
20.555	1064400			20.555	331001000
20.568	1058500			20.568	330973000
20.581	1063540			20.581	330988000
20.594	1062740			20.594	330984000
20.607	1072970			20.607	330986000
20.619	1081140			20.619	330985000
20.632	1095280			20.632	330983000
20.645	1085870			20.645	330959000
20.658	1070140			20.658	330983000
20.671	1065390			20.671	330966000
20.684	1053540			20.684	330991000
20.696	1065080			20.696	330992000
20.709	1057920			20.709	331001000
20.722	1059340			20.722	330986000
20.735	1085660			20.735	330962000
20.748	1059120			20.748	330971000
20.76	1071350			20.76	330977000
20.773	1071240			20.773	330973000
20.786	1052340			20.786	330994000
20.799	1058010			20.799	331008000
20.812	1054440			20.812	331004000
20.825	1031860			20.825	330970000
20.837	1043450			20.837	330974000
20.85	1059540			20.85	331004000
20.863	1069420			20.863	330990000
20.876	1043100			20.876	330986000
20.889	1040100			20.889	330983000
20.901	1072420			20.901	330964000
20.914	1052540			20.914	330981000
20.927	1051260			20.927	330984000
20.94	1043230			20.94	330979000
20.953	1039560			20.953	330972000
20.966	1055700			20.966	330970000
20.978	1029670			20.978	330983000
20.991	1062580			20.991	330976000
21.004	1005390			21.004	330976000
21.017	1025110			21.017	330970000
21.03	1047020			21.03	330979000
21.042	1050860			21.042	330968000
21.055	1035730			21.055	330979000
21.068	1057220			21.068	330977000
21.081	1046740			21.081	330978000
21.094	1020890			21.094	330972000
21.107	1025550			21.107	330983000
21.119	1050230			21.119	330985000
21.132	1054570			21.132	330987000
21.145	1042610			21.145	330978000
21.158	1026870			21.158	330970000
21.171	1042560			21.171	330936000
21.183	1000130			21.183	330962000
21.196	1025440			21.196	330973000
21.209	1037880			21.209	330989000
21.222	1036390			21.222	330971000
21.235	1041280			21.235	330963000
21.247	1034240			21.247	330982000
21.26	1036560			21.26	330966000
21.273	1016560			21.273	330981000
21.286	1019450			21.286	330964000
21.299	1033040			21.299	330966000
21.312	1052200			21.312	330977000
21.324	1029440			21.324	330973000
21.337	1052940			21.337	330977000
21.35	1041890			21.35	330956000
21.363	1040680			21.363	330982000
21.376	1019940			21.376	330973000
21.388	1024830			21.388	330982000
21.401	1033860			21.401	330979000
21.414	1039410			21.414	330984000
21.427	1036760			21.427	330963000
21.44	1035970			21.44	330979000
21.453	1034540			21.453	330980000
21.465	1050340			21.465	330977000
21.478	1019940			21.478	330988000
21.491	1041870			21.491	330985000
21.504	1044740			21.504	330954000
21.517	1042040			21.517	330956000
21.529	1021650			21.529	330970000
21.542	1012470			21.542	330992000
21.555	1015590			21.555	331038000
21.568	1026110			21.568	330957000
21.581	1019950			21.581	330974000
21.594	1032590			21.594	330991000
21.606	1019790			21.606	330961000
21.619	1033720			21.619	330969000
21.632	1023740			21.632	330977000
21.645	1016390			21.645	330974000
21.658	1031390			21.658	330973000
21.67	1035330			21.67	330958000
21.683	1013710			21.683	330976000
21.696	1039140			21.696	330984000
21.709	1034820			21.709	330957000
21.722	1017910			21.722	330947000
21.735	1014210			21.735	330961000
21.747	1029050			21.747	330969000
21.76	1033370			21.76	330968000
21.773	1023860			21.773	330953000
21.786	1023890			21.786	330977000
21.799	1042660			21.799	330993000
21.811	1022580			21.811	330961000
21.824	1022600			21.824	330976000
21.837	1025310			21.837	330965000
21.85	1008000			21.85	330978000
21.863	1022830			21.863	330979000
21.875	1008460			21.875	330970000
21.888	1035580			21.888	330971000
21.901	1017740			21.901	330978000
21.914	1040110			21.914	330943000
21.927	1023190			21.927	330976000
21.94	1028860			21.94	330966000
21.952	1000250			21.952	330969000
21.965	1029690			21.965	330972000
21.978	998218			21.978	330961000
21.991	1014730			21.991	330933000
22.004	1038750			22.004	330963000
22.016	991841			22.016	330971000
22.029	1023650			22.029	330968000
22.042	1006300			22.042	330969000
22.055	1025090			22.055	330955000
22.068	1028110			22.068	330958000
22.081	1022010			22.081	330965000
22.093	1032150			22.093	330968000
22.106	1032880			22.106	330978000
22.119	1028520			22.119	330964000
22.132	1048560			22.132	330954000
22.145	1012990			22.145	330961000
22.157	1015970			22.157	330965000
22.17	1003760			22.17	330962000
22.183	1023240			22.183	330973000
22.196	1017000			22.196	330987000
22.209	1016340			22.209	330957000
22.222	1036640			22.222	330982000
22.234	1028890			22.234	330952000
22.247	1008550			22.247	330957000
22.26	1004060			22.26	330953000
22.273	1022580			22.273	330953000
22.286	992300			22.286	330956000
22.298	1031170			22.298	330988000
22.311	1023510			22.311	330968000
22.324	1008500			22.324	330950000
22.337	984883			22.337	330980000
22.35	994772			22.35	330972000
22.363	1000470			22.363	330976000
22.375	1027220			22.375	330970000
22.388	1015480			22.388	330949000
22.401	1003310			22.401	330933000
22.414	1018520			22.414	330956000
22.427	1000320			22.427	330970000
22.439	1008540			22.439	330951000
22.452	1010680			22.452	330958000
22.465	994806			22.465	330952000
22.478	1023320			22.478	330986000
22.491	1019180			22.491	330981000
22.504	1022370			22.504	330947000
22.516	1008790			22.516	330965000
22.529	1003590			22.529	330956000
22.542	1019970			22.542	330959000
22.555	1018750			22.555	330962000
22.568	1030400			22.568	330957000
22.58	1009780			22.58	330940000
22.593	1009330			22.593	330970000
22.606	1013900			22.606	330959000
22.619	1011700			22.619	330946000
22.632	1004430			22.632	330957000
22.644	1020540			22.644	330965000
22.657	1012530			22.657	330962000
22.67	1024490			22.67	330966000
22.683	1014580			22.683	330949000
22.696	995304			22.696	330969000
22.709	1020220			22.709	330942000
22.721	1012160			22.721	330959000
22.734	1024780			22.734	330932000
22.747	1020810			22.747	330978000
22.76	1030190			22.76	330947000
22.773	997843			22.773	330968000
22.785	1007580			22.785	330963000
22.798	1013760			22.798	330972000
22.811	1007890			22.811	330946000
22.824	1011810			22.824	330987000
22.837	1009040			22.837	330951000
22.85	1021960			22.85	330977000
22.862	1039140			22.862	330975000
22.875	996355			22.875	330963000
22.888	1024130			22.888	330950000
22.901	1008890			22.901	330960000
22.914	1003650			22.914	330956000
22.926	1004000			22.926	330954000
22.939	1000650			22.939	330963000
22.952	988528			22.952	330966000
22.965	1035450			22.965	330966000
22.978	993112			22.978	330958000
22.991	1007980			22.991	330958000
23.003	998278			23.003	330965000
23.016	1006200			23.016	330958000
23.029	1019280			23.029	330957000
23.042	1001360			23.042	330964000
23.055	1002280			23.055	330951000
23.067	1035600			23.067	330961000
23.08	999162			23.08	330950000
23.093	1010320			23.093	330950000
23.106	1026120			23.106	330959000
23.119	1032420			23.119	330968000
23.132	1003550			23.132	330939000
23.144	994206			23.144	330943000
23.157	1000480			23.157	330952000
23.17	991563			23.17	330952000
23.183	1020910			23.183	330944000
23.196	995055			23.196	330953000
23.208	1011240			23.208	330943000
23.221	998638			23.221	330946000
23.234	1003440			23.234	330976000
23.247	1013940			23.247	330966000
23.26	1020110			23.26	330965000
23.272	991406			23.272	330968000
23.285	1005090			23.285	330963000
23.298	997229			23.298	330949000
23.311	1011320			23.311	330947000
23.324	1016310			23.324	330952000
23.337	1010910			23.337	330954000
23.349	1003880			23.349	330950000
23.362	1001560			23.362	330944000
23.375	994983			23.375	330939000
23.388	997612			23.388	330954000
23.401	1014290			23.401	330955000
23.413	1021190			23.413	330943000
23.426	997662			23.426	330954000
23.439	986693			23.439	330941000
23.452	969435			23.452	330944000
23.465	1008700			23.465	330960000
23.478	1023110			23.478	330946000
23.49	1006420			23.49	330949000
23.503	994900			23.503	330939000
23.516	973538			23.516	330974000
23.529	987723			23.529	330943000
23.542	991130			23.542	330941000
23.554	1001100			23.554	330942000
23.567	1006170			23.567	330951000
23.58	1016590			23.58	330940000
23.593	983379			23.593	330934000
23.606	1019400			23.606	330962000
23.619	997384			23.619	330936000
23.631	990908			23.631	330946000
23.644	980316			23.644	330936000
23.657	1004350			23.657	330949000
23.67	998534			23.67	330949000
23.683	994866			23.683	330965000
23.695	989187			23.695	330953000
23.708	991495			23.708	330969000
23.721	1009000			23.721	330957000
23.734	996224			23.734	330967000
23.747	999107			23.747	330945000
23.76	1005890			23.76	330964000
23.772	1012950			23.772	330965000
23.785	1010990			23.785	330959000
23.798	980141			23.798	330953000
23.811	1003380			23.811	330946000
23.824	1001340			23.824	330966000
23.836	999723			23.836	330957000
23.849	987766			23.849	330950000
23.862	999607			23.862	330945000
23.875	1006010			23.875	330958000
23.888	1002540			23.888	330941000
23.901	990146			23.901	330943000
23.913	1001750			23.913	330960000
23.926	983899			23.926	330954000
23.939	999832			23.939	330960000
23.952	984746			23.952	330956000
23.965	994795			23.965	330958000
23.977	1004830			23.977	330959000
23.99	1003340			23.99	330970000
24.003	982807			24.003	330963000
24.016	993104			24.016	330940000
24.029	999782			24.029	330955000
24.041	988012			24.041	330946000
24.054	971369			24.054	330945000
24.067	1000980			24.067	330942000
24.08	982250			24.08	330934000
24.093	1000450			24.093	330958000
24.106	1006400			24.106	330936000
24.118	985996			24.118	330959000
24.131	995432			24.131	330952000
24.144	996470			24.144	330965000
24.157	971432			24.157	330957000
24.17	1004430			24.17	330947000
24.182	992733			24.182	330952000
24.195	1010020			24.195	330937000
24.208	986754			24.208	330932000
24.221	1017680			24.221	330932000
24.234	1003400			24.234	330940000
24.247	991495			24.247	330917000
24.259	1011940			24.259	330954000
24.272	1002520			24.272	330921000
24.285	987608			24.285	330932000
24.298	996185			24.298	330936000
24.311	1012410			24.311	330938000
24.323	1011160			24.323	330949000
24.336	993165			24.336	330950000
24.349	978269			24.349	330940000
24.362	973238			24.362	330961000
24.375	998060			24.375	330937000
24.388	965628			24.388	330949000
24.4	987527			24.4	330936000
24.413	989021			24.413	330945000
24.426	1000410			24.426	330963000
24.439	984631			24.439	330962000
24.452	984291			24.452	330950000
24.464	977871			24.464	330934000
24.477	983771			24.477	330930000
24.49	986983			24.49	330942000
24.503	983413			24.503	330936000
24.516	971627			24.516	330938000
24.529	981947			24.529	330944000
24.541	1011150			24.541	330934000
24.554	1001310			24.554	330949000
24.567	995920			24.567	330952000
24.58	990571			24.58	330942000
24.593	996539			24.593	330946000
24.605	1018290			24.605	330942000
24.618	997336			24.618	330963000
24.631	976999			24.631	330959000
24.644	1009770			24.644	330926000
24.657	999180			24.657	330944000
24.669	995193			24.669	330953000
24.682	993368			24.682	330949000
24.695	989047			24.695	330960000
24.708	990094			24.708	330939000
24.721	1003590			24.721	330938000
24.734	988623			24.734	330941000
24.746	969376			24.746	330956000
