# Supplementary material for: Efficient photocatalytic production of hydrogen peroxide using dispersible and photoactive porous polymers
Source: Nat Commun. 2023 Oct 28;14:6891. doi: 10.1038/s41467-023-42720-6 (PMC10613291; doi:10.1038/s41467-023-42720-6)
Supplement: Supplementary file 3 — Source Data [file 41467_2023_42720_MOESM3_ESM.zip › source data/Fig S38.xlsx]

## Sheet: Sheet1
TT-CTP		TTH-CTP
Time (min)	Ct/C0 (%)	Time (min)	Ct/C0 (%)
0	100	0	100
15	94.7619	15	100
30	90.9524	30	93.8095
45	86.1905	45	91.9048
60	83.8095	60	90.9524
