# Supplementary material for: Efficient photocatalytic production of hydrogen peroxide using dispersible and photoactive porous polymers
Source: Nat Commun. 2023 Oct 28;14:6891. doi: 10.1038/s41467-023-42720-6 (PMC10613291; doi:10.1038/s41467-023-42720-6)
Supplement: Supplementary file 3 — Source Data [file 41467_2023_42720_MOESM3_ESM.zip › source data/Fig S40.xlsx]

## Sheet: Sheet1
blank		TT-CTP		TTH-CTP			blank		1 min		3 min		5 min
Magnetic field (G)	Intensity	Magnetic field (G)	Intensity	Magnetic field (G)	Intensity		Magnetic field (G)	Intensity	Magnetic field (G)	Intensity	Magnetic field (G)	Intensity	Magnetic field (G)	Intensity
3460	-445838	3460	262837	3460	1465720		3460	-649995	3460	-397657	3460	204132	3460	1161370
3460.1	-430305	3460.1	311031	3460.1	1406810		3460.1	-656022	3460.1	-413045	3460.1	157005	3460.1	1102460
3460.2	-450334	3460.2	270587	3460.2	1428750		3460.2	-657488	3460.2	-408070	3460.2	184215	3460.2	1124400
3460.29	-436066	3460.29	273150	3460.29	1440350		3460.29	-653344	3460.29	-400478	3460.29	209063	3460.29	1136000
3460.39	-451222	3460.39	285701	3460.39	1460410		3460.39	-603528	3460.39	-408755	3460.39	186736	3460.39	1156060
3460.49	-451684	3460.49	285491	3460.49	1477620		3460.49	-618176	3460.49	-370638	3460.49	203650	3460.49	1173280
3460.59	-448671	3460.59	304745	3460.59	1479040		3460.59	-632793	3460.59	-407915	3460.59	256986	3460.59	1174690
3460.68	-445975	3460.68	246361	3460.68	1489340		3460.68	-653087	3460.68	-396976	3460.68	207055	3460.68	1184990
3460.78	-449927	3460.78	249235	3460.78	1472150		3460.78	-640480	3460.78	-405701	3460.78	198905	3460.78	1167800
3460.88	-422183	3460.88	268087	3460.88	1482420		3460.88	-654172	3460.88	-379354	3460.88	207199	3460.88	1178070
3460.98	-436877	3460.98	244045	3460.98	1471360		3460.98	-658236	3460.98	-394498	3460.98	245079	3460.98	1167010
3461.08	-451817	3461.08	265962	3461.08	1461770		3461.08	-665913	3461.08	-390165	3461.08	223853	3461.08	1157420
3461.17	-451082	3461.17	299137	3461.17	1511920		3461.17	-661826	3461.17	-402016	3461.17	226815	3461.17	1207570
3461.27	-438227	3461.27	269684	3461.27	1458330		3461.27	-612059	3461.27	-398402	3461.27	227438	3461.27	1153980
3461.37	-426272	3461.37	241928	3461.37	1478540		3461.37	-627099	3461.37	-400233	3461.37	242943	3461.37	1174190
3461.47	-451569	3461.47	243294	3461.47	1455830		3461.47	-645174	3461.47	-380484	3461.47	229664	3461.47	1151480
3461.56	-453630	3461.56	258413	3461.56	1459420		3461.56	-643090	3461.56	-367162	3461.56	245085	3461.56	1155070
3461.66	-447634	3461.66	311553	3461.66	1491020		3461.66	-613105	3461.66	-396483	3461.66	206477	3461.66	1186670
3461.76	-455080	3461.76	272320	3461.76	1472160		3461.76	-670471	3461.76	-401547	3461.76	200289	3461.76	1167810
3461.86	-467381	3461.86	288608	3461.86	1476100		3461.86	-660563	3461.86	-374584	3461.86	189770	3461.86	1171750
3461.96	-452463	3461.96	284243	3461.96	1483590		3461.96	-619078	3461.96	-412072	3461.96	195848	3461.96	1179240
3462.05	-456981	3462.05	246911	3462.05	1469240		3462.05	-655143	3462.05	-395850	3462.05	192843	3462.05	1164890
3462.15	-466139	3462.15	289816	3462.15	1387440		3462.15	-646486	3462.15	-396173	3462.15	229024	3462.15	1083100
3462.25	-472316	3462.25	297892	3462.25	1378820		3462.25	-632296	3462.25	-389493	3462.25	187828	3462.25	1074470
3462.35	-443744	3462.35	262843	3462.35	1485420		3462.35	-647524	3462.35	-396866	3462.35	216409	3462.35	1181080
3462.44	-455638	3462.44	251684	3462.44	1481910		3462.44	-646099	3462.44	-388029	3462.44	211141	3462.44	1177560
3462.54	-445121	3462.54	249421	3462.54	1483010		3462.54	-636991	3462.54	-406698	3462.54	184906	3462.54	1178660
3462.64	-457059	3462.64	209470	3462.64	1459100		3462.64	-648617	3462.64	-362501	3462.64	207108	3462.64	1154750
3462.74	-459501	3462.74	243892	3462.74	1492860		3462.74	-656201	3462.74	-386781	3462.74	181150	3462.74	1188510
3462.83	-433496	3462.83	231148	3462.83	1448290		3462.83	-658044	3462.83	-391652	3462.83	197230	3462.83	1143940
3462.93	-454636	3462.93	243978	3462.93	1473740		3462.93	-631527	3462.93	-420896	3462.93	218364	3462.93	1169400
3463.03	-465173	3463.03	268090	3463.03	1461950		3463.03	-666973	3463.03	-399171	3463.03	213402	3463.03	1157610
3463.13	-442806	3463.13	233719	3463.13	1448620		3463.13	-638104	3463.13	-396557	3463.13	204840	3463.13	1144270
3463.23	-456676	3463.23	238919	3463.23	1442220		3463.23	-629676	3463.23	-399356	3463.23	212918	3463.23	1137870
3463.32	-456985	3463.32	253477	3463.32	1436680		3463.32	-659543	3463.32	-419771	3463.32	200106	3463.32	1132340
3463.42	-432476	3463.42	223147	3463.42	1426080		3463.42	-673688	3463.42	-407154	3463.42	169477	3463.42	1121730
3463.52	-438919	3463.52	212334	3463.52	1473820		3463.52	-653111	3463.52	-393909	3463.52	205708	3463.52	1169480
3463.62	-433429	3463.62	249654	3463.62	1413580		3463.62	-664997	3463.62	-401565	3463.62	191319	3463.62	1109230
3463.71	-438296	3463.71	242834	3463.71	1419160		3463.71	-651151	3463.71	-402579	3463.71	173827	3463.71	1114810
3463.81	-451284	3463.81	264073	3463.81	1399830		3463.81	-647713	3463.81	-392982	3463.81	145797	3463.81	1095480
3463.91	-463368	3463.91	260113	3463.91	1479860		3463.91	-652390	3463.91	-412567	3463.91	187515	3463.91	1175520
3464.01	-457991	3464.01	207977	3464.01	1444870		3464.01	-623164	3464.01	-390692	3464.01	213267	3464.01	1140530
3464.11	-460473	3464.11	227003	3464.11	1435650		3464.11	-664330	3464.11	-409886	3464.11	197070	3464.11	1131300
3464.2	-443583	3464.2	230285	3464.2	1426610		3464.2	-659821	3464.2	-404283	3464.2	215928	3464.2	1122260
3464.3	-446075	3464.3	202164	3464.3	1408770		3464.3	-676163	3464.3	-397130	3464.3	176802	3464.3	1104420
3464.4	-458037	3464.4	253032	3464.4	1387420		3464.4	-655370	3464.4	-395040	3464.4	151530	3464.4	1083070
3464.5	-454390	3464.5	227168	3464.5	1401360		3464.5	-684489	3464.5	-442078	3464.5	168420	3464.5	1097020
3464.59	-447741	3464.59	218861	3464.59	1425400		3464.59	-665780	3464.59	-399261	3464.59	170209	3464.59	1121060
3464.69	-470909	3464.69	194667	3464.69	1442600		3464.69	-662869	3464.69	-410208	3464.69	174848	3464.69	1138250
3464.79	-462032	3464.79	238381	3464.79	1414070		3464.79	-643572	3464.79	-416217	3464.79	228158	3464.79	1109720
3464.89	-436855	3464.89	210123	3464.89	1417280		3464.89	-653211	3464.89	-403530	3464.89	164204	3464.89	1112930
3464.99	-458334	3464.99	204154	3464.99	1371520		3464.99	-666729	3464.99	-409910	3464.99	192738	3464.99	1067170
3465.08	-472067	3465.08	182058	3465.08	1404490		3465.08	-664919	3465.08	-403007	3465.08	166840	3465.08	1100140
3465.18	-451688	3465.18	232650	3465.18	1409900		3465.18	-658304	3465.18	-388104	3465.18	143595	3465.18	1105550
3465.28	-448807	3465.28	254296	3465.28	1394870		3465.28	-683536	3465.28	-403643	3465.28	163319	3465.28	1090520
3465.38	-443698	3465.38	208737	3465.38	1440290		3465.38	-645689	3465.38	-390357	3465.38	168959	3465.38	1135940
3465.47	-443297	3465.47	201588	3465.47	1395250		3465.47	-655376	3465.47	-403775	3465.47	182611	3465.47	1090900
3465.57	-430542	3465.57	185948	3465.57	1324710		3465.57	-681684	3465.57	-400604	3465.57	161482	3465.57	1020370
3465.67	-461937	3465.67	219408	3465.67	1448660		3465.67	-689942	3465.67	-404303	3465.67	163425	3465.67	1144310
3465.77	-447173	3465.77	222209	3465.77	1387580		3465.77	-641946	3465.77	-406070	3465.77	177699	3465.77	1083240
3465.86	-470010	3465.86	211091	3465.86	1370930		3465.86	-675262	3465.86	-402659	3465.86	171359	3465.86	1066580
3465.96	-444685	3465.96	186100	3465.96	1376910		3465.96	-648360	3465.96	-410555	3465.96	135320	3465.96	1072560
3466.06	-466030	3466.06	222121	3466.06	1405690		3466.06	-650575	3466.06	-409983	3466.06	206341	3466.06	1101340
3466.16	-437774	3466.16	208270	3466.16	1417230		3466.16	-665375	3466.16	-389045	3466.16	142028	3466.16	1112890
3466.26	-454155	3466.26	243606	3466.26	1409920		3466.26	-674806	3466.26	-396142	3466.26	162202	3466.26	1105570
3466.35	-462418	3466.35	209053	3466.35	1394900		3466.35	-648285	3466.35	-413437	3466.35	172160	3466.35	1090560
3466.45	-467366	3466.45	198775	3466.45	1417420		3466.45	-683770	3466.45	-430173	3466.45	168208	3466.45	1113070
3466.55	-458596	3466.55	202329	3466.55	1388870		3466.55	-679181	3466.55	-406385	3466.55	137049	3466.55	1084520
3466.65	-448516	3466.65	194733	3466.65	1405960		3466.65	-674148	3466.65	-429938	3466.65	160563	3466.65	1101620
3466.74	-472999	3466.74	255770	3466.74	1392570		3466.74	-629928	3466.74	-406431	3466.74	160244	3466.74	1088230
3466.84	-468675	3466.84	218371	3466.84	1349670		3466.84	-645132	3466.84	-387698	3466.84	150375	3466.84	1045320
3466.94	-439577	3466.94	232637	3466.94	1423740		3466.94	-661037	3466.94	-423238	3466.94	132776	3466.94	1119390
3467.04	-460914	3467.04	239949	3467.04	1382690		3467.04	-651159	3467.04	-454165	3467.04	177955	3467.04	1078340
3467.14	-433707	3467.14	259344	3467.14	1394520		3467.14	-663772	3467.14	-432352	3467.14	153122	3467.14	1090170
3467.23	-455700	3467.23	274661	3467.23	1350230		3467.23	-647509	3467.23	-426719	3467.23	152465	3467.23	1045880
3467.33	-446447	3467.33	236882	3467.33	1397060		3467.33	-657664	3467.33	-403069	3467.33	132862	3467.33	1092720
3467.43	-442975	3467.43	273174	3467.43	1391220		3467.43	-646648	3467.43	-402626	3467.43	163881	3467.43	1086870
3467.53	-468206	3467.53	222855	3467.53	1353500		3467.53	-653406	3467.53	-413343	3467.53	127800	3467.53	1049150
3467.62	-447905	3467.62	242939	3467.62	1343650		3467.62	-676095	3467.62	-430596	3467.62	148511	3467.62	1039300
3467.72	-433973	3467.72	250412	3467.72	1347720		3467.72	-676254	3467.72	-414357	3467.72	111140	3467.72	1043370
3467.82	-450460	3467.82	227546	3467.82	1336820		3467.82	-658009	3467.82	-417073	3467.82	95727.2	3467.82	1032470
3467.92	-464441	3467.92	258546	3467.92	1377740		3467.92	-623795	3467.92	-415950	3467.92	157243	3467.92	1073390
3468.02	-463382	3468.02	237776	3468.02	1376440		3468.02	-669910	3468.02	-408862	3468.02	132185	3468.02	1072090
3468.11	-452863	3468.11	229140	3468.11	1338940		3468.11	-662796	3468.11	-397562	3468.11	183467	3468.11	1034590
3468.21	-465365	3468.21	192639	3468.21	1381420		3468.21	-669974	3468.21	-399402	3468.21	152417	3468.21	1077070
3468.31	-447252	3468.31	230065	3468.31	1390780		3468.31	-654932	3468.31	-426488	3468.31	171291	3468.31	1086430
3468.41	-448733	3468.41	234566	3468.41	1390160		3468.41	-640394	3468.41	-407515	3468.41	191453	3468.41	1085810
3468.5	-451531	3468.5	216512	3468.5	1421300		3468.5	-653500	3468.5	-417812	3468.5	130950	3468.5	1116960
3468.6	-451131	3468.6	265783	3468.6	1393110		3468.6	-659748	3468.6	-424871	3468.6	153080	3468.6	1088760
3468.7	-432762	3468.7	211190	3468.7	1386570		3468.7	-679627	3468.7	-424920	3468.7	175850	3468.7	1082220
3468.8	-454707	3468.8	207002	3468.8	1347490		3468.8	-654409	3468.8	-410582	3468.8	160359	3468.8	1043140
3468.9	-457941	3468.9	280200	3468.9	1374650		3468.9	-631819	3468.9	-415328	3468.9	138772	3468.9	1070300
3468.99	-454816	3468.99	241739	3468.99	1341670		3468.99	-650883	3468.99	-399721	3468.99	152337	3468.99	1037320
3469.09	-439445	3469.09	220622	3469.09	1415740		3469.09	-642383	3469.09	-421935	3469.09	157908	3469.09	1111390
3469.19	-452495	3469.19	269697	3469.19	1418210		3469.19	-647816	3469.19	-398882	3469.19	179430	3469.19	1113870
3469.29	-454570	3469.29	211741	3469.29	1391920		3469.29	-673393	3469.29	-396783	3469.29	145948	3469.29	1087580
3469.38	-456841	3469.38	239587	3469.38	1348430		3469.38	-642962	3469.38	-400722	3469.38	164858	3469.38	1044080
3469.48	-436418	3469.48	244992	3469.48	1364190		3469.48	-650538	3469.48	-415515	3469.48	176138	3469.48	1059840
3469.58	-448809	3469.58	234968	3469.58	1399130		3469.58	-640929	3469.58	-413129	3469.58	154191	3469.58	1094790
3469.68	-469187	3469.68	214152	3469.68	1359270		3469.68	-653523	3469.68	-422378	3469.68	152456	3469.68	1054920
3469.78	-458357	3469.78	233245	3469.78	1377660		3469.78	-661276	3469.78	-385801	3469.78	142659	3469.78	1073310
3469.87	-457044	3469.87	227627	3469.87	1380120		3469.87	-668526	3469.87	-411848	3469.87	154557	3469.87	1075770
3469.97	-461496	3469.97	256785	3469.97	1373900		3469.97	-672002	3469.97	-420987	3469.97	155517	3469.97	1069550
3470.07	-474250	3470.07	232779	3470.07	1378100		3470.07	-672377	3470.07	-402970	3470.07	164517	3470.07	1073750
3470.17	-457592	3470.17	248841	3470.17	1435450		3470.17	-655434	3470.17	-403158	3470.17	151174	3470.17	1131110
3470.26	-444265	3470.26	279306	3470.26	1350860		3470.26	-658832	3470.26	-433686	3470.26	171303	3470.26	1046520
3470.36	-443536	3470.36	249837	3470.36	1363570		3470.36	-659341	3470.36	-410329	3470.36	156553	3470.36	1059220
3470.46	-434661	3470.46	245546	3470.46	1406090		3470.46	-668621	3470.46	-407294	3470.46	182670	3470.46	1101740
3470.56	-444001	3470.56	248231	3470.56	1415560		3470.56	-669808	3470.56	-393589	3470.56	124329	3470.56	1111210
3470.66	-453029	3470.66	245021	3470.66	1394260		3470.66	-670065	3470.66	-412250	3470.66	163823	3470.66	1089920
3470.75	-442336	3470.75	202280	3470.75	1405760		3470.75	-654701	3470.75	-416073	3470.75	167083	3470.75	1101420
3470.85	-450901	3470.85	217268	3470.85	1401800		3470.85	-640811	3470.85	-397734	3470.85	151833	3470.85	1097450
3470.95	-445322	3470.95	234014	3470.95	1418980		3470.95	-662576	3470.95	-395870	3470.95	187698	3470.95	1114630
3471.05	-449321	3471.05	237853	3471.05	1410900		3471.05	-655263	3471.05	-399246	3471.05	160489	3471.05	1106550
3471.14	-463487	3471.14	262861	3471.14	1435650		3471.14	-649684	3471.14	-397487	3471.14	149539	3471.14	1131300
3471.24	-441293	3471.24	250990	3471.24	1378720		3471.24	-649227	3471.24	-418460	3471.24	168522	3471.24	1074380
3471.34	-440786	3471.34	255141	3471.34	1404300		3471.34	-682547	3471.34	-422760	3471.34	167305	3471.34	1099960
3471.44	-449336	3471.44	215351	3471.44	1438560		3471.44	-655737	3471.44	-424651	3471.44	148817	3471.44	1134210
3471.53	-441293	3471.53	257640	3471.53	1425040		3471.53	-632998	3471.53	-401687	3471.53	146479	3471.53	1120690
3471.63	-447638	3471.63	238996	3471.63	1445140		3471.63	-668541	3471.63	-406576	3471.63	150560	3471.63	1140790
3471.73	-459559	3471.73	238284	3471.73	1393160		3471.73	-640911	3471.73	-401184	3471.73	142102	3471.73	1088820
3471.83	-460315	3471.83	246900	3471.83	1432200		3471.83	-657047	3471.83	-404276	3471.83	150730	3471.83	1127850
3471.93	-446564	3471.93	226556	3471.93	1408710		3471.93	-680081	3471.93	-401473	3471.93	146889	3471.93	1104370
3472.02	-468411	3472.02	261890	3472.02	1439580		3472.02	-660325	3472.02	-398608	3472.02	147474	3472.02	1135230
3472.12	-456633	3472.12	244461	3472.12	1415750		3472.12	-664637	3472.12	-394347	3472.12	166575	3472.12	1111400
3472.22	-451711	3472.22	238961	3472.22	1453220		3472.22	-662728	3472.22	-392141	3472.22	143850	3472.22	1148880
3472.32	-453419	3472.32	226339	3472.32	1421200		3472.32	-675186	3472.32	-393118	3472.32	178726	3472.32	1116850
3472.41	-466502	3472.41	258572	3472.41	1360580		3472.41	-648631	3472.41	-398865	3472.41	162685	3472.41	1056230
3472.51	-447585	3472.51	208977	3472.51	1355280		3472.51	-653974	3472.51	-392373	3472.51	160304	3472.51	1050930
3472.61	-444404	3472.61	229492	3472.61	1339620		3472.61	-674423	3472.61	-400447	3472.61	156964	3472.61	1035270
3472.71	-453035	3472.71	220483	3472.71	1396720		3472.71	-661075	3472.71	-405582	3472.71	177756	3472.71	1092370
3472.81	-449282	3472.81	265203	3472.81	1357720		3472.81	-690032	3472.81	-397379	3472.81	203082	3472.81	1053370
3472.9	-456303	3472.9	268334	3472.9	1397930		3472.9	-638653	3472.9	-428679	3472.9	191279	3472.9	1093580
3473	-471475	3473	223691	3473	1416170		3473	-661292	3473	-400528	3473	162435	3473	1111820
3473.1	-444560	3473.1	279530	3473.1	1375970		3473.1	-681834	3473.1	-394927	3473.1	163074	3473.1	1071620
3473.2	-461006	3473.2	241605	3473.2	1347240		3473.2	-647855	3473.2	-409985	3473.2	162234	3473.2	1042890
3473.29	-461221	3473.29	248594	3473.29	1414400		3473.29	-643244	3473.29	-420686	3473.29	152039	3473.29	1110050
3473.39	-465737	3473.39	256456	3473.39	1392690		3473.39	-689803	3473.39	-408818	3473.39	171180	3473.39	1088340
3473.49	-473717	3473.49	268031	3473.49	1395440		3473.49	-661062	3473.49	-422801	3473.49	150585	3473.49	1091100
3473.59	-454290	3473.59	240928	3473.59	1365980		3473.59	-638282	3473.59	-409301	3473.59	175824	3473.59	1061630
3473.69	-459348	3473.69	235436	3473.69	1414300		3473.69	-674973	3473.69	-414374	3473.69	163072	3473.69	1109950
3473.78	-447572	3473.78	249370	3473.78	1402430		3473.78	-673360	3473.78	-388626	3473.78	155413	3473.78	1098090
3473.88	-456949	3473.88	219147	3473.88	1373520		3473.88	-661930	3473.88	-389624	3473.88	163435	3473.88	1069170
3473.98	-455464	3473.98	249984	3473.98	1395880		3473.98	-677301	3473.98	-391179	3473.98	151674	3473.98	1091530
3474.08	-458115	3474.08	262108	3474.08	1370390		3474.08	-679339	3474.08	-399637	3474.08	120441	3474.08	1066040
3474.17	-473836	3474.17	236384	3474.17	1383260		3474.17	-668451	3474.17	-404301	3474.17	181805	3474.17	1078910
3474.27	-456011	3474.27	255217	3474.27	1394850		3474.27	-669220	3474.27	-420488	3474.27	206184	3474.27	1090500
3474.37	-457357	3474.37	255801	3474.37	1344620		3474.37	-672190	3474.37	-398618	3474.37	125022	3474.37	1040270
3474.47	-452981	3474.47	250403	3474.47	1389450		3474.47	-649159	3474.47	-396921	3474.47	143954	3474.47	1085100
3474.56	-447255	3474.56	268267	3474.56	1459190		3474.56	-655310	3474.56	-401919	3474.56	189065	3474.56	1154850
3474.66	-445579	3474.66	287835	3474.66	1398350		3474.66	-670060	3474.66	-381718	3474.66	160900	3474.66	1094000
3474.76	-462781	3474.76	264919	3474.76	1433730		3474.76	-661281	3474.76	-417781	3474.76	122624	3474.76	1129390
3474.86	-437525	3474.86	252049	3474.86	1397580		3474.86	-644986	3474.86	-404366	3474.86	178128	3474.86	1093230
3474.96	-439417	3474.96	279591	3474.96	1383070		3474.96	-672267	3474.96	-396618	3474.96	164471	3474.96	1078720
3475.05	-442253	3475.05	259595	3475.05	1413250		3475.05	-641568	3475.05	-403739	3475.05	160735	3475.05	1108900
3475.15	-448765	3475.15	300644	3475.15	1382530		3475.15	-630475	3475.15	-409671	3475.15	160351	3475.15	1078180
3475.25	-456406	3475.25	254686	3475.25	1334130		3475.25	-647610	3475.25	-406625	3475.25	118333	3475.25	1029790
3475.35	-465156	3475.35	275805	3475.35	1352000		3475.35	-666472	3475.35	-387129	3475.35	148852	3475.35	1047650
3475.44	-477907	3475.44	298414	3475.44	1413190		3475.44	-663106	3475.44	-403767	3475.44	172730	3475.44	1108840
3475.54	-432854	3475.54	265999	3475.54	1450930		3475.54	-662820	3475.54	-420386	3475.54	182937	3475.54	1146580
3475.64	-455284	3475.64	268651	3475.64	1380340		3475.64	-666543	3475.64	-413216	3475.64	163792	3475.64	1076000
3475.74	-433305	3475.74	267556	3475.74	1445500		3475.74	-663718	3475.74	-394699	3475.74	165418	3475.74	1141150
3475.84	-476096	3475.84	243163	3475.84	1413650		3475.84	-660462	3475.84	-398924	3475.84	178729	3475.84	1109310
3475.93	-451254	3475.93	240380	3475.93	1395740		3475.93	-663501	3475.93	-401081	3475.93	149737	3475.93	1091390
3476.03	-455279	3476.03	261452	3476.03	1416150		3476.03	-659294	3476.03	-397530	3476.03	169173	3476.03	1111800
3476.13	-449217	3476.13	266339	3476.13	1399270		3476.13	-660450	3476.13	-393729	3476.13	160650	3476.13	1094920
3476.23	-434201	3476.23	296547	3476.23	1389870		3476.23	-666588	3476.23	-394183	3476.23	215303	3476.23	1085520
3476.32	-431806	3476.32	243165	3476.32	1398530		3476.32	-645775	3476.32	-402961	3476.32	148442	3476.32	1094190
3476.42	-459569	3476.42	217398	3476.42	1363320		3476.42	-681628	3476.42	-406727	3476.42	167723	3476.42	1058970
3476.52	-457501	3476.52	304560	3476.52	1426980		3476.52	-662322	3476.52	-412720	3476.52	140883	3476.52	1122630
3476.62	-447922	3476.62	274741	3476.62	1420360		3476.62	-693613	3476.62	-388054	3476.62	163919	3476.62	1116010
3476.72	-452309	3476.72	242005	3476.72	1416420		3476.72	-652488	3476.72	-392457	3476.72	162561	3476.72	1112070
3476.81	-456495	3476.81	257073	3476.81	1402110		3476.81	-633126	3476.81	-427463	3476.81	171375	3476.81	1097760
3476.91	-448651	3476.91	250115	3476.91	1361730		3476.91	-654744	3476.91	-421132	3476.91	225620	3476.91	1057390
3477.01	-435384	3477.01	245506	3477.01	1428570		3477.01	-658104	3477.01	-404721	3477.01	174756	3477.01	1124220
3477.11	-451552	3477.11	299408	3477.11	1398830		3477.11	-699066	3477.11	-402786	3477.11	181517	3477.11	1094480
3477.2	-447436	3477.2	281455	3477.2	1448490		3477.2	-655679	3477.2	-389271	3477.2	143666	3477.2	1144140
3477.3	-460665	3477.3	293948	3477.3	1373620		3477.3	-671193	3477.3	-400730	3477.3	158858	3477.3	1069270
3477.4	-457781	3477.4	252357	3477.4	1433280		3477.4	-696999	3477.4	-388198	3477.4	199687	3477.4	1128930
3477.5	-463919	3477.5	284463	3477.5	1387460		3477.5	-664471	3477.5	-398594	3477.5	213007	3477.5	1083120
3477.6	-440553	3477.6	250239	3477.6	1439440		3477.6	-637523	3477.6	-394513	3477.6	158249	3477.6	1135100
3477.69	-443487	3477.69	298980	3477.69	1400700		3477.69	-653971	3477.69	-395320	3477.69	225875	3477.69	1096350
3477.79	-451423	3477.79	290327	3477.79	1398500		3477.79	-664829	3477.79	-406918	3477.79	186908	3477.79	1094150
3477.89	-467838	3477.89	248385	3477.89	1402770		3477.89	-627662	3477.89	-393220	3477.89	176695	3477.89	1098420
3477.99	-449455	3477.99	290473	3477.99	1384080		3477.99	-672802	3477.99	-403392	3477.99	180312	3477.99	1079730
3478.08	-450583	3478.08	283253	3478.08	1382330		3478.08	-672169	3478.08	-416967	3478.08	195820	3478.08	1077980
3478.18	-456920	3478.18	288593	3478.18	1444480		3478.18	-676750	3478.18	-380752	3478.18	177775	3478.18	1140130
3478.28	-456130	3478.28	284317	3478.28	1434880		3478.28	-676059	3478.28	-382486	3478.28	147520	3478.28	1130530
3478.38	-446625	3478.38	292604	3478.38	1435920		3478.38	-640659	3478.38	-413144	3478.38	181739	3478.38	1131570
3478.48	-436253	3478.48	328346	3478.48	1361960		3478.48	-646289	3478.48	-403289	3478.48	169130	3478.48	1057620
3478.57	-464405	3478.57	329211	3478.57	1410810		3478.57	-655217	3478.57	-397060	3478.57	175899	3478.57	1106460
3478.67	-478113	3478.67	320603	3478.67	1378540		3478.67	-658793	3478.67	-408673	3478.67	176435	3478.67	1074190
3478.77	-471989	3478.77	342185	3478.77	1452540		3478.77	-642778	3478.77	-377761	3478.77	196946	3478.77	1148200
3478.87	-459258	3478.87	332760	3478.87	1403700		3478.87	-647115	3478.87	-428142	3478.87	189316	3478.87	1099350
3478.96	-452189	3478.96	315792	3478.96	1364910		3478.96	-654716	3478.96	-412544	3478.96	175355	3478.96	1060570
3479.06	-460984	3479.06	282706	3479.06	1370530		3479.06	-642731	3479.06	-392668	3479.06	172043	3479.06	1066180
3479.16	-470039	3479.16	356943	3479.16	1385760		3479.16	-703635	3479.16	-392574	3479.16	184609	3479.16	1081410
3479.26	-452819	3479.26	362343	3479.26	1407700		3479.26	-643595	3479.26	-386469	3479.26	190236	3479.26	1103350
3479.35	-463753	3479.35	349061	3479.35	1462140		3479.35	-670819	3479.35	-406795	3479.35	145981	3479.35	1157790
3479.45	-452391	3479.45	377360	3479.45	1412350		3479.45	-683395	3479.45	-410104	3479.45	164177	3479.45	1108010
3479.55	-445278	3479.55	371637	3479.55	1364770		3479.55	-711293	3479.55	-393196	3479.55	178527	3479.55	1060420
3479.65	-458897	3479.65	364120	3479.65	1431650		3479.65	-674142	3479.65	-421249	3479.65	248114	3479.65	1127300
3479.75	-462462	3479.75	350151	3479.75	1422710		3479.75	-640066	3479.75	-388744	3479.75	205879	3479.75	1118360
3479.84	-449551	3479.84	413527	3479.84	1430300		3479.84	-659546	3479.84	-399525	3479.84	196557	3479.84	1125950
3479.94	-465276	3479.94	405305	3479.94	1436580		3479.94	-674568	3479.94	-382258	3479.94	156554	3479.94	1132240
3480.04	-465116	3480.04	450828	3480.04	1386940		3480.04	-675410	3480.04	-401662	3480.04	187424	3480.04	1082590
3480.14	-448895	3480.14	403771	3480.14	1368250		3480.14	-666504	3480.14	-373533	3480.14	209929	3480.14	1063900
3480.23	-451839	3480.23	440789	3480.23	1361280		3480.23	-669475	3480.23	-409557	3480.23	216009	3480.23	1056930
3480.33	-456470	3480.33	463406	3480.33	1382780		3480.33	-653169	3480.33	-393427	3480.33	253308	3480.33	1078430
3480.43	-469406	3480.43	482851	3480.43	1421540		3480.43	-655977	3480.43	-394562	3480.43	207692	3480.43	1117190
3480.53	-454146	3480.53	472469	3480.53	1439020		3480.53	-661740	3480.53	-425622	3480.53	210219	3480.53	1134670
3480.63	-456349	3480.63	487835	3480.63	1466760		3480.63	-655752	3480.63	-411100	3480.63	172020	3480.63	1162420
3480.72	-456175	3480.72	491083	3480.72	1499850		3480.72	-668860	3480.72	-387790	3480.72	241462	3480.72	1195500
3480.82	-470592	3480.82	488155	3480.82	1423850		3480.82	-671453	3480.82	-387756	3480.82	195682	3480.82	1119500
3480.92	-450270	3480.92	487988	3480.92	1424620		3480.92	-666093	3480.92	-387012	3480.92	227437	3480.92	1120270
3481.02	-464698	3481.02	528701	3481.02	1424110		3481.02	-653960	3481.02	-385837	3481.02	195596	3481.02	1119760
3481.11	-468173	3481.11	564559	3481.11	1456830		3481.11	-635139	3481.11	-397972	3481.11	224124	3481.11	1152480
3481.21	-474062	3481.21	515588	3481.21	1470990		3481.21	-674516	3481.21	-389300	3481.21	186420	3481.21	1166640
3481.31	-439791	3481.31	499926	3481.31	1430850		3481.31	-684180	3481.31	-367048	3481.31	180679	3481.31	1126500
3481.41	-466679	3481.41	494051	3481.41	1466380		3481.41	-654056	3481.41	-382153	3481.41	247799	3481.41	1162040
3481.51	-450890	3481.51	537201	3481.51	1418250		3481.51	-658181	3481.51	-377310	3481.51	218263	3481.51	1113910
3481.6	-447321	3481.6	508151	3481.6	1422710		3481.6	-665281	3481.6	-364500	3481.6	200926	3481.6	1118370
3481.7	-458259	3481.7	471957	3481.7	1463300		3481.7	-671295	3481.7	-366887	3481.7	241121	3481.7	1158950
3481.8	-482093	3481.8	382419	3481.8	1486730		3481.8	-675429	3481.8	-357960	3481.8	229082	3481.8	1182380
3481.9	-455797	3481.9	399450	3481.9	1506710		3481.9	-676508	3481.9	-382640	3481.9	258648	3481.9	1202370
3481.99	-453804	3481.99	364805	3481.99	1530580		3481.99	-654735	3481.99	-374091	3481.99	278499	3481.99	1226230
3482.09	-437163	3482.09	364557	3482.09	1510150		3482.09	-678277	3482.09	-378031	3482.09	273337	3482.09	1205800
3482.19	-438568	3482.19	361479	3482.19	1568550		3482.19	-673038	3482.19	-386789	3482.19	284081	3482.19	1264200
3482.29	-441556	3482.29	344360	3482.29	1576610		3482.29	-681769	3482.29	-369649	3482.29	264218	3482.29	1272260
3482.39	-439371	3482.39	332581	3482.39	1617240		3482.39	-676218	3482.39	-364167	3482.39	288745	3482.39	1312900
3482.48	-453510	3482.48	268478	3482.48	1615690		3482.48	-669755	3482.48	-377428	3482.48	287921	3482.48	1311350
3482.58	-450816	3482.58	277005	3482.58	1615520		3482.58	-650117	3482.58	-383220	3482.58	306539	3482.58	1311170
3482.68	-448234	3482.68	206966	3482.68	1684930		3482.68	-657188	3482.68	-360069	3482.68	354803	3482.68	1380590
3482.78	-480419	3482.78	240687	3482.78	1704870		3482.78	-670550	3482.78	-383244	3482.78	338364	3482.78	1400520
3482.87	-443416	3482.87	188923	3482.87	1705220		3482.87	-684094	3482.87	-342362	3482.87	360623	3482.87	1400870
3482.97	-441160	3482.97	161527	3482.97	1721880		3482.97	-637933	3482.97	-340637	3482.97	340686	3482.97	1417530
3483.07	-447647	3483.07	94272.2	3483.07	1786320		3483.07	-660904	3483.07	-357724	3483.07	391975	3483.07	1481970
3483.17	-443645	3483.17	99076.2	3483.17	1747770		3483.17	-647588	3483.17	-362421	3483.17	446769	3483.17	1443420
3483.26	-459343	3483.26	96679.2	3483.26	1771430		3483.26	-626020	3483.26	-346623	3483.26	428878	3483.26	1467080
3483.36	-449989	3483.36	50018.2	3483.36	1734140		3483.36	-646086	3483.36	-365241	3483.36	402493	3483.36	1429790
3483.46	-439361	3483.46	56194.2	3483.46	1802470		3483.46	-654665	3483.46	-335847	3483.46	407270	3483.46	1498120
3483.56	-456908	3483.56	15115.2	3483.56	1804240		3483.56	-642093	3483.56	-352044	3483.56	443773	3483.56	1499900
3483.66	-446574	3483.66	-19593.8	3483.66	1836220		3483.66	-656622	3483.66	-354518	3483.66	406671	3483.66	1531870
3483.75	-458937	3483.75	-13693.8	3483.75	1805180		3483.75	-662189	3483.75	-329094	3483.75	432960	3483.75	1500830
3483.85	-461451	3483.85	-12046.8	3483.85	1862800		3483.85	-666877	3483.85	-347823	3483.85	427928	3483.85	1558450
3483.95	-451948	3483.95	-1528.78	3483.95	1866150		3483.95	-638545	3483.95	-341810	3483.95	423174	3483.95	1561810
3484.05	-438630	3484.05	24285.2	3484.05	1766140		3484.05	-650742	3484.05	-362775	3484.05	431528	3484.05	1461790
3484.14	-434283	3484.14	-29774.8	3484.14	1744660		3484.14	-641452	3484.14	-362708	3484.14	376410	3484.14	1440320
3484.24	-450559	3484.24	15196.2	3484.24	1730320		3484.24	-653709	3484.24	-346569	3484.24	434729	3484.24	1425970
3484.34	-444824	3484.34	-34649.8	3484.34	1690110		3484.34	-655768	3484.34	-343565	3484.34	396428	3484.34	1385760
3484.44	-436492	3484.44	-292.783	3484.44	1681310		3484.44	-597491	3484.44	-353791	3484.44	370457	3484.44	1376960
3484.54	-460120	3484.54	-25038.8	3484.54	1642790		3484.54	-655741	3484.54	-357300	3484.54	339366	3484.54	1338440
3484.63	-455843	3484.63	42977.2	3484.63	1597380		3484.63	-656473	3484.63	-385462	3484.63	337613	3484.63	1293030
3484.73	-455426	3484.73	-8817.78	3484.73	1580250		3484.73	-638867	3484.73	-367125	3484.73	294958	3484.73	1275910
3484.83	-441010	3484.83	11774.2	3484.83	1499360		3484.83	-658679	3484.83	-355055	3484.83	295740	3484.83	1195010
3484.93	-466156	3484.93	65163.2	3484.93	1502170		3484.93	-660204	3484.93	-368584	3484.93	252944	3484.93	1197820
3485.02	-441058	3485.02	61414.2	3485.02	1476650		3485.02	-653169	3485.02	-384142	3485.02	214652	3485.02	1172300
3485.12	-462413	3485.12	51114.2	3485.12	1463070		3485.12	-630051	3485.12	-385341	3485.12	231073	3485.12	1158720
3485.22	-433635	3485.22	22897.2	3485.22	1390490		3485.22	-633790	3485.22	-390840	3485.22	155986	3485.22	1086140
3485.32	-460439	3485.32	80533.2	3485.32	1335420		3485.32	-660166	3485.32	-394708	3485.32	151947	3485.32	1031070
3485.42	-457071	3485.42	74151.2	3485.42	1322150		3485.42	-664763	3485.42	-420491	3485.42	144210	3485.42	1017800
3485.51	-455085	3485.51	80460.2	3485.51	1322020		3485.51	-667746	3485.51	-426192	3485.51	82740.2	3485.51	1017670
3485.61	-453232	3485.61	69440.2	3485.61	1248080		3485.61	-669031	3485.61	-421606	3485.61	57251.2	3485.61	943736
3485.71	-452398	3485.71	75958.2	3485.71	1211500		3485.71	-646213	3485.71	-411024	3485.71	49363.2	3485.71	907151
3485.81	-443622	3485.81	147171	3485.81	1197130		3485.81	-635400	3485.81	-439577	3485.81	85323.2	3485.81	892780
3485.9	-432972	3485.9	121802	3485.9	1150470		3485.9	-679145	3485.9	-454393	3485.9	39134.2	3485.9	846126
3486	-442227	3486	116236	3486	1073120		3486	-655283	3486	-463869	3486	3455.22	3486	768770
3486.1	-466855	3486.1	130049	3486.1	1070910		3486.1	-658709	3486.1	-416943	3486.1	-28815.8	3486.1	766564
3486.2	-456534	3486.2	115820	3486.2	1128820		3486.2	-666718	3486.2	-417234	3486.2	-12626.8	3486.2	824472
3486.3	-446849	3486.3	151287	3486.3	1062880		3486.3	-671479	3486.3	-430247	3486.3	-63726.8	3486.3	758532
3486.39	-454867	3486.39	130430	3486.39	1054990		3486.39	-668828	3486.39	-444233	3486.39	-59620.8	3486.39	750646
3486.49	-465049	3486.49	112836	3486.49	1029970		3486.49	-665769	3486.49	-463476	3486.49	-11563.8	3486.49	725624
3486.59	-453114	3486.59	167034	3486.59	1073520		3486.59	-685641	3486.59	-448327	3486.59	-96904.8	3486.59	769175
3486.69	-465229	3486.69	193596	3486.69	1090040		3486.69	-684172	3486.69	-461146	3486.69	-49659.8	3486.69	785696
3486.78	-457523	3486.78	176275	3486.78	1095930		3486.78	-669611	3486.78	-442284	3486.78	-68096.8	3486.78	791584
3486.88	-459637	3486.88	187619	3486.88	1074060		3486.88	-665580	3486.88	-458266	3486.88	-38058.8	3486.88	769708
3486.98	-456101	3486.98	180837	3486.98	1038950		3486.98	-677077	3486.98	-468805	3486.98	-32390.8	3486.98	734606
3487.08	-432568	3487.08	177729	3487.08	1079140		3487.08	-676826	3487.08	-457194	3487.08	-45756.8	3487.08	774797
3487.18	-481254	3487.18	228872	3487.18	1119350		3487.18	-679768	3487.18	-469571	3487.18	-17260.8	3487.18	815002
3487.27	-439971	3487.27	210937	3487.27	1134540		3487.27	-662934	3487.27	-448568	3487.27	-6471.78	3487.27	830194
3487.37	-449733	3487.37	179127	3487.37	1120050		3487.37	-672645	3487.37	-430132	3487.37	-47370.8	3487.37	815702
3487.47	-458729	3487.47	243904	3487.47	1148750		3487.47	-659081	3487.47	-427103	3487.47	-13618.8	3487.47	844407
3487.57	-446688	3487.57	243935	3487.57	1221220		3487.57	-654178	3487.57	-463870	3487.57	-4989.78	3487.57	916868
3487.66	-434376	3487.66	217425	3487.66	1175750		3487.66	-642589	3487.66	-465092	3487.66	6200.22	3487.66	871401
3487.76	-436952	3487.76	237654	3487.76	1236690		3487.76	-682645	3487.76	-437416	3487.76	49185.2	3487.76	932343
3487.86	-457830	3487.86	217227	3487.86	1209870		3487.86	-670617	3487.86	-446247	3487.86	32036.2	3487.86	905527
3487.96	-457193	3487.96	252459	3487.96	1236380		3487.96	-667844	3487.96	-429205	3487.96	23539.2	3487.96	932034
3488.05	-460821	3488.05	249255	3488.05	1240930		3488.05	-671685	3488.05	-432570	3488.05	37261.2	3488.05	936580
3488.15	-451387	3488.15	269437	3488.15	1222280		3488.15	-672901	3488.15	-437120	3488.15	37182.2	3488.15	917934
3488.25	-453132	3488.25	243865	3488.25	1232790		3488.25	-672626	3488.25	-434685	3488.25	41523.2	3488.25	928440
3488.35	-460043	3488.35	253300	3488.35	1274250		3488.35	-680754	3488.35	-427595	3488.35	48871.2	3488.35	969899
3488.45	-456425	3488.45	302199	3488.45	1319530		3488.45	-671811	3488.45	-428272	3488.45	67915.2	3488.45	1015180
3488.54	-445533	3488.54	299325	3488.54	1279410		3488.54	-643717	3488.54	-432130	3488.54	101658	3488.54	975060
3488.64	-465377	3488.64	317299	3488.64	1360410		3488.64	-655899	3488.64	-435415	3488.64	125264	3488.64	1056060
3488.74	-443951	3488.74	293551	3488.74	1333630		3488.74	-684930	3488.74	-428899	3488.74	123167	3488.74	1029280
3488.84	-445029	3488.84	266277	3488.84	1279560		3488.84	-688915	3488.84	-424771	3488.84	115878	3488.84	975216
3488.93	-464256	3488.93	279475	3488.93	1399250		3488.93	-657875	3488.93	-418633	3488.93	94749.2	3488.93	1094900
3489.03	-447789	3489.03	361817	3489.03	1367310		3489.03	-655864	3489.03	-408459	3489.03	125627	3489.03	1062960
3489.13	-447603	3489.13	357112	3489.13	1349860		3489.13	-652786	3489.13	-400010	3489.13	133053	3489.13	1045520
3489.23	-458602	3489.23	337019	3489.23	1400340		3489.23	-664494	3489.23	-417994	3489.23	117342	3489.23	1096000
3489.33	-478518	3489.33	322107	3489.33	1331450		3489.33	-688016	3489.33	-420347	3489.33	124281	3489.33	1027100
3489.42	-431094	3489.42	335382	3489.42	1370820		3489.42	-632682	3489.42	-397411	3489.42	158596	3489.42	1066480
3489.52	-445969	3489.52	382842	3489.52	1391730		3489.52	-657542	3489.52	-420406	3489.52	160043	3489.52	1087380
3489.62	-437500	3489.62	383124	3489.62	1358290		3489.62	-659426	3489.62	-410691	3489.62	98276.2	3489.62	1053950
3489.72	-462990	3489.72	392745	3489.72	1388410		3489.72	-686824	3489.72	-430655	3489.72	137910	3489.72	1084070
3489.81	-449830	3489.81	367715	3489.81	1404930		3489.81	-648320	3489.81	-423974	3489.81	155461	3489.81	1100590
3489.91	-450189	3489.91	414411	3489.91	1450440		3489.91	-653342	3489.91	-409100	3489.91	119023	3489.91	1146090
3490.01	-444571	3490.01	438342	3490.01	1383890		3490.01	-646355	3490.01	-409160	3490.01	133506	3490.01	1079550
3490.11	-453121	3490.11	422442	3490.11	1372350		3490.11	-657623	3490.11	-407332	3490.11	179504	3490.11	1068000
3490.21	-454810	3490.21	429075	3490.21	1375000		3490.21	-659478	3490.21	-402743	3490.21	172645	3490.21	1070650
3490.3	-442995	3490.3	521121	3490.3	1363380		3490.3	-647823	3490.3	-411227	3490.3	97445.2	3490.3	1059030
3490.4	-466560	3490.4	451833	3490.4	1412280		3490.4	-664452	3490.4	-417480	3490.4	127906	3490.4	1107940
3490.5	-447167	3490.5	453052	3490.5	1425060		3490.5	-666103	3490.5	-414511	3490.5	157680	3490.5	1120720
3490.6	-466307	3490.6	516504	3490.6	1408560		3490.6	-635193	3490.6	-400555	3490.6	184526	3490.6	1104210
3490.69	-461003	3490.69	501457	3490.69	1370100		3490.69	-632425	3490.69	-426809	3490.69	188951	3490.69	1065760
3490.79	-445649	3490.79	513710	3490.79	1449630		3490.79	-672731	3490.79	-401551	3490.79	172449	3490.79	1145280
3490.89	-463842	3490.89	488265	3490.89	1390860		3490.89	-672291	3490.89	-406402	3490.89	145253	3490.89	1086520
3490.99	-470785	3490.99	531406	3490.99	1439350		3490.99	-659117	3490.99	-403033	3490.99	233362	3490.99	1135000
3491.08	-469836	3491.08	518128	3491.08	1434640		3491.08	-629022	3491.08	-398335	3491.08	186104	3491.08	1130290
3491.18	-468271	3491.18	511705	3491.18	1396970		3491.18	-632300	3491.18	-377812	3491.18	201243	3491.18	1092620
3491.28	-454918	3491.28	496973	3491.28	1407230		3491.28	-673617	3491.28	-370136	3491.28	218201	3491.28	1102890
3491.38	-448370	3491.38	551123	3491.38	1458750		3491.38	-637550	3491.38	-393281	3491.38	179868	3491.38	1154400
3491.48	-451531	3491.48	562849	3491.48	1417900		3491.48	-636483	3491.48	-400811	3491.48	255620	3491.48	1113560
3491.57	-448748	3491.57	586964	3491.57	1474940		3491.57	-664727	3491.57	-390642	3491.57	278304	3491.57	1170600
3491.67	-472415	3491.67	577945	3491.67	1510730		3491.67	-665140	3491.67	-393124	3491.67	281339	3491.67	1206380
3491.77	-443988	3491.77	590782	3491.77	1489910		3491.77	-633208	3491.77	-412382	3491.77	261693	3491.77	1185560
3491.87	-442550	3491.87	559105	3491.87	1534280		3491.87	-650818	3491.87	-374976	3491.87	279226	3491.87	1229930
3491.96	-460273	3491.96	596165	3491.96	1548020		3491.96	-666352	3491.96	-365238	3491.96	190808	3491.96	1243670
3492.06	-447157	3492.06	576334	3492.06	1533990		3492.06	-639319	3492.06	-380788	3492.06	318680	3492.06	1229640
3492.16	-448436	3492.16	525947	3492.16	1545050		3492.16	-649364	3492.16	-370241	3492.16	253598	3492.16	1240700
3492.26	-451786	3492.26	529720	3492.26	1554590		3492.26	-643763	3492.26	-372097	3492.26	284736	3492.26	1250240
3492.36	-468241	3492.36	527169	3492.36	1584940		3492.36	-655886	3492.36	-360018	3492.36	302737	3492.36	1280590
3492.45	-428428	3492.45	544375	3492.45	1642490		3492.45	-678814	3492.45	-380985	3492.45	294771	3492.45	1338150
3492.55	-440634	3492.55	474260	3492.55	1654920		3492.55	-631395	3492.55	-363830	3492.55	336231	3492.55	1350570
3492.65	-472365	3492.65	494637	3492.65	1637000		3492.65	-644493	3492.65	-358078	3492.65	370100	3492.65	1332660
3492.75	-446047	3492.75	432889	3492.75	1628750		3492.75	-663924	3492.75	-362298	3492.75	354084	3492.75	1324400
3492.84	-436291	3492.84	452920	3492.84	1637620		3492.84	-633424	3492.84	-361142	3492.84	361188	3492.84	1333280
3492.94	-436406	3492.94	424006	3492.94	1671680		3492.94	-649226	3492.94	-355476	3492.94	337987	3492.94	1367340
3493.04	-436386	3493.04	435472	3493.04	1690390		3493.04	-672147	3493.04	-355414	3493.04	379278	3493.04	1386050
3493.14	-457394	3493.14	413077	3493.14	1661060		3493.14	-651080	3493.14	-343162	3493.14	396470	3493.14	1356710
3493.24	-446067	3493.24	382144	3493.24	1686580		3493.24	-658281	3493.24	-331888	3493.24	369061	3493.24	1382230
3493.33	-463353	3493.33	336591	3493.33	1658420		3493.33	-638941	3493.33	-349339	3493.33	428944	3493.33	1354070
3493.43	-452865	3493.43	343264	3493.43	1702270		3493.43	-598006	3493.43	-359804	3493.43	390659	3493.43	1397930
3493.53	-435878	3493.53	354842	3493.53	1732300		3493.53	-647618	3493.53	-356545	3493.53	421485	3493.53	1427950
3493.63	-461085	3493.63	295994	3493.63	1785390		3493.63	-648367	3493.63	-354926	3493.63	423063	3493.63	1481040
3493.72	-444203	3493.72	348788	3493.72	1801960		3493.72	-641419	3493.72	-350482	3493.72	444453	3493.72	1497610
3493.82	-442568	3493.82	324353	3493.82	1757450		3493.82	-650190	3493.82	-331565	3493.82	361275	3493.82	1453100
3493.92	-438795	3493.92	312754	3493.92	1769140		3493.92	-651480	3493.92	-354223	3493.92	418930	3493.92	1464790
3494.02	-427788	3494.02	303152	3494.02	1790240		3494.02	-643278	3494.02	-336891	3494.02	401646	3494.02	1485900
3494.12	-445023	3494.12	298857	3494.12	1722690		3494.12	-637835	3494.12	-357613	3494.12	417221	3494.12	1418340
3494.21	-452575	3494.21	293609	3494.21	1757080		3494.21	-614563	3494.21	-331731	3494.21	374959	3494.21	1452730
3494.31	-433937	3494.31	260767	3494.31	1740910		3494.31	-623174	3494.31	-352774	3494.31	442917	3494.31	1436560
3494.41	-438467	3494.41	264768	3494.41	1697960		3494.41	-618272	3494.41	-335187	3494.41	411431	3494.41	1393610
3494.51	-460251	3494.51	221926	3494.51	1709600		3494.51	-620921	3494.51	-353241	3494.51	375803	3494.51	1405250
3494.6	-442364	3494.6	245825	3494.6	1638200		3494.6	-626441	3494.6	-374647	3494.6	399422	3494.6	1333850
3494.7	-443737	3494.7	270047	3494.7	1662880		3494.7	-611309	3494.7	-360607	3494.7	345174	3494.7	1358530
3494.8	-450451	3494.8	241612	3494.8	1706920		3494.8	-647319	3494.8	-341022	3494.8	360884	3494.8	1402570
3494.9	-450751	3494.9	210652	3494.9	1609620		3494.9	-660330	3494.9	-364913	3494.9	327658	3494.9	1305270
3495	-451766	3495	225016	3495	1604790		3495	-620429	3495	-352758	3495	329857	3495	1300450
3495.09	-416779	3495.09	247125	3495.09	1556400		3495.09	-615326	3495.09	-367002	3495.09	282093	3495.09	1252050
3495.19	-430054	3495.19	219756	3495.19	1563210		3495.19	-638818	3495.19	-360380	3495.19	272267	3495.19	1258860
3495.29	-438058	3495.29	205675	3495.29	1501150		3495.29	-644375	3495.29	-366153	3495.29	280890	3495.29	1196800
3495.39	-461785	3495.39	160971	3495.39	1534930		3495.39	-663423	3495.39	-392968	3495.39	245618	3495.39	1230580
3495.48	-463018	3495.48	172965	3495.48	1505670		3495.48	-642063	3495.48	-383185	3495.48	272323	3495.48	1201320
3495.58	-423399	3495.58	107609	3495.58	1344890		3495.58	-646377	3495.58	-390834	3495.58	289767	3495.58	1040540
3495.68	-437026	3495.68	162823	3495.68	1457830		3495.68	-618923	3495.68	-380609	3495.68	205653	3495.68	1153480
3495.78	-441827	3495.78	87439.2	3495.78	1372940		3495.78	-659001	3495.78	-399484	3495.78	205122	3495.78	1068590
3495.87	-447108	3495.87	96864.2	3495.87	1406640		3495.87	-638065	3495.87	-390849	3495.87	212507	3495.87	1102290
3495.97	-432586	3495.97	61134.2	3495.97	1427650		3495.97	-652665	3495.97	-386833	3495.97	133985	3495.97	1123310
3496.07	-451187	3496.07	66479.2	3496.07	1399220		3496.07	-635519	3496.07	-379302	3496.07	217187	3496.07	1094870
3496.17	-440720	3496.17	59904.2	3496.17	1384070		3496.17	-653391	3496.17	-379170	3496.17	190124	3496.17	1079720
3496.27	-455301	3496.27	22356.2	3496.27	1417700		3496.27	-647131	3496.27	-395040	3496.27	194172	3496.27	1113350
3496.36	-454236	3496.36	80426.2	3496.36	1394780		3496.36	-665577	3496.36	-383547	3496.36	192918	3496.36	1090430
3496.46	-457446	3496.46	40501.2	3496.46	1409700		3496.46	-634761	3496.46	-394817	3496.46	191785	3496.46	1105360
3496.56	-444845	3496.56	-69303.8	3496.56	1391440		3496.56	-668311	3496.56	-413134	3496.56	181581	3496.56	1087090
3496.66	-443342	3496.66	-41285.8	3496.66	1411890		3496.66	-665495	3496.66	-386747	3496.66	166579	3496.66	1107540
3496.75	-439493	3496.75	-41203.8	3496.75	1452140		3496.75	-654496	3496.75	-396888	3496.75	221071	3496.75	1147790
3496.85	-460889	3496.85	-99044.8	3496.85	1461150		3496.85	-660571	3496.85	-388538	3496.85	230523	3496.85	1156800
3496.95	-445432	3496.95	-91766.8	3496.95	1493710		3496.95	-673528	3496.95	-399326	3496.95	192891	3496.95	1189370
3497.05	-461665	3497.05	-71831.8	3497.05	1421290		3497.05	-656298	3497.05	-376926	3497.05	163853	3497.05	1116940
3497.15	-441839	3497.15	-119439	3497.15	1514820		3497.15	-658761	3497.15	-379159	3497.15	233166	3497.15	1210470
3497.24	-441500	3497.24	-63822.8	3497.24	1501900		3497.24	-636521	3497.24	-362946	3497.24	218615	3497.24	1197550
3497.34	-472991	3497.34	-75564.8	3497.34	1459530		3497.34	-639567	3497.34	-407380	3497.34	189667	3497.34	1155180
3497.44	-455378	3497.44	-97662.8	3497.44	1547930		3497.44	-639202	3497.44	-380533	3497.44	227210	3497.44	1243580
3497.54	-456673	3497.54	-105016	3497.54	1491310		3497.54	-662987	3497.54	-387493	3497.54	243266	3497.54	1186960
3497.63	-448182	3497.63	-100123	3497.63	1511540		3497.63	-664228	3497.63	-386121	3497.63	219237	3497.63	1207190
3497.73	-453817	3497.73	-122395	3497.73	1495210		3497.73	-665235	3497.73	-386645	3497.73	223581	3497.73	1190860
3497.83	-443807	3497.83	-92428.8	3497.83	1558880		3497.83	-671836	3497.83	-382185	3497.83	210915	3497.83	1254530
3497.93	-446521	3497.93	-79482.8	3497.93	1530330		3497.93	-661461	3497.93	-412567	3497.93	179070	3497.93	1225990
3498.03	-467909	3498.03	-83011.8	3498.03	1482590		3498.03	-689923	3498.03	-411753	3498.03	192203	3498.03	1178250
3498.12	-433163	3498.12	-75670.8	3498.12	1451260		3498.12	-655397	3498.12	-412494	3498.12	203023	3498.12	1146910
3498.22	-458857	3498.22	-39250.8	3498.22	1452850		3498.22	-619926	3498.22	-409294	3498.22	191064	3498.22	1148510
3498.32	-451048	3498.32	-33449.8	3498.32	1431330		3498.32	-627039	3498.32	-406492	3498.32	232886	3498.32	1126990
3498.42	-455155	3498.42	-19563.8	3498.42	1395840		3498.42	-635817	3498.42	-408355	3498.42	149040	3498.42	1091490
3498.51	-445385	3498.51	-15782.8	3498.51	1406080		3498.51	-651760	3498.51	-403119	3498.51	181917	3498.51	1101730
3498.61	-444958	3498.61	-26987.8	3498.61	1382180		3498.61	-646888	3498.61	-430918	3498.61	52108.2	3498.61	1077840
3498.71	-449952	3498.71	-21491.8	3498.71	1307330		3498.71	-661751	3498.71	-417430	3498.71	115897	3498.71	1002980
3498.81	-446575	3498.81	-1631.78	3498.81	1346670		3498.81	-687084	3498.81	-438252	3498.81	100065	3498.81	1042320
3498.91	-459405	3498.91	-17699.8	3498.91	1284990		3498.91	-665706	3498.91	-428484	3498.91	103426	3498.91	980640
3499	-451994	3499	-3162.78	3499	1238650		3499	-696433	3499	-430488	3499	48357.2	3499	934305
3499.1	-456591	3499.1	28654.2	3499.1	1231750		3499.1	-668522	3499.1	-447870	3499.1	30531.2	3499.1	927405
3499.2	-430554	3499.2	10947.2	3499.2	1130780		3499.2	-675508	3499.2	-441977	3499.2	-7067.78	3499.2	826430
3499.3	-448865	3499.3	63480.2	3499.3	1195570		3499.3	-634599	3499.3	-448035	3499.3	-18244.8	3499.3	891220
3499.39	-475601	3499.39	60262.2	3499.39	1081890		3499.39	-661331	3499.39	-432772	3499.39	-14835.8	3499.39	777538
3499.49	-442744	3499.49	43737.2	3499.49	1094310		3499.49	-692928	3499.49	-454050	3499.49	-9873.78	3499.49	789965
3499.59	-447511	3499.59	99781.2	3499.59	1074990		3499.59	-638641	3499.59	-472708	3499.59	-44904.8	3499.59	770639
3499.69	-446333	3499.69	57538.2	3499.69	1052770		3499.69	-662712	3499.69	-455163	3499.69	-44377.8	3499.69	748422
3499.78	-447724	3499.78	107401	3499.78	1041480		3499.78	-660771	3499.78	-456395	3499.78	-77907.8	3499.78	737130
3499.88	-459536	3499.88	95291.2	3499.88	1014790		3499.88	-660583	3499.88	-467270	3499.88	-78215.8	3499.88	710447
3499.98	-437838	3499.98	105819	3499.98	992787		3499.98	-675521	3499.98	-459573	3499.98	-64961.8	3499.98	688439
3500.08	-449960	3500.08	120310	3500.08	987941		3500.08	-684746	3500.08	-461165	3500.08	-39051.8	3500.08	683593
3500.18	-454432	3500.18	145681	3500.18	1037870		3500.18	-635971	3500.18	-462233	3500.18	-63980.8	3500.18	733519
3500.27	-465036	3500.27	156351	3500.27	1070750		3500.27	-662667	3500.27	-481108	3500.27	-76073.8	3500.27	766401
3500.37	-426375	3500.37	101162	3500.37	1062430		3500.37	-668525	3500.37	-465470	3500.37	-65124.8	3500.37	758079
3500.47	-447950	3500.47	172234	3500.47	1068870		3500.47	-650490	3500.47	-449091	3500.47	-71200.8	3500.47	764523
3500.57	-475942	3500.57	171346	3500.57	1083380		3500.57	-665517	3500.57	-468271	3500.57	-77718.8	3500.57	779037
3500.66	-475331	3500.66	190214	3500.66	1033910		3500.66	-687490	3500.66	-458379	3500.66	-73005.8	3500.66	729567
3500.76	-479737	3500.76	181388	3500.76	1059300		3500.76	-656711	3500.76	-438772	3500.76	-19925.8	3500.76	754952
3500.86	-468142	3500.86	182417	3500.86	1077290		3500.86	-640494	3500.86	-448952	3500.86	-57607.8	3500.86	772939
3500.96	-451118	3500.96	160973	3500.96	1103340		3500.96	-667131	3500.96	-473472	3500.96	-55605.8	3500.96	798996
3501.06	-456120	3501.06	193259	3501.06	1051820		3501.06	-657726	3501.06	-450981	3501.06	-58343.8	3501.06	747469
3501.15	-481317	3501.15	217114	3501.15	1065340		3501.15	-676701	3501.15	-485672	3501.15	14370.2	3501.15	760988
3501.25	-436297	3501.25	226512	3501.25	1099340		3501.25	-674956	3501.25	-461936	3501.25	-30031.8	3501.25	794997
3501.35	-490461	3501.35	204777	3501.35	1133640		3501.35	-670443	3501.35	-447721	3501.35	-15524.8	3501.35	829294
3501.45	-457172	3501.45	236592	3501.45	1193520		3501.45	-638451	3501.45	-454150	3501.45	12483.2	3501.45	889176
3501.54	-437493	3501.54	235189	3501.54	1176490		3501.54	-646293	3501.54	-442515	3501.54	25335.2	3501.54	872140
3501.64	-460510	3501.64	266021	3501.64	1228370		3501.64	-622396	3501.64	-430023	3501.64	3406.22	3501.64	924024
3501.74	-463906	3501.74	269087	3501.74	1189050		3501.74	-656549	3501.74	-421079	3501.74	7738.22	3501.74	884704
3501.84	-445610	3501.84	280047	3501.84	1247950		3501.84	-633577	3501.84	-437575	3501.84	24153.2	3501.84	943601
3501.94	-442003	3501.94	273211	3501.94	1251050		3501.94	-659634	3501.94	-438020	3501.94	18159.2	3501.94	946707
3502.03	-431027	3502.03	296157	3502.03	1214110		3502.03	-657022	3502.03	-433470	3502.03	56763.2	3502.03	909767
3502.13	-425721	3502.13	290004	3502.13	1267070		3502.13	-659895	3502.13	-422367	3502.13	40392.2	3502.13	962719
3502.23	-450242	3502.23	316820	3502.23	1251520		3502.23	-639686	3502.23	-426074	3502.23	78482.2	3502.23	947168
3502.33	-452375	3502.33	303420	3502.33	1306920		3502.33	-656556	3502.33	-426545	3502.33	23915.2	3502.33	1002580
3502.42	-461980	3502.42	307303	3502.42	1328520		3502.42	-656195	3502.42	-414507	3502.42	43937.2	3502.42	1024170
3502.52	-456813	3502.52	396511	3502.52	1298650		3502.52	-640145	3502.52	-415828	3502.52	53146.2	3502.52	994299
3502.62	-458957	3502.62	313398	3502.62	1346230		3502.62	-662614	3502.62	-434127	3502.62	103664	3502.62	1041880
3502.72	-492284	3502.72	331825	3502.72	1287120		3502.72	-692752	3502.72	-435686	3502.72	100865	3502.72	982769
3502.82	-477667	3502.82	346220	3502.82	1399730		3502.82	-662744	3502.82	-428676	3502.82	90802.2	3502.82	1095380
3502.91	-449105	3502.91	365612	3502.91	1348680		3502.91	-652741	3502.91	-415053	3502.91	63806.2	3502.91	1044340
3503.01	-469117	3503.01	376636	3503.01	1382390		3503.01	-668238	3503.01	-410838	3503.01	73438.2	3503.01	1078040
3503.11	-467037	3503.11	345082	3503.11	1373320		3503.11	-678969	3503.11	-412659	3503.11	119579	3503.11	1068980
3503.21	-473051	3503.21	381049	3503.21	1351060		3503.21	-667438	3503.21	-416796	3503.21	134675	3503.21	1046710
3503.3	-445577	3503.3	424132	3503.3	1385880		3503.3	-650612	3503.3	-408613	3503.3	91171.2	3503.3	1081540
3503.4	-438289	3503.4	429674	3503.4	1413110		3503.4	-648271	3503.4	-414617	3503.4	137256	3503.4	1108760
3503.5	-461748	3503.5	406329	3503.5	1422310		3503.5	-652802	3503.5	-422853	3503.5	170857	3503.5	1117960
3503.6	-475789	3503.6	453903	3503.6	1422350		3503.6	-635778	3503.6	-409950	3503.6	182880	3503.6	1118000
3503.7	-449282	3503.7	482031	3503.7	1343580		3503.7	-670024	3503.7	-400749	3503.7	160182	3503.7	1039230
3503.79	-460200	3503.79	470761	3503.79	1400790		3503.79	-663854	3503.79	-429710	3503.79	156617	3503.79	1096440
3503.89	-450311	3503.89	464526	3503.89	1420560		3503.89	-643115	3503.89	-425450	3503.89	157828	3503.89	1116210
3503.99	-475611	3503.99	541503	3503.99	1403990		3503.99	-648889	3503.99	-401191	3503.99	206163	3503.99	1099650
3504.09	-460135	3504.09	506226	3504.09	1420050		3504.09	-675591	3504.09	-402021	3504.09	201418	3504.09	1115700
3504.18	-445685	3504.18	497546	3504.18	1410500		3504.18	-674208	3504.18	-420944	3504.18	212863	3504.18	1106150
3504.28	-452052	3504.28	498336	3504.28	1395930		3504.28	-645304	3504.28	-439071	3504.28	219438	3504.28	1091590
3504.38	-468445	3504.38	577740	3504.38	1362620		3504.38	-635564	3504.38	-388794	3504.38	143085	3504.38	1058280
3504.48	-453260	3504.48	599746	3504.48	1449160		3504.48	-662322	3504.48	-378082	3504.48	209309	3504.48	1144810
3504.57	-449220	3504.57	559016	3504.57	1483600		3504.57	-628174	3504.57	-388846	3504.57	197632	3504.57	1179250
3504.67	-456647	3504.67	576040	3504.67	1415680		3504.67	-650798	3504.67	-386751	3504.67	215319	3504.67	1111330
3504.77	-453383	3504.77	566728	3504.77	1457310		3504.77	-670094	3504.77	-375970	3504.77	194641	3504.77	1152960
3504.87	-462963	3504.87	547142	3504.87	1434170		3504.87	-691590	3504.87	-390815	3504.87	242660	3504.87	1129820
3504.97	-438683	3504.97	544531	3504.97	1443840		3504.97	-687230	3504.97	-383740	3504.97	216464	3504.97	1139490
3505.06	-459961	3505.06	551359	3505.06	1470190		3505.06	-670771	3505.06	-383836	3505.06	215273	3505.06	1165850
3505.16	-452404	3505.16	563612	3505.16	1454170		3505.16	-687623	3505.16	-404137	3505.16	252317	3505.16	1149820
3505.26	-462808	3505.26	581107	3505.26	1465420		3505.26	-641740	3505.26	-379080	3505.26	230447	3505.26	1161070
3505.36	-464596	3505.36	566460	3505.36	1508530		3505.36	-682739	3505.36	-375351	3505.36	243956	3505.36	1204190
3505.45	-470948	3505.45	531957	3505.45	1556610		3505.45	-692082	3505.45	-373006	3505.45	263466	3505.45	1252270
3505.55	-454359	3505.55	537978	3505.55	1533510		3505.55	-663601	3505.55	-371244	3505.55	223637	3505.55	1229160
3505.65	-461776	3505.65	527948	3505.65	1543060		3505.65	-656211	3505.65	-367367	3505.65	262013	3505.65	1238720
3505.75	-443346	3505.75	491228	3505.75	1579740		3505.75	-674593	3505.75	-368946	3505.75	311997	3505.75	1275400
3505.85	-460919	3505.85	493998	3505.85	1568400		3505.85	-672127	3505.85	-374745	3505.85	313669	3505.85	1264050
3505.94	-448661	3505.94	475516	3505.94	1633010		3505.94	-724549	3505.94	-364410	3505.94	345795	3505.94	1328670
3506.04	-465638	3506.04	423753	3506.04	1622310		3506.04	-640678	3506.04	-368701	3506.04	354855	3506.04	1317960
3506.14	-464022	3506.14	380932	3506.14	1642660		3506.14	-674216	3506.14	-349809	3506.14	376705	3506.14	1338310
3506.24	-458576	3506.24	398268	3506.24	1609300		3506.24	-668505	3506.24	-349266	3506.24	369404	3506.24	1304960
3506.33	-467722	3506.33	346072	3506.33	1661190		3506.33	-697224	3506.33	-355934	3506.33	330915	3506.33	1356840
3506.43	-458463	3506.43	338340	3506.43	1658680		3506.43	-699718	3506.43	-336917	3506.43	397582	3506.43	1354330
3506.53	-456586	3506.53	316277	3506.53	1707990		3506.53	-647674	3506.53	-328444	3506.53	363167	3506.53	1403640
3506.63	-467968	3506.63	287764	3506.63	1709790		3506.63	-659799	3506.63	-368152	3506.63	355068	3506.63	1405440
3506.73	-481076	3506.73	272090	3506.73	1720930		3506.73	-679680	3506.73	-340545	3506.73	421259	3506.73	1416580
3506.82	-481687	3506.82	256532	3506.82	1744800		3506.82	-684679	3506.82	-371485	3506.82	406165	3506.82	1440450
3506.92	-468012	3506.92	235149	3506.92	1720860		3506.92	-713444	3506.92	-367296	3506.92	370069	3506.92	1416510
3507.02	-475497	3507.02	265562	3507.02	1794660		3507.02	-708818	3507.02	-365358	3507.02	379294	3507.02	1490310
3507.12	-464685	3507.12	172116	3507.12	1754640		3507.12	-708585	3507.12	-350216	3507.12	376690	3507.12	1450290
3507.21	-494244	3507.21	203207	3507.21	1744140		3507.21	-683845	3507.21	-332765	3507.21	414867	3507.21	1439790
3507.31	-468196	3507.31	184534	3507.31	1761180		3507.31	-683775	3507.31	-351319	3507.31	422504	3507.31	1456840
3507.41	-476592	3507.41	133661	3507.41	1756240		3507.41	-696395	3507.41	-325405	3507.41	412688	3507.41	1451890
3507.51	-468083	3507.51	156797	3507.51	1813760		3507.51	-701651	3507.51	-362226	3507.51	408080	3507.51	1509410
3507.6	-494615	3507.6	150560	3507.6	1775840		3507.6	-684726	3507.6	-343735	3507.6	402639	3507.6	1471500
3507.7	-469338	3507.7	170077	3507.7	1755630		3507.7	-700334	3507.7	-343624	3507.7	394012	3507.7	1451280
3507.8	-479800	3507.8	113445	3507.8	1783730		3507.8	-726203	3507.8	-360138	3507.8	408233	3507.8	1479380
3507.9	-488789	3507.9	129825	3507.9	1752400		3507.9	-724563	3507.9	-353934	3507.9	370365	3507.9	1448050
3508	-480507	3508	126523	3508	1714200		3508	-689332	3508	-353573	3508	362986	3508	1409850
3508.09	-464295	3508.09	108979	3508.09	1708140		3508.09	-688339	3508.09	-364055	3508.09	348055	3508.09	1403790
3508.19	-474763	3508.19	80688.2	3508.19	1686250		3508.19	-696036	3508.19	-359207	3508.19	372032	3508.19	1381900
3508.29	-471020	3508.29	68288.2	3508.29	1646330		3508.29	-687506	3508.29	-369513	3508.29	348654	3508.29	1341980
3508.39	-467631	3508.39	64626.2	3508.39	1580010		3508.39	-688255	3508.39	-375303	3508.39	272544	3508.39	1275660
3508.48	-477260	3508.48	117161	3508.48	1583710		3508.48	-681039	3508.48	-382776	3508.48	311032	3508.48	1279360
3508.58	-480268	3508.58	38375.2	3508.58	1530680		3508.58	-699236	3508.58	-374112	3508.58	237195	3508.58	1226330
3508.68	-484868	3508.68	28008.2	3508.68	1472100		3508.68	-687881	3508.68	-387951	3508.68	218767	3508.68	1167750
3508.78	-485559	3508.78	52564.2	3508.78	1396410		3508.78	-689675	3508.78	-395221	3508.78	203600	3508.78	1092060
3508.88	-480335	3508.88	20666.2	3508.88	1400120		3508.88	-695467	3508.88	-395777	3508.88	173439	3508.88	1095770
3508.97	-461049	3508.97	23211.2	3508.97	1357960		3508.97	-686601	3508.97	-383071	3508.97	170820	3508.97	1053620
3509.07	-469510	3509.07	-10915.8	3509.07	1293920		3509.07	-707511	3509.07	-409903	3509.07	116004	3509.07	989572
3509.17	-478047	3509.17	-21674.8	3509.17	1268630		3509.17	-693961	3509.17	-430322	3509.17	108625	3509.17	964283
3509.27	-469041	3509.27	-27029.8	3509.27	1287240		3509.27	-703257	3509.27	-408199	3509.27	106835	3509.27	982894
3509.36	-469034	3509.36	-41482.8	3509.36	1211200		3509.36	-702049	3509.36	-413907	3509.36	97318.2	3509.36	906857
3509.46	-465349	3509.46	-65397.8	3509.46	1248110		3509.46	-705100	3509.46	-415675	3509.46	83619.2	3509.46	943765
3509.56	-463811	3509.56	-72162.8	3509.56	1259040		3509.56	-670186	3509.56	-417292	3509.56	84391.2	3509.56	954697
3509.66	-469132	3509.66	-55125.8	3509.66	1218790		3509.66	-681283	3509.66	-430823	3509.66	51740.2	3509.66	914447
3509.76	-486006	3509.76	-89736.8	3509.76	1163800		3509.76	-750237	3509.76	-412861	3509.76	47149.2	3509.76	859448
3509.85	-474708	3509.85	-128673	3509.85	1154590		3509.85	-694577	3509.85	-420100	3509.85	53573.2	3509.85	850238
3509.95	-491851	3509.95	-94121.8	3509.95	1188730		3509.95	-683546	3509.95	-434904	3509.95	83253.2	3509.95	884384
3510.05	-473811	3510.05	-136038	3510.05	1195480		3510.05	-664696	3510.05	-433596	3510.05	69570.2	3510.05	891130
3510.15	-469124	3510.15	-152228	3510.15	1161590		3510.15	-687345	3510.15	-430337	3510.15	2242.22	3510.15	857247
3510.24	-466798	3510.24	-172310	3510.24	1198210		3510.24	-716502	3510.24	-431213	3510.24	8699.22	3510.24	893867
3510.34	-485258	3510.34	-212097	3510.34	1119350		3510.34	-691537	3510.34	-425827	3510.34	70322.2	3510.34	815001
3510.44	-485503	3510.44	-181154	3510.44	1179160		3510.44	-688967	3510.44	-425012	3510.44	57997.2	3510.44	874811
3510.54	-477287	3510.54	-211400	3510.54	1207950		3510.54	-683928	3510.54	-444440	3510.54	49400.2	3510.54	903599
3510.64	-468133	3510.64	-232352	3510.64	1235560		3510.64	-727626	3510.64	-444981	3510.64	17681.2	3510.64	931217
3510.73	-453561	3510.73	-184163	3510.73	1253280		3510.73	-702261	3510.73	-438240	3510.73	52262.2	3510.73	948932
3510.83	-486372	3510.83	-186281	3510.83	1257540		3510.83	-689715	3510.83	-432001	3510.83	47787.2	3510.83	953190
3510.93	-491373	3510.93	-184676	3510.93	1234240		3510.93	-704029	3510.93	-430253	3510.93	10680.2	3510.93	929888
3511.03	-481884	3511.03	-217512	3511.03	1205810		3511.03	-702851	3511.03	-423477	3511.03	79716.2	3511.03	901465
3511.12	-465042	3511.12	-137975	3511.12	1238130		3511.12	-692629	3511.12	-416202	3511.12	116772	3511.12	933778
3511.22	-467373	3511.22	-164872	3511.22	1273640		3511.22	-678768	3511.22	-428969	3511.22	69398.2	3511.22	969295
3511.32	-473050	3511.32	-151911	3511.32	1287830		3511.32	-691002	3511.32	-444301	3511.32	68815.2	3511.32	983486
3511.42	-491656	3511.42	-130410	3511.42	1270300		3511.42	-683725	3511.42	-444689	3511.42	40453.2	3511.42	965952
3511.52	-481127	3511.52	-90825.8	3511.52	1256480		3511.52	-708156	3511.52	-430178	3511.52	27758.2	3511.52	952136
3511.61	-477540	3511.61	-109284	3511.61	1244930		3511.61	-709302	3511.61	-430678	3511.61	22685.2	3511.61	940586
3511.71	-465331	3511.71	-135690	3511.71	1293880		3511.71	-715378	3511.71	-447274	3511.71	20587.2	3511.71	989534
3511.81	-494944	3511.81	-149496	3511.81	1261780		3511.81	-711623	3511.81	-437451	3511.81	40803.2	3511.81	957434
3511.91	-485135	3511.91	-103540	3511.91	1210250		3511.91	-679620	3511.91	-437131	3511.91	18314.2	3511.91	905901
3512	-485393	3512	-93027.8	3512	1211050		3512	-668659	3512	-445606	3512	12266.2	3512	906704
3512.1	-473079	3512.1	-63990.8	3512.1	1181980		3512.1	-695978	3512.1	-419748	3512.1	8198.22	3512.1	877634
3512.2	-494518	3512.2	-74397.8	3512.2	1163330		3512.2	-701592	3512.2	-436356	3512.2	-22574.8	3512.2	858982
3512.3	-494974	3512.3	-76195.8	3512.3	1177510		3512.3	-681151	3512.3	-460983	3512.3	-74770.8	3512.3	873163
3512.4	-488511	3512.4	-10600.8	3512.4	1134360		3512.4	-674986	3512.4	-437862	3512.4	-41426.8	3512.4	830016
3512.49	-493188	3512.49	-37650.8	3512.49	1112420		3512.49	-694514	3512.49	-451202	3512.49	-57145.8	3512.49	808074
3512.59	-478220	3512.59	-20908.8	3512.59	1075800		3512.59	-685065	3512.59	-471729	3512.59	-37782.8	3512.59	771448
3512.69	-472026	3512.69	-25117.8	3512.69	1035890		3512.69	-679310	3512.69	-462710	3512.69	-72384.8	3512.69	731545
3512.79	-477431	3512.79	-29221.8	3512.79	993088		3512.79	-672630	3512.79	-473272	3512.79	-85319.8	3512.79	688740
3512.88	-468034	3512.88	-12058.8	3512.88	982680		3512.88	-713499	3512.88	-479048	3512.88	-134464	3512.88	678332
3512.98	-456158	3512.98	11051.2	3512.98	1041910		3512.98	-684404	3512.98	-475736	3512.98	-83373.8	3512.98	737566
3513.08	-485690	3513.08	16914.2	3513.08	956276		3513.08	-695356	3513.08	-474672	3513.08	-138995	3513.08	651928
3513.18	-477693	3513.18	4821.22	3513.18	998916		3513.18	-682518	3513.18	-472713	3513.18	-108900	3513.18	694568
3513.27	-466257	3513.27	11406.2	3513.27	956427		3513.27	-697568	3513.27	-471426	3513.27	-113403	3513.27	652079
3513.37	-470608	3513.37	53257.2	3513.37	929943		3513.37	-709492	3513.37	-474394	3513.37	-131703	3513.37	625595
3513.47	-470025	3513.47	43806.2	3513.47	917772		3513.47	-705837	3513.47	-464791	3513.47	-151987	3513.47	613424
3513.57	-464339	3513.57	74402.2	3513.57	887439		3513.57	-674080	3513.57	-482370	3513.57	-155369	3513.57	583091
3513.67	-466083	3513.67	94636.2	3513.67	933081		3513.67	-664552	3513.67	-499674	3513.67	-120542	3513.67	628733
3513.76	-467497	3513.76	60929.2	3513.76	964439		3513.76	-693157	3513.76	-490276	3513.76	-130382	3513.76	660091
3513.86	-466950	3513.86	87826.2	3513.86	942299		3513.86	-676847	3513.86	-468638	3513.86	-167610	3513.86	637951
3513.96	-477604	3513.96	59046.2	3513.96	963908		3513.96	-716649	3513.96	-503315	3513.96	-149234	3513.96	659560
3514.06	-485752	3514.06	122571	3514.06	957155		3514.06	-699050	3514.06	-508636	3514.06	-108904	3514.06	652807
3514.15	-476883	3514.15	97044.2	3514.15	948988		3514.15	-694318	3514.15	-464375	3514.15	-138008	3514.15	644640
3514.25	-463260	3514.25	139802	3514.25	926683		3514.25	-686000	3514.25	-455227	3514.25	-155328	3514.25	622335
3514.35	-467971	3514.35	120551	3514.35	993706		3514.35	-681874	3514.35	-469845	3514.35	-121671	3514.35	689358
3514.45	-481214	3514.45	138726	3514.45	1006280		3514.45	-685089	3514.45	-471020	3514.45	-123138	3514.45	701928
3514.55	-470376	3514.55	137833	3514.55	1015420		3514.55	-699960	3514.55	-486444	3514.55	-115767	3514.55	711068
3514.64	-480533	3514.64	148347	3514.64	951195		3514.64	-718643	3514.64	-484541	3514.64	-146575	3514.64	646847
3514.74	-490025	3514.74	153367	3514.74	961076		3514.74	-718141	3514.74	-471154	3514.74	-141926	3514.74	656728
3514.84	-483538	3514.84	157116	3514.84	1037290		3514.84	-668434	3514.84	-477276	3514.84	-124567	3514.84	732939
3514.94	-468380	3514.94	167660	3514.94	1037680		3514.94	-693461	3514.94	-476302	3514.94	-95614.8	3514.94	733331
3515.03	-479487	3515.03	140434	3515.03	1016780		3515.03	-683838	3515.03	-477788	3515.03	-68164.8	3515.03	712435
3515.13	-456760	3515.13	172513	3515.13	1048790		3515.13	-697272	3515.13	-473895	3515.13	-136935	3515.13	744438
3515.23	-462414	3515.23	175441	3515.23	1092650		3515.23	-671388	3515.23	-477904	3515.23	-93263.8	3515.23	788301
3515.33	-476079	3515.33	228254	3515.33	1056170		3515.33	-692725	3515.33	-448055	3515.33	-105856	3515.33	751825
3515.43	-476129	3515.43	216850	3515.43	1066210		3515.43	-677277	3515.43	-454954	3515.43	-64732.8	3515.43	761865
3515.52	-469233	3515.52	223995	3515.52	1092230		3515.52	-703997	3515.52	-451711	3515.52	-41459.8	3515.52	787878
3515.62	-487740	3515.62	239987	3515.62	1116650		3515.62	-686654	3515.62	-460875	3515.62	-41888.8	3515.62	812298
3515.72	-495224	3515.72	186984	3515.72	1146820		3515.72	-687614	3515.72	-445466	3515.72	-32409.8	3515.72	842475
3515.82	-486918	3515.82	228732	3515.82	1135500		3515.82	-730016	3515.82	-466875	3515.82	17744.2	3515.82	831152
3515.91	-482791	3515.91	242359	3515.91	1137310		3515.91	-703240	3515.91	-456301	3515.91	-44868.8	3515.91	832965
3516.01	-461981	3516.01	135855	3516.01	1175810		3516.01	-655619	3516.01	-437846	3516.01	174.219	3516.01	871461
3516.11	-464900	3516.11	233114	3516.11	1193560		3516.11	-706329	3516.11	-446840	3516.11	37023.2	3516.11	889210
3516.21	-456736	3516.21	231019	3516.21	1160400		3516.21	-706704	3516.21	-441417	3516.21	57185.2	3516.21	856057
3516.3	-471404	3516.3	249273	3516.3	1220180		3516.3	-683407	3516.3	-440837	3516.3	-2772.78	3516.3	915830
3516.4	-490221	3516.4	258346	3516.4	1221160		3516.4	-695392	3516.4	-442589	3516.4	7968.22	3516.4	916815
3516.5	-475776	3516.5	302302	3516.5	1240770		3516.5	-679729	3516.5	-424665	3516.5	22312.2	3516.5	936418
3516.6	-469665	3516.6	224741	3516.6	1279350		3516.6	-676454	3516.6	-444567	3516.6	52378.2	3516.6	975005
3516.7	-479209	3516.7	313948	3516.7	1325890		3516.7	-691378	3516.7	-438474	3516.7	38050.2	3516.7	1021540
3516.79	-446342	3516.79	332336	3516.79	1253720		3516.79	-701802	3516.79	-411925	3516.79	68643.2	3516.79	949375
3516.89	-473410	3516.89	272683	3516.89	1200450		3516.89	-709939	3516.89	-436044	3516.89	74342.2	3516.89	896106
3516.99	-485765	3516.99	329797	3516.99	1276370		3516.99	-702318	3516.99	-419655	3516.99	57294.2	3516.99	972021
3517.09	-466985	3517.09	325651	3517.09	1255130		3517.09	-713693	3517.09	-439329	3517.09	91685.2	3517.09	950785
3517.18	-459047	3517.18	348621	3517.18	1275270		3517.18	-690903	3517.18	-424938	3517.18	86108.2	3517.18	970918
3517.28	-473657	3517.28	351861	3517.28	1311160		3517.28	-721676	3517.28	-411273	3517.28	113240	3517.28	1006810
3517.38	-465058	3517.38	384786	3517.38	1227140		3517.38	-676323	3517.38	-428354	3517.38	103977	3517.38	922792
3517.48	-492901	3517.48	414500	3517.48	1284310		3517.48	-698227	3517.48	-436507	3517.48	100407	3517.48	979958
3517.58	-485982	3517.58	399637	3517.58	1271000		3517.58	-695589	3517.58	-427545	3517.58	103821	3517.58	966651
3517.67	-498984	3517.67	390551	3517.67	1273690		3517.67	-721017	3517.67	-426189	3517.67	87392.2	3517.67	969341
3517.77	-474966	3517.77	411246	3517.77	1274810		3517.77	-711107	3517.77	-417429	3517.77	145794	3517.77	970467
3517.87	-496312	3517.87	396864	3517.87	1276910		3517.87	-682166	3517.87	-433020	3517.87	99907.2	3517.87	972562
3517.97	-463258	3517.97	380656	3517.97	1327180		3517.97	-712711	3517.97	-402542	3517.97	70753.2	3517.97	1022830
3518.06	-470589	3518.06	405022	3518.06	1287560		3518.06	-701979	3518.06	-429681	3518.06	129821	3518.06	983209
3518.16	-472364	3518.16	420819	3518.16	1340810		3518.16	-713923	3518.16	-418049	3518.16	118918	3518.16	1036470
3518.26	-476452	3518.26	388503	3518.26	1246640		3518.26	-712423	3518.26	-408944	3518.26	112186	3518.26	942295
3518.36	-457459	3518.36	420713	3518.36	1332900		3518.36	-709295	3518.36	-407221	3518.36	149345	3518.36	1028560
3518.46	-462341	3518.46	406363	3518.46	1319300		3518.46	-720444	3518.46	-429693	3518.46	152974	3518.46	1014950
3518.55	-465000	3518.55	389019	3518.55	1318860		3518.55	-712688	3518.55	-429382	3518.55	104585	3518.55	1014520
3518.65	-488488	3518.65	406132	3518.65	1346530		3518.65	-669257	3518.65	-405085	3518.65	168640	3518.65	1042190
3518.75	-477410	3518.75	377523	3518.75	1353060		3518.75	-685641	3518.75	-387408	3518.75	106001	3518.75	1048710
3518.85	-478136	3518.85	344038	3518.85	1324890		3518.85	-707964	3518.85	-408354	3518.85	133171	3518.85	1020540
3518.94	-482699	3518.94	307515	3518.94	1294560		3518.94	-713751	3518.94	-384112	3518.94	158295	3518.94	990216
3519.04	-472209	3519.04	334414	3519.04	1346740		3519.04	-723273	3519.04	-383693	3519.04	147040	3519.04	1042390
3519.14	-475780	3519.14	322742	3519.14	1413620		3519.14	-707062	3519.14	-387061	3519.14	182508	3519.14	1109270
3519.24	-482927	3519.24	265464	3519.24	1435320		3519.24	-671764	3519.24	-394048	3519.24	199138	3519.24	1130970
3519.34	-452452	3519.34	288122	3519.34	1454210		3519.34	-695609	3519.34	-400427	3519.34	183000	3519.34	1149860
3519.43	-459650	3519.43	260924	3519.43	1444940		3519.43	-677328	3519.43	-398851	3519.43	233718	3519.43	1140600
3519.53	-475913	3519.53	222822	3519.53	1461110		3519.53	-693215	3519.53	-399704	3519.53	268715	3519.53	1156760
3519.63	-497313	3519.63	106648	3519.63	1458180		3519.63	-669848	3519.63	-370754	3519.63	231383	3519.63	1153840
3519.73	-471097	3519.73	111001	3519.73	1481230		3519.73	-731757	3519.73	-387277	3519.73	277546	3519.73	1176890
3519.82	-493449	3519.82	106819	3519.82	1508900		3519.82	-698153	3519.82	-369883	3519.82	218549	3519.82	1204550
3519.92	-470984	3519.92	85077.2	3519.92	1459460		3519.92	-691289	3519.92	-363801	3519.92	246515	3519.92	1155110
3520.02	-474847	3520.02	79388.2	3520.02	1517830		3520.02	-704923	3520.02	-398954	3520.02	284054	3520.02	1213480
3520.12	-483591	3520.12	25567.2	3520.12	1514080		3520.12	-700100	3520.12	-385096	3520.12	262049	3520.12	1209740
3520.22	-479247	3520.22	-19685.8	3520.22	1592190		3520.22	-725137	3520.22	-389266	3520.22	281903	3520.22	1287840
3520.31	-458676	3520.31	-44017.8	3520.31	1581620		3520.31	-728474	3520.31	-348700	3520.31	324889	3520.31	1277280
3520.41	-472782	3520.41	-73018.8	3520.41	1516270		3520.41	-685611	3520.41	-356325	3520.41	317222	3520.41	1211920
3520.51	-488293	3520.51	-76007.8	3520.51	1629420		3520.51	-717304	3520.51	-366292	3520.51	293459	3520.51	1325080
3520.61	-482105	3520.61	-154952	3520.61	1521290		3520.61	-701498	3520.61	-357690	3520.61	316058	3520.61	1216940
3520.7	-481865	3520.7	-109604	3520.7	1613650		3520.7	-693385	3520.7	-379619	3520.7	317204	3520.7	1309310
3520.8	-469927	3520.8	-146342	3520.8	1664280		3520.8	-697238	3520.8	-368677	3520.8	324688	3520.8	1359930
3520.9	-478740	3520.9	-138102	3520.9	1588590		3520.9	-690015	3520.9	-379658	3520.9	287200	3520.9	1284240
3521	-468066	3521	-190654	3521	1618630		3521	-691834	3521	-359445	3521	288182	3521	1314290
3521.09	-469396	3521.09	-167532	3521.09	1557830		3521.09	-699234	3521.09	-378330	3521.09	289423	3521.09	1253480
3521.19	-469724	3521.19	-164282	3521.19	1610290		3521.19	-708263	3521.19	-370249	3521.19	267278	3521.19	1305950
3521.29	-472681	3521.29	-150718	3521.29	1593810		3521.29	-682475	3521.29	-368348	3521.29	270599	3521.29	1289460
3521.39	-475753	3521.39	-203674	3521.39	1534210		3521.39	-687171	3521.39	-376641	3521.39	262837	3521.39	1229870
3521.49	-462352	3521.49	-208349	3521.49	1543270		3521.49	-677513	3521.49	-372579	3521.49	247671	3521.49	1238920
3521.58	-462592	3521.58	-170974	3521.58	1540800		3521.58	-700394	3521.58	-381708	3521.58	234476	3521.58	1236460
3521.68	-457063	3521.68	-198267	3521.68	1458010		3521.68	-701431	3521.68	-396977	3521.68	224395	3521.68	1153660
3521.78	-489553	3521.78	-198660	3521.78	1448290		3521.78	-702678	3521.78	-384278	3521.78	153185	3521.78	1143940
3521.88	-474130	3521.88	-156049	3521.88	1425340		3521.88	-683881	3521.88	-400690	3521.88	183310	3521.88	1120990
3521.97	-489052	3521.97	-160441	3521.97	1385930		3521.97	-658641	3521.97	-418774	3521.97	180492	3521.97	1081580
3522.07	-478635	3522.07	-80049.8	3522.07	1290960		3522.07	-681986	3522.07	-394727	3522.07	82404.2	3522.07	986612
3522.17	-463378	3522.17	-70774.8	3522.17	1271030		3522.17	-694769	3522.17	-412907	3522.17	128647	3522.17	966680
3522.27	-480914	3522.27	-97325.8	3522.27	1261570		3522.27	-686751	3522.27	-447143	3522.27	24499.2	3522.27	957222
3522.37	-469332	3522.37	-103358	3522.37	1253900		3522.37	-684836	3522.37	-438341	3522.37	57074.2	3522.37	949554
3522.46	-467222	3522.46	-85350.8	3522.46	1153110		3522.46	-665516	3522.46	-441512	3522.46	-22848.8	3522.46	848758
3522.56	-485274	3522.56	-54433.8	3522.56	1176120		3522.56	-701394	3522.56	-446382	3522.56	29903.2	3522.56	871774
3522.66	-487145	3522.66	-52975.8	3522.66	1059510		3522.66	-681314	3522.66	-458676	3522.66	-25722.8	3522.66	755165
3522.76	-475889	3522.76	-70769.8	3522.76	1086100		3522.76	-712418	3522.76	-459276	3522.76	-43690.8	3522.76	781751
3522.85	-474401	3522.85	-30156.8	3522.85	1043800		3522.85	-702179	3522.85	-469824	3522.85	-56693.8	3522.85	739456
3522.95	-470596	3522.95	-3343.78	3522.95	1047770		3522.95	-706172	3522.95	-468729	3522.95	-93883.8	3522.95	743421
3523.05	-466911	3523.05	9851.22	3523.05	1016820		3523.05	-725368	3523.05	-471757	3523.05	-97208.8	3523.05	712472
3523.15	-456841	3523.15	-10164.8	3523.15	928996		3523.15	-680485	3523.15	-477359	3523.15	-127435	3523.15	624648
3523.25	-457615	3523.25	-4897.78	3523.25	913774		3523.25	-699000	3523.25	-484469	3523.25	-168118	3523.25	609426
3523.34	-471685	3523.34	-20224.8	3523.34	854937		3523.34	-708704	3523.34	-487864	3523.34	-114828	3523.34	550589
3523.44	-467254	3523.44	16270.2	3523.44	809718		3523.44	-693584	3523.44	-489113	3523.44	-197298	3523.44	505370
3523.54	-487225	3523.54	-6031.78	3523.54	849905		3523.54	-708325	3523.54	-479918	3523.54	-168118	3523.54	545557
3523.64	-475516	3523.64	-11664.8	3523.64	802388		3523.64	-676442	3523.64	-483589	3523.64	-176696	3523.64	498040
3523.73	-478195	3523.73	58933.2	3523.73	838153		3523.73	-704944	3523.73	-492485	3523.73	-189506	3523.73	533805
3523.83	-468944	3523.83	30397.2	3523.83	804026		3523.83	-708969	3523.83	-510302	3523.83	-214242	3523.83	499678
3523.93	-465254	3523.93	34274.2	3523.93	814239		3523.93	-716405	3523.93	-488930	3523.93	-221834	3523.93	509891
3524.03	-480265	3524.03	106727	3524.03	807092		3524.03	-694934	3524.03	-490736	3524.03	-243938	3524.03	502744
3524.13	-455496	3524.13	74780.2	3524.13	781057		3524.13	-690984	3524.13	-487117	3524.13	-217296	3524.13	476709
3524.22	-484534	3524.22	52186.2	3524.22	803740		3524.22	-677012	3524.22	-476300	3524.22	-179625	3524.22	499392
3524.32	-484868	3524.32	77849.2	3524.32	876168		3524.32	-702782	3524.32	-470100	3524.32	-147723	3524.32	571820
3524.42	-472675	3524.42	106534	3524.42	900855		3524.42	-706071	3524.42	-483315	3524.42	-134644	3524.42	596507
3524.52	-468550	3524.52	88921.2	3524.52	870232		3524.52	-697901	3524.52	-473591	3524.52	-172686	3524.52	565884
3524.61	-450685	3524.61	86936.2	3524.61	918859		3524.61	-693082	3524.61	-486153	3524.61	-131934	3524.61	614511
3524.71	-502594	3524.71	111512	3524.71	934626		3524.71	-705787	3524.71	-460000	3524.71	-144680	3524.71	630278
3524.81	-489957	3524.81	92707.2	3524.81	961437		3524.81	-702066	3524.81	-479097	3524.81	-62827.8	3524.81	657089
3524.91	-466066	3524.91	110294	3524.91	947485		3524.91	-704754	3524.91	-479826	3524.91	-132629	3524.91	643137
3525	-464309	3525	53154.2	3525	964642		3525	-686653	3525	-469889	3525	-113969	3525	660294
3525.1	-480544	3525.1	47755.2	3525.1	1000110		3525.1	-681728	3525.1	-468620	3525.1	-99619.8	3525.1	695765
3525.2	-474877	3525.2	71086.2	3525.2	1076530		3525.2	-702755	3525.2	-475974	3525.2	-90708.8	3525.2	772183
3525.3	-495082	3525.3	110225	3525.3	1077880		3525.3	-668878	3525.3	-447751	3525.3	-87154.8	3525.3	773529
3525.4	-469629	3525.4	155671	3525.4	1140120		3525.4	-678131	3525.4	-454467	3525.4	-59078.8	3525.4	835776
3525.49	-464939	3525.49	94687.2	3525.49	1077590		3525.49	-668180	3525.49	-460222	3525.49	-37971.8	3525.49	773239
3525.59	-472671	3525.59	86026.2	3525.59	1105190		3525.59	-685985	3525.59	-469414	3525.59	-68814.8	3525.59	800842
3525.69	-465798	3525.69	138072	3525.69	1076020		3525.69	-664764	3525.69	-448548	3525.69	12515.2	3525.69	771669
3525.79	-459567	3525.79	108751	3525.79	1118430		3525.79	-716340	3525.79	-470566	3525.79	-7960.78	3525.79	814080
3525.88	-457651	3525.88	94566.2	3525.88	1081830		3525.88	-704838	3525.88	-469337	3525.88	-25317.8	3525.88	777487
3525.98	-476519	3525.98	95178.2	3525.98	1133600		3525.98	-688302	3525.98	-424475	3525.98	67.2188	3525.98	829255
3526.08	-456735	3526.08	139448	3526.08	1120160		3526.08	-712223	3526.08	-452073	3526.08	-17020.8	3526.08	815817
3526.18	-471292	3526.18	93045.2	3526.18	1118660		3526.18	-668337	3526.18	-412962	3526.18	-4528.78	3526.18	814311
3526.28	-479709	3526.28	151447	3526.28	1167420		3526.28	-696952	3526.28	-446394	3526.28	-15498.8	3526.28	863077
3526.37	-503676	3526.37	86377.2	3526.37	1164070		3526.37	-688941	3526.37	-428529	3526.37	-6934.78	3526.37	859720
3526.47	-474171	3526.47	93155.2	3526.47	1191160		3526.47	-680897	3526.47	-449557	3526.47	40590.2	3526.47	886817
3526.57	-483587	3526.57	128598	3526.57	1172100		3526.57	-736237	3526.57	-423927	3526.57	30092.2	3526.57	867751
3526.67	-471896	3526.67	156753	3526.67	1144420		3526.67	-712427	3526.67	-455795	3526.67	45091.2	3526.67	840069
3526.76	-473475	3526.76	82558.2	3526.76	1193020		3526.76	-684074	3526.76	-451686	3526.76	27053.2	3526.76	888669
3526.86	-464916	3526.86	108304	3526.86	1206370		3526.86	-713904	3526.86	-430843	3526.86	39950.2	3526.86	902022
3526.96	-460854	3526.96	150538	3526.96	1191330		3526.96	-710036	3526.96	-434555	3526.96	54454.2	3526.96	886981
3527.06	-467723	3527.06	89505.2	3527.06	1275320		3527.06	-666555	3527.06	-432287	3527.06	15226.2	3527.06	970974
3527.16	-475926	3527.16	115067	3527.16	1187210		3527.16	-681478	3527.16	-426844	3527.16	42392.2	3527.16	882858
3527.25	-477242	3527.25	143889	3527.25	1239770		3527.25	-713213	3527.25	-447982	3527.25	45743.2	3527.25	935422
3527.35	-466652	3527.35	116264	3527.35	1239540		3527.35	-683895	3527.35	-426643	3527.35	8460.22	3527.35	935196
3527.45	-476758	3527.45	102210	3527.45	1256380		3527.45	-688033	3527.45	-450242	3527.45	85057.2	3527.45	952030
3527.55	-465047	3527.55	126144	3527.55	1202260		3527.55	-689950	3527.55	-429948	3527.55	24673.2	3527.55	897916
3527.64	-473162	3527.64	133867	3527.64	1238580		3527.64	-698186	3527.64	-442792	3527.64	35241.2	3527.64	934234
3527.74	-465152	3527.74	140709	3527.74	1220990		3527.74	-685183	3527.74	-425582	3527.74	59018.2	3527.74	916639
3527.84	-470066	3527.84	100467	3527.84	1265410		3527.84	-684713	3527.84	-413800	3527.84	68297.2	3527.84	961064
3527.94	-482884	3527.94	127411	3527.94	1194530		3527.94	-686110	3527.94	-432673	3527.94	109630	3527.94	890179
3528.04	-473393	3528.04	125839	3528.04	1229670		3528.04	-659474	3528.04	-456160	3528.04	32023.2	3528.04	925318
3528.13	-478538	3528.13	120211	3528.13	1273890		3528.13	-687955	3528.13	-426655	3528.13	75294.2	3528.13	969542
3528.23	-464887	3528.23	110669	3528.23	1261880		3528.23	-677976	3528.23	-410334	3528.23	97007.2	3528.23	957536
3528.33	-484255	3528.33	73455.2	3528.33	1242960		3528.33	-654340	3528.33	-421523	3528.33	61515.2	3528.33	938609
3528.43	-472615	3528.43	126948	3528.43	1261150		3528.43	-690448	3528.43	-429568	3528.43	104347	3528.43	956804
3528.52	-476282	3528.52	119202	3528.52	1273960		3528.52	-714609	3528.52	-419612	3528.52	81887.2	3528.52	969612
3528.62	-480372	3528.62	125095	3528.62	1295490		3528.62	-682161	3528.62	-420052	3528.62	86187.2	3528.62	991146
3528.72	-464865	3528.72	126333	3528.72	1258370		3528.72	-671068	3528.72	-432917	3528.72	67128.2	3528.72	954020
3528.82	-447129	3528.82	106045	3528.82	1237750		3528.82	-689141	3528.82	-423159	3528.82	103394	3528.82	933401
3528.92	-471722	3528.92	129409	3528.92	1310090		3528.92	-683784	3528.92	-443828	3528.92	100939	3528.92	1005740
3529.01	-466443	3529.01	86825.2	3529.01	1292180		3529.01	-712111	3529.01	-413835	3529.01	112067	3529.01	987837
3529.11	-469765	3529.11	138887	3529.11	1306590		3529.11	-701746	3529.11	-434010	3529.11	81872.2	3529.11	1002240
3529.21	-489714	3529.21	124876	3529.21	1267740		3529.21	-688956	3529.21	-432831	3529.21	52759.2	3529.21	963397
3529.31	-479059	3529.31	117681	3529.31	1277050		3529.31	-698211	3529.31	-427493	3529.31	52022.2	3529.31	972700
3529.4	-452672	3529.4	154251	3529.4	1294560		3529.4	-679053	3529.4	-442150	3529.4	96450.2	3529.4	990209
3529.5	-485449	3529.5	115278	3529.5	1237720		3529.5	-692523	3529.5	-405572	3529.5	55885.2	3529.5	933372
3529.6	-493988	3529.6	137012	3529.6	1257870		3529.6	-727284	3529.6	-418960	3529.6	40387.2	3529.6	953527
3529.7	-468064	3529.7	152876	3529.7	1332070		3529.7	-699363	3529.7	-394941	3529.7	39033.2	3529.7	1027730
3529.79	-485085	3529.79	112131	3529.79	1277600		3529.79	-698292	3529.79	-415874	3529.79	52240.2	3529.79	973253
3529.89	-471051	3529.89	138520	3529.89	1235260		3529.89	-695643	3529.89	-430292	3529.89	59494.2	3529.89	930909
3529.99	-469917	3529.99	157397	3529.99	1309920		3529.99	-670515	3529.99	-415998	3529.99	49807.2	3529.99	1005580
3530.09	-466953	3530.09	131644	3530.09	1201900		3530.09	-708612	3530.09	-418772	3530.09	91760.2	3530.09	897557
3530.19	-476767	3530.19	134362	3530.19	1255360		3530.19	-700479	3530.19	-427573	3530.19	85120.2	3530.19	951008
3530.28	-463714	3530.28	118456	3530.28	1294650		3530.28	-708828	3530.28	-415772	3530.28	143130	3530.28	990306
3530.38	-477334	3530.38	141886	3530.38	1251800		3530.38	-682027	3530.38	-414006	3530.38	87701.2	3530.38	947449
3530.48	-458884	3530.48	172301	3530.48	1307090		3530.48	-692739	3530.48	-421538	3530.48	95533.2	3530.48	1002750
3530.58	-467196	3530.58	127648	3530.58	1257640		3530.58	-691658	3530.58	-439748	3530.58	115294	3530.58	953296
3530.67	-476492	3530.67	167999	3530.67	1291810		3530.67	-709665	3530.67	-431818	3530.67	90228.2	3530.67	987462
3530.77	-474632	3530.77	165557	3530.77	1279270		3530.77	-706298	3530.77	-424193	3530.77	67453.2	3530.77	974920
3530.87	-476406	3530.87	142360	3530.87	1278660		3530.87	-691254	3530.87	-429708	3530.87	56077.2	3530.87	974315
3530.97	-485393	3530.97	126911	3530.97	1273480		3530.97	-703241	3530.97	-416433	3530.97	83877.2	3530.97	969135
3531.07	-485878	3531.07	140994	3531.07	1293360		3531.07	-704391	3531.07	-415392	3531.07	68171.2	3531.07	989014
3531.16	-472920	3531.16	130463	3531.16	1277680		3531.16	-703566	3531.16	-428391	3531.16	99785.2	3531.16	973334
3531.26	-478966	3531.26	135272	3531.26	1291530		3531.26	-699143	3531.26	-418468	3531.26	70503.2	3531.26	987178
3531.36	-464747	3531.36	146341	3531.36	1306830		3531.36	-723326	3531.36	-400877	3531.36	97964.2	3531.36	1002480
3531.46	-460421	3531.46	124183	3531.46	1253490		3531.46	-669427	3531.46	-406244	3531.46	107946	3531.46	949141
3531.55	-493336	3531.55	141962	3531.55	1295890		3531.55	-674528	3531.55	-411903	3531.55	103366	3531.55	991547
3531.65	-471754	3531.65	130714	3531.65	1303470		3531.65	-688990	3531.65	-432100	3531.65	74372.2	3531.65	999126
3531.75	-454615	3531.75	119751	3531.75	1320690		3531.75	-692289	3531.75	-428404	3531.75	101718	3531.75	1016340
3531.85	-484450	3531.85	146614	3531.85	1272260		3531.85	-704169	3531.85	-426488	3531.85	64791.2	3531.85	967916
3531.95	-450558	3531.95	130119	3531.95	1302690		3531.95	-724391	3531.95	-427078	3531.95	87909.2	3531.95	998338
3532.04	-473299	3532.04	117728	3532.04	1342550		3532.04	-710273	3532.04	-407447	3532.04	112158	3532.04	1038200
3532.14	-460202	3532.14	125949	3532.14	1271760		3532.14	-726624	3532.14	-426152	3532.14	94218.2	3532.14	967411
3532.24	-485212	3532.24	115924	3532.24	1225170		3532.24	-683733	3532.24	-420474	3532.24	98777.2	3532.24	920818
3532.34	-481712	3532.34	125014	3532.34	1270920		3532.34	-688599	3532.34	-418917	3532.34	100560	3532.34	966573
3532.43	-486910	3532.43	117272	3532.43	1250640		3532.43	-686239	3532.43	-435437	3532.43	86186.2	3532.43	946294
3532.53	-471971	3532.53	126828	3532.53	1208330		3532.53	-709559	3532.53	-407669	3532.53	94268.2	3532.53	903987
3532.63	-466875	3532.63	158691	3532.63	1257600		3532.63	-710483	3532.63	-419049	3532.63	102588	3532.63	953253
3532.73	-477129	3532.73	94005.2	3532.73	1321770		3532.73	-688534	3532.73	-416460	3532.73	68941.2	3532.73	1017420
3532.82	-491564	3532.82	116849	3532.82	1266910		3532.82	-695506	3532.82	-418351	3532.82	113435	3532.82	962559
3532.92	-468098	3532.92	191245	3532.92	1273440		3532.92	-689519	3532.92	-425361	3532.92	68377.2	3532.92	969096
3533.02	-457832	3533.02	160472	3533.02	1277650		3533.02	-694279	3533.02	-400879	3533.02	70210.2	3533.02	973298
3533.12	-480527	3533.12	124657	3533.12	1270270		3533.12	-688704	3533.12	-420984	3533.12	96528.2	3533.12	965918
3533.22	-475997	3533.22	110962	3533.22	1228180		3533.22	-676261	3533.22	-427772	3533.22	67673.2	3533.22	923834
3533.31	-476985	3533.31	159759	3533.31	1290500		3533.31	-697351	3533.31	-426473	3533.31	81655.2	3533.31	986152
3533.41	-479588	3533.41	134829	3533.41	1285680		3533.41	-710638	3533.41	-435246	3533.41	82222.2	3533.41	981336
3533.51	-470444	3533.51	184090	3533.51	1288460		3533.51	-689728	3533.51	-416087	3533.51	93134.2	3533.51	984109
3533.61	-471465	3533.61	162366	3533.61	1274340		3533.61	-703077	3533.61	-427378	3533.61	52238.2	3533.61	969990
3533.7	-482238	3533.7	128834	3533.7	1240590		3533.7	-703729	3533.7	-416520	3533.7	65019.2	3533.7	936246
3533.8	-480580	3533.8	173402	3533.8	1252520		3533.8	-687284	3533.8	-404738	3533.8	112664	3533.8	948172
3533.9	-486588	3533.9	157182	3533.9	1272120		3533.9	-693443	3533.9	-425052	3533.9	140274	3533.9	967768
3534	-474979	3534	113459	3534	1316320		3534	-702578	3534	-432505	3534	88722.2	3534	1011970
3534.1	-474115	3534.1	166420	3534.1	1297260		3534.1	-677569	3534.1	-419033	3534.1	85465.2	3534.1	992915
3534.19	-451952	3534.19	171083	3534.19	1296340		3534.19	-659698	3534.19	-394656	3534.19	104604	3534.19	991989
3534.29	-476467	3534.29	138538	3534.29	1297370		3534.29	-692987	3534.29	-419485	3534.29	98000.2	3534.29	993023
3534.39	-488514	3534.39	148963	3534.39	1277520		3534.39	-658586	3534.39	-424463	3534.39	74693.2	3534.39	973172
3534.49	-461778	3534.49	87583.2	3534.49	1276200		3534.49	-684349	3534.49	-438301	3534.49	117925	3534.49	971850
3534.58	-472878	3534.58	156806	3534.58	1316000		3534.58	-694142	3534.58	-395415	3534.58	88703.2	3534.58	1011650
3534.68	-464676	3534.68	144488	3534.68	1275120		3534.68	-693564	3534.68	-433213	3534.68	116430	3534.68	970777
3534.78	-473632	3534.78	181171	3534.78	1310470		3534.78	-687907	3534.78	-445305	3534.78	96688.2	3534.78	1006130
3534.88	-475219	3534.88	168755	3534.88	1294990		3534.88	-695146	3534.88	-422766	3534.88	65884.2	3534.88	990646
3534.98	-488901	3534.98	117680	3534.98	1287680		3534.98	-678776	3534.98	-425785	3534.98	96379.2	3534.98	983334
3535.07	-460124	3535.07	144663	3535.07	1238530		3535.07	-691092	3535.07	-419915	3535.07	92869.2	3535.07	934184
3535.17	-463077	3535.17	183183	3535.17	1282030		3535.17	-687113	3535.17	-417054	3535.17	88702.2	3535.17	977678
3535.27	-472866	3535.27	145056	3535.27	1284740		3535.27	-695126	3535.27	-427531	3535.27	100858	3535.27	980391
3535.37	-473428	3535.37	157099	3535.37	1302710		3535.37	-710498	3535.37	-381699	3535.37	110179	3535.37	998364
3535.46	-467734	3535.46	115124	3535.46	1242690		3535.46	-693389	3535.46	-440814	3535.46	97835.2	3535.46	938339
3535.56	-487991	3535.56	166203	3535.56	1258850		3535.56	-695346	3535.56	-427139	3535.56	61786.2	3535.56	954501
3535.66	-480759	3535.66	167382	3535.66	1321500		3535.66	-668555	3535.66	-398719	3535.66	80211.2	3535.66	1017160
3535.76	-464470	3535.76	168415	3535.76	1278940		3535.76	-690509	3535.76	-419069	3535.76	101178	3535.76	974595
3535.86	-459512	3535.86	180673	3535.86	1302530		3535.86	-687716	3535.86	-435659	3535.86	106477	3535.86	998185
3535.95	-485935	3535.95	144941	3535.95	1286630		3535.95	-718582	3535.95	-420808	3535.95	93699.2	3535.95	982287
3536.05	-489472	3536.05	173760	3536.05	1327110		3536.05	-674568	3536.05	-436135	3536.05	78175.2	3536.05	1022760
3536.15	-467289	3536.15	128699	3536.15	1300940		3536.15	-690382	3536.15	-427380	3536.15	86113.2	3536.15	996597
3536.25	-475817	3536.25	119747	3536.25	1279360		3536.25	-696534	3536.25	-425308	3536.25	67474.2	3536.25	975011
3536.34	-456299	3536.34	161673	3536.34	1302250		3536.34	-667106	3536.34	-414049	3536.34	125327	3536.34	997901
3536.44	-458809	3536.44	169231	3536.44	1267380		3536.44	-697863	3536.44	-422719	3536.44	81484.2	3536.44	963037
3536.54	-464762	3536.54	167794	3536.54	1244190		3536.54	-706152	3536.54	-420506	3536.54	84385.2	3536.54	939845
3536.64	-486091	3536.64	146323	3536.64	1280520		3536.64	-715002	3536.64	-426423	3536.64	135732	3536.64	976168
3536.74	-464581	3536.74	186608	3536.74	1278800		3536.74	-710807	3536.74	-425359	3536.74	122553	3536.74	974448
3536.83	-486673	3536.83	177758	3536.83	1291660		3536.83	-698713	3536.83	-408015	3536.83	84786.2	3536.83	987316
3536.93	-458723	3536.93	177106	3536.93	1321610		3536.93	-692720	3536.93	-396869	3536.93	96349.2	3536.93	1017260
3537.03	-460684	3537.03	158010	3537.03	1271920		3537.03	-708698	3537.03	-402956	3537.03	103250	3537.03	967573
3537.13	-463053	3537.13	101881	3537.13	1302370		3537.13	-675301	3537.13	-423172	3537.13	79443.2	3537.13	998020
3537.22	-489933	3537.22	109665	3537.22	1263490		3537.22	-713636	3537.22	-413106	3537.22	83607.2	3537.22	959143
3537.32	-484599	3537.32	115790	3537.32	1306430		3537.32	-684539	3537.32	-415385	3537.32	130424	3537.32	1002090
3537.42	-479337	3537.42	93239.2	3537.42	1291320		3537.42	-698454	3537.42	-432624	3537.42	95602.2	3537.42	986969
3537.52	-485270	3537.52	138197	3537.52	1252410		3537.52	-698136	3537.52	-421276	3537.52	77925.2	3537.52	948061
3537.61	-473312	3537.61	188797	3537.61	1274190		3537.61	-687911	3537.61	-431272	3537.61	80444.2	3537.61	969843
3537.71	-481462	3537.71	162658	3537.71	1264850		3537.71	-702500	3537.71	-422529	3537.71	100923	3537.71	960498
3537.81	-478489	3537.81	178933	3537.81	1311170		3537.81	-689540	3537.81	-426960	3537.81	114631	3537.81	1006830
3537.91	-479980	3537.91	193746	3537.91	1288680		3537.91	-663962	3537.91	-427415	3537.91	96725.2	3537.91	984336
3538.01	-489018	3538.01	147814	3538.01	1275310		3538.01	-693695	3538.01	-410973	3538.01	132922	3538.01	970958
3538.1	-476263	3538.1	192343	3538.1	1337290		3538.1	-696225	3538.1	-427040	3538.1	68565.2	3538.1	1032940
3538.2	-476209	3538.2	163588	3538.2	1255510		3538.2	-700711	3538.2	-413621	3538.2	120490	3538.2	951167
3538.3	-457061	3538.3	118806	3538.3	1275440		3538.3	-682976	3538.3	-419587	3538.3	78581.2	3538.3	971088
3538.4	-484274	3538.4	89574.2	3538.4	1276650		3538.4	-694239	3538.4	-428704	3538.4	86041.2	3538.4	972299
3538.49	-486435	3538.49	137323	3538.49	1244260		3538.49	-706676	3538.49	-409954	3538.49	85728.2	3538.49	939908
3538.59	-474952	3538.59	164681	3538.59	1292410		3538.59	-694109	3538.59	-426700	3538.59	96692.2	3538.59	988063
3538.69	-448304	3538.69	138218	3538.69	1326760		3538.69	-700590	3538.69	-413278	3538.69	99404.2	3538.69	1022420
3538.79	-452635	3538.79	175324	3538.79	1330170		3538.79	-701903	3538.79	-417469	3538.79	124513	3538.79	1025830
3538.89	-472827	3538.89	126407	3538.89	1289950		3538.89	-681671	3538.89	-418562	3538.89	57026.2	3538.89	985598
3538.98	-457225	3538.98	170582	3538.98	1287770		3538.98	-680908	3538.98	-412868	3538.98	112621	3538.98	983422
3539.08	-473218	3539.08	153373	3539.08	1305330		3539.08	-689487	3539.08	-409665	3539.08	112928	3539.08	1000980
3539.18	-476790	3539.18	193578	3539.18	1308620		3539.18	-688578	3539.18	-433140	3539.18	109728	3539.18	1004280
3539.28	-470335	3539.28	156938	3539.28	1367300		3539.28	-689794	3539.28	-423896	3539.28	136871	3539.28	1062950
3539.37	-478329	3539.37	138956	3539.37	1306860		3539.37	-669785	3539.37	-414524	3539.37	85673.2	3539.37	1002510
3539.47	-470565	3539.47	185396	3539.47	1231250		3539.47	-712984	3539.47	-408849	3539.47	128285	3539.47	926900
3539.57	-476519	3539.57	145036	3539.57	1299810		3539.57	-683322	3539.57	-426332	3539.57	119023	3539.57	995461
3539.67	-482245	3539.67	106517	3539.67	1278870		3539.67	-663253	3539.67	-418192	3539.67	117273	3539.67	974519
3539.77	-481725	3539.77	178640	3539.77	1271100		3539.77	-700322	3539.77	-409386	3539.77	94356.2	3539.77	966750
3539.86	-470944	3539.86	124489	3539.86	1264640		3539.86	-696233	3539.86	-422404	3539.86	50406.2	3539.86	960297
3539.96	-467645	3539.96	194899	3539.96	1280330		3539.96	-686612	3539.96	-414428	3539.96	96800.2	3539.96	975983
3540.06	-481822	3540.06	157644	3540.06	1259810		3540.06	-714677	3540.06	-430718	3540.06	96843.2	3540.06	955466
3540.16	-467890	3540.16	179830	3540.16	1306870		3540.16	-697952	3540.16	-429419	3540.16	77040.2	3540.16	1002520
3540.25	-484278	3540.25	145984	3540.25	1305860		3540.25	-706797	3540.25	-425926	3540.25	109283	3540.25	1001510
3540.35	-481593	3540.35	166643	3540.35	1283190		3540.35	-698271	3540.35	-396926	3540.35	36510.2	3540.35	978847
3540.45	-472078	3540.45	181388	3540.45	1307580		3540.45	-721989	3540.45	-433341	3540.45	97815.2	3540.45	1003240
3540.55	-473976	3540.55	144427	3540.55	1315810		3540.55	-670319	3540.55	-425475	3540.55	137859	3540.55	1011460
3540.65	-461324	3540.65	154783	3540.65	1280130		3540.65	-712458	3540.65	-395560	3540.65	81760.2	3540.65	975784
3540.74	-468412	3540.74	160371	3540.74	1290110		3540.74	-701024	3540.74	-416842	3540.74	131458	3540.74	985764
3540.84	-475105	3540.84	160295	3540.84	1286220		3540.84	-692116	3540.84	-403121	3540.84	124977	3540.84	981875
3540.94	-471407	3540.94	178334	3540.94	1354320		3540.94	-709940	3540.94	-411761	3540.94	112640	3540.94	1049970
3541.04	-455942	3541.04	106787	3541.04	1306390		3541.04	-716057	3541.04	-414471	3541.04	101099	3541.04	1002050
3541.13	-468066	3541.13	176128	3541.13	1272880		3541.13	-689089	3541.13	-414422	3541.13	92681.2	3541.13	968534
3541.23	-471733	3541.23	173608	3541.23	1290200		3541.23	-695989	3541.23	-411869	3541.23	79959.2	3541.23	985857
3541.33	-455774	3541.33	176031	3541.33	1379540		3541.33	-721493	3541.33	-416942	3541.33	113116	3541.33	1075200
3541.43	-459006	3541.43	147474	3541.43	1257640		3541.43	-678645	3541.43	-418649	3541.43	136583	3541.43	953294
3541.52	-468647	3541.52	171767	3541.52	1329710		3541.52	-697325	3541.52	-408450	3541.52	110118	3541.52	1025360
3541.62	-465766	3541.62	146053	3541.62	1355280		3541.62	-670613	3541.62	-417110	3541.62	155477	3541.62	1050930
3541.72	-466610	3541.72	175098	3541.72	1294830		3541.72	-695406	3541.72	-420147	3541.72	111834	3541.72	990487
3541.82	-475553	3541.82	183117	3541.82	1331070		3541.82	-699266	3541.82	-424077	3541.82	57675.2	3541.82	1026720
3541.92	-467096	3541.92	142637	3541.92	1311160		3541.92	-686353	3541.92	-435051	3541.92	79586.2	3541.92	1006820
3542.01	-479900	3542.01	127367	3542.01	1264260		3542.01	-679245	3542.01	-419902	3542.01	132725	3542.01	959917
3542.11	-487392	3542.11	166055	3542.11	1255590		3542.11	-697625	3542.11	-422919	3542.11	125948	3542.11	951246
3542.21	-496474	3542.21	174618	3542.21	1310400		3542.21	-701222	3542.21	-430675	3542.21	92568.2	3542.21	1006060
3542.31	-460114	3542.31	171897	3542.31	1298810		3542.31	-690826	3542.31	-410259	3542.31	109030	3542.31	994459
3542.4	-482596	3542.4	108466	3542.4	1288530		3542.4	-671562	3542.4	-428975	3542.4	68591.2	3542.4	984181
3542.5	-443579	3542.5	152596	3542.5	1289430		3542.5	-717611	3542.5	-431545	3542.5	94399.2	3542.5	985087
3542.6	-465136	3542.6	172639	3542.6	1309470		3542.6	-720929	3542.6	-412416	3542.6	71405.2	3542.6	1005120
3542.7	-453615	3542.7	137388	3542.7	1299720		3542.7	-710146	3542.7	-421994	3542.7	112093	3542.7	995373
3542.8	-484736	3542.8	108238	3542.8	1331090		3542.8	-701528	3542.8	-385623	3542.8	74315.2	3542.8	1026740
3542.89	-455778	3542.89	144474	3542.89	1298270		3542.89	-692074	3542.89	-434402	3542.89	101790	3542.89	993924
3542.99	-467064	3542.99	110001	3542.99	1308940		3542.99	-680921	3542.99	-427269	3542.99	95983.2	3542.99	1004590
3543.09	-473753	3543.09	130603	3543.09	1350820		3543.09	-735802	3543.09	-435643	3543.09	111727	3543.09	1046470
3543.19	-472905	3543.19	123395	3543.19	1288620		3543.19	-688240	3543.19	-422505	3543.19	88345.2	3543.19	984277
3543.28	-467960	3543.28	123749	3543.28	1306360		3543.28	-678873	3543.28	-440639	3543.28	140869	3543.28	1002010
3543.38	-469273	3543.38	141589	3543.38	1325350		3543.38	-688375	3543.38	-405244	3543.38	150490	3543.38	1021000
3543.48	-473344	3543.48	154655	3543.48	1351220		3543.48	-706763	3543.48	-406504	3543.48	126378	3543.48	1046880
3543.58	-476665	3543.58	142914	3543.58	1333300		3543.58	-697292	3543.58	-418190	3543.58	101630	3543.58	1028960
3543.68	-488685	3543.68	159649	3543.68	1256200		3543.68	-701945	3543.68	-393540	3543.68	151422	3543.68	951849
3543.77	-482369	3543.77	158357	3543.77	1261950		3543.77	-726018	3543.77	-423065	3543.77	96169.2	3543.77	957605
3543.87	-491708	3543.87	133685	3543.87	1327930		3543.87	-730412	3543.87	-427505	3543.87	108580	3543.87	1023580
3543.97	-468783	3543.97	115594	3543.97	1264460		3543.97	-695637	3543.97	-410040	3543.97	110191	3543.97	960116
3544.07	-484043	3544.07	160781	3544.07	1326460		3544.07	-706379	3544.07	-424255	3544.07	60452.2	3544.07	1022110
3544.16	-477178	3544.16	164433	3544.16	1304730		3544.16	-721136	3544.16	-433627	3544.16	117248	3544.16	1000380
3544.26	-472390	3544.26	123688	3544.26	1331860		3544.26	-702035	3544.26	-412319	3544.26	102968	3544.26	1027510
3544.36	-481367	3544.36	164122	3544.36	1342840		3544.36	-693157	3544.36	-406747	3544.36	117250	3544.36	1038490
3544.46	-457015	3544.46	164094	3544.46	1281840		3544.46	-706292	3544.46	-409602	3544.46	107652	3544.46	977494
3544.56	-487337	3544.56	122045	3544.56	1260830		3544.56	-713391	3544.56	-414503	3544.56	113535	3544.56	956487
3544.65	-473590	3544.65	146162	3544.65	1280950		3544.65	-693926	3544.65	-419245	3544.65	121588	3544.65	976607
3544.75	-466327	3544.75	128219	3544.75	1256140		3544.75	-709943	3544.75	-449561	3544.75	66042.2	3544.75	951797
3544.85	-464383	3544.85	155682	3544.85	1233620		3544.85	-706247	3544.85	-420265	3544.85	97044.2	3544.85	929270
3544.95	-474061	3544.95	162179	3544.95	1323770		3544.95	-696843	3544.95	-433459	3544.95	95429.2	3544.95	1019430
3545.04	-462621	3545.04	78322.2	3545.04	1247780		3545.04	-717110	3545.04	-419667	3545.04	91951.2	3545.04	943434
3545.14	-493518	3545.14	40450.2	3545.14	1313220		3545.14	-723374	3545.14	-414583	3545.14	100313	3545.14	1008870
3545.24	-477072	3545.24	105426	3545.24	1232390		3545.24	-719549	3545.24	-425525	3545.24	121364	3545.24	928046
3545.34	-484432	3545.34	102620	3545.34	1279010		3545.34	-714127	3545.34	-417592	3545.34	129362	3545.34	974666
3545.44	-475632	3545.44	119467	3545.44	1287650		3545.44	-685564	3545.44	-423147	3545.44	133148	3545.44	983302
3545.53	-483026	3545.53	133061	3545.53	1238890		3545.53	-716323	3545.53	-423129	3545.53	95981.2	3545.53	934545
3545.63	-490464	3545.63	128413	3545.63	1303920		3545.63	-700193	3545.63	-439894	3545.63	96941.2	3545.63	999573
3545.73	-478831	3545.73	113474	3545.73	1277030		3545.73	-729663	3545.73	-416169	3545.73	83918.2	3545.73	972679
3545.83	-488867	3545.83	131137	3545.83	1309690		3545.83	-725289	3545.83	-401686	3545.83	120957	3545.83	1005340
3545.92	-483618	3545.92	141652	3545.92	1302840		3545.92	-725564	3545.92	-417035	3545.92	122140	3545.92	998497
3546.02	-498123	3546.02	90917.2	3546.02	1279740		3546.02	-729616	3546.02	-417742	3546.02	111713	3546.02	975395
3546.12	-471094	3546.12	83856.2	3546.12	1297420		3546.12	-705582	3546.12	-415507	3546.12	93771.2	3546.12	993077
3546.22	-486184	3546.22	113860	3546.22	1289250		3546.22	-726012	3546.22	-412191	3546.22	143398	3546.22	984900
3546.31	-476365	3546.31	116487	3546.31	1241680		3546.31	-710105	3546.31	-424978	3546.31	108857	3546.31	937334
3546.41	-484737	3546.41	89039.2	3546.41	1295820		3546.41	-698300	3546.41	-413116	3546.41	40126.2	3546.41	991472
3546.51	-497611	3546.51	85358.2	3546.51	1310770		3546.51	-725520	3546.51	-404986	3546.51	106196	3546.51	1006420
3546.61	-483254	3546.61	104785	3546.61	1249210		3546.61	-709204	3546.61	-440508	3546.61	59407.2	3546.61	944867
3546.71	-490477	3546.71	108637	3546.71	1300720		3546.71	-737089	3546.71	-437709	3546.71	89864.2	3546.71	996376
3546.8	-512852	3546.8	128937	3546.8	1308310		3546.8	-699811	3546.8	-430104	3546.8	105876	3546.8	1003960
3546.9	-496028	3546.9	127758	3546.9	1272370		3546.9	-725678	3546.9	-422564	3546.9	98342.2	3546.9	968018
3547	-491307	3547	117344	3547	1291030		3547	-737213	3547	-412715	3547	43671.2	3547	986686
3547.1	-489880	3547.1	66913.2	3547.1	1273680		3547.1	-702569	3547.1	-415980	3547.1	75173.2	3547.1	969337
3547.19	-493595	3547.19	73403.2	3547.19	1273410		3547.19	-710200	3547.19	-428432	3547.19	85807.2	3547.19	969060
3547.29	-467566	3547.29	110372	3547.29	1291200		3547.29	-725967	3547.29	-431179	3547.29	87160.2	3547.29	986853
3547.39	-486707	3547.39	85813.2	3547.39	1233470		3547.39	-741864	3547.39	-416429	3547.39	51319.2	3547.39	929121
3547.49	-500588	3547.49	101469	3547.49	1248390		3547.49	-732341	3547.49	-423056	3547.49	57262.2	3547.49	944038
3547.59	-484445	3547.59	127157	3547.59	1260480		3547.59	-741519	3547.59	-424749	3547.59	92493.2	3547.59	956128
3547.68	-490668	3547.68	70913.2	3547.68	1278560		3547.68	-699640	3547.68	-418697	3547.68	72345.2	3547.68	974217
3547.78	-499256	3547.78	58726.2	3547.78	1267650		3547.78	-726759	3547.78	-447656	3547.78	94754.2	3547.78	963307
3547.88	-494951	3547.88	101188	3547.88	1256460		3547.88	-698797	3547.88	-440307	3547.88	103711	3547.88	952113
3547.98	-493373	3547.98	69700.2	3547.98	1221870		3547.98	-720454	3547.98	-419400	3547.98	80884.2	3547.98	917524
3548.07	-471845	3548.07	68445.2	3548.07	1248670		3548.07	-710027	3548.07	-452822	3548.07	62531.2	3548.07	944319
3548.17	-469459	3548.17	106652	3548.17	1257710		3548.17	-717776	3548.17	-425660	3548.17	51458.2	3548.17	953363
3548.27	-462698	3548.27	50573.2	3548.27	1203960		3548.27	-724863	3548.27	-441034	3548.27	69785.2	3548.27	899612
3548.37	-494667	3548.37	17166.2	3548.37	1231490		3548.37	-720093	3548.37	-424316	3548.37	11017.2	3548.37	927142
3548.47	-477471	3548.47	58329.2	3548.47	1278860		3548.47	-717132	3548.47	-402397	3548.47	40515.2	3548.47	974515
3548.56	-495778	3548.56	45862.2	3548.56	1238810		3548.56	-733211	3548.56	-424638	3548.56	14383.2	3548.56	934463
3548.66	-492365	3548.66	72230.2	3548.66	1256620		3548.66	-704668	3548.66	-441384	3548.66	66345.2	3548.66	952272
3548.76	-488063	3548.76	74553.2	3548.76	1186380		3548.76	-719265	3548.76	-423816	3548.76	91203.2	3548.76	882029
3548.86	-480460	3548.86	99058.2	3548.86	1267960		3548.86	-714868	3548.86	-424478	3548.86	73159.2	3548.86	963616
3548.95	-501512	3548.95	53742.2	3548.95	1209980		3548.95	-719928	3548.95	-429972	3548.95	-11583.8	3548.95	905630
3549.05	-486961	3549.05	69242.2	3549.05	1196890		3549.05	-727800	3549.05	-449269	3549.05	30441.2	3549.05	892545
3549.15	-490297	3549.15	74260.2	3549.15	1209510		3549.15	-716517	3549.15	-458143	3549.15	68022.2	3549.15	905160
3549.25	-500309	3549.25	75768.2	3549.25	1248560		3549.25	-729591	3549.25	-442582	3549.25	24246.2	3549.25	944214
3549.34	-494377	3549.34	90695.2	3549.34	1197780		3549.34	-728102	3549.34	-438130	3549.34	41487.2	3549.34	893437
3549.44	-478416	3549.44	106470	3549.44	1212240		3549.44	-720946	3549.44	-429228	3549.44	52955.2	3549.44	907889
3549.54	-479482	3549.54	74797.2	3549.54	1185400		3549.54	-752767	3549.54	-432210	3549.54	47053.2	3549.54	881049
3549.64	-486051	3549.64	68570.2	3549.64	1146100		3549.64	-751981	3549.64	-444472	3549.64	29159.2	3549.64	841753
3549.74	-505668	3549.74	70918.2	3549.74	1197940		3549.74	-717434	3549.74	-439538	3549.74	23837.2	3549.74	893595
3549.83	-467004	3549.83	98176.2	3549.83	1194180		3549.83	-726613	3549.83	-416666	3549.83	28071.2	3549.83	889837
3549.93	-504908	3549.93	145153	3549.93	1161950		3549.93	-703336	3549.93	-442934	3549.93	35724.2	3549.93	857600
3550.03	-490152	3550.03	63046.2	3550.03	1186350		3550.03	-721915	3550.03	-409306	3550.03	59278.2	3550.03	882001
3550.13	-479379	3550.13	72802.2	3550.13	1182790		3550.13	-766511	3550.13	-438626	3550.13	92969.2	3550.13	878444
3550.22	-491399	3550.22	92660.2	3550.22	1195790		3550.22	-705969	3550.22	-427511	3550.22	52676.2	3550.22	891439
3550.32	-478160	3550.32	114436	3550.32	1209680		3550.32	-691837	3550.32	-452026	3550.32	36727.2	3550.32	905335
3550.42	-481731	3550.42	68313.2	3550.42	1204840		3550.42	-706779	3550.42	-446656	3550.42	52807.2	3550.42	900497
3550.52	-498523	3550.52	93170.2	3550.52	1193750		3550.52	-716786	3550.52	-415482	3550.52	29166.2	3550.52	889402
3550.62	-468299	3550.62	64520.2	3550.62	1180480		3550.62	-736416	3550.62	-425050	3550.62	22767.2	3550.62	876134
3550.71	-470899	3550.71	88636.2	3550.71	1175010		3550.71	-760705	3550.71	-450480	3550.71	47032.2	3550.71	870667
3550.81	-491303	3550.81	91182.2	3550.81	1229490		3550.81	-718668	3550.81	-435582	3550.81	38307.2	3550.81	925138
3550.91	-489936	3550.91	102291	3550.91	1165820		3550.91	-729533	3550.91	-438931	3550.91	71339.2	3550.91	861474
3551.01	-484344	3551.01	102624	3551.01	1227840		3551.01	-721765	3551.01	-430216	3551.01	61876.2	3551.01	923493
3551.1	-484792	3551.1	59676.2	3551.1	1174820		3551.1	-732849	3551.1	-438106	3551.1	-5091.78	3551.1	870468
3551.2	-496271	3551.2	116943	3551.2	1147420		3551.2	-720404	3551.2	-428608	3551.2	57378.2	3551.2	843072
3551.3	-483862	3551.3	123357	3551.3	1239610		3551.3	-739626	3551.3	-426788	3551.3	41800.2	3551.3	935267
3551.4	-495228	3551.4	114395	3551.4	1180040		3551.4	-732483	3551.4	-430060	3551.4	38805.2	3551.4	875695
3551.5	-474113	3551.5	99591.2	3551.5	1142580		3551.5	-716681	3551.5	-409399	3551.5	5041.22	3551.5	838232
3551.59	-488040	3551.59	108688	3551.59	1203820		3551.59	-719487	3551.59	-428776	3551.59	44582.2	3551.59	899477
3551.69	-501949	3551.69	149222	3551.69	1169850		3551.69	-724064	3551.69	-439859	3551.69	24964.2	3551.69	865502
3551.79	-497805	3551.79	65636.2	3551.79	1171360		3551.79	-716634	3551.79	-434759	3551.79	41602.2	3551.79	867014
3551.89	-492013	3551.89	117745	3551.89	1165610		3551.89	-733462	3551.89	-422854	3551.89	40185.2	3551.89	861266
3551.98	-481688	3551.98	106506	3551.98	1171410		3551.98	-696332	3551.98	-455720	3551.98	47356.2	3551.98	867065
3552.08	-493513	3552.08	106633	3552.08	1154020		3552.08	-712087	3552.08	-430459	3552.08	47152.2	3552.08	849675
3552.18	-483508	3552.18	104310	3552.18	1194900		3552.18	-722502	3552.18	-444488	3552.18	43615.2	3552.18	890550
3552.28	-488456	3552.28	96932.2	3552.28	1226280		3552.28	-677560	3552.28	-455069	3552.28	79115.2	3552.28	921930
3552.38	-474418	3552.38	162418	3552.38	1196720		3552.38	-705700	3552.38	-440517	3552.38	18796.2	3552.38	892370
3552.47	-497762	3552.47	144173	3552.47	1195540		3552.47	-687160	3552.47	-431429	3552.47	39316.2	3552.47	891190
3552.57	-500115	3552.57	118091	3552.57	1218030		3552.57	-696623	3552.57	-433529	3552.57	6074.22	3552.57	913681
3552.67	-457124	3552.67	121011	3552.67	1158720		3552.67	-718324	3552.67	-423333	3552.67	5835.22	3552.67	854373
3552.77	-486985	3552.77	63789.2	3552.77	1205920		3552.77	-689851	3552.77	-420648	3552.77	83722.2	3552.77	901572
3552.86	-489353	3552.86	96948.2	3552.86	1230080		3552.86	-708978	3552.86	-436223	3552.86	43813.2	3552.86	925728
3552.96	-479358	3552.96	110431	3552.96	1232890		3552.96	-704664	3552.96	-443724	3552.96	-5483.78	3552.96	928543
3553.06	-484665	3553.06	125405	3553.06	1249860		3553.06	-707315	3553.06	-433303	3553.06	54649.2	3553.06	945510
3553.16	-476020	3553.16	112136	3553.16	1193910		3553.16	-696887	3553.16	-411957	3553.16	64928.2	3553.16	889565
3553.26	-464783	3553.26	91744.2	3553.26	1234570		3553.26	-731593	3553.26	-435207	3553.26	67636.2	3553.26	930226
3553.35	-483415	3553.35	134217	3553.35	1241940		3553.35	-702405	3553.35	-433013	3553.35	60476.2	3553.35	937589
3553.45	-487521	3553.45	108272	3553.45	1211800		3553.45	-734690	3553.45	-436789	3553.45	61920.2	3553.45	907448
3553.55	-462657	3553.55	95787.2	3553.55	1188310		3553.55	-690504	3553.55	-446681	3553.55	34670.2	3553.55	883963
3553.65	-476020	3553.65	113917	3553.65	1228240		3553.65	-709808	3553.65	-447520	3553.65	32196.2	3553.65	923893
3553.74	-465656	3553.74	80899.2	3553.74	1195030		3553.74	-697669	3553.74	-430791	3553.74	60357.2	3553.74	890685
3553.84	-475835	3553.84	82399.2	3553.84	1168520		3553.84	-719683	3553.84	-426549	3553.84	61630.2	3553.84	864169
3553.94	-500520	3553.94	152507	3553.94	1214280		3553.94	-704754	3553.94	-431869	3553.94	67305.2	3553.94	909934
3554.04	-491239	3554.04	129812	3554.04	1213880		3554.04	-696755	3554.04	-433185	3554.04	59499.2	3554.04	909535
3554.14	-463827	3554.14	78946.2	3554.14	1231070		3554.14	-691284	3554.14	-431833	3554.14	49336.2	3554.14	926718
3554.23	-487814	3554.23	83544.2	3554.23	1216890		3554.23	-688149	3554.23	-418579	3554.23	35083.2	3554.23	912538
3554.33	-488677	3554.33	120991	3554.33	1221640		3554.33	-690132	3554.33	-438367	3554.33	23051.2	3554.33	917288
3554.43	-468442	3554.43	101388	3554.43	1207250		3554.43	-687451	3554.43	-449551	3554.43	36958.2	3554.43	902903
3554.53	-476131	3554.53	89246.2	3554.53	1203210		3554.53	-702391	3554.53	-440635	3554.53	64364.2	3554.53	898859
3554.62	-501547	3554.62	56303.2	3554.62	1251090		3554.62	-716377	3554.62	-444236	3554.62	73680.2	3554.62	946747
3554.72	-480610	3554.72	100574	3554.72	1208080		3554.72	-703003	3554.72	-413331	3554.72	63445.2	3554.72	903729
3554.82	-490226	3554.82	98358.2	3554.82	1194960		3554.82	-726381	3554.82	-425101	3554.82	53967.2	3554.82	890608
3554.92	-481043	3554.92	85910.2	3554.92	1245450		3554.92	-707698	3554.92	-418195	3554.92	97533.2	3554.92	941101
3555.01	-491991	3555.01	146643	3555.01	1223710		3555.01	-739317	3555.01	-440704	3555.01	119442	3555.01	919358
3555.11	-494336	3555.11	78036.2	3555.11	1197320		3555.11	-734194	3555.11	-446416	3555.11	88846.2	3555.11	892971
3555.21	-479842	3555.21	102031	3555.21	1268070		3555.21	-698941	3555.21	-452718	3555.21	42616.2	3555.21	963720
3555.31	-468369	3555.31	86397.2	3555.31	1224800		3555.31	-728816	3555.31	-438870	3555.31	57103.2	3555.31	920449
3555.41	-439958	3555.41	70771.2	3555.41	1261570		3555.41	-706872	3555.41	-428561	3555.41	66573.2	3555.41	957223
3555.5	-476752	3555.5	59710.2	3555.5	1272330		3555.5	-708471	3555.5	-428315	3555.5	58090.2	3555.5	967986
3555.6	-473137	3555.6	83338.2	3555.6	1224710		3555.6	-689189	3555.6	-416102	3555.6	93560.2	3555.6	920367
3555.7	-490680	3555.7	92364.2	3555.7	1200400		3555.7	-704803	3555.7	-418894	3555.7	62246.2	3555.7	896051
3555.8	-507401	3555.8	73247.2	3555.8	1223610		3555.8	-715379	3555.8	-442252	3555.8	81276.2	3555.8	919259
3555.89	-482644	3555.89	87689.2	3555.89	1246060		3555.89	-745539	3555.89	-441132	3555.89	51809.2	3555.89	941711
3555.99	-494027	3555.99	116410	3555.99	1195100		3555.99	-732863	3555.99	-445709	3555.99	35583.2	3555.99	890754
3556.09	-494649	3556.09	70882.2	3556.09	1194530		3556.09	-679890	3556.09	-419610	3556.09	51956.2	3556.09	890179
3556.19	-463078	3556.19	124723	3556.19	1244910		3556.19	-689036	3556.19	-449109	3556.19	91304.2	3556.19	940565
3556.29	-479645	3556.29	74563.2	3556.29	1230560		3556.29	-702005	3556.29	-449069	3556.29	29210.2	3556.29	926211
3556.38	-499177	3556.38	70345.2	3556.38	1219290		3556.38	-718878	3556.38	-445584	3556.38	33185.2	3556.38	914940
3556.48	-495109	3556.48	78393.2	3556.48	1278260		3556.48	-724680	3556.48	-440728	3556.48	41544.2	3556.48	973910
3556.58	-481098	3556.58	108660	3556.58	1251730		3556.58	-717924	3556.58	-415188	3556.58	37346.2	3556.58	947383
3556.68	-503356	3556.68	79707.2	3556.68	1215950		3556.68	-723230	3556.68	-425365	3556.68	61699.2	3556.68	911605
3556.77	-497973	3556.77	78652.2	3556.77	1208860		3556.77	-732913	3556.77	-433892	3556.77	93590.2	3556.77	904513
3556.87	-498243	3556.87	97437.2	3556.87	1225340		3556.87	-718328	3556.87	-436565	3556.87	68525.2	3556.87	920991
3556.97	-475256	3556.97	106101	3556.97	1242010		3556.97	-727277	3556.97	-426114	3556.97	79535.2	3556.97	937667
3557.07	-475794	3557.07	82627.2	3557.07	1193790		3557.07	-735871	3557.07	-447430	3557.07	90920.2	3557.07	889446
3557.17	-476158	3557.17	101900	3557.17	1250450		3557.17	-726190	3557.17	-420507	3557.17	37223.2	3557.17	946101
3557.26	-483706	3557.26	87979.2	3557.26	1212270		3557.26	-717632	3557.26	-433797	3557.26	61156.2	3557.26	907918
3557.36	-486763	3557.36	71767.2	3557.36	1257410		3557.36	-711448	3557.36	-428779	3557.36	43339.2	3557.36	953064
3557.46	-474290	3557.46	64022.2	3557.46	1176020		3557.46	-735267	3557.46	-446012	3557.46	136112	3557.46	871676
3557.56	-512791	3557.56	88379.2	3557.56	1203250		3557.56	-715260	3557.56	-419038	3557.56	36061.2	3557.56	898899
3557.65	-483635	3557.65	82270.2	3557.65	1267960		3557.65	-737605	3557.65	-418866	3557.65	88919.2	3557.65	963609
3557.75	-489717	3557.75	88332.2	3557.75	1180400		3557.75	-711923	3557.75	-429470	3557.75	69778.2	3557.75	876057
3557.85	-501671	3557.85	85457.2	3557.85	1206250		3557.85	-740089	3557.85	-444244	3557.85	102334	3557.85	901902
3557.95	-500874	3557.95	137826	3557.95	1233700		3557.95	-738069	3557.95	-413898	3557.95	99560.2	3557.95	929356
3558.04	-476658	3558.04	80535.2	3558.04	1273810		3558.04	-737760	3558.04	-429386	3558.04	93539.2	3558.04	969461
3558.14	-501100	3558.14	49632.2	3558.14	1261340		3558.14	-749099	3558.14	-444843	3558.14	99741.2	3558.14	956989
3558.24	-471737	3558.24	92198.2	3558.24	1309970		3558.24	-717930	3558.24	-436742	3558.24	66468.2	3558.24	1005630
3558.34	-488064	3558.34	84479.2	3558.34	1285030		3558.34	-695930	3558.34	-453178	3558.34	26883.2	3558.34	980687
3558.44	-487958	3558.44	107968	3558.44	1261280		3558.44	-704011	3558.44	-434451	3558.44	11289.2	3558.44	956934
3558.53	-478524	3558.53	57022.2	3558.53	1199200		3558.53	-738167	3558.53	-428697	3558.53	88968.2	3558.53	894851
3558.63	-489558	3558.63	49196.2	3558.63	1277630		3558.63	-718717	3558.63	-440708	3558.63	29646.2	3558.63	973284
3558.73	-496601	3558.73	106736	3558.73	1208780		3558.73	-737727	3558.73	-427325	3558.73	47312.2	3558.73	904433
3558.83	-498811	3558.83	44319.2	3558.83	1236000		3558.83	-693396	3558.83	-429837	3558.83	36242.2	3558.83	931651
3558.92	-493706	3558.92	93008.2	3558.92	1240700		3558.92	-731364	3558.92	-418734	3558.92	73521.2	3558.92	936351
3559.02	-490875	3559.02	106802	3559.02	1205160		3559.02	-718918	3559.02	-400951	3559.02	50533.2	3559.02	900809
3559.12	-463061	3559.12	104111	3559.12	1217290		3559.12	-727438	3559.12	-427772	3559.12	56206.2	3559.12	912945
3559.22	-494258	3559.22	83729.2	3559.22	1191100		3559.22	-706849	3559.22	-438203	3559.22	42575.2	3559.22	886757
3559.32	-497159	3559.32	109140	3559.32	1258830		3559.32	-749738	3559.32	-459487	3559.32	33801.2	3559.32	954485
3559.41	-488220	3559.41	95308.2	3559.41	1255330		3559.41	-703186	3559.41	-429826	3559.41	66687.2	3559.41	950982
3559.51	-503660	3559.51	81457.2	3559.51	1220830		3559.51	-706355	3559.51	-432580	3559.51	18275.2	3559.51	916482
3559.61	-470471	3559.61	134885	3559.61	1205330		3559.61	-728193	3559.61	-433125	3559.61	54569.2	3559.61	900984
3559.71	-482465	3559.71	96245.2	3559.71	1184880		3559.71	-723002	3559.71	-423549	3559.71	58265.2	3559.71	880536
3559.8	-488191	3559.8	83203.2	3559.8	1182670		3559.8	-731779	3559.8	-440011	3559.8	50531.2	3559.8	878324
3559.9	-492046	3559.9	105716	3559.9	1208000		3559.9	-705778	3559.9	-448584	3559.9	63460.2	3559.9	903651
3560	-500149	3560	66667.2	3560	1224730		3560	-711864	3560	-412394	3560	31577.2	3560	920384
