# Supplementary material for: Efficient photocatalytic production of hydrogen peroxide using dispersible and photoactive porous polymers
Source: Nat Commun. 2023 Oct 28;14:6891. doi: 10.1038/s41467-023-42720-6 (PMC10613291; doi:10.1038/s41467-023-42720-6)
Supplement: Supplementary file 3 — Source Data [file 41467_2023_42720_MOESM3_ESM.zip › source data/Fig S46.xlsx]

## Sheet: Sheet1
	TT-CTP	TTH-CTP
HOMO (eV)	-6.15	-6.38
LUMO (eV)	-2.6	-3.3
