# Supplementary material for: Efficient photocatalytic production of hydrogen peroxide using dispersible and photoactive porous polymers
Source: Nat Commun. 2023 Oct 28;14:6891. doi: 10.1038/s41467-023-42720-6 (PMC10613291; doi:10.1038/s41467-023-42720-6)
Supplement: Supplementary file 3 — Source Data [file 41467_2023_42720_MOESM3_ESM.zip › source data/Fig S47.xlsx]

## Sheet: Sheet1
Simulated spectra
Wavelength (nm)	Molar absorption coefficient (L mol-1 cm-1)	Molar absorption coefficient (L mol-1 cm-1)	Molar absorption coefficient (L mol-1 cm-1)	Molar absorption coefficient (L mol-1 cm-1)	Molar absorption coefficient (L mol-1 cm-1)	Molar absorption coefficient (L mol-1 cm-1)	Molar absorption coefficient (L mol-1 cm-1)	Molar absorption coefficient (L mol-1 cm-1)	Wavelength (nm)	Oscillator strength
200	39829.8	1.15463e-46	4.66888e-11	7.2405e-11	1.27907e-08	4.57467e-08	1.02411e-05	2.05671	421.199	0
200.233	38542.7	1.94456e-46	6.17765e-11	9.56558e-11	1.65496e-08	5.87332e-08	1.27716e-05	2.3715	421.199	2.4017
200.467	37308.3	3.26715e-46	8.15925e-11	1.26145e-10	2.13757e-08	7.52756e-08	1.59007e-05	2.73041	421.199	0
200.7	36125	5.47639e-46	1.07571e-10	1.66055e-10	2.75609e-08	9.63107e-08	1.97637e-05	3.139	340.794	0
200.934	34991.3	9.15801e-46	1.41569e-10	2.18203e-10	3.54744e-08	1.23013e-07	2.45247e-05	3.60343	340.794	0
201.167	33905.5	1.5279e-45	1.85981e-10	2.86219e-10	4.55814e-08	1.5685e-07	3.03827e-05	4.13056	340.794	0
201.4	32866.1	2.54321e-45	2.43894e-10	3.74775e-10	5.84676e-08	1.99656e-07	3.75788e-05	4.72793	327.049	0
201.634	31871.7	4.22346e-45	3.1928e-10	4.89872e-10	7.48691e-08	2.53715e-07	4.6404e-05	5.40392	327.049	0.0007
201.867	30920.6	6.99772e-45	4.17239e-10	6.39202e-10	9.57094e-08	3.21873e-07	5.72096e-05	6.16771	327.049	0
202.101	30011.3	1.15679e-44	5.44307e-10	8.32609e-10	1.22145e-07	4.07659e-07	7.04185e-05	7.02946	326.98	0
202.334	29142.5	1.90793e-44	7.0885e-10	1.08267e-09	1.55621e-07	5.15455e-07	8.65393e-05	8.00028	326.98	0
202.568	28312.5	3.13972e-44	9.2155e-10	1.40543e-09	1.97942e-07	6.50681e-07	0.000106183	9.0924	326.98	0
202.801	27520.1	5.15516e-44	1.19603e-09	1.8213e-09	2.51355e-07	8.20039e-07	0.00013008	10.3192	310.885	0
203.034	26763.8	8.44545e-44	1.54964e-09	2.35623e-09	3.18657e-07	1.03179e-06	0.000159106	11.6952	310.885	0.1001
203.268	26042.3	1.3805e-43	2.0044e-09	3.04315e-09	4.03319e-07	1.29613e-06	0.000194308	13.2365	310.885	0
203.501	25354.1	2.25158e-43	2.58827e-09	3.92377e-09	5.09644e-07	1.62557e-06	0.000236931	14.9604	310.8	0
203.735	24697.9	3.66424e-43	3.33666e-09	5.05079e-09	6.42958e-07	2.03548e-06	0.00028846	16.8858	310.8	0
203.968	24072.6	5.95014e-43	4.29432e-09	6.49078e-09	8.0984e-07	2.5447e-06	0.00035066	19.0332	310.8	0
204.201	23476.7	9.64104e-43	5.51772e-09	8.32761e-09	1.01841e-06	3.17628e-06	0.000425625	21.4248	305.26	0
204.435	22909.2	1.55876e-42	7.07804e-09	1.06668e-08	1.27865e-06	3.95839e-06	0.000515838	24.0847	305.26	0
204.668	22368.7	2.51476e-42	9.06481e-09	1.36408e-08	1.60287e-06	4.92536e-06	0.000624234	27.0389	305.26	0
204.902	21854.1	4.04838e-42	1.15904e-08	1.74157e-08	2.00613e-06	6.11903e-06	0.000754281	30.3153	305.237	0
205.135	21364.4	6.50336e-42	1.47959e-08	2.21997e-08	2.50693e-06	7.59024e-06	0.00091007	33.9442	305.237	0
205.368	20898.4	1.04249e-41	1.88576e-08	2.82525e-08	3.12788e-06	9.4007e-06	0.0011	37.9579	305.237	0
205.602	20455	1.66759e-41	2.39961e-08	3.58985e-08	3.8966e-06	1.16252e-05	0.00132	42.3912	302.77	0
205.835	20033.2	2.66189e-41	3.04863e-08	4.55417e-08	4.8468e-06	1.43543e-05	0.00158	47.2813	302.77	0
206.069	19632.1	4.24017e-41	3.8671e-08	5.76844e-08	6.0195e-06	1.76973e-05	0.0019	52.6681	302.77	0
206.302	19250.6	6.74019e-41	4.89762e-08	7.29506e-08	7.4646e-06	2.17861e-05	0.00228	58.5938	302.696	0
206.536	18888	1.06921e-40	6.1931e-08	9.21136e-08	9.24264e-06	2.67795e-05	0.00272	65.1038	302.696	0.0052
206.769	18543.1	1.6926e-40	7.81913e-08	1.16131e-07	1.1427e-05	3.28685e-05	0.00325	72.2463	302.696	0
207.002	18215.4	2.67398e-40	9.85688e-08	1.46185e-07	1.41066e-05	4.02824e-05	0.00388	80.0721	301.437	0
207.236	17903.8	4.21574e-40	1.24067e-07	1.83736e-07	1.73886e-05	4.92963e-05	0.00462	88.6356	301.437	0
207.469	17607.8	6.63299e-40	1.55922e-07	2.30582e-07	2.14027e-05	6.02391e-05	0.00549	97.9937	301.437	0
207.703	17326.4	1.04152e-39	1.95661e-07	2.88935e-07	2.63046e-05	7.35042e-05	0.00652	108.207	300.269	0
207.936	17059.1	1.63212e-39	2.45158e-07	3.61511e-07	3.22822e-05	8.95609e-05	0.00774	119.339	300.269	0.0039
208.169	16805.2	2.55251e-39	3.06716e-07	4.51642e-07	3.95606e-05	0.000108969	0.00917	131.457	300.269	0
208.403	16564	3.984e-39	3.8316e-07	5.63405e-07	4.84101e-05	0.000132393	0.01084	144.631	296.84	0
208.636	16335	6.20599e-39	4.77947e-07	7.01787e-07	5.91543e-05	0.000160624	0.01281	158.936	296.84	0.04
208.87	16117.6	9.64824e-39	5.95306e-07	8.72874e-07	7.21799e-05	0.000194601	0.01511	174.446	296.84	0
209.103	15911.4	1.49704e-38	7.40396e-07	1.08408e-06	8.79488e-05	0.000235434	0.01779	191.245	294.178	0
209.336	15715.8	2.31831e-38	9.19508e-07	1.34444e-06	0.000107012	0.000284438	0.02093	209.415	294.178	0
209.57	15530.5	3.58317e-38	1.1403e-06	1.66493e-06	0.000130023	0.000343165	0.02459	229.043	294.178	0
209.803	15354.9	5.52744e-38	1.41206e-06	2.05884e-06	0.000157764	0.000413447	0.02886	250.22	293.426	0
210.037	15188.9	8.51034e-38	1.74609e-06	2.54231e-06	0.000191157	0.00049744	0.03381	273.04	293.426	0
210.27	15031.9	1.3078e-37	2.15607e-06	3.13486e-06	0.000231299	0.000597681	0.03957	297.599	293.426	0
210.504	14883.7	2.00589e-37	2.65854e-06	3.86006e-06	0.000279487	0.000717148	0.04625	323.998	291.138	0
210.737	14744.1	3.0708e-37	3.27349e-06	4.74634e-06	0.000337253	0.000859335	0.05398	352.339	291.138	0.0034
210.97	14612.8	4.69221e-37	4.02504e-06	5.82795e-06	0.000406408	0.00103	0.06293	382.727	291.138	0
211.204	14489.6	7.15634e-37	4.94225e-06	7.14611e-06	0.000489083	0.00123	0.07326	415.272	291.015	0
211.437	14374.4	1.08942e-36	6.06006e-06	8.7503e-06	0.000587788	0.00147	0.08519	450.083	291.015	0
211.671	14266.9	1.65536e-36	7.42046e-06	1.06999e-05	0.000705471	0.00175	0.09893	487.272	291.015	0
211.904	14167	2.51066e-36	9.07381e-06	1.30659e-05	0.000845593	0.00208	0.11474	526.955	290.722	0
212.137	14074.6	3.8009e-36	1.10804e-05	1.59335e-05	0.00101	0.00247	0.13291	569.248	290.722	0.0007
212.371	13989.7	5.74368e-36	1.35125e-05	1.94042e-05	0.00121	0.00294	0.15378	614.267	290.722	0
212.604	13912.1	8.66373e-36	1.64561e-05	2.35991e-05	0.00144	0.00348	0.1777	662.132	289.284	0
212.838	13841.8	1.30447e-35	2.00142e-05	2.86626e-05	0.00172	0.00412	0.20508	712.961	289.284	0
213.071	13778.9	1.96056e-35	2.43091e-05	3.47662e-05	0.00205	0.00488	0.2364	766.874	289.284	0
213.304	13723.2	2.94136e-35	2.94866e-05	4.21137e-05	0.00244	0.00576	0.27218	823.99	289.284	0
213.538	13674.8	4.40496e-35	3.57198e-05	5.09471e-05	0.0029	0.0068	0.31299	884.427	289.284	0
213.771	13633.7	6.58514e-35	4.32138e-05	6.15527e-05	0.00344	0.00801	0.35949	948.305	289.284	0
214.005	13599.9	9.82702e-35	5.22119e-05	7.42693e-05	0.00407	0.00942	0.4124	1015.74	288.846	0
214.238	13573.4	1.46391e-34	6.3002e-05	8.94973e-05	0.00482	0.01108	0.47254	1086.84	288.846	0
214.471	13554.4	2.17695e-34	7.59238e-05	0.000107709	0.0057	0.013	0.54082	1161.73	288.846	0
214.705	13542.7	3.23167e-34	9.13788e-05	0.000129461	0.00672	0.01524	0.61824	1240.51	285.704	0
214.938	13538.5	4.7891e-34	0.000109839	0.000155407	0.00793	0.01785	0.70592	1323.28	285.704	0
215.172	13541.7	7.08488e-34	0.000131862	0.000186318	0.00933	0.02088	0.80511	1410.15	285.704	0
215.405	13552.6	1.04632e-33	0.000158101	0.000223096	0.01098	0.02439	0.91717	1501.22	285.704	0
215.639	13571	1.54262e-33	0.000189323	0.000266799	0.01289	0.02846	1.04364	1596.58	285.704	0.0056
215.872	13597.1	2.27047e-33	0.000226429	0.000318667	0.01512	0.03316	1.18619	1696.31	285.704	0
216.105	13630.8	3.33609e-33	0.00027047	0.000380147	0.01772	0.0386	1.34669	1800.5	285.435	0
216.339	13672.2	4.89361e-33	0.00032268	0.00045293	0.02074	0.04488	1.52719	1909.22	285.435	0.0069
216.572	13721.4	7.16629e-33	0.000384495	0.000538988	0.02425	0.05212	1.72995	2022.53	285.435	0
216.806	13778.2	1.0477e-32	0.000457594	0.000640617	0.02831	0.06045	1.95745	2140.49	278.704	0
217.039	13842.9	1.52918e-32	0.000543928	0.000760486	0.03302	0.07003	2.21243	2263.16	278.704	0.4991
217.272	13915.3	2.22826e-32	0.000645771	0.000901698	0.03846	0.08105	2.49786	2390.57	278.704	0
217.506	13995.4	3.24161e-32	0.000765763	0.00107	0.04475	0.09368	2.81704	2522.75	278.629	0
217.739	14083.2	4.7081e-32	0.000906967	0.00126	0.05201	0.10817	3.17356	2659.73	278.629	0
217.973	14178.6	6.82693e-32	0.00107	0.00149	0.06038	0.12475	3.57133	2801.52	278.629	0
218.206	14281.7	9.88331e-32	0.00127	0.00176	0.07001	0.14371	4.01464	2948.11	278.104	0
218.439	14392.2	1.4285e-31	0.0015	0.00208	0.08109	0.16536	4.50816	3099.49	278.104	0.5337
218.673	14510.3	2.06141e-31	0.00176	0.00244	0.09381	0.19007	5.05698	3255.65	278.104	0
218.906	14635.6	2.96999e-31	0.00208	0.00287	0.10841	0.21823	5.66661	3416.54	272.134	0
219.14	14768.2	4.27225e-31	0.00244	0.00338	0.12514	0.25029	6.34307	3582.12	272.134	0.0641
219.373	14907.9	6.13583e-31	0.00287	0.00396	0.1443	0.28673	7.09288	3752.33	272.134	0
219.607	15054.6	8.79848e-31	0.00337	0.00464	0.1662	0.32813	7.92308	3927.08	271.842	0
219.84	15208	1.25969e-30	0.00395	0.00543	0.19121	0.3751	8.84131	4106.31	271.842	0
220.073	15368	1.80071e-30	0.00462	0.00635	0.21975	0.42832	9.85584	4289.89	271.842	0
220.307	15534.5	2.5701e-30	0.0054	0.00742	0.25228	0.48858	10.9756	4477.72	271.425	0
220.54	15707.1	3.66259e-30	0.00631	0.00865	0.28931	0.55672	12.2101	4669.68	271.425	0
220.774	15885.8	5.21148e-30	0.00736	0.01009	0.33141	0.63369	13.5698	4865.61	271.425	0
221.007	16070.1	7.40407e-30	0.00858	0.01174	0.37924	0.72054	15.0657	5065.36	270.336	0
221.24	16259.9	1.05032e-29	0.00999	0.01365	0.43352	0.81843	16.7099	5268.77	270.336	0
221.474	16455	1.4877e-29	0.01162	0.01586	0.49503	0.92866	18.5152	5475.65	270.336	0
221.707	16654.9	2.10404e-29	0.0135	0.0184	0.56468	1.05264	20.4952	5685.8	270.224	0
221.941	16859.5	2.97129e-29	0.01567	0.02132	0.64346	1.19194	22.6647	5899.02	270.224	0.7509
222.174	17068.4	4.18974e-29	0.01816	0.02469	0.73246	1.34829	25.0393	6115.09	270.224	0
222.407	17281.3	5.89911e-29	0.02103	0.02855	0.83292	1.5236	27.636	6333.76	268.01	0
222.641	17497.9	8.29363e-29	0.02432	0.03298	0.94617	1.71995	30.4725	6554.8	268.01	0
222.874	17717.8	1.1643e-28	0.02811	0.03807	1.07374	1.93965	33.5679	6777.94	268.01	0
223.108	17940.6	1.63211e-28	0.03244	0.04388	1.21726	2.18521	36.9425	7002.92	267.975	0
223.341	18166.1	2.28456e-28	0.03741	0.05054	1.37857	2.45941	40.6177	7229.45	267.975	0.027
223.575	18393.9	3.19321e-28	0.04309	0.05814	1.55968	2.76528	44.6164	7457.26	267.975	0
223.808	18623.6	4.45684e-28	0.04958	0.06682	1.76283	3.10611	48.9628	7686.03	267.403	0
224.041	18854.8	6.21158e-28	0.05699	0.07671	1.99046	3.48552	53.6825	7915.47	267.403	0.4889
224.275	19087.2	8.64487e-28	0.06545	0.08798	2.24526	3.90747	58.8026	8145.25	267.403	0
224.508	19320.4	1.20143e-27	0.07508	0.10081	2.53018	4.37624	64.3516	8375.06	266.238	0
224.742	19554	1.66733e-27	0.08604	0.11538	2.84848	4.89653	70.3596	8604.58	266.238	0
224.975	19787.6	2.31065e-27	0.0985	0.13193	3.20369	5.4734	76.8583	8833.45	266.238	0
225.208	20021	3.19772e-27	0.11265	0.1507	3.59971	6.1124	83.8812	9061.36	262.278	0
225.442	20253.6	4.41916e-27	0.1287	0.17196	4.0408	6.81952	91.4632	9287.95	262.278	0.046
225.675	20485.1	6.09869e-27	0.1469	0.19604	4.53159	7.60125	99.641	9512.89	262.278	0
225.909	20715.3	8.40493e-27	0.1675	0.22327	5.07716	8.46464	108.453	9735.83	261.493	0
226.142	20943.6	1.15674e-26	0.19081	0.25403	5.68302	9.41729	117.94	9956.41	261.493	0
226.375	21169.9	1.58979e-26	0.21714	0.28874	6.35519	10.4674	128.144	10174.3	261.493	0
226.609	21393.6	2.182e-26	0.24687	0.32788	7.10021	11.6239	139.108	10389.2	259.034	0
226.842	21614.7	2.99075e-26	0.2804	0.37196	7.92518	12.8963	150.879	10600.6	259.034	0
227.076	21832.6	4.09375e-26	0.31818	0.42157	8.83781	14.2949	163.503	10808.4	259.034	0
227.309	22047.1	5.596e-26	0.3607	0.47734	9.84645	15.8308	177.031	11012.1	257.335	0
227.543	22258	7.63932e-26	0.40851	0.53997	10.9602	17.5158	191.515	11211.4	257.335	0.2932
227.776	22464.9	1.04149e-25	0.46223	0.61025	12.1887	19.3628	207.006	11406	257.335	0
228.009	22667.6	1.418e-25	0.52251	0.68902	13.5427	21.3854	223.56	11595.5	255.264	0
228.243	22865.8	1.9281e-25	0.59011	0.77723	15.0335	23.5983	241.235	11779.8	255.264	0
228.476	23059.3	2.61825e-25	0.66582	0.87592	16.6734	26.0171	260.088	11958.4	255.264	0
228.71	23248	3.5508e-25	0.75056	0.98623	18.4758	28.6586	280.182	12131	255.217	0
228.943	23431.6	4.80925e-25	0.8453	1.10941	20.4549	31.5406	301.577	12297.5	255.217	0.0137
229.176	23610	6.50529e-25	0.95112	1.24683	22.6259	34.6823	324.338	12457.5	255.217	0
229.41	23782.9	8.78813e-25	1.06922	1.4	25.0054	38.1039	348.531	12610.7	253.863	0
229.643	23950.3	1.18569e-24	1.20088	1.57056	27.611	41.8271	374.222	12757	253.863	0
229.877	24112.1	1.59768e-24	1.34755	1.76032	30.4617	45.8747	401.482	12896	253.863	0
230.11	24268.2	2.15009e-24	1.51077	1.97124	33.5776	50.2711	430.38	13027.6	253.21	0
230.343	24418.5	2.88986e-24	1.69225	2.20547	36.9806	55.0423	460.987	13151.6	253.21	0
230.577	24563	3.87927e-24	1.89384	2.46533	40.6935	60.2155	493.377	13267.7	253.21	0
230.81	24701.6	5.2009e-24	2.11757	2.75339	44.7413	65.8197	527.624	13375.9	252.642	0
231.044	24834.4	6.96413e-24	2.36565	3.07241	49.1501	71.8855	563.803	13475.9	252.642	0.0045
231.277	24961.4	9.31357e-24	2.64049	3.42541	53.9479	78.4453	601.99	13567.6	252.642	0
231.511	25082.6	1.24403e-23	2.94469	3.81564	59.1646	85.5331	642.262	13650.9	250.802	0
231.744	25198.1	1.65962e-23	3.2811	4.24667	64.8317	93.1848	684.696	13725.7	250.802	0.0092
231.977	25308	2.21134e-23	3.6528	4.72233	70.983	101.438	729.37	13791.8	250.802	0
232.211	25412.5	2.9429e-23	4.06311	5.24678	77.6539	110.333	776.362	13849.2	249.149	0
232.444	25511.6	3.91172e-23	4.51567	5.82453	84.8823	119.911	825.752	13897.9	249.149	0
232.678	25605.5	5.19322e-23	5.01439	6.46043	92.7079	130.216	877.617	13937.8	249.149	0
232.911	25694.5	6.88626e-23	5.56349	7.15973	101.173	141.294	932.035	13968.9	248.65	0
233.144	25778.7	9.12034e-23	6.16754	7.9281	110.322	153.192	989.084	13991.2	248.65	0.023
233.378	25858.3	1.20648e-22	6.83148	8.77162	120.203	165.962	1048.84	14004.7	248.65	0
233.611	25933.7	1.59411e-22	7.56062	9.69687	130.863	179.654	1111.38	14009.4	248.276	0
233.845	26005	2.10379e-22	8.36067	10.7109	142.357	194.325	1176.79	14005.3	248.276	0
234.078	26072.6	2.77317e-22	9.23779	11.8213	154.738	210.029	1245.12	13992.6	248.276	0
234.311	26136.8	3.65127e-22	10.1986	13.0361	168.063	226.828	1316.46	13971.3	248.112	0
234.545	26197.9	4.80181e-22	11.2502	14.3642	182.394	244.782	1390.88	13941.4	248.112	0.031
234.778	26256.3	6.3076e-22	12.4002	15.8148	197.794	263.956	1468.44	13903.2	248.112	0
235.012	26312.3	8.27603e-22	13.6568	17.3979	214.328	284.415	1549.22	13856.7	247.844	0
235.245	26366.3	1.08463e-21	15.0286	19.1243	232.066	306.227	1633.27	13802	247.844	0.001
235.478	26418.7	1.41986e-21	16.5252	21.0053	251.08	329.465	1720.66	13739.3	247.844	0
235.712	26470	1.85659e-21	18.1563	23.053	271.446	354.201	1811.44	13668.8	247.726	0
235.945	26520.5	2.42491e-21	19.9328	25.2806	293.242	380.51	1905.67	13590.5	247.726	0
236.179	26570.8	3.16362e-21	21.866	27.7018	316.55	408.472	2003.41	13504.9	247.726	0
236.412	26621.2	4.12275e-21	23.9679	30.3313	341.456	438.165	2104.69	13411.9	247.197	0
236.646	26672.3	5.36666e-21	26.2516	33.1846	368.047	469.672	2209.56	13311.8	247.197	0
236.879	26724.4	6.97813e-21	28.7307	36.2786	396.417	503.079	2318.07	13204.9	247.197	0
237.112	26778.2	9.06345e-21	31.4198	39.6306	426.658	538.471	2430.24	13091.3	247.138	0
237.346	26834.1	1.1759e-20	34.3344	43.2595	458.871	575.938	2546.11	12971.2	247.138	0
237.579	26892.5	1.52394e-20	37.4909	47.1849	493.158	615.57	2665.7	12845	247.138	0
237.813	26954.1	1.97285e-20	40.9067	51.4277	529.622	657.461	2789.03	12712.9	246.147	0
238.046	27019.4	2.55123e-20	44.6001	56.0101	568.373	701.704	2916.11	12575.1	246.147	0
238.279	27088.8	3.29559e-20	48.5907	60.9554	609.523	748.396	3046.96	12431.8	246.147	0
238.513	27162.9	4.25255e-20	52.8991	66.2882	653.186	797.636	3181.57	12283.4	246.147	0
238.746	27242.3	5.48152e-20	57.5468	72.0343	699.482	849.521	3319.94	12130.1	246.147	0.0001
238.98	27327.4	7.05811e-20	62.5569	78.2212	748.53	904.154	3462.07	11972.2	246.147	0
239.213	27418.9	9.07852e-20	67.9534	84.8774	800.457	961.637	3607.93	11809.9	244.342	0
239.446	27517.1	1.16649e-19	73.7618	92.0332	855.389	1022.07	3757.51	11643.5	244.342	0
239.68	27622.8	1.49724e-19	80.0086	99.7203	913.457	1085.56	3910.77	11473.2	244.342	0
239.913	27736.4	1.91976e-19	86.722	107.972	974.793	1152.21	4067.67	11299.5	243.393	0
240.147	27858.4	2.45894e-19	93.9313	116.823	1039.53	1222.13	4228.18	11122.4	243.393	0.0378
240.38	27989.4	3.14629e-19	101.667	126.309	1107.82	1295.42	4392.24	10942.4	243.393	0
240.614	28130	4.02161e-19	109.963	136.47	1179.79	1372.18	4559.79	10759.7	242.062	0
240.847	28280.5	5.13516e-19	118.851	147.343	1255.58	1452.53	4730.77	10574.4	242.062	0
241.08	28441.6	6.55033e-19	128.367	158.972	1335.35	1536.56	4905.1	10387	242.062	0
241.314	28613.8	8.34697e-19	138.549	171.4	1419.23	1624.39	5082.71	10197.7	242.048	0
241.547	28797.5	1.06256e-18	149.434	184.671	1507.39	1716.11	5263.51	10006.7	242.048	0.001
241.781	28993.2	1.35126e-18	161.063	198.832	1599.95	1811.84	5447.4	9814.27	242.048	0
242.014	29201.5	1.71668e-18	173.478	213.933	1697.09	1911.66	5634.29	9620.68	241.605	0
242.247	29422.8	2.17872e-18	186.722	230.023	1798.94	2015.68	5824.05	9426.18	241.605	0
242.481	29657.6	2.76237e-18	200.84	247.156	1905.67	2124.01	6016.58	9230.99	241.605	0
242.714	29906.3	3.49889e-18	215.88	265.386	2017.42	2236.72	6211.75	9035.35	240.117	0
242.948	30169.3	4.42741e-18	231.889	284.77	2134.35	2353.93	6409.42	8839.5	240.117	0.0007
243.181	30447.1	5.59682e-18	248.919	305.365	2256.61	2475.71	6609.47	8643.65	240.117	0
243.414	30740.2	7.06817e-18	267.022	327.231	2384.36	2602.17	6811.74	8448.02	235.985	0
243.648	31048.8	8.91762e-18	286.252	350.432	2517.74	2733.37	7016.09	8252.82	235.985	0
243.881	31373.4	1.12401e-17	306.663	375.032	2656.9	2869.41	7222.36	8058.24	235.985	0
244.115	31714.4	1.41537e-17	328.315	401.095	2801.99	3010.36	7430.38	7864.48	235.981	0
244.348	32072.1	1.78054e-17	351.266	428.691	2953.17	3156.3	7639.98	7671.73	235.981	0
244.582	32446.8	2.23778e-17	375.577	457.888	3110.57	3307.28	7850.99	7480.16	235.981	0
244.815	32838.9	2.80975e-17	401.312	488.759	3274.33	3463.39	8063.23	7289.94	235.586	0
245.048	33248.6	3.52457e-17	428.534	521.378	3444.6	3624.67	8276.5	7101.24	235.586	0.0018
245.282	33676.3	4.41707e-17	457.31	555.818	3621.51	3791.18	8490.63	6914.21	235.586	0
245.515	34122.3	5.53035e-17	487.708	592.158	3805.2	3962.98	8705.4	6729	235.586	0
245.749	34586.7	6.91773e-17	519.798	630.476	3995.78	4140.09	8920.63	6545.74	235.586	0
245.982	35069.8	8.64509e-17	553.65	670.852	4193.38	4322.55	9136.11	6364.57	235.586	0
246.215	35571.8	1.07937e-16	589.338	713.368	4398.13	4510.41	9351.62	6185.6	235.068	0
246.449	36092.9	1.34639e-16	626.935	758.107	4610.12	4703.67	9566.97	6008.96	235.068	0.0534
246.682	36633.3	1.67792e-16	666.517	805.155	4829.47	4902.36	9781.93	5834.75	235.068	0
246.916	37193.1	2.08917e-16	708.161	854.596	5056.28	5106.48	9996.28	5663.06	234.721	0
247.149	37772.5	2.59883e-16	751.945	906.518	5290.65	5316.03	10209.8	5493.99	234.721	0
247.382	38371.4	3.22989e-16	797.95	961.01	5532.64	5531.02	10422.3	5327.62	234.721	0
247.616	38990.2	4.01056e-16	846.254	1018.16	5782.36	5751.41	10633.6	5164.03	233.619	0
247.849	39628.7	4.97543e-16	896.94	1078.06	6039.86	5977.2	10843.3	5003.29	233.619	0.2598
248.083	40287	6.16688e-16	950.091	1140.8	6305.2	6208.34	11051.4	4845.45	233.619	0
248.316	40965.2	7.63683e-16	1005.79	1206.47	6578.45	6444.81	11257.5	4690.58	231.59	0
248.55	41663.3	9.44875e-16	1064.12	1275.17	6859.65	6686.55	11461.4	4538.72	231.59	0
248.783	42381.2	1.16802e-15	1125.17	1346.98	7148.82	6933.5	11663	4389.91	231.59	0
249.016	43118.8	1.44259e-15	1189.02	1422	7446	7185.61	11862.1	4244.19	230.93	0
249.25	43876.2	1.78015e-15	1255.75	1500.32	7751.2	7442.79	12058.3	4101.59	230.93	0
249.483	44653.1	2.19477e-15	1325.46	1582.03	8064.43	7704.96	12251.4	3962.13	230.93	0
249.717	45449.5	2.7036e-15	1398.23	1667.24	8385.67	7972.03	12441.4	3825.82	230.93	0
249.95	46265.3	3.32752e-15	1474.14	1756.02	8714.91	8243.89	12627.9	3692.68	230.93	0.0001
250.183	47100.3	4.09189e-15	1553.27	1848.47	9052.13	8520.45	12810.7	3562.71	230.93	0
250.417	47954.2	5.02753e-15	1635.73	1944.68	9397.27	8801.57	12989.7	3435.92	229.307	0
250.65	48826.9	6.17182e-15	1721.58	2044.74	9750.3	9087.12	13164.6	3312.3	229.307	0
250.884	49718.1	7.5701e-15	1810.91	2148.73	10111.1	9376.97	13335.3	3191.85	229.307	0
251.117	50627.6	9.27731e-15	1903.81	2256.75	10479.7	9670.97	13501.6	3074.55	228.143	0
251.35	51555.1	1.13599e-14	2000.36	2368.88	10855.9	9968.96	13663.2	2960.38	228.143	0.0504
251.584	52500.2	1.38984e-14	2100.62	2485.2	11239.7	10270.8	13820	2849.33	228.143	0
251.817	53462.7	1.69898e-14	2204.7	2605.79	11630.9	10576.3	13971.9	2741.37	225.266	0
252.051	54442.3	2.07516e-14	2312.65	2730.73	12029.3	10885.2	14118.6	2636.47	225.266	0
252.284	55438.4	2.53253e-14	2424.57	2860.1	12435	11197.4	14260.1	2534.6	225.266	0
252.518	56450.8	3.08815e-14	2540.51	2993.97	12847.6	11512.7	14396.1	2435.73	225.192	0
252.751	57479	3.76257e-14	2660.55	3132.42	13267.1	11830.9	14526.5	2339.82	225.192	0.004
252.984	58522.5	4.58052e-14	2784.76	3275.5	13693.2	12151.7	14651.1	2246.83	225.192	0
253.218	59580.9	5.57174e-14	2913.2	3423.28	14125.8	12474.9	14769.9	2156.72	225.172	0
253.451	60653.8	6.77196e-14	3045.94	3575.83	14564.7	12800.4	14882.8	2069.44	225.172	0
253.685	61740.6	8.22406e-14	3183.03	3733.19	15009.6	13127.8	14989.5	1984.96	225.172	0
253.918	62840.7	9.9795e-14	3324.54	3895.42	15460.3	13456.9	15090.1	1903.21	224.67	0
254.151	63953.7	1.20999e-13	3470.51	4062.58	15916.5	13787.5	15184.3	1824.16	224.67	0.0306
254.385	65079	1.46592e-13	3620.99	4234.69	16378.1	14119.3	15272.2	1747.76	224.67	0
254.618	66215.9	1.77457e-13	3776.03	4411.81	16844.7	14452.1	15353.6	1673.94	224.507	0
254.852	67363.9	2.1465e-13	3935.66	4593.95	17316	14785.5	15428.5	1602.66	224.507	0.0007
255.085	68522.3	2.59434e-13	4099.93	4781.17	17791.8	15119.4	15496.8	1533.86	224.507	0
255.318	69690.6	3.13316e-13	4268.87	4973.46	18271.8	15453.3	15558.4	1467.49	224.487	0
255.552	70868	3.78093e-13	4442.49	5170.86	18755.6	15787.2	15613.4	1403.49	224.487	0
255.785	72053.8	4.55908e-13	4620.83	5373.37	19242.9	16120.6	15661.6	1341.8	224.487	0
256.019	73247.4	5.49311e-13	4803.91	5581.01	19733.4	16453.2	15703.1	1282.38	223.48	0
256.252	74448.1	6.6134e-13	4991.72	5793.76	20226.7	16784.9	15737.9	1225.16	223.48	0.0396
256.486	75655.1	7.95606e-13	5184.28	6011.62	20722.6	17115.2	15765.8	1170.09	223.48	0
256.719	76867.6	9.56398e-13	5381.6	6234.59	21220.5	17444	15787	1117.11	223.206	0
256.952	78085	1.14881e-12	5583.66	6462.63	21720.2	17770.9	15801.4	1066.16	223.206	0
257.186	79306.5	1.37889e-12	5790.45	6695.73	22221.2	18095.5	15809.1	1017.18	223.206	0
257.419	80531.3	1.65379e-12	6001.95	6933.85	22723.2	18417.7	15810	970.132	222.813	0
257.653	81758.6	1.98202e-12	6218.15	7176.94	23225.8	18737.1	15804.3	924.945	222.813	0.0013
257.886	82987.5	2.3736e-12	6439.02	7424.97	23728.6	19053.4	15791.9	881.567	222.813	0
258.119	84217.4	2.84043e-12	6664.51	7677.88	24231.2	19366.4	15772.9	839.944	221.622	0
258.353	85447.3	3.39656e-12	6894.58	7935.6	24733.1	19675.6	15747.4	800.022	221.622	0
258.586	86676.5	4.05856e-12	7129.19	8198.07	25234	19980.9	15715.5	761.746	221.622	0
258.82	87904	4.84602e-12	7368.28	8465.2	25733.4	20282	15677.1	725.065	221.622	0
259.053	89129.2	5.78203e-12	7611.78	8736.93	26230.9	20578.6	15632.5	689.927	221.622	0
259.286	90351	6.89379e-12	7859.63	9013.14	26726.1	20870.3	15581.6	656.279	221.622	0
259.52	91568.7	8.21335e-12	8111.76	9293.75	27218.5	21156.9	15524.7	624.073	221.333	0
259.753	92781.4	9.77841e-12	8368.07	9578.65	27707.8	21438.2	15461.7	593.257	221.333	0.0059
259.987	93988.3	1.16333e-11	8628.48	9867.73	28193.4	21713.8	15392.8	563.785	221.333	0
260.22	95188.5	1.38301e-11	8892.89	10160.9	28675.1	21983.6	15318.1	535.608	221.065	0
260.453	96381.1	1.643e-11	9161.2	10457.9	29152.2	22247.2	15237.7	508.68	221.065	0
260.687	97565.2	1.95048e-11	9433.29	10758.7	29624.5	22504.4	15151.8	482.956	221.065	0
260.92	98740.1	2.31386e-11	9709.06	11063.2	30091.5	22755	15060.4	458.391	221.065	0
261.154	99904.9	2.74301e-11	9988.37	11371.2	30552.7	22998.7	14963.8	434.942	221.065	0
261.387	101059	3.24946e-11	10271.1	11682.5	31007.8	23235.2	14862.1	412.567	221.065	0
261.621	102201	3.84672e-11	10557.1	11997	31456.3	23464.5	14755.3	391.224	219.476	0
261.854	103330	4.55059e-11	10846.3	12314.5	31897.9	23686.2	14643.7	370.873	219.476	0
262.087	104446	5.37952e-11	11138.4	12634.9	32332.1	23900.2	14527.4	351.475	219.476	0
262.321	105547	6.35506e-11	11433.3	12957.8	32758.5	24106.2	14406.6	332.993	218.941	0
262.554	106633	7.50233e-11	11731	13283.2	33176.8	24304.2	14281.4	315.39	218.941	0
262.788	107703	8.85065e-11	12031.1	13610.9	33586.5	24493.8	14151.9	298.629	218.941	0
263.021	108757	1.04342e-10	12333.5	13940.6	33987.4	24674.9	14018.4	282.676	218.787	0
263.254	109793	1.22926e-10	12638.1	14272.2	34378.9	24847.5	13881.1	267.498	218.787	0.0002
263.488	110810	1.44723e-10	12944.7	14605.4	34760.8	25011.2	13740	253.062	218.787	0
263.721	111809	1.70271e-10	13253	14940	35132.8	25166.1	13595.3	239.336	218.394	0
263.955	112787	2.00193e-10	13562.9	15275.8	35494.4	25311.9	13447.2	226.29	218.394	0
264.188	113745	2.35217e-10	13874.1	15612.6	35845.4	25448.6	13296	213.895	218.394	0
264.421	114682	2.76184e-10	14186.6	15950.1	36185.5	25576	13141.7	202.121	218.244	0
264.655	115597	3.24071e-10	14500	16288.1	36514.3	25694.1	12984.5	190.943	218.244	0.0001
264.888	116489	3.8001e-10	14814.1	16626.4	36831.6	25802.7	12824.6	180.332	218.244	0
265.122	117358	4.45313e-10	15128.8	16964.7	37137	25901.9	12662.2	170.264	218.14	0
265.355	118202	5.21496e-10	15443.8	17302.7	37430.4	25991.5	12497.4	160.714	218.14	0
265.589	119022	6.10314e-10	15758.8	17640.3	37711.5	26071.5	12330.5	151.658	218.14	0
265.822	119817	7.13796e-10	16073.8	17977.1	37980	26141.8	12161.5	143.074	218.063	0
266.055	120586	8.34284e-10	16388.3	18313	38235.7	26202.5	11990.6	134.939	218.063	0
266.289	121329	9.74482e-10	16702.3	18647.6	38478.4	26253.4	11818.1	127.233	218.063	0
266.522	122044	1.13751e-09	17015.4	18980.7	38708	26294.7	11644.1	119.934	217.014	0
266.756	122732	1.32697e-09	17327.5	19312	38924.2	26326.3	11468.7	113.025	217.014	0
266.989	123393	1.54699e-09	17638.2	19641.4	39126.9	26348.2	11292.1	106.486	217.014	0
267.222	124024	1.80236e-09	17947.5	19968.5	39315.9	26360.4	11114.5	100.298	212.859	0
267.456	124627	2.09856e-09	18254.9	20293	39491.1	26363.1	10936	94.4463	212.859	0.0037
267.689	125201	2.4419e-09	18560.3	20614.8	39652.4	26356.1	10756.7	88.9126	212.859	0
267.923	125745	2.83963e-09	18863.5	20933.5	39799.8	26339.7	10576.9	83.6817	212.856	0
268.156	126259	3.30009e-09	19164.2	21248.9	39933	26313.8	10396.6	78.7385	212.856	0
268.389	126742	3.83285e-09	19462.1	21560.8	40052	26278.6	10216.1	74.0685	212.856	0
268.623	127195	4.44885e-09	19757.1	21868.9	40156.8	26234	10035.4	69.658	212.564	0
268.856	127617	5.16069e-09	20048.9	22173	40247.4	26180.3	9854.65	65.4938	212.564	0.0138
269.09	128008	5.98275e-09	20337.2	22472.7	40323.7	26117.6	9674.06	61.5632	212.564	0
269.323	128367	6.93153e-09	20621.9	22767.9	40385.7	26045.8	9493.72	57.8542	211.685	0
269.557	128694	8.0259e-09	20902.7	23058.3	40433.4	25965.3	9313.76	54.3554	211.685	0.0372
269.79	128990	9.28742e-09	21179.3	23343.7	40466.8	25876	9134.31	51.0557	211.685	0
270.023	129253	1.07408e-08	21451.6	23623.9	40486.1	25778.1	8955.47	47.9447	211.462	0
270.257	129485	1.24141e-08	21719.4	23898.6	40491.2	25671.8	8777.37	45.0125	211.462	0
270.49	129684	1.43395e-08	21982.4	24167.6	40482.2	25557.3	8600.12	42.2495	211.462	0
270.724	129851	1.65537e-08	22240.4	24430.6	40459.1	25434.6	8423.82	39.6467	211.397	0
270.957	129985	1.90985e-08	22493.2	24687.6	40422.2	25304	8248.58	37.1954	211.397	0.0357
271.19	130087	2.20214e-08	22740.6	24938.2	40371.4	25165.6	8074.5	34.8875	211.397	0
271.424	130157	2.53768e-08	22982.4	25182.3	40307	25019.6	7901.67	32.7152	210.754	0
271.657	130194	2.92263e-08	23218.4	25419.6	40229	24866.2	7730.18	30.6711	210.754	0
271.891	130199	3.36402e-08	23448.4	25650	40137.7	24705.6	7560.12	28.7481	210.754	0
272.124	130172	3.86982e-08	23672.3	25873.3	40033.1	24537.9	7391.58	26.9395	210.382	0
272.357	130113	4.44909e-08	23889.8	26089.4	39915.4	24363.5	7224.62	25.2389	210.382	0.0043
272.591	130023	5.11212e-08	24100.8	26298	39784.9	24182.4	7059.34	23.6403	210.382	0
272.824	129900	5.87059e-08	24305.1	26499	39641.6	23994.9	6895.78	22.1381	210.367	0
273.058	129746	6.73775e-08	24502.6	26692.2	39485.9	23801.2	6734.03	20.7266	210.367	0
273.291	129561	7.72859e-08	24693.2	26877.6	39318	23601.5	6574.15	19.4009	210.367	0
273.525	129344	8.86012e-08	24876.6	27054.9	39138	23396	6416.19	18.156	209.688	0
273.758	129097	1.01516e-07	25052.7	27224	38946.3	23185	6260.21	16.9872	209.688	0.0115
273.991	128819	1.16248e-07	25221.4	27384.9	38743	22968.6	6106.26	15.8903	209.688	0
274.225	128512	1.33043e-07	25382.7	27537.4	38528.4	22747.2	5954.39	14.8609	208.216	0
274.458	128174	1.52179e-07	25536.3	27681.3	38302.8	22520.8	5804.63	13.8953	208.216	0
274.692	127807	1.73972e-07	25682.1	27816.7	38066.4	22289.8	5657.04	12.9896	208.216	0
274.925	127411	1.98775e-07	25820.2	27943.4	37819.6	22054.3	5511.65	12.1404	207.947	0
275.158	126986	2.26989e-07	25950.3	28061.3	37562.6	21814.7	5368.48	11.3444	207.947	0
275.392	126533	2.59066e-07	26072.4	28170.4	37295.6	21571	5227.57	10.5983	207.947	0
275.625	126052	2.95515e-07	26186.4	28270.7	37019.1	21323.6	5088.95	9.89923	207.144	0
275.859	125544	3.36908e-07	26292.2	28361.9	36733.3	21072.7	4952.64	9.24437	207.144	0.0464
276.092	125009	3.8389e-07	26389.9	28444.3	36438.4	20818.5	4818.65	8.63106	207.144	0
276.325	124447	4.37188e-07	26479.2	28517.6	36134.9	20561.2	4687.01	8.0568	207.137	0
276.559	123860	4.97619e-07	26560.3	28581.8	35823.1	20301	4557.73	7.51923	207.137	0
276.792	123247	5.66099e-07	26633.1	28637	35503.1	20038.2	4430.82	7.01612	207.137	0
277.026	122610	6.4366e-07	26697.4	28683.2	35175.4	19773	4306.28	6.54537	206.82	0
277.259	121948	7.31458e-07	26753.4	28720.3	34840.4	19505.6	4184.13	6.10499	206.82	0
277.493	121263	8.30792e-07	26801	28748.3	34498.2	19236.2	4064.36	5.69312	206.82	0
277.726	120555	9.4312e-07	26840.2	28767.3	34149.2	18965	3946.97	5.30799	206.799	0
277.959	119824	1.07007e-06	26871	28777.4	33793.9	18692.3	3831.97	4.94796	206.799	0.0363
278.193	119071	1.21348e-06	26893.4	28778.4	33432.4	18418.2	3719.35	4.61146	206.799	0
278.426	118297	1.37539e-06	26907.4	28770.6	33065.1	18142.9	3609.1	4.29702	206.775	0
278.66	117502	1.55809e-06	26913.2	28753.8	32692.4	17866.7	3501.22	4.00326	206.775	0
278.893	116687	1.76416e-06	26910.6	28728.3	32314.5	17589.7	3395.68	3.72887	206.775	0
279.126	115853	1.99644e-06	26899.8	28694.1	31931.8	17312.2	3292.49	3.47264	206.499	0
279.36	115000	2.25816e-06	26880.8	28651.1	31544.7	17034.3	3191.62	3.23341	206.499	0
279.593	114129	2.55288e-06	26853.6	28599.6	31153.3	16756.2	3093.06	3.0101	206.499	0
279.827	113241	2.8846e-06	26818.4	28539.6	30758.1	16478.1	2996.78	2.8017	205.408	0
280.06	112335	3.25777e-06	26775.2	28471.2	30359.4	16200.1	2902.78	2.60725	205.408	0
280.293	111414	3.67737e-06	26724	28394.5	29957.5	15922.5	2811.03	2.42585	205.408	0
280.527	110477	4.14892e-06	26665	28309.6	29552.7	15645.4	2721.51	2.25667	204.851	0
280.76	109526	4.6786e-06	26598.3	28216.7	29145.2	15369	2634.19	2.09891	204.851	0.0085
280.994	108560	5.27327e-06	26523.9	28115.8	28735.5	15093.3	2549.04	1.95183	204.851	0
281.227	107581	5.94058e-06	26442	28007.1	28323.7	14818.7	2466.05	1.81473	202.238	0
281.46	106589	6.68902e-06	26352.6	27890.8	27910.2	14545.2	2385.19	1.68697	202.238	0
281.694	105585	7.52806e-06	26256	27766.9	27495.3	14272.9	2306.42	1.56793	202.238	0
281.927	104570	8.46818e-06	26152.1	27635.6	27079.3	14002	2229.72	1.45703	200.262	0
282.161	103544	9.52106e-06	26041.2	27497	26662.4	13732.7	2155.06	1.35375	200.262	0.0028
282.394	102508	1.06996e-05	25923.3	27351.4	26244.9	13465.1	2082.4	1.25757	200.262	0
282.628	101462	1.20183e-05	25798.6	27198.9	25827.1	13199.2	2011.72	1.16802	199.168	0
282.861	100408	1.34929e-05	25667.3	27039.5	25409.2	12935.3	1942.99	1.08467	199.168	0
283.094	99345.4	1.51412e-05	25529.4	26873.6	24991.4	12673.4	1876.17	1.0071	199.168	0
283.328	98275.5	1.69827e-05	25385.2	26701.3	24574.2	12413.6	1811.22	0.93492	198.929	0
283.561	97198.8	1.90391e-05	25234.7	26522.7	24157.6	12156.1	1748.12	0.86777	198.929	0.0002
283.795	96115.9	2.13344e-05	25078.2	26338	23741.9	11900.9	1686.84	0.80531	198.929	0
284.028	95027.5	2.38951e-05	24915.8	26147.4	23327.3	11648.1	1627.33	0.74722	198.387	0
284.261	93934.1	2.67505e-05	24747.6	25951.1	22914.2	11397.8	1569.57	0.69321	198.387	0
284.495	92836.5	2.9933e-05	24573.9	25749.3	22502.6	11150.2	1513.52	0.643	198.387	0
284.728	91735.2	3.34786e-05	24394.7	25542.1	22092.8	10905.2	1459.14	0.59633	197.799	0
284.962	90630.7	3.74266e-05	24210.3	25329.8	21684.9	10663	1406.4	0.55297	197.799	0
285.195	89523.7	4.18209e-05	24020.8	25112.5	21279.3	10423.6	1355.27	0.51267	197.799	0
285.428	88414.9	4.67095e-05	23826.5	24890.5	20876.1	10187.1	1305.71	0.47524	197.43	0
285.662	87304.6	5.21455e-05	23627.4	24663.9	20475.4	9953.6	1257.69	0.44047	197.43	0
285.895	86193.5	5.81875e-05	23423.8	24432.9	20077.4	9723.08	1211.17	0.40818	197.43	0
286.129	85082.2	6.48999e-05	23215.8	24197.7	19682.3	9495.63	1166.12	0.3782	197.235	0
286.362	83971.2	7.23537e-05	23003.6	23958.5	19290.3	9271.28	1122.5	0.35037	197.235	0.0207
286.596	82861	8.0627e-05	22787.4	23715.5	18901.5	9050.09	1080.29	0.32454	197.235	0
286.829	81752.1	8.98058e-05	22567.3	23468.9	18516.1	8832.09	1039.44	0.30056	197.141	0
287.062	80645	9.99846e-05	22343.7	23218.9	18134.1	8617.32	999.92	0.27832	197.141	0
287.296	79540.3	0.000111267	22116.5	22965.7	17755.8	8405.82	961.703	0.25768	197.141	0
287.529	78438.3	0.000123768	21886.1	22709.4	17381.2	8197.6	924.753	0.23854	196.982	0
287.763	77339.7	0.000137612	21652.5	22450.4	17010.5	7992.69	889.038	0.22079	196.982	0
287.996	76244.7	0.000152936	21416	22188.7	16643.8	7791.12	854.526	0.20433	196.982	0
288.229	75153.9	0.000169893	21176.8	21924.5	16281.1	7592.89	821.185	0.18907	196.947	0
288.463	74067.7	0.000188646	20935	21658.1	15922.7	7398.03	788.983	0.17492	196.947	0.0367
288.696	72986.5	0.000209378	20690.8	21389.6	15568.5	7206.54	757.889	0.16181	196.947	0
288.93	71910.7	0.000232287	20444.3	21119.2	15218.7	7018.43	727.874	0.14967	196.629	0
289.163	70840.6	0.000257591	20195.8	20847.2	14873.3	6833.69	698.907	0.13841	196.629	0
289.396	69776.8	0.000285528	19945.4	20573.5	14532.5	6652.35	670.959	0.12798	196.629	0
289.63	68719.5	0.000316359	19693.3	20298.6	14196.2	6474.38	644	0.11832	196.445	0
289.863	67669	0.000350368	19439.7	20022.4	13864.6	6299.78	618.002	0.10938	196.445	0
290.097	66625.8	0.000387868	19184.7	19745.3	13537.7	6128.56	592.937	0.1011	196.445	0
290.33	65590.1	0.000429198	18928.5	19467.3	13215.5	5960.68	568.777	0.09343	196.37	0
290.564	64562.2	0.000474732	18671.2	19188.7	12898.2	5796.15	545.496	0.08633	196.37	0
290.797	63542.5	0.000524874	18413	18909.6	12585.6	5634.95	523.067	0.07976	196.37	0
291.03	62531.2	0.000580068	18154.1	18630.1	12278	5477.06	501.463	0.07368	196.358	0
291.264	61528.6	0.000640798	17894.6	18350.5	11975.2	5322.45	480.66	0.06806	196.358	0.1059
291.497	60534.9	0.000707591	17634.7	18070.8	11677.3	5171.12	460.632	0.06286	196.358	0
291.731	59550.4	0.000781021	17374.4	17791.3	11384.4	5023.03	441.356	0.05804	196.352	0
291.964	58575.3	0.000861714	17114.1	17512	11096.5	4878.15	422.806	0.05359	196.352	0
292.197	57609.9	0.000950352	16853.7	17233.1	10813.5	4736.47	404.961	0.04947	196.352	0
292.431	56654.3	0.00105	16593.5	16954.8	10535.5	4597.94	387.796	0.04567	196.314	0
292.664	55708.7	0.00115	16333.6	16677.2	10262.4	4462.55	371.291	0.04215	196.314	0
292.898	54773.3	0.00127	16074.1	16400.4	9994.35	4330.25	355.423	0.0389	196.314	0
293.131	53848.2	0.0014	15815.1	16124.6	9731.23	4201.02	340.171	0.03589	196.258	0
293.364	52933.7	0.00154	15556.8	15849.9	9473.05	4074.81	325.514	0.03311	196.258	0.1381
293.598	52029.9	0.0017	15299.2	15576.3	9219.81	3951.6	311.433	0.03055	196.258	0
293.831	51136.8	0.00186	15042.6	15304.1	8971.48	3831.34	297.907	0.02818	196.181	0
294.065	50254.7	0.00205	14787	15033.4	8728.04	3714.01	284.917	0.02599	196.181	0
294.298	49383.6	0.00225	14532.5	14764.1	8489.47	3599.54	272.446	0.02396	196.181	0
294.532	48523.6	0.00247	14279.3	14496.5	8255.75	3487.92	260.475	0.0221	195.131	0
294.765	47674.8	0.00272	14027.4	14230.7	8026.83	3379.09	248.986	0.02037	195.131	0
294.998	46837.3	0.00298	13776.9	13966.7	7802.69	3273.02	237.962	0.01878	195.131	0
295.232	46011.2	0.00327	13528	13704.7	7583.29	3169.66	227.387	0.01731	193.453	0
295.465	45196.4	0.00359	13280.7	13444.6	7368.59	3068.97	217.244	0.01595	193.453	0.1579
295.699	44393.1	0.00393	13035.2	13186.8	7158.55	2970.91	207.518	0.0147	193.453	0
295.932	43601.3	0.00431	12791.4	12931.1	6953.12	2875.43	198.194	0.01354	193.441	0
296.165	42821	0.00472	12549.6	12677.7	6752.27	2782.48	189.257	0.01248	193.441	0
296.399	42052.2	0.00517	12309.7	12426.6	6555.94	2692.03	180.692	0.0115	193.441	0
296.632	41294.9	0.00566	12071.9	12178	6364.08	2604.03	172.486	0.01059	193.351	0
296.866	40549.2	0.00619	11836.1	11931.8	6176.65	2518.44	164.625	0.00975	193.351	0.0244
297.099	39815	0.00677	11602.6	11688.3	5993.58	2435.2	157.096	0.00898	193.351	0
297.332	39092.3	0.0074	11371.4	11447.3	5814.83	2354.28	149.887	0.00827	193.348	0
297.566	38381.2	0.00809	11142.4	11209	5640.34	2275.63	142.986	0.00761	193.348	0
297.799	37681.4	0.00884	10915.8	10973.5	5470.05	2199.2	136.379	0.00701	193.348	0
298.033	36993.1	0.00965	10691.7	10740.7	5303.9	2124.95	130.058	0.00645	192.821	0
298.266	36316.1	0.01054	10470	10510.7	5141.84	2052.84	124.009	0.00594	192.821	0.0159
298.5	35650.5	0.0115	10250.9	10283.6	4983.81	1982.81	118.222	0.00546	192.821	0
298.733	34996.1	0.01255	10034.3	10059.4	4829.74	1914.83	112.688	0.00503	192.812	0
298.966	34353	0.01368	9820.34	9838.07	4679.57	1848.85	107.396	0.00463	192.812	0
299.2	33720.9	0.01491	9609.03	9619.76	4533.23	1784.83	102.336	0.00426	192.812	0
299.433	33099.9	0.01625	9400.42	9404.44	4390.68	1722.72	97.4991	0.00392	192.564	0
299.667	32489.8	0.0177	9194.52	9192.14	4251.84	1662.48	92.8766	0.0036	192.564	0
299.9	31890.6	0.01927	8991.37	8982.89	4116.65	1604.06	88.4595	0.00331	192.564	0
300.133	31302.2	0.02098	8791	8776.69	3985.04	1547.43	84.2396	0.00305	192.349	0
300.367	30724.5	0.02283	8593.44	8573.58	3856.95	1492.54	80.2087	0.0028	192.349	0
300.6	30157.4	0.02483	8398.69	8373.57	3732.31	1439.35	76.3591	0.00258	192.349	0
300.834	29600.8	0.027	8206.78	8176.66	3611.07	1387.81	72.6833	0.00237	192.14	0
301.067	29054.5	0.02934	8017.73	7982.87	3493.15	1337.9	69.1741	0.00218	192.14	0.0001
301.3	28518.5	0.03188	7831.54	7792.2	3378.5	1289.56	65.8244	0.002	192.14	0
301.534	27992.6	0.03463	7648.23	7604.65	3267.04	1242.76	62.6277	0.00184	191.629	0
301.767	27476.8	0.0376	7467.82	7420.24	3158.71	1197.46	59.5774	0.00169	191.629	0
302.001	26970.8	0.04081	7290.29	7238.94	3053.45	1153.61	56.6674	0.00155	191.629	0
302.234	26474.7	0.04428	7115.66	7060.78	2951.19	1111.19	53.8917	0.00143	191.054	0
302.467	25988.1	0.04803	6943.93	6885.73	2851.87	1070.15	51.2445	0.00131	191.054	0.0333
302.701	25511.1	0.05208	6775.1	6713.79	2755.43	1030.46	48.7203	0.0012	191.054	0
302.934	25043.5	0.05645	6609.16	6544.95	2661.81	992.081	46.3138	0.00111	190.449	0
303.168	24585.2	0.06116	6446.11	6379.2	2570.93	954.975	44.0199	0.00102	190.449	0
303.401	24135.9	0.06625	6285.94	6216.53	2482.75	919.109	41.8337	0.000933805	190.449	0
303.635	23695.6	0.07173	6128.65	6056.92	2397.19	884.448	39.7505	0.000857574	190.279	0
303.868	23264.2	0.07764	5974.22	5900.36	2314.2	850.959	37.7657	0.000787498	190.279	0.0051
304.101	22841.5	0.08401	5822.64	5746.82	2233.72	818.608	35.8751	0.000723084	190.279	0
304.335	22427.3	0.09087	5673.9	5596.29	2155.69	787.363	34.0743	0.000663883	189.488	0
304.568	22021.6	0.09826	5527.99	5448.75	2080.04	757.192	32.3596	0.000609476	189.488	0.0004
304.802	21624.1	0.10621	5384.87	5304.17	2006.73	728.063	30.7269	0.000559481	189.488	0
305.035	21234.8	0.11477	5244.55	5162.52	1935.69	699.946	29.1726	0.000513543	189.451	0
305.268	20853.5	0.12398	5106.99	5023.79	1866.87	672.812	27.6932	0.000471339	189.451	0
305.502	20480	0.13388	4972.19	4887.95	1800.21	646.63	26.2853	0.000432566	189.451	0
305.735	20114.2	0.14452	4840.1	4754.97	1735.65	621.372	24.9457	0.000396951	189.173	0
305.969	19756	0.15596	4710.72	4624.81	1673.15	597.011	23.6712	0.000364239	189.173	0
306.202	19405.2	0.16825	4584.01	4497.46	1612.65	573.518	22.4588	0.000334195	189.173	0
306.435	19061.7	0.18145	4459.96	4372.87	1554.1	550.867	21.3058	0.000306605	188.934	0
306.669	18725.3	0.19562	4338.53	4251.03	1497.44	529.031	20.2093	0.00028127	188.934	0.0172
306.902	18396	0.21083	4219.7	4131.89	1442.62	507.986	19.1667	0.000258009	188.934	0
307.136	18073.5	0.22715	4103.44	4015.42	1389.6	487.706	18.1756	0.000236652	188.73	0
307.369	17757.7	0.24465	3989.72	3901.59	1338.33	468.167	17.2336	0.000217047	188.73	0
307.603	17448.5	0.26342	3878.5	3790.36	1288.75	449.345	16.3383	0.000199051	188.73	0
307.836	17145.7	0.28353	3769.77	3681.7	1240.82	431.217	15.4875	0.000182532	187.94	0
308.069	16849.2	0.30508	3663.49	3575.58	1194.5	413.761	14.6792	0.000167372	187.94	0.0012
308.303	16559	0.32817	3559.62	3471.95	1149.73	396.954	13.9114	0.00015346	187.94	0
308.536	16274.7	0.3529	3458.14	3370.79	1106.48	380.776	13.1821	0.000140694	187.818	0
308.77	15996.4	0.37936	3359.01	3272.05	1064.7	365.206	12.4894	0.00012898	187.818	0
309.003	15723.8	0.40769	3262.2	3175.69	1024.35	350.222	11.8317	0.000118233	187.818	0
309.236	15456.9	0.43799	3167.68	3081.68	985.387	335.806	11.2073	0.000108373	187.812	0
309.47	15195.5	0.4704	3075.41	2989.99	947.766	321.939	10.6146	9.93287e-05	187.812	0.1672
309.703	14939.5	0.50505	2985.35	2900.57	911.451	308.602	10.0519	9.10326e-05	187.812	0
309.937	14688.8	0.54208	2897.47	2813.38	876.403	295.776	9.51802	8.34235e-05	187.684	0
310.17	14443.2	0.58165	2811.74	2728.39	842.582	283.444	9.01138	7.64452e-05	187.684	0.0005
310.403	14202.6	0.62392	2728.13	2645.56	809.952	271.59	8.5307	7.00457e-05	187.684	0
310.637	13967	0.66906	2646.59	2564.85	778.476	260.195	8.0747	6.41775e-05	187.588	0
310.87	13736.1	0.71724	2567.1	2486.22	748.118	249.246	7.64219	5.8797e-05	187.588	0
311.104	13509.9	0.76866	2489.61	2409.64	718.845	238.725	7.23201	5.38639e-05	187.588	0
311.337	13288.3	0.82352	2414.09	2335.06	690.621	228.617	6.84305	4.93414e-05	187.565	0
311.571	13071.1	0.88203	2340.51	2262.45	663.414	218.909	6.47427	4.51957e-05	187.565	0.4126
311.804	12858.3	0.94441	2268.83	2191.77	637.192	209.585	6.12466	4.13955e-05	187.565	0
312.037	12649.7	1.0109	2199.01	2122.99	611.923	200.632	5.79328	3.79124e-05	187.542	0
312.271	12445.2	1.08175	2131.03	2056.05	587.577	192.036	5.47921	3.47202e-05	187.542	0.0001
312.504	12244.8	1.15722	2064.84	1990.93	564.123	183.785	5.18158	3.17947e-05	187.542	0
312.738	12048.3	1.2376	2000.42	1927.6	541.533	175.865	4.89958	2.91139e-05	187.486	0
312.971	11855.6	1.32316	1937.71	1866	519.779	168.265	4.63241	2.66574e-05	187.486	0
313.204	11666.6	1.41423	1876.7	1806.11	498.832	160.974	4.37933	2.44067e-05	187.486	0
313.438	11481.3	1.51112	1817.35	1747.9	478.667	153.978	4.13962	2.23446e-05	187.469	0
313.671	11299.5	1.61418	1759.62	1691.31	459.256	147.268	3.91261	2.04556e-05	187.469	0.0324
313.905	11121.2	1.72378	1703.48	1636.32	440.576	140.833	3.69765	1.8725e-05	187.469	0
314.138	10946.2	1.84028	1648.89	1582.9	422.6	134.662	3.49413	1.71399e-05	187.378	0
314.371	10774.5	1.96409	1595.83	1531.01	405.306	128.745	3.30145	1.5688e-05	187.378	0
314.605	10606	2.09563	1544.25	1480.6	388.669	123.074	3.11907	1.43583e-05	187.378	0
314.838	10440.6	2.23533	1494.13	1431.66	372.669	117.637	2.94646	1.31405e-05	187.341	0
315.072	10278.3	2.38368	1445.44	1384.14	357.281	112.427	2.7831	1.20253e-05	187.341	0.0228
315.305	10118.9	2.54115	1398.14	1338.01	342.486	107.435	2.62853	1.10041e-05	187.341	0
315.539	9962.34	2.70826	1352.2	1293.25	328.262	102.652	2.48229	1.00691e-05	186.957	0
315.772	9808.62	2.88554	1307.58	1249.81	314.59	98.0705	2.34395	9.213e-06	186.957	0
316.005	9657.63	3.07357	1264.27	1207.66	301.45	93.6821	2.21308	8.42922e-06	186.957	0
316.239	9509.29	3.27293	1222.23	1166.78	288.823	89.4794	2.08932	7.7117e-06	186.948	0
316.472	9363.55	3.48426	1181.42	1127.13	276.692	85.4553	1.97227	7.05487e-06	186.948	0.0696
316.706	9220.34	3.7082	1141.82	1088.68	265.037	81.6025	1.8616	6.45364e-06	186.948	0
316.939	9079.59	3.94544	1103.4	1051.4	253.843	77.9143	1.75696	5.90333e-06	186.684	0
317.172	8941.24	4.19671	1066.13	1015.26	243.092	74.3842	1.65804	5.39966e-06	186.684	0
317.406	8805.22	4.46276	1029.98	980.241	232.769	71.0059	1.56454	4.93871e-06	186.684	0
317.639	8671.49	4.74438	994.927	946.302	222.857	67.7733	1.47616	4.51687e-06	186.563	0
317.873	8539.98	5.04239	960.94	913.418	213.342	64.6804	1.39264	4.13086e-06	186.563	0.4618
318.106	8410.63	5.35768	927.992	881.563	204.21	61.7217	1.31372	3.77764e-06	186.563	0
318.339	8283.4	5.69113	896.058	850.708	195.445	58.8917	1.23916	3.45445e-06	186.104	0
318.573	8158.24	6.04372	865.11	820.828	187.035	56.1852	1.16871	3.15875e-06	186.104	0
318.806	8035.08	6.41643	835.124	791.896	178.966	53.5971	1.10217	2.88822e-06	186.104	0
319.04	7913.89	6.8103	806.074	763.887	171.226	51.1225	1.03932	2.64073e-06	186.101	0
319.273	7794.62	7.22642	777.935	736.775	163.801	48.7569	0.97996	2.41434e-06	186.101	0
319.507	7677.22	7.66594	750.684	710.536	156.681	46.4956	0.9239	2.20725e-06	186.101	0
319.74	7561.64	8.13003	724.295	685.146	149.853	44.3344	0.87097	2.01782e-06	185.945	0
319.973	7447.86	8.61996	698.747	660.58	143.306	42.269	0.821	1.84457e-06	185.945	0
320.207	7335.81	9.13701	674.016	636.817	137.031	40.2955	0.77382	1.68611e-06	185.945	0
320.44	7225.48	9.68254	650.08	613.833	131.015	38.4101	0.72929	1.5412e-06	185.914	0
320.674	7116.81	10.258	626.916	591.606	125.25	36.609	0.68726	1.40867e-06	185.914	0
320.907	7009.78	10.8648	604.503	570.114	119.725	34.8887	0.6476	1.28749e-06	185.914	0
321.14	6904.34	11.5045	582.821	549.336	114.431	33.2457	0.61017	1.17668e-06	185.911	0
321.374	6800.46	12.1788	561.848	529.252	109.36	31.6768	0.57485	1.07535e-06	185.911	0.0016
321.607	6698.12	12.8892	541.564	509.841	104.502	30.1788	0.54153	9.82714e-07	185.911	0
321.841	6597.28	13.6377	521.95	491.083	99.8486	28.7486	0.5101	8.98016e-07	185.513	0
322.074	6497.91	14.4259	502.986	472.959	95.3926	27.3834	0.48045	8.20584e-07	185.513	0
322.307	6399.97	15.2558	484.653	455.451	91.1258	26.0804	0.45248	7.49797e-07	185.513	0
322.541	6303.46	16.1293	466.933	438.539	87.0406	24.8369	0.42611	6.85087e-07	185.455	0
322.774	6208.33	17.0486	449.809	422.206	83.1298	23.6503	0.40124	6.25937e-07	185.455	0.0001
323.008	6114.56	18.0157	433.261	406.433	79.3864	22.5181	0.37779	5.71871e-07	185.455	0
323.241	6022.13	19.033	417.274	391.205	75.8037	21.438	0.35568	5.22453e-07	185.447	0
323.474	5931.02	20.1026	401.83	376.504	72.3752	20.4076	0.33483	4.77288e-07	185.447	0
323.708	5841.2	21.2272	386.914	362.314	69.0946	19.4249	0.31518	4.36009e-07	185.447	0
323.941	5752.65	22.409	372.508	348.62	65.956	18.4877	0.29666	3.98285e-07	185.422	0
324.175	5665.36	23.6509	358.598	335.405	62.9536	17.5939	0.27921	3.63812e-07	185.422	0.0408
324.408	5579.29	24.9554	345.168	322.654	60.0818	16.7418	0.26276	3.32309e-07	185.422	0
324.642	5494.45	26.3254	332.204	310.354	57.3353	15.9294	0.24726	3.03523e-07	185.236	0
324.875	5410.8	27.7639	319.69	298.489	54.7088	15.155	0.23266	2.7722e-07	185.236	0
325.108	5328.33	29.2739	307.614	287.046	52.1974	14.4169	0.2189	2.53188e-07	185.236	0
325.342	5247.03	30.8585	295.961	276.012	49.7965	13.7134	0.20594	2.3123e-07	185.231	0
325.575	5166.88	32.521	284.718	265.372	47.5013	13.043	0.19373	2.1117e-07	185.231	0.0005
325.809	5087.87	34.2649	273.873	255.115	45.3074	12.4042	0.18223	1.92842e-07	185.231	0
326.042	5009.98	36.0936	263.411	245.228	43.2107	11.7956	0.1714	1.761e-07	184.957	0
326.275	4933.21	38.0109	253.322	235.699	41.2071	11.2159	0.1612	1.60805e-07	184.957	0
326.509	4857.53	40.0205	243.593	226.515	39.2926	10.6636	0.1516	1.46834e-07	184.957	0
326.742	4782.95	42.1263	234.212	217.666	37.4634	10.1377	0.14256	1.34072e-07	184.83	0
326.976	4709.44	44.3325	225.169	209.141	35.7161	9.63676	0.13404	1.22415e-07	184.83	0
327.209	4637	46.6433	216.451	200.929	34.047	9.15978	0.12603	1.11768e-07	184.83	0
327.442	4565.62	49.063	208.05	193.018	32.4528	8.70563	0.11849	1.02044e-07	184.723	0
327.676	4495.3	51.5961	199.953	185.4	30.9305	8.27326	0.11139	9.31632e-08	184.723	0.4643
327.909	4426.02	54.2475	192.151	178.064	29.4768	7.86166	0.1047	8.50524e-08	184.723	0
328.143	4357.78	57.0219	184.635	171.001	28.0889	7.46989	0.09842	7.76452e-08	184.649	0
328.376	4290.57	59.9243	177.394	164.201	26.7638	7.09702	0.0925	7.08811e-08	184.649	0
328.61	4224.38	62.9599	170.42	157.655	25.499	6.74217	0.08693	6.47042e-08	184.649	0
328.843	4159.22	66.1342	163.703	151.355	24.2917	6.40452	0.08169	5.90638e-08	184.646	0
329.076	4095.07	69.4526	157.235	145.292	23.1395	6.08325	0.07676	5.39136e-08	184.646	0
329.31	4031.93	72.921	151.007	139.458	22.04	5.77761	0.07213	4.9211e-08	184.646	0
329.543	3969.79	76.5451	145.011	133.845	20.9908	5.48685	0.06777	4.49173e-08	184.643	0
329.777	3908.66	80.3312	139.24	128.445	19.9899	5.21029	0.06367	4.09971e-08	184.643	0
330.01	3848.54	84.2857	133.685	123.251	19.035	4.94726	0.05981	3.7418e-08	184.643	0
330.243	3789.41	88.4149	128.338	118.255	18.1241	4.69711	0.05618	3.41504e-08	184.572	0
330.477	3731.28	92.7257	123.194	113.45	17.2553	4.45924	0.05277	3.11673e-08	184.572	0.7874
330.71	3674.14	97.225	118.244	108.83	16.4267	4.23307	0.04956	2.8444e-08	184.572	0
330.944	3618	101.92	113.482	104.389	15.6366	4.01804	0.04655	2.5958e-08	184.262	0
331.177	3562.85	106.818	108.901	100.119	14.8833	3.81362	0.04371	2.36887e-08	184.262	0
331.41	3508.7	111.927	104.495	96.014	14.165	3.61932	0.04105	2.16172e-08	184.262	0
331.644	3455.54	117.254	100.258	92.0689	13.4802	3.43463	0.03854	1.97264e-08	183.789	0
331.877	3403.37	122.808	96.1829	88.2776	12.8275	3.25911	0.03619	1.80005e-08	183.789	0.0973
332.111	3352.21	128.597	92.2652	84.6345	12.2054	3.09232	0.03397	1.64252e-08	183.789	0
332.344	3302.04	134.63	88.4986	81.1342	11.6125	2.93383	0.03189	1.49874e-08	183.767	0
332.578	3252.87	140.915	84.8779	77.7714	11.0474	2.78324	0.02994	1.36751e-08	183.767	0.0004
332.811	3204.7	147.462	81.3977	74.5411	10.509	2.64018	0.0281	1.24775e-08	183.767	0
333.044	3157.54	154.28	78.053	71.4384	9.99607	2.50428	0.02638	1.13845e-08	183.441	0
333.278	3111.38	161.378	74.8388	68.4586	9.50737	2.37519	0.02476	1.0387e-08	183.441	0
333.511	3066.24	168.767	71.7504	65.5971	9.04184	2.25258	0.02324	9.47665e-09	183.441	0
333.745	3022.12	176.457	68.7832	62.8495	8.59842	2.13614	0.02181	8.64593e-09	183.292	0
333.978	2979.01	184.458	65.9327	60.2117	8.1761	2.02557	0.02046	7.88786e-09	183.292	0.0666
334.211	2936.93	192.782	63.1947	57.6794	7.7739	1.92058	0.0192	7.1961e-09	183.292	0
334.445	2895.88	201.438	60.5649	55.2487	7.39091	1.82089	0.01801	6.56488e-09	183.278	0
334.678	2855.86	210.439	58.0394	52.9157	7.02624	1.72625	0.0169	5.9889e-09	183.278	0
334.912	2816.89	219.796	55.6143	50.6768	6.67905	1.63641	0.01586	5.46335e-09	183.278	0
335.145	2778.96	229.522	53.2859	48.5284	6.34852	1.55113	0.01487	4.98382e-09	183.262	0
335.378	2742.09	239.628	51.0504	46.4671	6.03389	1.47018	0.01395	4.5463e-09	183.262	0
335.612	2706.27	250.127	48.9045	44.4894	5.73442	1.39336	0.01309	4.1471e-09	183.262	0
335.845	2671.53	261.033	46.8447	42.5923	5.4494	1.32046	0.01228	3.78289e-09	182.94	0
336.079	2637.86	272.359	44.8678	40.7726	5.17815	1.25129	0.01151	3.4506e-09	182.94	0
336.312	2605.27	284.117	42.9706	39.0273	4.92004	1.18565	0.0108	3.14744e-09	182.94	0
336.546	2573.78	296.323	41.1502	37.3536	4.67445	1.12338	0.01013	2.87086e-09	182.824	0
336.779	2543.39	308.991	39.4035	35.7486	4.44079	1.06431	0.0095	2.61855e-09	182.824	0
337.012	2514.1	322.135	37.7278	34.2098	4.21851	1.00827	0.0089	2.38837e-09	182.824	0
337.246	2485.94	335.77	36.1204	32.7345	4.00705	0.95511	0.00835	2.17838e-09	182.26	0
337.479	2458.9	349.912	34.5785	31.3202	3.80592	0.9047	0.00783	1.98683e-09	182.26	0
337.713	2433.01	364.577	33.0998	29.9646	3.61463	0.85689	0.00734	1.81209e-09	182.26	0
337.946	2408.26	379.781	31.6816	28.6653	3.4327	0.81155	0.00688	1.6527e-09	182.231	0
338.179	2384.68	395.54	30.3218	27.4201	3.2597	0.76856	0.00645	1.5073e-09	182.231	0.1256
338.413	2362.27	411.872	29.0179	26.2269	3.0952	0.72779	0.00604	1.37467e-09	182.231	0
338.646	2341.04	428.793	27.7679	25.0836	2.9388	0.68915	0.00567	1.2537e-09	182.231	0
338.88	2321.01	446.322	26.5695	23.9882	2.7901	0.65251	0.00531	1.14335e-09	182.231	0
339.113	2302.18	464.476	25.4209	22.9388	2.64875	0.61778	0.00498	1.0427e-09	182.231	0
339.346	2284.58	483.274	24.3199	21.9337	2.51438	0.58486	0.00466	9.50902e-10	182.073	0
339.58	2268.22	502.736	23.2649	20.9709	2.38667	0.55366	0.00437	8.67172e-10	182.073	0
339.813	2253.1	522.879	22.2538	20.0488	2.26528	0.52409	0.0041	7.90804e-10	182.073	0
340.047	2239.25	543.725	21.285	19.1658	2.14993	0.49606	0.00384	7.21153e-10	181.936	0
340.28	2226.68	565.293	20.3568	18.3203	2.04031	0.46951	0.0036	6.57628e-10	181.936	0.2218
340.514	2215.4	587.604	19.4676	17.5107	1.93616	0.44435	0.00337	5.99692e-10	181.936	0
340.747	2205.43	610.679	18.6158	16.7356	1.8372	0.42051	0.00316	5.46853e-10	181.878	0
340.98	2196.78	634.539	17.7999	15.9936	1.74318	0.39792	0.00296	4.98664e-10	181.878	0
341.214	2189.47	659.206	17.0184	15.2834	1.65386	0.37653	0.00277	4.54717e-10	181.878	0
341.447	2183.52	684.703	16.2701	14.6036	1.56902	0.35626	0.0026	4.14638e-10	181.795	0
341.681	2178.95	711.051	15.5534	13.953	1.48844	0.33707	0.00243	3.78088e-10	181.795	0
341.914	2175.77	738.275	14.8673	13.3304	1.4119	0.31888	0.00228	3.44756e-10	181.795	0
342.147	2174	766.398	14.2103	12.7346	1.33922	0.30167	0.00213	3.1436e-10	181.633	0
342.381	2173.65	795.444	13.5814	12.1646	1.27019	0.28536	0.002	2.8664e-10	181.633	0.0013
342.614	2174.76	825.438	12.9794	11.6193	1.20465	0.26992	0.00187	2.61363e-10	181.633	0
342.848	2177.33	856.404	12.4031	11.0976	1.14242	0.2553	0.00175	2.38312e-10	181.322	0
343.081	2181.39	888.367	11.8516	10.5985	1.08333	0.24146	0.00164	2.17293e-10	181.322	0.0998
343.314	2186.95	921.355	11.3237	10.1212	1.02724	0.22835	0.00154	1.98126e-10	181.322	0
343.548	2194.05	955.392	10.8186	9.66472	0.97399	0.21594	0.00144	1.80648e-10	181.089	0
343.781	2202.69	990.505	10.3353	9.22815	0.92345	0.2042	0.00135	1.6471e-10	181.089	0
344.015	2212.9	1026.72	9.87292	8.81068	0.87547	0.19308	0.00126	1.50178e-10	181.089	0
344.248	2224.7	1064.07	9.43053	8.41151	0.82994	0.18256	0.00118	1.36927e-10	181.075	0
344.481	2238.12	1102.58	9.00734	8.02987	0.78673	0.1726	0.00111	1.24844e-10	181.075	0
344.715	2253.18	1142.28	8.60253	7.66502	0.74572	0.16318	0.00104	1.13826e-10	181.075	0
344.948	2269.9	1183.19	8.21535	7.31624	0.70681	0.15426	0.000969058	1.0378e-10	180.88	0
345.182	2288.3	1225.35	7.84506	6.98285	0.66989	0.14582	0.000907134	9.46206e-11	180.88	0.0647
345.415	2308.42	1268.79	7.49094	6.66421	0.63487	0.13784	0.000849131	8.62688e-11	180.88	0
345.649	2330.26	1313.53	7.15232	6.35968	0.60164	0.13029	0.000794804	7.86537e-11	180.798	0
345.882	2353.87	1359.61	6.82855	6.06866	0.57011	0.12314	0.000743923	7.17104e-11	180.798	0
346.115	2379.27	1407.06	6.51899	5.79057	0.54021	0.11638	0.000696271	6.53797e-11	180.798	0
346.349	2406.47	1455.91	6.22306	5.52486	0.51184	0.10998	0.000651645	5.96076e-11	180.632	0
346.582	2435.51	1506.19	5.94016	5.27099	0.48494	0.10393	0.000609855	5.43449e-11	180.632	0
346.816	2466.42	1557.93	5.66974	5.02847	0.45943	0.09821	0.000570722	4.95466e-11	180.632	0
347.049	2499.22	1611.18	5.41129	4.79678	0.43523	0.0928	0.00053408	4.51718e-11	180.63	0
347.282	2533.94	1665.95	5.16427	4.57548	0.41229	0.08768	0.000499771	4.11831e-11	180.63	0.4431
347.516	2570.61	1722.29	4.92822	4.36411	0.39053	0.08284	0.000467647	3.75465e-11	180.63	0
347.749	2609.26	1780.23	4.70265	4.16224	0.3699	0.07826	0.000437572	3.42309e-11	180.482	0
347.983	2649.91	1839.81	4.48711	3.96945	0.35035	0.07393	0.000409416	3.1208e-11	180.482	0
348.216	2692.6	1901.05	4.28119	3.78536	0.33181	0.06984	0.000383057	2.84519e-11	180.482	0
348.449	2737.36	1963.99	4.08445	3.60957	0.31423	0.06597	0.000358382	2.59392e-11	180.359	0
348.683	2784.22	2028.68	3.89651	3.44174	0.29757	0.06232	0.000335284	2.36484e-11	180.359	0.2081
348.916	2833.2	2095.15	3.71699	3.2815	0.28177	0.05886	0.000313663	2.15598e-11	180.359	0
349.15	2884.35	2163.42	3.54551	3.12854	0.26681	0.05559	0.000293426	1.96557e-11	180.231	0
349.383	2937.68	2233.55	3.38174	2.98252	0.25262	0.0525	0.000274485	1.79197e-11	180.231	0.0019
349.617	2993.25	2305.56	3.22534	2.84314	0.23917	0.04958	0.000256757	1.6337e-11	180.231	0
349.85	3051.06	2379.5	3.07598	2.71011	0.22643	0.04682	0.000240166	1.48941e-11	179.998	0
350.083	3111.17	2455.41	2.93335	2.58316	0.21436	0.04421	0.000224639	1.35786e-11	179.998	0
350.317	3173.6	2533.31	2.79718	2.462	0.20292	0.04174	0.000210108	1.23793e-11	179.998	0
350.55	3238.39	2613.26	2.66716	2.34639	0.19208	0.03942	0.000196511	1.12859e-11	179.802	0
350.784	3305.57	2695.29	2.54304	2.23607	0.18181	0.03721	0.000183788	1.02891e-11	179.802	0.069
351.017	3375.18	2779.44	2.42455	2.13082	0.17209	0.03513	0.000171882	9.38036e-12	179.802	0
351.25	3447.24	2865.74	2.31144	2.0304	0.16287	0.03317	0.000160742	8.55186e-12	179.737	0
351.484	3521.81	2954.25	2.20348	1.9346	0.15414	0.03131	0.00015032	7.79655e-12	179.737	0.0395
351.717	3598.9	3044.99	2.10045	1.84322	0.14587	0.02956	0.000140569	7.10796e-12	179.737	0
351.951	3678.56	3138.02	2.00211	1.75605	0.13804	0.0279	0.000131445	6.48019e-12	179.724	0
352.184	3760.83	3233.37	1.90827	1.67291	0.13062	0.02634	0.000122911	5.90788e-12	179.724	0
352.417	3845.74	3331.08	1.81872	1.59361	0.1236	0.02486	0.000114926	5.38612e-12	179.724	0
352.651	3933.32	3431.2	1.73328	1.51799	0.11694	0.02346	0.000107457	4.91045e-12	179.547	0
352.884	4023.62	3533.76	1.65176	1.44588	0.11064	0.02214	0.00010047	4.4768e-12	179.547	0
353.118	4116.67	3638.81	1.57398	1.37712	0.10468	0.0209	9.39349e-05	4.08145e-12	179.547	0
353.351	4212.51	3746.39	1.49978	1.31155	0.09903	0.01972	8.7822e-05	3.72103e-12	179.539	0
353.585	4311.18	3856.55	1.42901	1.24904	0.09368	0.01861	8.21043e-05	3.39245e-12	179.539	0.0002
353.818	4412.71	3969.32	1.36149	1.18944	0.08862	0.01756	7.67566e-05	3.09289e-12	179.539	0
354.051	4517.15	4084.75	1.2971	1.13263	0.08383	0.01657	7.17551e-05	2.81979e-12	179.147	0
354.285	4624.53	4202.88	1.23568	1.07847	0.07929	0.01563	6.70776e-05	2.57082e-12	179.147	0
354.518	4734.89	4323.75	1.17711	1.02685	0.07499	0.01475	6.27031e-05	2.34384e-12	179.147	0
354.752	4848.27	4447.42	1.12125	0.97764	0.07093	0.01391	5.86122e-05	2.13691e-12	179.101	0
354.985	4964.71	4573.91	1.06799	0.93075	0.06708	0.01313	5.47866e-05	1.94825e-12	179.101	0.023
355.218	5084.25	4703.28	1.01721	0.88606	0.06344	0.01238	5.12093e-05	1.77626e-12	179.101	0
355.452	5206.93	4835.56	0.96879	0.84347	0.05999	0.01168	4.78643e-05	1.61946e-12	179.075	0
355.685	5332.79	4970.81	0.92262	0.80288	0.05673	0.01102	4.47365e-05	1.47651e-12	179.075	0
355.919	5461.86	5109.07	0.87861	0.76421	0.05364	0.01039	4.1812e-05	1.34618e-12	179.075	0
356.152	5594.19	5250.37	0.83666	0.72736	0.05072	0.0098	3.90775e-05	1.22737e-12	179.036	0
356.385	5729.82	5394.76	0.79666	0.69226	0.04796	0.00925	3.6521e-05	1.11905e-12	179.036	0.0001
356.619	5868.78	5542.29	0.75854	0.65882	0.04534	0.00872	3.41308e-05	1.02029e-12	179.036	0
356.852	6011.12	5693.01	0.72221	0.62696	0.04287	0.00823	3.18961e-05	9.30254e-13	179.005	0
357.086	6156.88	5846.94	0.68759	0.59661	0.04052	0.00776	2.98071e-05	8.4817e-13	179.005	0
357.319	6306.09	6004.14	0.65459	0.5677	0.03831	0.00732	2.78541e-05	7.73333e-13	179.005	0
357.553	6458.8	6164.66	0.62314	0.54017	0.03621	0.0069	2.60284e-05	7.05104e-13	178.956	0
357.786	6615.05	6328.53	0.59318	0.51395	0.03423	0.00651	2.43218e-05	6.42899e-13	178.956	0
358.019	6774.87	6495.79	0.56463	0.48898	0.03236	0.00613	2.27265e-05	5.86186e-13	178.956	0
358.253	6938.31	6666.5	0.53742	0.46519	0.03058	0.00578	2.12353e-05	5.3448e-13	178.956	0
358.486	7105.4	6840.69	0.51151	0.44255	0.02891	0.00545	1.98415e-05	4.87339e-13	178.956	0
358.72	7276.19	7018.41	0.48681	0.42098	0.02732	0.00514	1.85387e-05	4.44359e-13	178.956	0
358.953	7450.71	7199.7	0.46329	0.40045	0.02582	0.00485	1.73211e-05	4.05172e-13	178.816	0
359.186	7629.01	7384.6	0.44089	0.3809	0.0244	0.00457	1.6183e-05	3.69445e-13	178.816	0
359.42	7811.11	7573.15	0.41955	0.36229	0.02306	0.00431	1.51194e-05	3.3687e-13	178.816	0
359.653	7997.07	7765.4	0.39922	0.34457	0.02179	0.00406	1.41254e-05	3.0717e-13	178.814	0
359.887	8186.92	7961.39	0.37986	0.32771	0.02059	0.00383	1.31964e-05	2.80092e-13	178.814	0
360.12	8380.69	8161.16	0.36142	0.31165	0.01946	0.00361	1.23282e-05	2.55402e-13	178.814	0
360.353	8578.43	8364.75	0.34386	0.29637	0.01838	0.0034	1.15169e-05	2.32891e-13	178.677	0
360.587	8780.18	8572.2	0.32714	0.28183	0.01737	0.00321	1.07587e-05	2.12367e-13	178.677	0
360.82	8985.96	8783.55	0.31122	0.26798	0.01641	0.00302	1.00503e-05	1.93653e-13	178.677	0
361.054	9195.82	8998.84	0.29606	0.25481	0.0155	0.00285	9.38825e-06	1.76589e-13	178.672	0
361.287	9409.8	9218.12	0.28162	0.24227	0.01465	0.00268	8.76965e-06	1.61031e-13	178.672	0.0654
361.521	9627.93	9441.42	0.26788	0.23034	0.01384	0.00253	8.19165e-06	1.46845e-13	178.672	0
361.754	9850.25	9668.77	0.2548	0.21899	0.01307	0.00238	7.65158e-06	1.3391e-13	178.659	0
361.987	10076.8	9900.23	0.24234	0.20818	0.01235	0.00225	7.14697e-06	1.22116e-13	178.659	0
362.221	10307.6	10135.8	0.23049	0.19791	0.01166	0.00212	6.67551e-06	1.11362e-13	178.659	0
362.454	10542.7	10375.6	0.2192	0.18813	0.01102	0.002	6.23502e-06	1.01556e-13	178.5	0
362.688	10782.1	10619.6	0.20846	0.17882	0.01041	0.00188	5.82348e-06	9.26142e-14	178.5	0
362.921	11025.9	10867.8	0.19824	0.16997	0.00983	0.00177	5.43901e-06	8.44609e-14	178.5	0
363.154	11274	11120.3	0.18851	0.16156	0.00928	0.00167	5.07981e-06	7.70262e-14	178.487	0
363.388	11526.6	11377.1	0.17925	0.15355	0.00877	0.00157	4.74425e-06	7.02468e-14	178.487	0.0324
363.621	11783.7	11638.3	0.17043	0.14593	0.00828	0.00148	4.43077e-06	6.40648e-14	178.487	0
363.855	12045.2	11903.8	0.16205	0.13869	0.00782	0.0014	4.13793e-06	5.84276e-14	178.287	0
364.088	12311.3	12173.8	0.15407	0.13179	0.00738	0.00132	3.86437e-06	5.32871e-14	178.287	0
364.321	12581.9	12448.2	0.14647	0.12524	0.00697	0.00124	3.60884e-06	4.85994e-14	178.287	0
364.555	12857.1	12727.1	0.13925	0.11901	0.00658	0.00117	3.37014e-06	4.43246e-14	178.197	0
364.788	13136.9	13010.5	0.13238	0.11308	0.00622	0.0011	3.14717e-06	4.04264e-14	178.197	0.0004
365.022	13421.3	13298.5	0.12584	0.10745	0.00587	0.00104	2.93891e-06	3.68715e-14	178.197	0
365.255	13710.4	13591	0.11962	0.10209	0.00554	0.000976198	2.74438e-06	3.36296e-14	178.182	0
365.488	14004.2	13888.1	0.1137	0.09699	0.00523	0.000919552	2.56268e-06	3.06732e-14	178.182	0
365.722	14302.7	14189.9	0.10807	0.09215	0.00494	0.00086617	2.39297e-06	2.7977e-14	178.182	0
365.955	14605.9	14496.3	0.10272	0.08754	0.00467	0.000815864	2.23446e-06	2.55182e-14	178.159	0
366.189	14913.9	14807.4	0.09762	0.08316	0.0044	0.000768458	2.08642e-06	2.32758e-14	178.159	0
366.422	15226.7	15123.2	0.09278	0.079	0.00416	0.000723788	1.94816e-06	2.12308e-14	178.159	0
366.656	15544.3	15443.7	0.08817	0.07504	0.00393	0.000681696	1.81903e-06	1.93657e-14	177.923	0
366.889	15866.7	15769	0.08379	0.07128	0.00371	0.000642035	1.69844e-06	1.76647e-14	177.923	0.0001
367.122	16194	16099	0.07962	0.06771	0.0035	0.000604666	1.58581e-06	1.61133e-14	177.923	0
367.356	16526.1	16433.8	0.07566	0.06431	0.0033	0.000569456	1.48063e-06	1.46984e-14	177.804	0
367.589	16863.2	16773.5	0.07189	0.06108	0.00312	0.000536284	1.38241e-06	1.3408e-14	177.804	0
367.823	17205.1	17118	0.06831	0.05801	0.00294	0.00050503	1.29068e-06	1.2231e-14	177.804	0
368.056	17552	17467.4	0.0649	0.05509	0.00278	0.000475587	1.20502e-06	1.11575e-14	177.702	0
368.289	17903.8	17821.6	0.06166	0.05232	0.00262	0.000447848	1.12504e-06	1.01784e-14	177.702	0.1298
368.523	18260.5	18180.7	0.05858	0.04968	0.00247	0.000421717	1.05034e-06	9.28533e-15	177.702	0
368.756	18622.2	18544.7	0.05566	0.04718	0.00233	0.000397101	9.80594e-07	8.47077e-15	177.473	0
368.99	18988.9	18913.6	0.05287	0.0448	0.0022	0.000373913	9.15466e-07	7.72778e-15	177.473	0.0084
369.223	19360.6	19287.5	0.05023	0.04254	0.00208	0.00035207	8.54651e-07	7.05008e-15	177.473	0
369.456	19737.3	19666.3	0.04771	0.04039	0.00196	0.000331495	7.97867e-07	6.43191e-15	177.463	0
369.69	20118.9	20050	0.04532	0.03835	0.00185	0.000312115	7.44845e-07	5.86804e-15	177.463	0
369.923	20505.6	20438.7	0.04305	0.03641	0.00175	0.000293862	6.95338e-07	5.35369e-15	177.463	0
370.157	20897.3	20832.4	0.04089	0.03457	0.00165	0.000276669	6.49114e-07	4.88451e-15	177.353	0
370.39	21294.1	21231	0.03884	0.03282	0.00156	0.000260477	6.05955e-07	4.45651e-15	177.353	0.0008
370.624	21695.9	21634.6	0.03689	0.03115	0.00147	0.000245226	5.65659e-07	4.06609e-15	177.353	0
370.857	22102.7	22043.2	0.03503	0.02957	0.00139	0.000230864	5.28037e-07	3.70994e-15	176.89	0
371.09	22514.5	22456.8	0.03327	0.02807	0.00131	0.000217337	4.92911e-07	3.38504e-15	176.89	0.0007
371.324	22931.4	22875.3	0.0316	0.02665	0.00123	0.000204599	4.60117e-07	3.08864e-15	176.89	0
371.557	23353.3	23298.9	0.03	0.0253	0.00116	0.000192603	4.29499e-07	2.81825e-15	176.492	0
371.791	23780.2	23727.4	0.02849	0.02401	0.0011	0.000181307	4.00915e-07	2.57158e-15	176.492	0
372.024	24212.1	24160.9	0.02706	0.02279	0.00104	0.000170669	3.74229e-07	2.34653e-15	176.492	0
372.257	24649.1	24599.4	0.02569	0.02163	0.000976939	0.000160652	3.49315e-07	2.14122e-15	176.442	0
372.491	25091.1	25042.9	0.02439	0.02053	0.000921644	0.00015122	3.26057e-07	1.95391e-15	176.442	0.0026
372.724	25538.1	25491.3	0.02316	0.01948	0.000869459	0.000142339	3.04344e-07	1.78302e-15	176.442	0
372.958	25990.1	25944.7	0.02199	0.01849	0.00082021	0.000133977	2.84075e-07	1.6271e-15	176.294	0
373.191	26447.1	26403	0.02088	0.01755	0.000773732	0.000126103	2.65152e-07	1.48485e-15	176.294	0
373.424	26909	26866.3	0.01982	0.01665	0.000729871	0.00011869	2.47488e-07	1.35505e-15	176.294	0
373.658	27376	27334.5	0.01882	0.0158	0.000688481	0.00011171	2.30998e-07	1.23663e-15	176.229	0
373.891	27847.8	27807.6	0.01787	0.01499	0.000649424	0.000105139	2.15606e-07	1.12858e-15	176.229	0.0038
374.125	28324.6	28285.6	0.01696	0.01423	0.000612569	9.89519e-05	2.01237e-07	1.02998e-15	176.229	0
374.358	28806.3	28768.5	0.0161	0.0135	0.000577793	9.31275e-05	1.87824e-07	9.40024e-16	176.031	0
374.592	29292.9	29256.2	0.01528	0.01281	0.000544979	8.76443e-05	1.75303e-07	8.57937e-16	176.031	0
374.825	29784.4	29748.8	0.01451	0.01215	0.000514018	8.24823e-05	1.63616e-07	7.83034e-16	176.031	0
375.058	30280.8	30246.2	0.01377	0.01153	0.000484806	7.7623e-05	1.52707e-07	7.14684e-16	175.824	0
375.292	30781.9	30748.4	0.01307	0.01094	0.000457244	7.30486e-05	1.42524e-07	6.52313e-16	175.824	0.0002
375.525	31287.9	31255.4	0.01241	0.01038	0.00043124	6.87425e-05	1.33018e-07	5.95397e-16	175.824	0
375.759	31798.6	31767.1	0.01177	0.00985	0.000406706	6.46891e-05	1.24146e-07	5.43458e-16	175.682	0
375.992	32314.1	32283.6	0.01117	0.00934	0.000383561	6.08737e-05	1.15865e-07	4.9606e-16	175.682	0.0096
376.225	32834.3	32804.7	0.01061	0.00886	0.000361725	5.72823e-05	1.08136e-07	4.52805e-16	175.682	0
376.459	33359.2	33330.5	0.01006	0.00841	0.000341126	5.39018e-05	1.00921e-07	4.1333e-16	175.68	0
376.692	33888.8	33860.9	0.00955	0.00797	0.000321693	5.072e-05	9.4187e-08	3.77305e-16	175.68	0
376.926	34422.9	34395.9	0.00906	0.00756	0.000303361	4.77252e-05	8.79018e-08	3.44426e-16	175.68	0
377.159	34961.7	34935.5	0.0086	0.00718	0.000286069	4.49064e-05	8.20355e-08	3.14419e-16	175.657	0
377.392	35505	35479.6	0.00816	0.00681	0.000269757	4.22535e-05	7.65602e-08	2.87033e-16	175.657	0.0024
377.626	36052.8	36028.2	0.00775	0.00646	0.00025437	3.97566e-05	7.14499e-08	2.62037e-16	175.657	0
377.859	36605.1	36581.3	0.00735	0.00612	0.000239857	3.74067e-05	6.66803e-08	2.39223e-16	175.578	0
378.093	37161.9	37138.8	0.00697	0.00581	0.000226167	3.51951e-05	6.22288e-08	2.184e-16	175.578	0
378.326	37723	37700.6	0.00662	0.00551	0.000213255	3.31138e-05	5.80741e-08	1.99394e-16	175.578	0
378.56	38288.4	38266.7	0.00628	0.00522	0.000201076	3.11551e-05	5.41965e-08	1.82046e-16	175.513	0
378.793	38858.2	38837.2	0.00596	0.00495	0.00018959	2.93117e-05	5.05775e-08	1.66211e-16	175.513	0.0122
379.026	39432.2	39411.8	0.00565	0.0047	0.000178756	2.75771e-05	4.72e-08	1.51756e-16	175.513	0
379.26	40010.4	39990.7	0.00536	0.00446	0.000168539	2.59447e-05	4.40478e-08	1.38562e-16	175.337	0
379.493	40592.8	40573.6	0.00509	0.00423	0.000158902	2.44085e-05	4.11059e-08	1.26517e-16	175.337	0.0004
379.727	41179.2	41160.7	0.00483	0.00401	0.000149815	2.2963e-05	3.83603e-08	1.15522e-16	175.337	0
379.96	41769.8	41751.8	0.00458	0.0038	0.000141244	2.16028e-05	3.5798e-08	1.05485e-16	175.327	0
380.193	42364.3	42346.8	0.00434	0.0036	0.000133162	2.03229e-05	3.34066e-08	9.63226e-17	175.327	0
380.427	42962.7	42945.8	0.00412	0.00342	0.00012554	1.91185e-05	3.11749e-08	8.79577e-17	175.327	0
380.66	43565	43548.7	0.00391	0.00324	0.000118352	1.79853e-05	2.90922e-08	8.03211e-17	175.265	0
380.894	44171.1	44155.3	0.00371	0.00307	0.000111574	1.6919e-05	2.71485e-08	7.33492e-17	175.265	0.0132
381.127	44781	44765.7	0.00352	0.00291	0.000105183	1.59157e-05	2.53346e-08	6.6984e-17	175.265	0
381.36	45394.6	45379.8	0.00334	0.00276	9.91559e-05	1.49717e-05	2.36418e-08	6.11726e-17	175.26	0
381.594	46011.8	45997.4	0.00316	0.00262	9.34729e-05	1.40835e-05	2.2062e-08	5.58666e-17	175.26	0
381.827	46632.6	46618.7	0.003	0.00248	8.81142e-05	1.32479e-05	2.05878e-08	5.10221e-17	175.26	0
382.061	47256.9	47243.4	0.00285	0.00235	8.30615e-05	1.24616e-05	1.9212e-08	4.65988e-17	175.228	0
382.294	47884.7	47871.6	0.0027	0.00223	7.82974e-05	1.17219e-05	1.79281e-08	4.25599e-17	175.228	0.0117
382.528	48515.8	48503.1	0.00256	0.00211	7.38054e-05	1.1026e-05	1.67299e-08	3.8872e-17	175.228	0
382.761	49150.2	49137.9	0.00243	0.002	6.95701e-05	1.03712e-05	1.56118e-08	3.55046e-17	175.109	0
382.994	49787.8	49775.9	0.0023	0.0019	6.55769e-05	9.75524e-06	1.45684e-08	3.24296e-17	175.109	0
383.228	50428.6	50417	0.00218	0.0018	6.1812e-05	9.17573e-06	1.35947e-08	2.96217e-17	175.109	0
383.461	51072.4	51061.3	0.00207	0.00171	5.82625e-05	8.63055e-06	1.2686e-08	2.70575e-17	175.069	0
383.695	51719.3	51708.5	0.00196	0.00162	5.4916e-05	8.11767e-06	1.18381e-08	2.47159e-17	175.069	0
383.928	52369.1	52358.6	0.00186	0.00153	5.1761e-05	7.63518e-06	1.10468e-08	2.25775e-17	175.069	0
384.161	53021.7	53011.6	0.00177	0.00145	4.87867e-05	7.18129e-06	1.03084e-08	2.06246e-17	175.027	0
384.395	53677.1	53667.3	0.00167	0.00138	4.59826e-05	6.75431e-06	9.61933e-09	1.88412e-17	175.027	0
384.628	54335.2	54325.7	0.00159	0.00131	4.33391e-05	6.35265e-06	8.97632e-09	1.72123e-17	175.027	0
384.862	54995.9	54986.7	0.00151	0.00124	4.08471e-05	5.97482e-06	8.37629e-09	1.57247e-17	174.946	0
385.095	55659.1	55650.2	0.00143	0.00117	3.84978e-05	5.61939e-06	7.81636e-09	1.4366e-17	174.946	0
385.328	56324.8	56316.2	0.00135	0.00111	3.62832e-05	5.28506e-06	7.29386e-09	1.3125e-17	174.946	0
385.562	56992.8	56984.5	0.00128	0.00105	3.41956e-05	4.97057e-06	6.80628e-09	1.19915e-17	174.929	0
385.795	57663.2	57655.1	0.00122	0.000999478	3.22277e-05	4.67475e-06	6.35129e-09	1.09562e-17	174.929	0
386.029	58335.6	58327.8	0.00115	0.000947241	3.03727e-05	4.39649e-06	5.92672e-09	1.00105e-17	174.929	0
386.262	59010.2	59002.7	0.00109	0.000897717	2.86241e-05	4.13476e-06	5.53053e-09	9.14671e-18	174.786	0
386.495	59686.8	59679.5	0.00104	0.000850767	2.69759e-05	3.88857e-06	5.16082e-09	8.35765e-18	174.786	0
386.729	60365.4	60358.3	0.000983381	0.000806257	2.54222e-05	3.657e-06	4.81583e-09	7.63686e-18	174.786	0
386.962	61045.7	61038.9	0.0009323	0.000764062	2.39578e-05	3.4392e-06	4.49391e-09	6.97841e-18	174.704	0
387.196	61727.8	61721.2	0.000883856	0.000724062	2.25775e-05	3.23434e-06	4.19351e-09	6.37689e-18	174.704	0
387.429	62411.5	62405.1	0.000837914	0.000686145	2.12765e-05	3.04165e-06	3.91319e-09	5.82738e-18	174.704	0
387.663	63096.8	63090.6	0.000794346	0.000650201	2.00502e-05	2.86042e-06	3.65161e-09	5.32536e-18	174.567	0
387.896	63783.5	63777.5	0.00075303	0.000616129	1.88944e-05	2.68997e-06	3.40752e-09	4.86671e-18	174.567	0.0192
388.129	64471.6	64465.8	0.00071385	0.000583833	1.7805e-05	2.52965e-06	3.17975e-09	4.44769e-18	174.567	0
388.363	65161	65155.3	0.000676696	0.000553221	1.67783e-05	2.37887e-06	2.96721e-09	4.06484e-18	174.503	0
388.596	65851.5	65846	0.000641465	0.000524204	1.58106e-05	2.23706e-06	2.76888e-09	3.71506e-18	174.503	0
388.83	66543.1	66537.8	0.000608058	0.000496701	1.48986e-05	2.10369e-06	2.58381e-09	3.39546e-18	174.503	0
389.063	67235.6	67230.5	0.000576381	0.000470634	1.4039e-05	1.97825e-06	2.41112e-09	3.10343e-18	174.084	0
389.296	67929	67924.1	0.000546345	0.000445927	1.32289e-05	1.86028e-06	2.24997e-09	2.8366e-18	174.084	0
389.53	68623.2	68618.5	0.000517865	0.00042251	1.24655e-05	1.74933e-06	2.0996e-09	2.59279e-18	174.084	0
389.763	69318.1	69313.5	0.000490862	0.000400317	1.17459e-05	1.64499e-06	1.95928e-09	2.36999e-18	174.03	0
389.997	70013.5	70009.1	0.00046526	0.000379283	1.10679e-05	1.54686e-06	1.82834e-09	2.16639e-18	174.03	0.0585
390.23	70709.4	70705.1	0.000440985	0.000359349	1.04288e-05	1.45457e-06	1.70616e-09	1.98034e-18	174.03	0
390.463	71405.7	71401.5	0.000417971	0.000340457	9.82659e-06	1.36779e-06	1.59214e-09	1.81032e-18	173.742	0
390.697	72102.2	72098.2	0.000396151	0.000322553	9.25906e-06	1.28617e-06	1.48575e-09	1.65494e-18	173.742	0
390.93	72798.9	72795	0.000375464	0.000305587	8.72423e-06	1.20941e-06	1.38648e-09	1.51294e-18	173.742	0
391.164	73495.6	73491.9	0.000355853	0.000289508	8.22022e-06	1.13723e-06	1.29384e-09	1.38316e-18	173.694	0
391.397	74192.3	74188.7	0.00033726	0.000274272	7.74526e-06	1.06935e-06	1.20739e-09	1.26455e-18	173.694	0.0289
391.631	74888.8	74885.3	0.000319634	0.000259833	7.29769e-06	1.00552e-06	1.12673e-09	1.15614e-18	173.694	0
391.864	75585.1	75581.7	0.000302925	0.000246151	6.87593e-06	9.45487e-07	1.05145e-09	1.05705e-18	173.533	0
392.097	76281	76277.7	0.000287085	0.000233186	6.47849e-06	8.89037e-07	9.81213e-10	9.66486e-19	173.533	0.0006
392.331	76976.4	76973.2	0.000272069	0.000220901	6.10397e-06	8.35953e-07	9.15667e-10	8.83704e-19	173.533	0
392.564	77671.3	77668.2	0.000257835	0.00020926	5.75107e-06	7.86034e-07	8.54504e-10	8.08036e-19	173.339	0
392.798	78365.4	78362.5	0.000244342	0.00019823	5.41852e-06	7.39093e-07	7.97429e-10	7.38867e-19	173.339	0
393.031	79058.8	79055.9	0.000231552	0.000187778	5.10517e-06	6.94951e-07	7.4417e-10	6.75638e-19	173.339	0
393.264	79751.3	79748.5	0.000219428	0.000177876	4.80991e-06	6.53443e-07	6.9447e-10	6.17838e-19	173.041	0
393.498	80442.8	80440	0.000207936	0.000168493	4.53169e-06	6.14411e-07	6.48093e-10	5.64999e-19	173.041	0
393.731	81133.1	81130.5	0.000197044	0.000159603	4.26953e-06	5.77708e-07	6.04815e-10	5.16693e-19	173.041	0
393.965	81822.2	81819.7	0.000186719	0.00015118	4.02252e-06	5.43196e-07	5.6443e-10	4.72531e-19	172.868	0
394.198	82510	82507.6	0.000176933	0.0001432	3.78977e-06	5.10743e-07	5.26744e-10	4.32156e-19	172.868	0
394.431	83196.4	83194	0.000167658	0.000135639	3.57046e-06	4.80227e-07	4.91577e-10	3.95242e-19	172.868	0
394.665	83881.2	83878.9	0.000158867	0.000128476	3.36383e-06	4.51532e-07	4.5876e-10	3.61491e-19	172.824	0
394.898	84564.4	84562.2	0.000150535	0.00012169	3.16913e-06	4.24551e-07	4.28136e-10	3.30633e-19	172.824	0.0004
395.132	85245.8	85243.7	0.000142638	0.000115261	2.98569e-06	3.9918e-07	3.99558e-10	3.02417e-19	172.824	0
395.365	85925.4	85923.3	0.000135154	0.00010917	2.81284e-06	3.75324e-07	3.7289e-10	2.76617e-19	172.822	0
395.599	86603	86601	0.00012806	0.0001034	2.64999e-06	3.52893e-07	3.48004e-10	2.53026e-19	172.822	0
395.832	87278.5	87276.5	0.000121338	9.79333e-05	2.49656e-06	3.31801e-07	3.24781e-10	2.31453e-19	172.822	0
396.065	87951.8	87949.9	0.000114967	9.27548e-05	2.35199e-06	3.11969e-07	3.03109e-10	2.11726e-19	172.767	0
396.299	88622.8	88621	0.000108929	8.78491e-05	2.21579e-06	2.93322e-07	2.82884e-10	1.93686e-19	172.767	0.0028
396.532	89291.5	89289.7	0.000103207	8.3202e-05	2.08746e-06	2.75788e-07	2.64011e-10	1.77188e-19	172.767	0
396.766	89957.6	89955.9	9.77851e-05	7.87997e-05	1.96655e-06	2.59302e-07	2.46399e-10	1.62101e-19	172.709	0
396.999	90621.1	90619.5	9.26465e-05	7.46296e-05	1.85264e-06	2.43801e-07	2.29963e-10	1.48302e-19	172.709	0
397.232	91281.9	91280.4	8.7777e-05	7.06794e-05	1.74532e-06	2.29226e-07	2.14624e-10	1.35682e-19	172.709	0
397.466	91939.9	91938.4	8.31624e-05	6.69376e-05	1.64421e-06	2.15522e-07	2.0031e-10	1.2414e-19	172.615	0
397.699	92595	92593.5	7.87896e-05	6.33932e-05	1.54895e-06	2.02636e-07	1.86952e-10	1.13583e-19	172.615	0
397.933	93247	93245.6	7.4646e-05	6.00359e-05	1.4592e-06	1.90521e-07	1.74486e-10	1.03927e-19	172.615	0
398.166	93895.9	93894.6	7.07194e-05	5.68558e-05	1.37465e-06	1.7913e-07	1.62852e-10	9.50946e-20	172.601	0
398.399	94541.6	94540.3	6.69988e-05	5.38436e-05	1.29499e-06	1.68419e-07	1.51995e-10	8.70156e-20	172.601	0
398.633	95184	95182.7	6.34732e-05	5.09904e-05	1.21994e-06	1.58349e-07	1.41863e-10	7.96253e-20	172.601	0
398.866	95822.9	95821.6	6.01325e-05	4.8288e-05	1.14924e-06	1.48881e-07	1.32407e-10	7.28649e-20	172.562	0
399.1	96458.2	96457	5.69671e-05	4.57284e-05	1.08263e-06	1.39978e-07	1.23583e-10	6.66805e-20	172.562	0.0002
399.333	97089.9	97088.8	5.39677e-05	4.3304e-05	1.01988e-06	1.31608e-07	1.15347e-10	6.10228e-20	172.562	0
399.567	97717.9	97716.8	5.11258e-05	4.10078e-05	9.60763e-07	1.23738e-07	1.07661e-10	5.58469e-20	172.56	0
399.8	98342.1	98341	4.84331e-05	3.8833e-05	9.05069e-07	1.16339e-07	1.00488e-10	5.11116e-20	172.56	0.0011
400.033	98962.3	98961.2	4.58817e-05	3.67732e-05	8.52602e-07	1.09382e-07	9.37935e-11	4.67792e-20	172.56	0
400.267	99578.4	99577.4	4.34643e-05	3.48223e-05	8.03173e-07	1.02841e-07	8.75457e-11	4.28154e-20	172.548	0
400.5	100190	100189	4.1174e-05	3.29747e-05	7.56609e-07	9.6691e-08	8.17148e-11	3.91887e-20	172.548	0
400.734	100798	100797	3.90039e-05	3.12248e-05	7.12742e-07	9.09089e-08	7.62729e-11	3.58702e-20	172.548	0
400.967	101402	101401	3.69479e-05	2.95675e-05	6.71416e-07	8.54725e-08	7.11939e-11	3.28338e-20	172.49	0
401.2	102001	102000	3.5e-05	2.79979e-05	6.32486e-07	8.03612e-08	6.64537e-11	3.00554e-20	172.49	0.0468
401.434	102595	102594	3.31545e-05	2.65115e-05	5.95811e-07	7.55555e-08	6.20297e-11	2.75129e-20	172.49	0
401.667	103185	103184	3.1406e-05	2.51037e-05	5.61262e-07	7.10373e-08	5.79007e-11	2.51863e-20	172.353	0
401.901	103771	103770	2.97495e-05	2.37706e-05	5.28715e-07	6.67893e-08	5.4047e-11	2.30572e-20	172.353	0
402.134	104351	104350	2.81801e-05	2.2508e-05	4.98054e-07	6.27953e-08	5.04502e-11	2.11087e-20	172.353	0
402.367	104927	104926	2.66933e-05	2.13123e-05	4.69171e-07	5.90402e-08	4.70932e-11	1.93255e-20	172.078	0
402.601	105497	105496	2.52847e-05	2.01801e-05	4.41962e-07	5.55097e-08	4.396e-11	1.76935e-20	172.078	0
402.834	106063	106062	2.39503e-05	1.91078e-05	4.16331e-07	5.21903e-08	4.10356e-11	1.61998e-20	172.078	0
403.068	106623	106622	2.26861e-05	1.80923e-05	3.92185e-07	4.90695e-08	3.83061e-11	1.48327e-20	171.673	0
403.301	107178	107178	2.14885e-05	1.71307e-05	3.69439e-07	4.61354e-08	3.57585e-11	1.35813e-20	171.673	0.0588
403.535	107728	107727	2.0354e-05	1.62201e-05	3.48013e-07	4.33767e-08	3.33806e-11	1.2436e-20	171.673	0
403.768	108273	108272	1.92792e-05	1.53578e-05	3.27828e-07	4.07831e-08	3.11612e-11	1.13876e-20	171.669	0
404.001	108811	108811	1.82611e-05	1.45413e-05	3.08814e-07	3.83446e-08	2.90896e-11	1.04279e-20	171.669	0.0002
404.235	109345	109344	1.72966e-05	1.37681e-05	2.90903e-07	3.60519e-08	2.7156e-11	9.54939e-21	171.669	0
404.468	109873	109872	1.63829e-05	1.30359e-05	2.7403e-07	3.38964e-08	2.53512e-11	8.74518e-21	171.46	0
404.702	110395	110394	1.55174e-05	1.23425e-05	2.58136e-07	3.18698e-08	2.36665e-11	8.00895e-21	171.46	0
404.935	110911	110910	1.46975e-05	1.1686e-05	2.43164e-07	2.99644e-08	2.20941e-11	7.33494e-21	171.46	0
405.168	111421	111421	1.39208e-05	1.10643e-05	2.2906e-07	2.8173e-08	2.06263e-11	6.71787e-21	171.434	0
405.402	111926	111925	1.31851e-05	1.04756e-05	2.15774e-07	2.64888e-08	1.92562e-11	6.15291e-21	171.434	0
405.635	112424	112424	1.24882e-05	9.91823e-06	2.03258e-07	2.49053e-08	1.79773e-11	5.63565e-21	171.434	0
405.869	112916	112916	1.18281e-05	9.39043e-06	1.91469e-07	2.34165e-08	1.67836e-11	5.16203e-21	171.37	0
406.102	113402	113402	1.12028e-05	8.89067e-06	1.80364e-07	2.20168e-08	1.56692e-11	4.72838e-21	171.37	0
406.335	113882	113882	1.06105e-05	8.41746e-06	1.69902e-07	2.07008e-08	1.4629e-11	4.33129e-21	171.37	0
406.569	114356	114355	1.00494e-05	7.96939e-06	1.60048e-07	1.94635e-08	1.36581e-11	3.96768e-21	171.37	0
406.802	114823	114823	9.51797e-06	7.54514e-06	1.50765e-07	1.83002e-08	1.27516e-11	3.63472e-21	171.37	0
407.036	115284	115283	9.01459e-06	7.14343e-06	1.42021e-07	1.72065e-08	1.19055e-11	3.3298e-21	171.37	0
407.269	115738	115738	8.53778e-06	6.76308e-06	1.33784e-07	1.61782e-08	1.11157e-11	3.05057e-21	171.119	0
407.502	116186	116185	8.08615e-06	6.40295e-06	1.26024e-07	1.52114e-08	1.03783e-11	2.79484e-21	171.119	0
407.736	116627	116626	7.65837e-06	6.06197e-06	1.18715e-07	1.43024e-08	9.69001e-12	2.56064e-21	171.119	0
407.969	117061	117061	7.25319e-06	5.73912e-06	1.1183e-07	1.34478e-08	9.04745e-12	2.34613e-21	170.66	0
408.203	117488	117488	6.8694e-06	5.43344e-06	1.05345e-07	1.26443e-08	8.44759e-12	2.14967e-21	170.66	0.0017
408.436	117909	117909	6.5059e-06	5.14402e-06	9.92357e-08	1.18888e-08	7.88759e-12	1.96973e-21	170.66	0
408.67	118323	118323	6.1616e-06	4.86999e-06	9.34808e-08	1.11785e-08	7.36481e-12	1.8049e-21	170.641	0
408.903	118730	118730	5.8355e-06	4.61055e-06	8.80598e-08	1.05107e-08	6.87675e-12	1.65393e-21	170.641	0.0862
409.136	119130	119130	5.52663e-06	4.36491e-06	8.29534e-08	9.88285e-09	6.42111e-12	1.51563e-21	170.641	0
409.37	119523	119523	5.23409e-06	4.13234e-06	7.81432e-08	9.29253e-09	5.99574e-12	1.38895e-21	170.514	0
409.603	119909	119908	4.95701e-06	3.91214e-06	7.36121e-08	8.7375e-09	5.59861e-12	1.27289e-21	170.514	0
409.837	120287	120287	4.69458e-06	3.70367e-06	6.93438e-08	8.21565e-09	5.22784e-12	1.16657e-21	170.514	0
410.07	120659	120659	4.44603e-06	3.5063e-06	6.53232e-08	7.72501e-09	4.88169e-12	1.06917e-21
410.303	121023	121023	4.21062e-06	3.31943e-06	6.15359e-08	7.2637e-09	4.55852e-12	9.79933e-22
410.537	121380	121380	3.98766e-06	3.14251e-06	5.79683e-08	6.82997e-09	4.25679e-12	8.98174e-22
410.77	121730	121730	3.77649e-06	2.97501e-06	5.46076e-08	6.42216e-09	3.97509e-12	8.23265e-22
411.004	122073	122072	3.5765e-06	2.81643e-06	5.14419e-08	6.03874e-09	3.71207e-12	7.54628e-22
411.237	122408	122407	3.38708e-06	2.6663e-06	4.84599e-08	5.67823e-09	3.4665e-12	6.91737e-22
411.47	122735	122735	3.20768e-06	2.52416e-06	4.56508e-08	5.33927e-09	3.23722e-12	6.34109e-22
411.704	123055	123055	3.03778e-06	2.38959e-06	4.30048e-08	5.02058e-09	3.02314e-12	5.81301e-22
411.937	123368	123368	2.87687e-06	2.26219e-06	4.05122e-08	4.72092e-09	2.82325e-12	5.3291e-22
412.171	123673	123673	2.72448e-06	2.14158e-06	3.81642e-08	4.43918e-09	2.63662e-12	4.88563e-22
412.404	123970	123970	2.58015e-06	2.02739e-06	3.59524e-08	4.17427e-09	2.46235e-12	4.47922e-22
412.638	124260	124260	2.44345e-06	1.91929e-06	3.38689e-08	3.9252e-09	2.29963e-12	4.10676e-22
412.871	124543	124542	2.314e-06	1.81695e-06	3.19063e-08	3.691e-09	2.1477e-12	3.76539e-22
413.104	124817	124817	2.1914e-06	1.72006e-06	3.00575e-08	3.4708e-09	2.00583e-12	3.45252e-22
413.338	125084	125084	2.07529e-06	1.62834e-06	2.83159e-08	3.26375e-09	1.87335e-12	3.16576e-22
413.571	125343	125343	1.96533e-06	1.5415e-06	2.66753e-08	3.06907e-09	1.74965e-12	2.90291e-22
413.805	125595	125595	1.86119e-06	1.45929e-06	2.51299e-08	2.88603e-09	1.63414e-12	2.66198e-22
414.038	125839	125839	1.76256e-06	1.38147e-06	2.36741e-08	2.71391e-09	1.52628e-12	2.44113e-22
414.271	126075	126075	1.66916e-06	1.30779e-06	2.23028e-08	2.55208e-09	1.42555e-12	2.23868e-22
414.505	126303	126303	1.5807e-06	1.23804e-06	2.10109e-08	2.39991e-09	1.3315e-12	2.05308e-22
414.738	126523	126523	1.49693e-06	1.17201e-06	1.9794e-08	2.25683e-09	1.24366e-12	1.88294e-22
414.972	126736	126736	1.4176e-06	1.1095e-06	1.86476e-08	2.12229e-09	1.16164e-12	1.72696e-22
415.205	126941	126941	1.34247e-06	1.05033e-06	1.75678e-08	1.99578e-09	1.08504e-12	1.58396e-22
415.438	127138	127138	1.27132e-06	9.94304e-07	1.65505e-08	1.87683e-09	1.0135e-12	1.45285e-22
415.672	127327	127327	1.20394e-06	9.41269e-07	1.55922e-08	1.76498e-09	9.46697e-13	1.33263e-22
415.905	127508	127508	1.14013e-06	8.91063e-07	1.46894e-08	1.65981e-09	8.84308e-13	1.22241e-22
416.139	127681	127681	1.0797e-06	8.43535e-07	1.3839e-08	1.56092e-09	8.26043e-13	1.12134e-22
416.372	127847	127847	1.02247e-06	7.98541e-07	1.30379e-08	1.46792e-09	7.71628e-13	1.02867e-22
416.606	128004	128004	9.6828e-07	7.55946e-07	1.22832e-08	1.38048e-09	7.20808e-13	9.43682e-23
416.839	128154	128154	9.16957e-07	7.15624e-07	1.15723e-08	1.29826e-09	6.73345e-13	8.65749e-23
417.072	128296	128296	8.68353e-07	6.77452e-07	1.09026e-08	1.22094e-09	6.29017e-13	7.9428e-23
417.306	128430	128430	8.22326e-07	6.41317e-07	1.02717e-08	1.14823e-09	5.87615e-13	7.28737e-23
417.539	128556	128556	7.78738e-07	6.07109e-07	9.67731e-09	1.07986e-09	5.48947e-13	6.68626e-23
417.773	128674	128674	7.37461e-07	5.74725e-07	9.1174e-09	1.01558e-09	5.12831e-13	6.13494e-23
418.006	128784	128784	6.98371e-07	5.44069e-07	8.58993e-09	9.55121e-10	4.79098e-13	5.62928e-23
418.239	128887	128887	6.61353e-07	5.15049e-07	8.09303e-09	8.98272e-10	4.47591e-13	5.16549e-23
418.473	128981	128981	6.26298e-07	4.87577e-07	7.62491e-09	8.44813e-10	4.18163e-13	4.74007e-23
418.706	129068	129068	5.931e-07	4.6157e-07	7.18392e-09	7.94542e-10	3.90675e-13	4.34984e-23
418.94	129147	129147	5.61663e-07	4.36951e-07	6.76847e-09	7.47269e-10	3.65e-13	3.99188e-23
419.173	129218	129218	5.31892e-07	4.13645e-07	6.37708e-09	7.02814e-10	3.41017e-13	3.6635e-23
419.406	129281	129281	5.03699e-07	3.91583e-07	6.00836e-09	6.61008e-10	3.18615e-13	3.36226e-23
419.64	129337	129337	4.77001e-07	3.70697e-07	5.661e-09	6.21695e-10	2.97689e-13	3.0859e-23
419.873	129385	129385	4.51718e-07	3.50926e-07	5.33375e-09	5.84724e-10	2.78143e-13	2.83235e-23
420.107	129424	129424	4.27776e-07	3.3221e-07	5.02545e-09	5.49957e-10	2.59883e-13	2.59973e-23
420.34	129457	129457	4.05103e-07	3.14493e-07	4.73501e-09	5.17261e-10	2.42826e-13	2.38629e-23
420.574	129481	129481	3.83632e-07	2.97721e-07	4.46138e-09	4.86514e-10	2.26893e-13	2.19046e-23
420.807	129498	129498	3.633e-07	2.81843e-07	4.20359e-09	4.57598e-10	2.12008e-13	2.01077e-23
421.04	129507	129507	3.44045e-07	2.66813e-07	3.96072e-09	4.30404e-10	1.98103e-13	1.84589e-23
421.274	129508	129508	3.25812e-07	2.52585e-07	3.73191e-09	4.0483e-10	1.85112e-13	1.69459e-23
421.507	129502	129502	3.08545e-07	2.39116e-07	3.51634e-09	3.80779e-10	1.72977e-13	1.55574e-23
421.741	129488	129488	2.92194e-07	2.26366e-07	3.31325e-09	3.5816e-10	1.61639e-13	1.42833e-23
421.974	129467	129467	2.76709e-07	2.14295e-07	3.12191e-09	3.36888e-10	1.51048e-13	1.31139e-23
422.207	129438	129438	2.62046e-07	2.02869e-07	2.94164e-09	3.16882e-10	1.41152e-13	1.20407e-23
422.441	129401	129401	2.4816e-07	1.92053e-07	2.7718e-09	2.98067e-10	1.31907e-13	1.10558e-23
422.674	129357	129357	2.35011e-07	1.81814e-07	2.61179e-09	2.80371e-10	1.2327e-13	1.01518e-23
422.908	129306	129306	2.22558e-07	1.72121e-07	2.46103e-09	2.63729e-10	1.152e-13	9.322e-24
423.141	129247	129247	2.10766e-07	1.62945e-07	2.31899e-09	2.48077e-10	1.0766e-13	8.56036e-24
423.374	129180	129180	1.99599e-07	1.54258e-07	2.18517e-09	2.33356e-10	1.00615e-13	7.86124e-24
423.608	129107	129107	1.89024e-07	1.46035e-07	2.05908e-09	2.1951e-10	9.4033e-14	7.21947e-24
423.841	129026	129026	1.7901e-07	1.38251e-07	1.94029e-09	2.06488e-10	8.78829e-14	6.63033e-24
424.075	128938	128938	1.69527e-07	1.30882e-07	1.82836e-09	1.94241e-10	8.21365e-14	6.0895e-24
424.308	128842	128842	1.60546e-07	1.23907e-07	1.7229e-09	1.82722e-10	7.67671e-14	5.59298e-24
424.542	128740	128739	1.52042e-07	1.17303e-07	1.62354e-09	1.71887e-10	7.175e-14	5.13713e-24
424.775	128630	128630	1.43988e-07	1.11052e-07	1.52993e-09	1.61697e-10	6.70619e-14	4.7186e-24
425.008	128513	128513	1.36362e-07	1.05134e-07	1.44172e-09	1.52112e-10	6.26811e-14	4.33433e-24
425.242	128389	128389	1.2914e-07	9.95315e-08	1.35861e-09	1.43097e-10	5.85876e-14	3.9815e-24
425.475	128258	128258	1.223e-07	9.42281e-08	1.2803e-09	1.34618e-10	5.47623e-14	3.65752e-24
425.709	128120	128120	1.15823e-07	8.92076e-08	1.20651e-09	1.26642e-10	5.11877e-14	3.36003e-24
425.942	127975	127975	1.0969e-07	8.44549e-08	1.13699e-09	1.1914e-10	4.78473e-14	3.08685e-24
426.175	127823	127823	1.03882e-07	7.99557e-08	1.07148e-09	1.12084e-10	4.47256e-14	2.83598e-24
426.409	127664	127664	9.83813e-08	7.56965e-08	1.00975e-09	1.05447e-10	4.18084e-14	2.6056e-24
426.642	127499	127499	9.31725e-08	7.16644e-08	9.51593e-10	9.92035e-11	3.90821e-14	2.39402e-24
426.876	127327	127327	8.82397e-08	6.78474e-08	8.9679e-10	9.33309e-11	3.65342e-14	2.1997e-24
427.109	127148	127148	8.35684e-08	6.42339e-08	8.45151e-10	8.7807e-11	3.4153e-14	2.02122e-24
427.342	126962	126962	7.91446e-08	6.08131e-08	7.96492e-10	8.26109e-11	3.19277e-14	1.8573e-24
427.576	126770	126770	7.49553e-08	5.75747e-08	7.50642e-10	7.77231e-11	2.98478e-14	1.70673e-24
427.809	126571	126571	7.0988e-08	5.4509e-08	7.07438e-10	7.31253e-11	2.79039e-14	1.56843e-24
428.043	126366	126366	6.7231e-08	5.16067e-08	6.66726e-10	6.88003e-11	2.60871e-14	1.44138e-24
428.276	126155	126155	6.36731e-08	4.88592e-08	6.28363e-10	6.47318e-11	2.43891e-14	1.32468e-24
428.51	125937	125937	6.03037e-08	4.62582e-08	5.92213e-10	6.09045e-11	2.28019e-14	1.21747e-24
428.743	125713	125712	5.71128e-08	4.37958e-08	5.58148e-10	5.73042e-11	2.13185e-14	1.11898e-24
428.976	125482	125482	5.4091e-08	4.14647e-08	5.26048e-10	5.39174e-11	1.99319e-14	1.02849e-24
429.21	125245	125245	5.12293e-08	3.92579e-08	4.95798e-10	5.07313e-11	1.86359e-14	9.45355e-25
429.443	125003	125003	4.85192e-08	3.71687e-08	4.67293e-10	4.7734e-11	1.74244e-14	8.68972e-25
429.677	124754	124754	4.59527e-08	3.51908e-08	4.4043e-10	4.49143e-11	1.6292e-14	7.98791e-25
429.91	124499	124499	4.35221e-08	3.33183e-08	4.15116e-10	4.22617e-11	1.52335e-14	7.34305e-25
430.143	124238	124238	4.12203e-08	3.15457e-08	3.91261e-10	3.97662e-11	1.4244e-14	6.7505e-25
430.377	123971	123971	3.90404e-08	2.98675e-08	3.6878e-10	3.74185e-11	1.3319e-14	6.20599e-25
430.61	123699	123699	3.6976e-08	2.82787e-08	3.47595e-10	3.52098e-11	1.24543e-14	5.70562e-25
430.844	123420	123420	3.50209e-08	2.67746e-08	3.27629e-10	3.31319e-11	1.1646e-14	5.24579e-25
431.077	123136	123136	3.31694e-08	2.53506e-08	3.08814e-10	3.1177e-11	1.08904e-14	4.82319e-25
431.31	122846	122846	3.14159e-08	2.40025e-08	2.91082e-10	2.93378e-11	1.01839e-14	4.4348e-25
431.544	122551	122551	2.97552e-08	2.27262e-08	2.74371e-10	2.76074e-11	9.52351e-15	4.07784e-25
431.777	122250	122250	2.81825e-08	2.15179e-08	2.58623e-10	2.59794e-11	8.90608e-15	3.74975e-25
432.011	121944	121944	2.6693e-08	2.03739e-08	2.4378e-10	2.44477e-11	8.32884e-15	3.44819e-25
432.244	121632	121632	2.52824e-08	1.92909e-08	2.29792e-10	2.30066e-11	7.78916e-15	3.17099e-25
432.477	121315	121315	2.39465e-08	1.82655e-08	2.16609e-10	2.16507e-11	7.28459e-15	2.91619e-25
432.711	120993	120993	2.26813e-08	1.72948e-08	2.04185e-10	2.0375e-11	6.81284e-15	2.68196e-25
432.944	120666	120666	2.1483e-08	1.63757e-08	1.92475e-10	1.91746e-11	6.37176e-15	2.46664e-25
433.178	120333	120333	2.03482e-08	1.55056e-08	1.81438e-10	1.80453e-11	5.95935e-15	2.26869e-25
433.411	119996	119996	1.92734e-08	1.46818e-08	1.71037e-10	1.69826e-11	5.57374e-15	2.0867e-25
433.645	119653	119653	1.82555e-08	1.39018e-08	1.61233e-10	1.59828e-11	5.21319e-15	1.91939e-25
433.878	119306	119306	1.72915e-08	1.31634e-08	1.51993e-10	1.5042e-11	4.87605e-15	1.76555e-25
434.111	118953	118953	1.63785e-08	1.24642e-08	1.43284e-10	1.41567e-11	4.5608e-15	1.62411e-25
434.345	118596	118596	1.55137e-08	1.18023e-08	1.35076e-10	1.33237e-11	4.26602e-15	1.49405e-25
434.578	118234	118234	1.46948e-08	1.11756e-08	1.27339e-10	1.25399e-11	3.99037e-15	1.37446e-25
434.812	117868	117868	1.39191e-08	1.05822e-08	1.20047e-10	1.18024e-11	3.73261e-15	1.26449e-25
435.045	117497	117497	1.31845e-08	1.00205e-08	1.13174e-10	1.11084e-11	3.49156e-15	1.16336e-25
435.278	117121	117121	1.24887e-08	9.48856e-09	1.06695e-10	1.04553e-11	3.26615e-15	1.07036e-25
435.512	116741	116741	1.18297e-08	8.98496e-09	1.00588e-10	9.84079e-12	3.05535e-15	9.84835e-26
435.745	116357	116357	1.12055e-08	8.50814e-09	9.48324e-11	9.26249e-12	2.85821e-15	9.06174e-26
435.979	115968	115968	1.06144e-08	8.05668e-09	8.94069e-11	8.71829e-12	2.67384e-15	8.33828e-26
436.212	115575	115575	1.00545e-08	7.62923e-09	8.42927e-11	8.20618e-12	2.50142e-15	7.67287e-26
436.445	115178	115178	9.52421e-09	7.22451e-09	7.9472e-11	7.72425e-12	2.34016e-15	7.06082e-26
436.679	114777	114777	9.02194e-09	6.84131e-09	7.49279e-11	7.27073e-12	2.18934e-15	6.49784e-26
436.912	114372	114372	8.54622e-09	6.47848e-09	7.06444e-11	6.84392e-12	2.04828e-15	5.97998e-26
437.146	113963	113963	8.09564e-09	6.13494e-09	6.66066e-11	6.44226e-12	1.91635e-15	5.50359e-26
437.379	113550	113550	7.66887e-09	5.80965e-09	6.28003e-11	6.06425e-12	1.79296e-15	5.06535e-26
437.613	113133	113133	7.26465e-09	5.50166e-09	5.92123e-11	5.7085e-12	1.67754e-15	4.66218e-26
437.846	112713	112713	6.88178e-09	5.21003e-09	5.583e-11	5.3737e-12	1.56958e-15	4.29126e-26
438.079	112288	112288	6.51914e-09	4.9339e-09	5.26415e-11	5.0586e-12	1.46861e-15	3.95e-26
438.313	111861	111861	6.17566e-09	4.67244e-09	4.96356e-11	4.76205e-12	1.37415e-15	3.63601e-26
438.546	111429	111429	5.85031e-09	4.42486e-09	4.6802e-11	4.48294e-12	1.2858e-15	3.34712e-26
438.78	110995	110995	5.54214e-09	4.19044e-09	4.41308e-11	4.22025e-12	1.20315e-15	3.08129e-26
439.013	110557	110557	5.25025e-09	3.96847e-09	4.16125e-11	3.97301e-12	1.12584e-15	2.83668e-26
439.246	110115	110115	4.97377e-09	3.75829e-09	3.92383e-11	3.74031e-12	1.05352e-15	2.61159e-26
439.48	109670	109670	4.71188e-09	3.55926e-09	3.70001e-11	3.52129e-12	9.85863e-16	2.40445e-26
439.713	109223	109223	4.46382e-09	3.3708e-09	3.48901e-11	3.31514e-12	9.22571e-16	2.21383e-26
439.947	108772	108772	4.22884e-09	3.19235e-09	3.29007e-11	3.1211e-12	8.6336e-16	2.03839e-26
440.18	108318	108318	4.00627e-09	3.02337e-09	3.10252e-11	2.93846e-12	8.07966e-16	1.87693e-26
440.413	107861	107861	3.79545e-09	2.86336e-09	2.9257e-11	2.76655e-12	7.56142e-16	1.72833e-26
440.647	107401	107401	3.59574e-09	2.71183e-09	2.75899e-11	2.60474e-12	7.07657e-16	1.59155e-26
440.88	106938	106938	3.40657e-09	2.56835e-09	2.60181e-11	2.45242e-12	6.62294e-16	1.46565e-26
441.114	106473	106473	3.22738e-09	2.43248e-09	2.45362e-11	2.30905e-12	6.19853e-16	1.34976e-26
441.347	106005	106005	3.05764e-09	2.30382e-09	2.3139e-11	2.17409e-12	5.80143e-16	1.24308e-26
441.581	105534	105534	2.89685e-09	2.18198e-09	2.18216e-11	2.04705e-12	5.42989e-16	1.14488e-26
441.814	105061	105061	2.74454e-09	2.0666e-09	2.05796e-11	1.92746e-12	5.08225e-16	1.05447e-26
442.047	104585	104585	2.60026e-09	1.95734e-09	1.94084e-11	1.81488e-12	4.75697e-16	9.71243e-27
442.281	104107	104107	2.46358e-09	1.85387e-09	1.83042e-11	1.70891e-12	4.4526e-16	8.94617e-27
442.514	103626	103626	2.33411e-09	1.75589e-09	1.7263e-11	1.60914e-12	4.16779e-16	8.24068e-27
442.748	103144	103144	2.21146e-09	1.6631e-09	1.62812e-11	1.51523e-12	3.90129e-16	7.59112e-27
442.981	102659	102659	2.09527e-09	1.57523e-09	1.53555e-11	1.42681e-12	3.6519e-16	6.99302e-27
443.214	102172	102172	1.98521e-09	1.49202e-09	1.44827e-11	1.34358e-12	3.41853e-16	6.4423e-27
443.448	101682	101682	1.88094e-09	1.41321e-09	1.36596e-11	1.26522e-12	3.20014e-16	5.93517e-27
443.681	101191	101191	1.78217e-09	1.33858e-09	1.28835e-11	1.19145e-12	2.99577e-16	5.46817e-27
443.915	100698	100698	1.68859e-09	1.2679e-09	1.21516e-11	1.12199e-12	2.80451e-16	5.03811e-27
444.148	100203	100203	1.59995e-09	1.20096e-09	1.14615e-11	1.05661e-12	2.62551e-16	4.64205e-27
444.381	99706.3	99706.3	1.51597e-09	1.13757e-09	1.08107e-11	9.95044e-13	2.458e-16	4.27729e-27
444.615	99207.7	99207.7	1.43641e-09	1.07753e-09	1.0197e-11	9.37083e-13	2.30122e-16	3.94135e-27
444.848	98707.5	98707.5	1.36104e-09	1.02068e-09	9.61826e-12	8.82512e-13	2.15449e-16	3.63192e-27
445.082	98205.7	98205.7	1.28964e-09	9.66828e-10	9.0725e-12	8.31132e-13	2.01715e-16	3.34692e-27
445.315	97702.3	97702.3	1.22199e-09	9.15829e-10	8.55784e-12	7.82756e-13	1.88862e-16	3.0844e-27
445.549	97197.4	97197.4	1.1579e-09	8.67529e-10	8.07248e-12	7.37206e-13	1.76831e-16	2.84258e-27
445.782	96691.1	96691.1	1.09719e-09	8.21784e-10	7.61475e-12	6.94318e-13	1.6557e-16	2.61982e-27
446.015	96183.5	96183.5	1.03966e-09	7.78458e-10	7.18309e-12	6.53936e-13	1.55029e-16	2.41461e-27
446.249	95674.5	95674.5	9.85165e-10	7.37424e-10	6.77598e-12	6.15912e-13	1.45163e-16	2.22556e-27
446.482	95164.3	95164.3	9.33533e-10	6.9856e-10	6.39204e-12	5.80108e-13	1.35928e-16	2.05139e-27
446.716	94653	94653	8.84615e-10	6.61751e-10	6.02994e-12	5.46394e-13	1.27283e-16	1.89092e-27
446.949	94140.5	94140.5	8.38269e-10	6.26887e-10	5.68844e-12	5.14647e-13	1.19191e-16	1.74308e-27
447.182	93627	93627	7.94358e-10	5.93866e-10	5.36635e-12	4.84753e-13	1.11615e-16	1.60685e-27
447.416	93112.5	93112.5	7.52755e-10	5.6259e-10	5.06257e-12	4.56603e-13	1.04523e-16	1.48133e-27
447.649	92597.1	92597.1	7.13338e-10	5.32967e-10	4.77606e-12	4.30094e-13	9.78843e-17	1.36566e-27
447.883	92080.8	92080.8	6.75991e-10	5.04908e-10	4.50583e-12	4.05131e-13	9.16691e-17	1.25908e-27
448.116	91563.6	91563.6	6.40607e-10	4.78332e-10	4.25095e-12	3.81623e-13	8.58504e-17	1.16086e-27
448.349	91045.8	91045.8	6.0708e-10	4.53159e-10	4.01054e-12	3.59485e-13	8.04028e-17	1.07034e-27
448.583	90527.2	90527.2	5.75314e-10	4.29315e-10	3.78379e-12	3.38636e-13	7.53026e-17	9.86916e-28
448.816	90008	90008	5.45215e-10	4.0673e-10	3.56991e-12	3.19002e-13	7.05274e-17	9.10031e-28
449.05	89488.2	89488.2	5.16696e-10	3.85337e-10	3.36817e-12	3.00511e-13	6.60566e-17	8.39168e-28
449.283	88967.9	88967.9	4.89674e-10	3.65074e-10	3.17788e-12	2.83097e-13	6.18705e-17	7.73853e-28
449.517	88447.1	88447.1	4.6407e-10	3.45879e-10	2.99838e-12	2.66696e-13	5.7951e-17	7.13649e-28
449.75	87925.9	87925.9	4.39809e-10	3.27697e-10	2.82906e-12	2.51249e-13	5.42811e-17	6.58154e-28
449.983	87404.3	87404.3	4.16821e-10	3.10475e-10	2.66935e-12	2.36701e-13	5.08447e-17	6.06999e-28
450.217	86882.5	86882.5	3.95039e-10	2.9416e-10	2.51868e-12	2.22999e-13	4.76269e-17	5.5984e-28
450.45	86360.3	86360.3	3.74399e-10	2.78706e-10	2.37656e-12	2.10094e-13	4.46138e-17	5.16366e-28
450.684	85838	85838	3.5484e-10	2.64066e-10	2.24249e-12	1.97939e-13	4.17922e-17	4.76286e-28
450.917	85315.6	85315.6	3.36308e-10	2.50199e-10	2.11602e-12	1.8649e-13	3.915e-17	4.39334e-28
451.15	84793	84793	3.18746e-10	2.37062e-10	1.99671e-12	1.75706e-13	3.66756e-17	4.05264e-28
451.384	84270.4	84270.4	3.02105e-10	2.24617e-10	1.88415e-12	1.65549e-13	3.43584e-17	3.73851e-28
451.617	83747.8	83747.8	2.86335e-10	2.12828e-10	1.77797e-12	1.55981e-13	3.21884e-17	3.44886e-28
451.851	83225.3	83225.3	2.71392e-10	2.0166e-10	1.6778e-12	1.46969e-13	3.01561e-17	3.18178e-28
452.084	82702.9	82702.9	2.57231e-10	1.9108e-10	1.58329e-12	1.3848e-13	2.82527e-17	2.93549e-28
452.317	82180.7	82180.7	2.43812e-10	1.81057e-10	1.49413e-12	1.30484e-13	2.64701e-17	2.70838e-28
452.551	81658.6	81658.6	2.31095e-10	1.71562e-10	1.41002e-12	1.22951e-13	2.48006e-17	2.49893e-28
452.784	81136.8	81136.8	2.19045e-10	1.62567e-10	1.33066e-12	1.15855e-13	2.32368e-17	2.30576e-28
453.018	80615.4	80615.4	2.07624e-10	1.54045e-10	1.25578e-12	1.09171e-13	2.17722e-17	2.12761e-28
453.251	80094.2	80094.2	1.96802e-10	1.45971e-10	1.18514e-12	1.02874e-13	2.04003e-17	1.96331e-28
453.484	79573.5	79573.5	1.86545e-10	1.38323e-10	1.11849e-12	9.69415e-14	1.91154e-17	1.81176e-28
453.718	79053.2	79053.2	1.76825e-10	1.31076e-10	1.0556e-12	9.1353e-14	1.79118e-17	1.67197e-28
453.951	78533.5	78533.5	1.67614e-10	1.2421e-10	9.9627e-13	8.60882e-14	1.67843e-17	1.54303e-28
454.185	78014.2	78014.2	1.58884e-10	1.17706e-10	9.40285e-13	8.11281e-14	1.57282e-17	1.42409e-28
454.418	77495.5	77495.5	1.5061e-10	1.11543e-10	8.8746e-13	7.64552e-14	1.47389e-17	1.31436e-28
454.652	76977.5	76977.5	1.42769e-10	1.05705e-10	8.37616e-13	7.20527e-14	1.38121e-17	1.21314e-28
454.885	76460.1	76460.1	1.35338e-10	1.00173e-10	7.90584e-13	6.79049e-14	1.29439e-17	1.11976e-28
455.118	75943.4	75943.4	1.28295e-10	9.49314e-11	7.46205e-13	6.3997e-14	1.21306e-17	1.0336e-28
455.352	75427.5	75427.5	1.2162e-10	8.99654e-11	7.04328e-13	6.0315e-14	1.13686e-17	9.54114e-29
455.585	74912.4	74912.4	1.15293e-10	8.52602e-11	6.64812e-13	5.68458e-14	1.06547e-17	8.80772e-29
455.819	74398.1	74398.1	1.09297e-10	8.08021e-11	6.27523e-13	5.35772e-14	9.98593e-18	8.131e-29
456.052	73884.7	73884.7	1.03614e-10	7.65779e-11	5.92335e-13	5.04973e-14	9.35933e-18	7.50656e-29
456.285	73372.2	73372.2	9.82275e-11	7.25755e-11	5.59129e-13	4.75954e-14	8.77225e-18	6.93035e-29
456.519	72860.6	72860.6	9.31222e-11	6.87831e-11	5.27794e-13	4.4861e-14	8.22219e-18	6.39861e-29
456.752	72350.1	72350.1	8.82833e-11	6.51896e-11	4.98222e-13	4.22845e-14	7.7068e-18	5.90791e-29
456.986	71840.5	71840.5	8.36968e-11	6.17847e-11	4.70315e-13	3.98566e-14	7.22389e-18	5.45504e-29
457.219	71332.1	71332.1	7.93496e-11	5.85583e-11	4.43979e-13	3.75688e-14	6.77139e-18	5.03709e-29
457.452	70824.7	70824.7	7.5229e-11	5.5501e-11	4.19124e-13	3.5413e-14	6.34739e-18	4.65134e-29
457.686	70318.5	70318.5	7.13233e-11	5.2604e-11	3.95667e-13	3.33815e-14	5.95008e-18	4.2953e-29
457.919	69813.4	69813.4	6.76211e-11	4.98589e-11	3.73529e-13	3.14671e-14	5.57777e-18	3.96666e-29
458.153	69309.6	69309.6	6.41119e-11	4.72576e-11	3.52635e-13	2.9663e-14	5.22888e-18	3.66331e-29
458.386	68807	68807	6.07856e-11	4.47926e-11	3.32915e-13	2.79628e-14	4.90193e-18	3.3833e-29
458.62	68305.7	68305.7	5.76325e-11	4.24566e-11	3.14304e-13	2.63606e-14	4.59553e-18	3.1248e-29
458.853	67805.7	67805.7	5.46437e-11	4.0243e-11	2.96738e-13	2.48506e-14	4.30838e-18	2.88617e-29
459.086	67307	67307	5.18105e-11	3.81453e-11	2.80158e-13	2.34275e-14	4.03927e-18	2.66587e-29
459.32	66809.7	66809.7	4.91248e-11	3.61574e-11	2.64509e-13	2.20863e-14	3.78706e-18	2.46248e-29
459.553	66313.8	66313.8	4.65789e-11	3.42735e-11	2.49738e-13	2.08223e-14	3.55069e-18	2.27469e-29
459.787	65819.4	65819.4	4.41654e-11	3.24882e-11	2.35796e-13	1.9631e-14	3.32914e-18	2.10131e-29
460.02	65326.4	65326.4	4.18776e-11	3.07963e-11	2.22636e-13	1.85082e-14	3.1215e-18	1.94122e-29
460.253	64835	64835	3.97088e-11	2.91929e-11	2.10214e-13	1.74499e-14	2.92687e-18	1.79339e-29
460.487	64345	64345	3.76527e-11	2.76733e-11	1.98489e-13	1.64524e-14	2.74445e-18	1.65689e-29
460.72	63856.6	63856.6	3.57036e-11	2.62331e-11	1.87421e-13	1.55123e-14	2.57345e-18	1.53083e-29
460.954	63369.8	63369.8	3.38558e-11	2.48682e-11	1.76973e-13	1.46261e-14	2.41317e-18	1.41442e-29
461.187	62884.6	62884.6	3.2104e-11	2.35746e-11	1.6711e-13	1.37908e-14	2.26293e-18	1.30692e-29
461.42	62401.1	62401.1	3.04433e-11	2.23487e-11	1.57799e-13	1.30035e-14	2.12209e-18	1.20763e-29
461.654	61919.2	61919.2	2.88688e-11	2.11867e-11	1.4901e-13	1.22613e-14	1.99006e-18	1.11593e-29
461.887	61439	61439	2.73761e-11	2.00854e-11	1.40713e-13	1.15617e-14	1.8663e-18	1.03123e-29
462.121	60960.5	60960.5	2.59609e-11	1.90416e-11	1.3288e-13	1.09022e-14	1.75027e-18	9.52998e-30
462.354	60483.8	60483.8	2.46192e-11	1.80523e-11	1.25485e-13	1.02805e-14	1.64149e-18	8.80735e-30
462.588	60008.8	60008.8	2.33472e-11	1.71146e-11	1.18504e-13	9.6945e-15	1.53952e-18	8.13983e-30
462.821	59535.6	59535.6	2.21411e-11	1.62259e-11	1.11913e-13	9.14204e-15	1.44391e-18	7.5232e-30
463.054	59064.2	59064.2	2.09977e-11	1.53835e-11	1.0569e-13	8.62122e-15	1.35427e-18	6.95355e-30
463.288	58594.7	58594.7	1.99135e-11	1.4585e-11	9.98155e-14	8.13022e-15	1.27023e-18	6.42728e-30
463.521	58127	58127	1.88856e-11	1.38282e-11	9.42688e-14	7.66733e-15	1.19143e-18	5.94107e-30
463.755	57661.2	57661.2	1.79109e-11	1.31108e-11	8.9032e-14	7.23093e-15	1.11755e-18	5.49186e-30
463.988	57197.3	57197.3	1.69868e-11	1.24308e-11	8.40875e-14	6.8195e-15	1.04828e-18	5.07682e-30
464.221	56735.4	56735.4	1.61106e-11	1.17862e-11	7.94189e-14	6.4316e-15	9.83318e-19	4.69332e-30
464.455	56275.3	56275.3	1.52798e-11	1.11752e-11	7.50109e-14	6.06588e-15	9.22408e-19	4.33896e-30
464.688	55817.2	55817.2	1.4492e-11	1.0596e-11	7.08488e-14	5.72106e-15	8.65293e-19	4.01151e-30
464.922	55361.1	55361.1	1.3745e-11	1.0047e-11	6.69188e-14	5.39595e-15	8.11734e-19	3.70892e-30
465.155	54907	54907	1.30367e-11	9.5265e-12	6.32079e-14	5.08941e-15	7.61508e-19	3.42928e-30
465.388	54454.9	54454.9	1.23651e-11	9.03313e-12	5.97038e-14	4.80037e-15	7.14408e-19	3.17086e-30
465.622	54004.9	54004.9	1.17282e-11	8.56543e-12	5.6395e-14	4.52783e-15	6.70237e-19	2.93202e-30
465.855	53556.9	53556.9	1.11243e-11	8.12206e-12	5.32705e-14	4.27085e-15	6.28812e-19	2.71128e-30
466.089	53110.9	53110.9	1.05516e-11	7.70175e-12	5.032e-14	4.02853e-15	5.89963e-19	2.50725e-30
466.322	52667.1	52667.1	1.00085e-11	7.30328e-12	4.75338e-14	3.80004e-15	5.53527e-19	2.31867e-30
466.556	52225.3	52225.3	9.49353e-12	6.92553e-12	4.49026e-14	3.58457e-15	5.19354e-19	2.14435e-30
466.789	51785.7	51785.7	9.00516e-12	6.56741e-12	4.24178e-14	3.38138e-15	4.87303e-19	1.98322e-30
467.022	51348.1	51348.1	8.54203e-12	6.22789e-12	4.00713e-14	3.18978e-15	4.57241e-19	1.83427e-30
467.256	50912.8	50912.8	8.10284e-12	5.90601e-12	3.78552e-14	3.00908e-15	4.29044e-19	1.69657e-30
467.489	50479.5	50479.5	7.68633e-12	5.60084e-12	3.57623e-14	2.83868e-15	4.02596e-19	1.56927e-30
467.723	50048.5	50048.5	7.29133e-12	5.31152e-12	3.37858e-14	2.67798e-15	3.77787e-19	1.45157e-30
467.956	49619.6	49619.6	6.91672e-12	5.03721e-12	3.1919e-14	2.52643e-15	3.54516e-19	1.34276e-30
468.189	49192.9	49192.9	6.56145e-12	4.77714e-12	3.01559e-14	2.3835e-15	3.32687e-19	1.24215e-30
468.423	48768.4	48768.4	6.22452e-12	4.53056e-12	2.84908e-14	2.2487e-15	3.12209e-19	1.14913e-30
468.656	48346.2	48346.2	5.90497e-12	4.29677e-12	2.6918e-14	2.12156e-15	2.93e-19	1.06311e-30
468.89	47926.1	47926.1	5.60191e-12	4.0751e-12	2.54326e-14	2.00165e-15	2.74979e-19	9.8357e-31
469.123	47508.3	47508.3	5.31447e-12	3.86492e-12	2.40295e-14	1.88856e-15	2.58072e-19	9.10017e-31
469.356	47092.8	47092.8	5.04185e-12	3.66563e-12	2.27043e-14	1.78188e-15	2.42211e-19	8.41996e-31
469.59	46679.5	46679.5	4.78328e-12	3.47667e-12	2.14525e-14	1.68127e-15	2.27331e-19	7.79091e-31
469.823	46268.4	46268.4	4.53804e-12	3.2975e-12	2.02702e-14	1.58637e-15	2.1337e-19	7.20913e-31
470.057	45859.7	45859.7	4.30544e-12	3.12761e-12	1.91533e-14	1.49686e-15	2.00271e-19	6.67106e-31
470.29	45453.2	45453.2	4.08481e-12	2.96651e-12	1.80983e-14	1.41242e-15	1.87982e-19	6.17338e-31
470.524	45049	45049	3.87555e-12	2.81375e-12	1.71017e-14	1.33277e-15	1.7645e-19	5.71306e-31
470.757	44647.1	44647.1	3.67705e-12	2.6689e-12	1.61603e-14	1.25764e-15	1.65631e-19	5.28727e-31
470.99	44247.5	44247.5	3.48878e-12	2.53154e-12	1.5271e-14	1.18677e-15	1.55478e-19	4.8934e-31
471.224	43850.3	43850.3	3.31019e-12	2.40128e-12	1.44309e-14	1.11992e-15	1.45952e-19	4.52905e-31
471.457	43455.3	43455.3	3.14079e-12	2.27777e-12	1.36373e-14	1.05685e-15	1.37012e-19	4.19199e-31
471.691	43062.7	43062.7	2.9801e-12	2.16063e-12	1.28876e-14	9.9735e-16	1.28624e-19	3.88017e-31
471.924	42672.4	42672.4	2.82767e-12	2.04955e-12	1.21792e-14	9.41221e-16	1.20752e-19	3.59168e-31
472.157	42284.5	42284.5	2.68308e-12	1.94421e-12	1.15101e-14	8.88268e-16	1.13364e-19	3.32477e-31
472.391	41898.8	41898.8	2.54592e-12	1.84431e-12	1.08779e-14	8.38311e-16	1.06432e-19	3.07781e-31
472.624	41515.6	41515.6	2.4158e-12	1.74957e-12	1.02806e-14	7.9118e-16	9.99252e-20	2.84931e-31
472.858	41134.6	41134.6	2.29237e-12	1.65972e-12	9.7163e-15	7.46713e-16	9.3819e-20	2.63788e-31
473.091	40756.1	40756.1	2.17528e-12	1.57451e-12	9.18314e-15	7.04759e-16	8.80881e-20	2.44223e-31
473.324	40379.8	40379.8	2.0642e-12	1.4937e-12	8.6794e-15	6.65176e-16	8.27094e-20	2.26118e-31
473.558	40006	40006	1.95882e-12	1.41705e-12	8.20344e-15	6.27828e-16	7.76611e-20	2.09363e-31
473.791	39634.5	39634.5	1.85884e-12	1.34436e-12	7.75373e-15	5.9259e-16	7.29227e-20	1.93858e-31
474.025	39265.3	39265.3	1.764e-12	1.27541e-12	7.32881e-15	5.5934e-16	6.84751e-20	1.79507e-31
474.258	38898.6	38898.6	1.67402e-12	1.21002e-12	6.9273e-15	5.27967e-16	6.43005e-20	1.66226e-31
474.491	38534.2	38534.2	1.58865e-12	1.148e-12	6.54791e-15	4.98363e-16	6.03818e-20	1.53933e-31
474.725	38172.1	38172.1	1.50766e-12	1.08918e-12	6.18942e-15	4.70429e-16	5.67034e-20	1.42555e-31
474.958	37812.5	37812.5	1.43082e-12	1.03338e-12	5.85066e-15	4.44069e-16	5.32504e-20	1.32023e-31
475.192	37455.2	37455.2	1.35791e-12	9.80463e-13	5.53055e-15	4.19195e-16	5.0009e-20	1.22273e-31
475.425	37100.3	37100.3	1.28874e-12	9.30265e-13	5.22805e-15	3.95722e-16	4.69661e-20	1.13249e-31
475.659	36747.7	36747.7	1.22311e-12	8.82651e-13	4.94219e-15	3.73571e-16	4.41094e-20	1.04894e-31
475.892	36397.5	36397.5	1.16084e-12	8.37487e-13	4.67205e-15	3.52668e-16	4.14275e-20	9.71594e-32
476.125	36049.7	36049.7	1.10176e-12	7.94646e-13	4.41676e-15	3.3294e-16	3.89097e-20	8.99987e-32
476.359	35704.3	35704.3	1.0457e-12	7.54008e-13	4.1755e-15	3.14323e-16	3.65458e-20	8.3369e-32
476.592	35361.2	35361.2	9.92509e-13	7.15459e-13	3.94749e-15	2.96752e-16	3.43264e-20	7.72306e-32
476.826	35020.5	35020.5	9.42037e-13	6.78891e-13	3.732e-15	2.8017e-16	3.22426e-20	7.1547e-32
477.059	34682.2	34682.2	8.94145e-13	6.44203e-13	3.52834e-15	2.64519e-16	3.02861e-20	6.62843e-32
477.292	34346.2	34346.2	8.487e-13	6.11296e-13	3.33586e-15	2.49748e-16	2.8449e-20	6.1411e-32
477.526	34012.6	34012.6	8.05578e-13	5.80079e-13	3.15394e-15	2.35806e-16	2.6724e-20	5.68983e-32
477.759	33681.3	33681.3	7.64658e-13	5.50465e-13	2.982e-15	2.22648e-16	2.51043e-20	5.27192e-32
477.993	33352.4	33352.4	7.25828e-13	5.22371e-13	2.81949e-15	2.10227e-16	2.35833e-20	4.88489e-32
478.226	33025.9	33025.9	6.8898e-13	4.95718e-13	2.66588e-15	1.98504e-16	2.21551e-20	4.52646e-32
478.459	32701.7	32701.7	6.54013e-13	4.70433e-13	2.52069e-15	1.87439e-16	2.08138e-20	4.19449e-32
478.693	32379.8	32379.8	6.2083e-13	4.46444e-13	2.38345e-15	1.76993e-16	1.95543e-20	3.88701e-32
478.926	32060.3	32060.3	5.8934e-13	4.23685e-13	2.25373e-15	1.67134e-16	1.83715e-20	3.60222e-32
479.16	31743.2	31743.2	5.59455e-13	4.02093e-13	2.13111e-15	1.57827e-16	1.72606e-20	3.33842e-32
479.393	31428.3	31428.3	5.31095e-13	3.81607e-13	2.0152e-15	1.49041e-16	1.62173e-20	3.09406e-32
479.627	31115.8	31115.8	5.04179e-13	3.62171e-13	1.90563e-15	1.40747e-16	1.52375e-20	2.86769e-32
479.86	30805.7	30805.7	4.78636e-13	3.4373e-13	1.80206e-15	1.32917e-16	1.43173e-20	2.658e-32
480.093	30497.8	30497.8	4.54393e-13	3.26233e-13	1.70414e-15	1.25526e-16	1.34529e-20	2.46373e-32
480.327	30192.3	30192.3	4.31385e-13	3.09631e-13	1.61158e-15	1.18548e-16	1.26411e-20	2.28375e-32
480.56	29889	29889	4.09548e-13	2.93879e-13	1.52407e-15	1.1196e-16	1.18785e-20	2.11699e-32
480.794	29588.1	29588.1	3.88823e-13	2.78933e-13	1.44135e-15	1.05741e-16	1.11623e-20	1.9625e-32
481.027	29289.5	29289.5	3.69153e-13	2.64751e-13	1.36314e-15	9.98689e-17	1.04895e-20	1.81934e-32
481.26	28993.2	28993.2	3.50483e-13	2.51295e-13	1.2892e-15	9.4325e-17	9.8575e-21	1.6867e-32
481.494	28699.1	28699.1	3.32762e-13	2.38526e-13	1.21929e-15	8.90907e-17	9.26382e-21	1.56378e-32
481.727	28407.4	28407.4	3.15943e-13	2.26409e-13	1.1532e-15	8.41487e-17	8.70612e-21	1.44988e-32
481.961	28117.9	28117.9	2.99978e-13	2.14912e-13	1.09071e-15	7.94824e-17	8.1822e-21	1.34433e-32
482.194	27830.7	27830.7	2.84824e-13	2.04001e-13	1.03162e-15	7.50765e-17	7.69001e-21	1.24651e-32
482.427	27545.7	27545.7	2.70441e-13	1.93648e-13	9.75761e-16	7.09162e-17	7.22762e-21	1.15585e-32
482.661	27263	27263	2.56787e-13	1.83823e-13	9.22941e-16	6.69879e-17	6.7932e-21	1.07183e-32
482.894	26982.6	26982.6	2.43827e-13	1.74499e-13	8.72997e-16	6.32786e-17	6.38505e-21	9.93954e-33
483.128	26704.4	26704.4	2.31525e-13	1.65651e-13	8.25772e-16	5.97758e-17	6.00159e-21	9.21772e-33
483.361	26428.4	26428.4	2.19847e-13	1.57254e-13	7.81117e-16	5.64682e-17	5.64129e-21	8.54865e-33
483.595	26154.6	26154.6	2.08761e-13	1.49285e-13	7.38891e-16	5.33447e-17	5.30277e-21	7.92845e-33
483.828	25883.1	25883.1	1.98238e-13	1.41722e-13	6.98962e-16	5.0395e-17	4.98468e-21	7.35353e-33
484.061	25613.7	25613.7	1.88247e-13	1.34545e-13	6.61203e-16	4.76094e-17	4.6858e-21	6.82057e-33
484.295	25346.6	25346.6	1.78764e-13	1.27733e-13	6.25497e-16	4.49788e-17	4.40495e-21	6.32647e-33
484.528	25081.7	25081.7	1.6976e-13	1.21268e-13	5.9173e-16	4.24943e-17	4.14105e-21	5.8684e-33
484.762	24818.9	24818.9	1.61213e-13	1.15132e-13	5.59798e-16	4.0148e-17	3.89305e-21	5.44371e-33
484.995	24558.4	24558.4	1.53099e-13	1.09308e-13	5.29599e-16	3.7932e-17	3.66e-21	5.04994e-33
485.228	24299.9	24299.9	1.45395e-13	1.03781e-13	5.01039e-16	3.58391e-17	3.44099e-21	4.68484e-33
485.462	24043.7	24043.7	1.38081e-13	9.85348e-14	4.74028e-16	3.38624e-17	3.23517e-21	4.34631e-33
485.695	23789.6	23789.6	1.31138e-13	9.35553e-14	4.48483e-16	3.19953e-17	3.04174e-21	4.03239e-33
485.929	23537.6	23537.6	1.24545e-13	8.88289e-14	4.24323e-16	3.02319e-17	2.85994e-21	3.74129e-33
486.162	23287.8	23287.8	1.18286e-13	8.43426e-14	4.01472e-16	2.85662e-17	2.68909e-21	3.47134e-33
486.395	23040.1	23040.1	1.12343e-13	8.00843e-14	3.79859e-16	2.69929e-17	2.5285e-21	3.22099e-33
486.629	22794.5	22794.5	1.067e-13	7.60422e-14	3.59417e-16	2.55068e-17	2.37757e-21	2.98881e-33
486.862	22551	22551	1.01343e-13	7.22053e-14	3.40082e-16	2.4103e-17	2.2357e-21	2.77348e-33
487.096	22309.6	22309.6	9.62561e-14	6.85631e-14	3.21794e-16	2.2777e-17	2.10235e-21	2.57376e-33
487.329	22070.3	22070.3	9.1426e-14	6.51058e-14	3.04495e-16	2.15243e-17	1.97701e-21	2.38851e-33
487.563	21833.1	21833.1	8.68398e-14	6.18238e-14	2.88131e-16	2.0341e-17	1.85919e-21	2.21668e-33
487.796	21597.9	21597.9	8.24849e-14	5.87082e-14	2.72653e-16	1.92232e-17	1.74844e-21	2.05729e-33
488.029	21364.8	21364.8	7.83497e-14	5.57506e-14	2.58011e-16	1.81672e-17	1.64432e-21	1.90944e-33
488.263	21133.7	21133.7	7.44231e-14	5.29429e-14	2.4416e-16	1.71695e-17	1.54645e-21	1.77228e-33
488.496	20904.6	20904.6	7.06944e-14	5.02774e-14	2.31058e-16	1.6227e-17	1.45444e-21	1.64504e-33
488.73	20677.6	20677.6	6.71536e-14	4.77469e-14	2.18663e-16	1.53365e-17	1.36794e-21	1.52699e-33
488.963	20452.6	20452.6	6.37912e-14	4.53445e-14	2.06937e-16	1.44952e-17	1.28662e-21	1.41747e-33
489.196	20229.6	20229.6	6.05982e-14	4.30637e-14	1.95844e-16	1.37004e-17	1.21016e-21	1.31585e-33
489.43	20008.6	20008.6	5.7566e-14	4.08983e-14	1.85349e-16	1.29494e-17	1.13828e-21	1.22157e-33
489.663	19789.5	19789.5	5.46864e-14	3.88425e-14	1.75421e-16	1.22399e-17	1.07069e-21	1.13408e-33
489.897	19572.5	19572.5	5.19517e-14	3.68906e-14	1.66027e-16	1.15694e-17	1.00714e-21	1.0529e-33
490.13	19357.4	19357.4	4.93545e-14	3.50374e-14	1.5714e-16	1.0936e-17	9.47394e-22	9.7757e-34
490.363	19144.2	19144.2	4.6888e-14	3.32779e-14	1.48731e-16	1.03374e-17	8.91212e-22	9.07664e-34
490.597	18933	18933	4.45455e-14	3.16073e-14	1.40775e-16	9.77181e-18	8.38383e-22	8.42789e-34
490.83	18723.7	18723.7	4.23208e-14	3.0021e-14	1.33247e-16	9.23736e-18	7.88706e-22	7.82582e-34
491.064	18516.4	18516.4	4.02078e-14	2.85148e-14	1.26125e-16	8.73233e-18	7.41993e-22	7.26703e-34
491.297	18310.9	18310.9	3.82009e-14	2.70847e-14	1.19385e-16	8.25509e-18	6.98064e-22	6.7484e-34
491.531	18107.3	18107.3	3.62949e-14	2.57267e-14	1.13009e-16	7.8041e-18	6.56753e-22	6.26703e-34
491.764	17905.6	17905.6	3.44845e-14	2.44372e-14	1.06974e-16	7.3779e-18	6.17903e-22	5.82022e-34
491.997	17705.8	17705.8	3.27649e-14	2.32128e-14	1.01264e-16	6.97513e-18	5.81366e-22	5.40547e-34
492.231	17507.9	17507.9	3.11317e-14	2.205e-14	9.58612e-17	6.59449e-18	5.47004e-22	5.02046e-34
492.464	17311.8	17311.8	2.95803e-14	2.09459e-14	9.07482e-17	6.23476e-18	5.14686e-22	4.66306e-34
492.698	17117.5	17117.5	2.81067e-14	1.98974e-14	8.59096e-17	5.89478e-18	4.84291e-22	4.33127e-34
492.931	16925.1	16925.1	2.6707e-14	1.89017e-14	8.13307e-17	5.57346e-18	4.55702e-22	4.02324e-34
493.164	16734.5	16734.5	2.53774e-14	1.79562e-14	7.69974e-17	5.26976e-18	4.28812e-22	3.73726e-34
493.398	16545.6	16545.6	2.41145e-14	1.70582e-14	7.28964e-17	4.98272e-18	4.0352e-22	3.47175e-34
493.631	16358.6	16358.6	2.29147e-14	1.62054e-14	6.90153e-17	4.71142e-18	3.79729e-22	3.22522e-34
493.865	16173.4	16173.4	2.1775e-14	1.53956e-14	6.53422e-17	4.45499e-18	3.5735e-22	2.99631e-34
494.098	15989.9	15989.9	2.06924e-14	1.46264e-14	6.18658e-17	4.21261e-18	3.36299e-22	2.78375e-34
494.331	15808.2	15808.2	1.96639e-14	1.38959e-14	5.85756e-17	3.9835e-18	3.16497e-22	2.58637e-34
494.565	15628.2	15628.2	1.86869e-14	1.32021e-14	5.54615e-17	3.76693e-18	2.97868e-22	2.40308e-34
494.798	15450	15450	1.77587e-14	1.25432e-14	5.2514e-17	3.56221e-18	2.80343e-22	2.23287e-34
495.032	15273.5	15273.5	1.68769e-14	1.19174e-14	4.97242e-17	3.36869e-18	2.63856e-22	2.07479e-34
495.265	15098.7	15098.7	1.60391e-14	1.1323e-14	4.70835e-17	3.18576e-18	2.48345e-22	1.92797e-34
495.498	14925.6	14925.6	1.52432e-14	1.07584e-14	4.45841e-17	3.01282e-18	2.33752e-22	1.79161e-34
495.732	14754.2	14754.2	1.44871e-14	1.02222e-14	4.22181e-17	2.84933e-18	2.20022e-22	1.66497e-34
495.965	14584.5	14584.5	1.37687e-14	9.71281e-15	3.99786e-17	2.69478e-18	2.07104e-22	1.54733e-34
496.199	14416.5	14416.5	1.30861e-14	9.229e-15	3.78586e-17	2.54866e-18	1.9495e-22	1.43806e-34
496.432	14250.1	14250.1	1.24376e-14	8.76945e-15	3.58518e-17	2.41052e-18	1.83514e-22	1.33655e-34
496.666	14085.3	14085.3	1.18214e-14	8.33292e-15	3.3952e-17	2.27991e-18	1.72753e-22	1.24226e-34
496.899	13922.2	13922.2	1.1236e-14	7.91826e-15	3.21536e-17	2.15643e-18	1.62628e-22	1.15467e-34
497.132	13760.7	13760.7	1.06797e-14	7.52437e-15	3.04511e-17	2.03968e-18	1.531e-22	1.07329e-34
497.366	13600.8	13600.8	1.01512e-14	7.15019e-15	2.88393e-17	1.9293e-18	1.44134e-22	9.97687e-35
497.599	13442.5	13442.5	9.64893e-15	6.79475e-15	2.73134e-17	1.82492e-18	1.35696e-22	9.27444e-35
497.833	13285.8	13285.8	9.17171e-15	6.45708e-15	2.58688e-17	1.72624e-18	1.27756e-22	8.62179e-35
498.066	13130.7	13130.7	8.71824e-15	6.1363e-15	2.45011e-17	1.63292e-18	1.20284e-22	8.01538e-35
498.299	12977.1	12977.1	8.28734e-15	5.83156e-15	2.32062e-17	1.54468e-18	1.13252e-22	7.4519e-35
498.533	12825.1	12825.1	7.87787e-15	5.54206e-15	2.19801e-17	1.46125e-18	1.06633e-22	6.9283e-35
498.766	12674.6	12674.6	7.48876e-15	5.26701e-15	2.08193e-17	1.38235e-18	1.00404e-22	6.44174e-35
499	12525.7	12525.7	7.11899e-15	5.00571e-15	1.97202e-17	1.30773e-18	9.45417e-23	5.98957e-35
499.233	12378.2	12378.2	6.7676e-15	4.75745e-15	1.86795e-17	1.23718e-18	8.90237e-23	5.56936e-35
499.466	12232.3	12232.3	6.43367e-15	4.52159e-15	1.76941e-17	1.17045e-18	8.38301e-23	5.17882e-35
499.7	12087.9	12087.9	6.11631e-15	4.29749e-15	1.6761e-17	1.10735e-18	7.89415e-23	4.81586e-35
499.933	11944.9	11944.9	5.81472e-15	4.08457e-15	1.58775e-17	1.04768e-18	7.43399e-23	4.4785e-35
500.167	11803.4	11803.4	5.52809e-15	3.88228e-15	1.50408e-17	9.91237e-19	7.00084e-23	4.16493e-35
500.4	11663.4	11663.4	5.25569e-15	3.69006e-15	1.42486e-17	9.37859e-19	6.5931e-23	3.87347e-35
500.634	11524.8	11524.8	4.99679e-15	3.50743e-15	1.34983e-17	8.87375e-19	6.20928e-23	3.60254e-35
500.867	11387.7	11387.7	4.75073e-15	3.33389e-15	1.27878e-17	8.39627e-19	5.84795e-23	3.35068e-35
501.1	11252	11252	4.51687e-15	3.16899e-15	1.2115e-17	7.94466e-19	5.50779e-23	3.11656e-35
501.334	11117.7	11117.7	4.2946e-15	3.01231e-15	1.14778e-17	7.51751e-19	5.18756e-23	2.8989e-35
501.567	10984.8	10984.8	4.08333e-15	2.86342e-15	1.08744e-17	7.11347e-19	4.88607e-23	2.69654e-35
501.801	10853.3	10853.3	3.88253e-15	2.72194e-15	1.03028e-17	6.73131e-19	4.60223e-23	2.50841e-35
502.034	10723.1	10723.1	3.69166e-15	2.5875e-15	9.76158e-18	6.36981e-19	4.33499e-23	2.33349e-35
502.267	10594.4	10594.4	3.51024e-15	2.45974e-15	9.24894e-18	6.02786e-19	4.08338e-23	2.17085e-35
502.501	10467	10467	3.3378e-15	2.33833e-15	8.7634e-18	5.7044e-19	3.84647e-23	2.01962e-35
502.734	10340.9	10340.9	3.17388e-15	2.22296e-15	8.30353e-18	5.39841e-19	3.6234e-23	1.879e-35
502.968	10216.2	10216.2	3.01806e-15	2.11331e-15	7.86796e-18	5.10894e-19	3.41336e-23	1.74824e-35
503.201	10092.8	10092.8	2.86995e-15	2.00911e-15	7.45539e-18	4.83511e-19	3.21558e-23	1.62664e-35
503.434	9970.76	9970.76	2.72915e-15	1.91008e-15	7.0646e-18	4.57605e-19	3.02934e-23	1.51355e-35
503.668	9849.98	9849.98	2.59531e-15	1.81596e-15	6.69444e-18	4.33097e-19	2.85396e-23	1.40838e-35
503.901	9730.5	9730.5	2.46807e-15	1.72651e-15	6.3438e-18	4.09911e-19	2.6888e-23	1.31057e-35
504.135	9612.3	9612.3	2.34712e-15	1.6415e-15	6.01166e-18	3.87974e-19	2.53327e-23	1.21959e-35
504.368	9495.37	9495.37	2.23213e-15	1.5607e-15	5.69703e-18	3.6722e-19	2.3868e-23	1.13498e-35
504.602	9379.7	9379.7	2.12281e-15	1.48391e-15	5.39897e-18	3.47583e-19	2.24886e-23	1.05627e-35
504.835	9265.28	9265.28	2.01888e-15	1.41092e-15	5.11662e-18	3.29004e-19	2.11895e-23	9.83061e-36
505.068	9152.1	9152.1	1.92008e-15	1.34154e-15	4.84914e-18	3.11425e-19	1.99659e-23	9.1496e-36
505.302	9040.14	9040.14	1.82614e-15	1.2756e-15	4.59573e-18	2.94792e-19	1.88135e-23	8.51608e-36
505.535	8929.4	8929.4	1.73683e-15	1.21292e-15	4.35567e-18	2.79053e-19	1.7728e-23	7.92673e-36
505.769	8819.87	8819.87	1.65192e-15	1.15335e-15	4.12822e-18	2.6416e-19	1.67057e-23	7.37844e-36
506.002	8711.53	8711.53	1.57118e-15	1.09672e-15	3.91274e-18	2.50068e-19	1.57427e-23	6.86834e-36
506.235	8604.38	8604.38	1.49442e-15	1.04288e-15	3.70859e-18	2.36733e-19	1.48356e-23	6.39374e-36
506.469	8498.4	8498.4	1.42143e-15	9.91712e-16	3.51516e-18	2.24114e-19	1.39811e-23	5.95216e-36
506.702	8393.59	8393.59	1.35204e-15	9.43068e-16	3.33188e-18	2.12172e-19	1.31762e-23	5.54129e-36
506.936	8289.93	8289.93	1.28605e-15	8.96827e-16	3.15824e-18	2.00871e-19	1.2418e-23	5.15897e-36
507.169	8187.41	8187.41	1.22331e-15	8.52868e-16	2.9937e-18	1.90176e-19	1.17037e-23	4.80322e-36
507.402	8086.03	8086.03	1.16365e-15	8.11079e-16	2.8378e-18	1.80055e-19	1.10308e-23	4.47216e-36
507.636	7985.77	7985.77	1.10691e-15	7.71351e-16	2.69007e-18	1.70476e-19	1.03969e-23	4.16408e-36
507.869	7886.63	7886.63	1.05297e-15	7.33583e-16	2.55009e-18	1.6141e-19	9.79963e-24	3.87737e-36
508.103	7788.58	7788.58	1.00167e-15	6.97677e-16	2.41744e-18	1.5283e-19	9.23693e-24	3.61053e-36
508.336	7691.63	7691.63	9.52884e-16	6.6354e-16	2.29174e-18	1.44709e-19	8.70677e-24	3.36219e-36
508.57	7595.76	7595.76	9.06493e-16	6.31085e-16	2.17262e-18	1.37023e-19	8.20726e-24	3.13104e-36
508.803	7500.97	7500.97	8.62376e-16	6.00229e-16	2.05974e-18	1.29748e-19	7.73661e-24	2.9159e-36
509.036	7407.24	7407.24	8.20421e-16	5.70891e-16	1.95276e-18	1.22862e-19	7.29314e-24	2.71564e-36
509.27	7314.56	7314.56	7.80521e-16	5.42998e-16	1.85138e-18	1.16344e-19	6.87528e-24	2.52923e-36
509.503	7222.93	7222.93	7.42575e-16	5.16476e-16	1.7553e-18	1.10174e-19	6.48153e-24	2.3557e-36
509.737	7132.33	7132.33	7.06486e-16	4.9126e-16	1.66425e-18	1.04334e-19	6.11049e-24	2.19416e-36
509.97	7042.75	7042.75	6.72164e-16	4.67282e-16	1.57795e-18	9.88053e-20	5.76084e-24	2.04378e-36
510.203	6954.19	6954.19	6.3952e-16	4.44484e-16	1.49615e-18	9.35718e-20	5.43134e-24	1.90377e-36
510.437	6866.63	6866.63	6.08473e-16	4.22805e-16	1.41863e-18	8.86176e-20	5.12083e-24	1.77342e-36
510.67	6780.07	6780.07	5.78944e-16	4.02191e-16	1.34515e-18	8.39275e-20	4.82819e-24	1.65206e-36
510.904	6694.49	6694.49	5.50858e-16	3.82589e-16	1.2755e-18	7.94874e-20	4.5524e-24	1.53906e-36
511.137	6609.89	6609.89	5.24144e-16	3.6395e-16	1.20949e-18	7.52839e-20	4.29248e-24	1.43384e-36
511.37	6526.26	6526.26	4.98734e-16	3.46224e-16	1.14692e-18	7.13043e-20	4.0475e-24	1.33587e-36
511.604	6443.59	6443.59	4.74565e-16	3.29368e-16	1.0876e-18	6.75366e-20	3.8166e-24	1.24464e-36
511.837	6361.86	6361.86	4.51575e-16	3.13339e-16	1.03138e-18	6.39694e-20	3.59898e-24	1.15968e-36
512.071	6281.08	6281.08	4.29707e-16	2.98095e-16	9.78086e-19	6.0592e-20	3.39385e-24	1.08056e-36
512.304	6201.22	6201.22	4.08905e-16	2.83598e-16	9.27564e-19	5.73942e-20	3.2005e-24	1.00688e-36
512.538	6122.29	6122.29	3.89118e-16	2.69811e-16	8.79671e-19	5.43663e-20	3.01824e-24	9.38255e-37
512.771	6044.27	6044.27	3.70294e-16	2.56699e-16	8.34268e-19	5.14994e-20	2.84644e-24	8.74341e-37
513.004	5967.15	5967.15	3.52388e-16	2.44228e-16	7.91225e-19	4.87847e-20	2.68449e-24	8.14811e-37
513.238	5890.93	5890.93	3.35354e-16	2.32368e-16	7.5042e-19	4.62142e-20	2.53182e-24	7.59363e-37
513.471	5815.6	5815.6	3.19149e-16	2.21088e-16	7.11734e-19	4.37801e-20	2.38789e-24	7.07714e-37
513.705	5741.14	5741.14	3.03733e-16	2.10359e-16	6.75056e-19	4.14751e-20	2.25221e-24	6.59603e-37
513.938	5667.55	5667.55	2.89066e-16	2.00155e-16	6.40283e-19	3.92924e-20	2.12429e-24	6.14785e-37
514.171	5594.82	5594.82	2.75113e-16	1.90449e-16	6.07314e-19	3.72254e-20	2.00369e-24	5.73034e-37
514.405	5522.94	5522.94	2.61838e-16	1.81217e-16	5.76054e-19	3.52679e-20	1.88999e-24	5.34139e-37
514.638	5451.9	5451.9	2.49208e-16	1.72436e-16	5.46416e-19	3.34141e-20	1.78278e-24	4.97902e-37
514.872	5381.7	5381.7	2.37192e-16	1.64083e-16	5.18313e-19	3.16584e-20	1.68171e-24	4.6414e-37
515.105	5312.32	5312.32	2.2576e-16	1.56138e-16	4.91666e-19	2.99957e-20	1.5864e-24	4.32684e-37
515.338	5243.77	5243.77	2.14882e-16	1.48581e-16	4.664e-19	2.84209e-20	1.49654e-24	4.03375e-37
515.572	5176.02	5176.02	2.04532e-16	1.41391e-16	4.42441e-19	2.69294e-20	1.4118e-24	3.76065e-37
515.805	5109.07	5109.07	1.94684e-16	1.34553e-16	4.19722e-19	2.55168e-20	1.3319e-24	3.50617e-37
516.039	5042.92	5042.92	1.85314e-16	1.28047e-16	3.98178e-19	2.41788e-20	1.25655e-24	3.26904e-37
516.272	4977.55	4977.55	1.76398e-16	1.21858e-16	3.77748e-19	2.29115e-20	1.1855e-24	3.04805e-37
516.505	4912.95	4912.95	1.67914e-16	1.15971e-16	3.58374e-19	2.17111e-20	1.11849e-24	2.84211e-37
516.739	4849.13	4849.13	1.59842e-16	1.10369e-16	3.40001e-19	2.05741e-20	1.0553e-24	2.65018e-37
516.972	4786.07	4786.07	1.5216e-16	1.05041e-16	3.22576e-19	1.9497e-20	9.95703e-25	2.47131e-37
517.206	4723.76	4723.76	1.4485e-16	9.99715e-17	3.06052e-19	1.84767e-20	9.39499e-25	2.30459e-37
517.439	4662.19	4662.19	1.37893e-16	9.51485e-17	2.9038e-19	1.75103e-20	8.86491e-25	2.1492e-37
517.673	4601.37	4601.37	1.31273e-16	9.05599e-17	2.75516e-19	1.65947e-20	8.36495e-25	2.00436e-37
517.906	4541.27	4541.27	1.24974e-16	8.61941e-17	2.61419e-19	1.57274e-20	7.8934e-25	1.86935e-37
518.139	4481.9	4481.9	1.18978e-16	8.20404e-17	2.48049e-19	1.49057e-20	7.44863e-25	1.7435e-37
518.373	4423.24	4423.24	1.13273e-16	7.80883e-17	2.35367e-19	1.41273e-20	7.02911e-25	1.62619e-37
518.606	4365.28	4365.28	1.07843e-16	7.4328e-17	2.23339e-19	1.33899e-20	6.63339e-25	1.51682e-37
518.84	4308.03	4308.03	1.02675e-16	7.07501e-17	2.1193e-19	1.26912e-20	6.26012e-25	1.41486e-37
519.073	4251.47	4251.47	9.7757e-17	6.73456e-17	2.01108e-19	1.20293e-20	5.90801e-25	1.3198e-37
519.306	4195.6	4195.6	9.30761e-17	6.41062e-17	1.90843e-19	1.14021e-20	5.57585e-25	1.23118e-37
519.54	4140.4	4140.4	8.86209e-17	6.10238e-17	1.81105e-19	1.08079e-20	5.2625e-25	1.14855e-37
519.773	4085.87	4085.87	8.43805e-17	5.80907e-17	1.71868e-19	1.02449e-20	4.96689e-25	1.0715e-37
520.007	4032.01	4032.01	8.03446e-17	5.52995e-17	1.63106e-19	9.71138e-21	4.68802e-25	9.99658e-38
520.24	3978.8	3978.8	7.65031e-17	5.26435e-17	1.54794e-19	9.20589e-21	4.42491e-25	9.32668e-38
520.473	3926.25	3926.25	7.28466e-17	5.0116e-17	1.46909e-19	8.72692e-21	4.17669e-25	8.702e-38
520.707	3874.33	3874.33	6.93662e-17	4.77107e-17	1.39428e-19	8.27305e-21	3.94249e-25	8.11945e-38
520.94	3823.05	3823.05	6.60533e-17	4.54218e-17	1.32331e-19	7.84296e-21	3.72153e-25	7.57618e-38
521.174	3772.4	3772.4	6.28998e-17	4.32434e-17	1.25598e-19	7.4354e-21	3.51304e-25	7.06952e-38
521.407	3722.37	3722.37	5.98979e-17	4.11703e-17	1.1921e-19	7.04918e-21	3.31632e-25	6.59699e-38
521.641	3672.96	3672.96	5.70404e-17	3.91974e-17	1.1315e-19	6.68317e-21	3.13069e-25	6.15627e-38
521.874	3624.15	3624.15	5.43202e-17	3.73196e-17	1.074e-19	6.33631e-21	2.95554e-25	5.7452e-38
522.107	3575.95	3575.95	5.17307e-17	3.55325e-17	1.01944e-19	6.00758e-21	2.79026e-25	5.36178e-38
522.341	3528.34	3528.34	4.92656e-17	3.38317e-17	9.67677e-20	5.69604e-21	2.63429e-25	5.00413e-38
522.574	3481.32	3481.32	4.69188e-17	3.22128e-17	9.18561e-20	5.40078e-21	2.48711e-25	4.67051e-38
522.808	3434.88	3434.88	4.46846e-17	3.0672e-17	8.71956e-20	5.12094e-21	2.34821e-25	4.35929e-38
523.041	3389.02	3389.02	4.25577e-17	2.92054e-17	8.27734e-20	4.85571e-21	2.21712e-25	4.06896e-38
523.274	3343.73	3343.73	4.05327e-17	2.78095e-17	7.85772e-20	4.60432e-21	2.09341e-25	3.7981e-38
523.508	3299	3299	3.86048e-17	2.64808e-17	7.45954e-20	4.36604e-21	1.97666e-25	3.5454e-38
523.741	3254.83	3254.83	3.67693e-17	2.52161e-17	7.08168e-20	4.14019e-21	1.86646e-25	3.30964e-38
523.975	3211.21	3211.21	3.50217e-17	2.40122e-17	6.72311e-20	3.92611e-21	1.76246e-25	3.08967e-38
524.208	3168.13	3168.13	3.33578e-17	2.28662e-17	6.38283e-20	3.72318e-21	1.66429e-25	2.88442e-38
524.441	3125.59	3125.59	3.17735e-17	2.17754e-17	6.05991e-20	3.53083e-21	1.57164e-25	2.69291e-38
524.675	3083.59	3083.59	3.02651e-17	2.0737e-17	5.75345e-20	3.34848e-21	1.48418e-25	2.5142e-38
524.908	3042.11	3042.11	2.88288e-17	1.97484e-17	5.4626e-20	3.17563e-21	1.40163e-25	2.34744e-38
525.142	3001.15	3001.15	2.74612e-17	1.88074e-17	5.18658e-20	3.01176e-21	1.3237e-25	2.19182e-38
525.375	2960.71	2960.71	2.61589e-17	1.79115e-17	4.9246e-20	2.85642e-21	1.25014e-25	2.0466e-38
525.609	2920.77	2920.77	2.49189e-17	1.70586e-17	4.67596e-20	2.70915e-21	1.18069e-25	1.91106e-38
525.842	2881.34	2881.34	2.37381e-17	1.62467e-17	4.43997e-20	2.56953e-21	1.11514e-25	1.78457e-38
526.075	2842.41	2842.41	2.26137e-17	1.54736e-17	4.21598e-20	2.43717e-21	1.05325e-25	1.6665e-38
526.309	2803.96	2803.96	2.15429e-17	1.47377e-17	4.00338e-20	2.31167e-21	9.94822e-26	1.55631e-38
526.542	2766.01	2766.01	2.05233e-17	1.4037e-17	3.80158e-20	2.19268e-21	9.39661e-26	1.45346e-38
526.776	2728.54	2728.54	1.95522e-17	1.33699e-17	3.61003e-20	2.07987e-21	8.87582e-26	1.35745e-38
527.009	2691.54	2691.54	1.86275e-17	1.27347e-17	3.4282e-20	1.97291e-21	8.38411e-26	1.26783e-38
527.242	2655.01	2655.01	1.77468e-17	1.213e-17	3.25561e-20	1.87149e-21	7.91985e-26	1.18417e-38
527.476	2618.94	2618.94	1.69081e-17	1.15541e-17	3.09177e-20	1.77532e-21	7.4815e-26	1.10607e-38
527.709	2583.34	2583.34	1.61093e-17	1.10059e-17	2.93624e-20	1.68413e-21	7.06759e-26	1.03316e-38
527.943	2548.19	2548.19	1.53486e-17	1.04838e-17	2.7886e-20	1.59767e-21	6.67676e-26	9.6509e-39
528.176	2513.48	2513.48	1.4624e-17	9.98669e-18	2.64843e-20	1.51567e-21	6.30771e-26	9.01538e-39
528.409	2479.22	2479.22	1.39339e-17	9.51334e-18	2.51537e-20	1.43792e-21	5.95922e-26	8.42201e-39
528.643	2445.4	2445.4	1.32767e-17	9.06259e-18	2.38904e-20	1.36419e-21	5.63013e-26	7.86799e-39
528.876	2412.01	2412.01	1.26507e-17	8.63336e-18	2.26911e-20	1.29426e-21	5.31935e-26	7.35068e-39
529.11	2379.05	2379.05	1.20544e-17	8.22463e-18	2.15524e-20	1.22795e-21	5.02586e-26	6.86763e-39
529.343	2346.52	2346.52	1.14864e-17	7.83539e-18	2.04714e-20	1.16507e-21	4.74868e-26	6.41655e-39
529.577	2314.4	2314.4	1.09454e-17	7.46471e-18	1.94449e-20	1.10542e-21	4.48692e-26	5.99532e-39
529.81	2282.7	2282.7	1.04301e-17	7.11171e-18	1.84704e-20	1.04886e-21	4.23969e-26	5.60195e-39
530.043	2251.4	2251.4	9.93925e-18	6.77553e-18	1.7545e-20	9.95212e-22	4.00619e-26	5.23457e-39
530.277	2220.51	2220.51	9.47166e-18	6.45537e-18	1.66664e-20	9.44329e-22	3.78565e-26	4.89147e-39
530.51	2190.01	2190.01	9.02625e-18	6.15045e-18	1.58322e-20	8.96069e-22	3.57735e-26	4.57102e-39
530.744	2159.92	2159.92	8.60194e-18	5.86004e-18	1.504e-20	8.50294e-22	3.38059e-26	4.27171e-39
530.977	2130.21	2130.21	8.19773e-18	5.58346e-18	1.42877e-20	8.06876e-22	3.19474e-26	3.99215e-39
531.21	2100.88	2100.88	7.81267e-18	5.32003e-18	1.35734e-20	7.65693e-22	3.01919e-26	3.73102e-39
531.444	2071.94	2071.94	7.44583e-18	5.06912e-18	1.28951e-20	7.26628e-22	2.85336e-26	3.4871e-39
531.677	2043.37	2043.37	7.09635e-18	4.83015e-18	1.2251e-20	6.89571e-22	2.69671e-26	3.25924e-39
531.911	2015.18	2015.18	6.76341e-18	4.60252e-18	1.16392e-20	6.5442e-22	2.54873e-26	3.04638e-39
532.144	1987.35	1987.35	6.44621e-18	4.38571e-18	1.10583e-20	6.21074e-22	2.40893e-26	2.84753e-39
532.377	1959.88	1959.88	6.144e-18	4.17919e-18	1.05066e-20	5.89441e-22	2.27686e-26	2.66175e-39
532.611	1932.78	1932.78	5.85607e-18	3.98247e-18	9.98259e-21	5.59431e-22	2.15208e-26	2.48818e-39
532.844	1906.02	1906.02	5.58173e-18	3.79509e-18	9.48496e-21	5.30962e-22	2.0342e-26	2.32601e-39
533.078	1879.62	1879.62	5.32036e-18	3.61659e-18	9.01232e-21	5.03953e-22	1.92282e-26	2.17449e-39
533.311	1853.56	1853.56	5.07131e-18	3.44655e-18	8.56343e-21	4.78328e-22	1.8176e-26	2.03292e-39
533.545	1827.85	1827.85	4.83402e-18	3.28457e-18	8.13707e-21	4.54017e-22	1.71817e-26	1.90063e-39
533.778	1802.47	1802.47	4.60792e-18	3.13026e-18	7.73211e-21	4.30951e-22	1.62423e-26	1.77701e-39
534.011	1777.42	1777.42	4.39247e-18	2.98326e-18	7.34746e-21	4.09067e-22	1.53546e-26	1.66149e-39
534.245	1752.71	1752.71	4.18718e-18	2.84322e-18	6.98209e-21	3.88302e-22	1.45158e-26	1.55354e-39
534.478	1728.32	1728.32	3.99156e-18	2.7098e-18	6.63504e-21	3.686e-22	1.37232e-26	1.45265e-39
534.712	1704.25	1704.25	3.80515e-18	2.5827e-18	6.30538e-21	3.49906e-22	1.29742e-26	1.35837e-39
534.945	1680.5	1680.5	3.62752e-18	2.4616e-18	5.99223e-21	3.32167e-22	1.22665e-26	1.27024e-39
535.178	1657.06	1657.06	3.45824e-18	2.34623e-18	5.69475e-21	3.15334e-22	1.15976e-26	1.18788e-39
535.412	1633.94	1633.94	3.29693e-18	2.2363e-18	5.41216e-21	2.99362e-22	1.09655e-26	1.1109e-39
535.645	1611.12	1611.12	3.1432e-18	2.13157e-18	5.14371e-21	2.84205e-22	1.03681e-26	1.03895e-39
535.879	1588.6	1588.6	2.9967e-18	2.03178e-18	4.88867e-21	2.69821e-22	9.80355e-27	9.71686e-40
536.112	1566.38	1566.38	2.85707e-18	1.9367e-18	4.64639e-21	2.56171e-22	9.26996e-27	9.08812e-40
536.345	1544.45	1544.45	2.72401e-18	1.84611e-18	4.4162e-21	2.43218e-22	8.76564e-27	8.50038e-40
536.579	1522.82	1522.82	2.59719e-18	1.75978e-18	4.19751e-21	2.30924e-22	8.28897e-27	7.95093e-40
536.812	1501.47	1501.47	2.47633e-18	1.67753e-18	3.98974e-21	2.19257e-22	7.83844e-27	7.43726e-40
537.046	1480.41	1480.41	2.36113e-18	1.59915e-18	3.79234e-21	2.08184e-22	7.41258e-27	6.95702e-40
537.279	1459.63	1459.63	2.25133e-18	1.52446e-18	3.60478e-21	1.97675e-22	7.01004e-27	6.50803e-40
537.513	1439.13	1439.13	2.14669e-18	1.45329e-18	3.42657e-21	1.87701e-22	6.62954e-27	6.08823e-40
537.746	1418.9	1418.9	2.04694e-18	1.38547e-18	3.25724e-21	1.78233e-22	6.26986e-27	5.69571e-40
537.979	1398.94	1398.94	1.95187e-18	1.32084e-18	3.09635e-21	1.69248e-22	5.92984e-27	5.32869e-40
538.213	1379.25	1379.25	1.86125e-18	1.25925e-18	2.94347e-21	1.60719e-22	5.60841e-27	4.98549e-40
538.446	1359.82	1359.82	1.77487e-18	1.20055e-18	2.79819e-21	1.52623e-22	5.30455e-27	4.66457e-40
538.68	1340.65	1340.65	1.69253e-18	1.14461e-18	2.66015e-21	1.44938e-22	5.01727e-27	4.36446e-40
538.913	1321.74	1321.74	1.61404e-18	1.0913e-18	2.52897e-21	1.37643e-22	4.74568e-27	4.0838e-40
539.146	1303.08	1303.08	1.53922e-18	1.04049e-18	2.40431e-21	1.30719e-22	4.48891e-27	3.82133e-40
539.38	1284.68	1284.68	1.4679e-18	9.92066e-19	2.28585e-21	1.24145e-22	4.24615e-27	3.57585e-40
539.613	1266.52	1266.52	1.3999e-18	9.45915e-19	2.17327e-21	1.17905e-22	4.01661e-27	3.34626e-40
539.847	1248.61	1248.61	1.33509e-18	9.01927e-19	2.06628e-21	1.11981e-22	3.79959e-27	3.13152e-40
540.08	1230.94	1230.94	1.2733e-18	8.60002e-19	1.9646e-21	1.06357e-22	3.59438e-27	2.93067e-40
540.313	1213.5	1213.5	1.21439e-18	8.20042e-19	1.86797e-21	1.01018e-22	3.40035e-27	2.7428e-40
540.547	1196.31	1196.31	1.15823e-18	7.81953e-19	1.77612e-21	9.59494e-23	3.21687e-27	2.56706e-40
540.78	1179.34	1179.34	1.10469e-18	7.45648e-19	1.68883e-21	9.11368e-23	3.04338e-27	2.40267e-40
541.014	1162.61	1162.61	1.05364e-18	7.11042e-19	1.60586e-21	8.65676e-23	2.87931e-27	2.24888e-40
541.247	1146.1	1146.1	1.00497e-18	6.78055e-19	1.52701e-21	8.22294e-23	2.72417e-27	2.10501e-40
541.48	1129.81	1129.81	9.58567e-19	6.46612e-19	1.45205e-21	7.81103e-23	2.57745e-27	1.97042e-40
541.714	1113.75	1113.75	9.14325e-19	6.16638e-19	1.38081e-21	7.41993e-23	2.43869e-27	1.84449e-40
541.947	1097.91	1097.91	8.72141e-19	5.88065e-19	1.31309e-21	7.04856e-23	2.30747e-27	1.72668e-40
542.181	1082.28	1082.28	8.3192e-19	5.60827e-19	1.24872e-21	6.69594e-23	2.18336e-27	1.61645e-40
542.414	1066.86	1066.86	7.93568e-19	5.34861e-19	1.18753e-21	6.3611e-23	2.06598e-27	1.5133e-40
542.648	1051.65	1051.65	7.56999e-19	5.10106e-19	1.12936e-21	6.04314e-23	1.95497e-27	1.41679e-40
542.881	1036.65	1036.65	7.22129e-19	4.86507e-19	1.07407e-21	5.74121e-23	1.84996e-27	1.32648e-40
543.114	1021.86	1021.86	6.88879e-19	4.64009e-19	1.0215e-21	5.45449e-23	1.75065e-27	1.24198e-40
543.348	1007.27	1007.27	6.57172e-19	4.4256e-19	9.71532e-22	5.1822e-23	1.6567e-27	1.16289e-40
543.581	992.873	992.873	6.26936e-19	4.2211e-19	9.24026e-22	4.92361e-23	1.56784e-27	1.08888e-40
543.815	978.677	978.677	5.98103e-19	4.02613e-19	8.78861e-22	4.67804e-23	1.48379e-27	1.01962e-40
544.048	964.675	964.675	5.70607e-19	3.84024e-19	8.35923e-22	4.44481e-23	1.40428e-27	9.54793e-41
544.281	950.865	950.865	5.44386e-19	3.66301e-19	7.95099e-22	4.22331e-23	1.32906e-27	8.94122e-41
544.515	937.245	937.245	5.19379e-19	3.49402e-19	7.56286e-22	4.01294e-23	1.2579e-27	8.37335e-41
544.748	923.812	923.812	4.95531e-19	3.33289e-19	7.19383e-22	3.81313e-23	1.19059e-27	7.84182e-41
544.982	910.563	910.563	4.72786e-19	3.17926e-19	6.84296e-22	3.62335e-23	1.1269e-27	7.34429e-41
545.215	897.496	897.496	4.51095e-19	3.03276e-19	6.50934e-22	3.4431e-23	1.06666e-27	6.87857e-41
545.448	884.61	884.61	4.30406e-19	2.89307e-19	6.19212e-22	3.27189e-23	1.00965e-27	6.44261e-41
545.682	871.901	871.901	4.10675e-19	2.75987e-19	5.89049e-22	3.10926e-23	9.55723e-28	6.03449e-41
545.915	859.367	859.367	3.91855e-19	2.63285e-19	5.60367e-22	2.95478e-23	9.04697e-28	5.65242e-41
546.149	847.006	847.006	3.73906e-19	2.51173e-19	5.33093e-22	2.80804e-23	8.56417e-28	5.29472e-41
546.382	834.815	834.815	3.56785e-19	2.39623e-19	5.07158e-22	2.66865e-23	8.10735e-28	4.95984e-41
546.616	822.794	822.794	3.40455e-19	2.28608e-19	4.82496e-22	2.53624e-23	7.67509e-28	4.6463e-41
546.849	810.938	810.938	3.24878e-19	2.18103e-19	4.59042e-22	2.41045e-23	7.26607e-28	4.35273e-41
547.082	799.247	799.247	3.1002e-19	2.08086e-19	4.36738e-22	2.29095e-23	6.87903e-28	4.07785e-41
547.316	787.717	787.717	2.95847e-19	1.98532e-19	4.15527e-22	2.17742e-23	6.51277e-28	3.82047e-41
547.549	776.348	776.348	2.82328e-19	1.89421e-19	3.95354e-22	2.06957e-23	6.16617e-28	3.57945e-41
547.783	765.136	765.136	2.69431e-19	1.80731e-19	3.7617e-22	1.9671e-23	5.83817e-28	3.35376e-41
548.016	754.08	754.08	2.57129e-19	1.72443e-19	3.57923e-22	1.86975e-23	5.52776e-28	3.14241e-41
548.249	743.178	743.178	2.45393e-19	1.64539e-19	3.4057e-22	1.77726e-23	5.23399e-28	2.94448e-41
548.483	732.427	732.427	2.34197e-19	1.57e-19	3.24064e-22	1.68938e-23	4.95596e-28	2.75911e-41
548.716	721.826	721.826	2.23516e-19	1.49809e-19	3.08366e-22	1.60588e-23	4.69282e-28	2.5855e-41
548.95	711.373	711.373	2.13327e-19	1.4295e-19	2.93434e-22	1.52655e-23	4.44376e-28	2.4229e-41
549.183	701.065	701.065	2.03606e-19	1.36408e-19	2.79231e-22	1.45116e-23	4.20804e-28	2.2706e-41
549.416	690.901	690.901	1.94331e-19	1.30168e-19	2.65722e-22	1.37953e-23	3.98492e-28	2.12796e-41
549.65	680.879	680.879	1.85483e-19	1.24216e-19	2.52871e-22	1.31147e-23	3.77373e-28	1.99434e-41
549.883	670.998	670.998	1.77041e-19	1.18538e-19	2.40647e-22	1.24679e-23	3.57382e-28	1.86918e-41
550.117	661.254	661.254	1.68986e-19	1.13122e-19	2.2902e-22	1.18533e-23	3.3846e-28	1.75193e-41
550.35	651.647	651.647	1.61301e-19	1.07956e-19	2.17958e-22	1.12692e-23	3.20547e-28	1.64209e-41
550.584	642.174	642.174	1.53969e-19	1.03027e-19	2.07436e-22	1.07142e-23	3.0359e-28	1.5392e-41
550.817	632.834	632.834	1.46972e-19	9.83256e-20	1.97426e-22	1.01867e-23	2.87538e-28	1.4428e-41
551.05	623.625	623.625	1.40296e-19	9.38404e-20	1.87903e-22	9.68542e-24	2.72342e-28	1.35248e-41
551.284	614.545	614.545	1.33926e-19	8.95615e-20	1.78843e-22	9.20901e-24	2.57955e-28	1.26787e-41
551.517	605.593	605.593	1.27848e-19	8.54794e-20	1.70223e-22	8.75623e-24	2.44334e-28	1.18858e-41
551.751	596.767	596.767	1.22048e-19	8.15849e-20	1.62023e-22	8.3259e-24	2.31439e-28	1.1143e-41
551.984	588.065	588.065	1.16513e-19	7.78693e-20	1.54221e-22	7.9169e-24	2.1923e-28	1.04469e-41
552.217	579.485	579.485	1.11232e-19	7.43245e-20	1.46798e-22	7.52816e-24	2.07671e-28	9.79467e-42
552.451	571.026	571.026	1.06191e-19	7.09423e-20	1.39735e-22	7.15867e-24	1.96726e-28	9.18346e-42
552.684	562.687	562.687	1.01382e-19	6.77154e-20	1.33015e-22	6.80746e-24	1.86362e-28	8.61069e-42
552.918	554.465	554.465	9.67915e-20	6.46365e-20	1.26621e-22	6.47364e-24	1.76549e-28	8.07392e-42
553.151	546.359	546.359	9.2411e-20	6.16988e-20	1.20537e-22	6.15632e-24	1.67258e-28	7.57087e-42
553.384	538.368	538.368	8.82304e-20	5.88958e-20	1.14747e-22	5.85469e-24	1.58459e-28	7.09941e-42
553.618	530.489	530.489	8.42406e-20	5.62212e-20	1.09238e-22	5.56796e-24	1.50127e-28	6.65754e-42
553.851	522.723	522.723	8.04328e-20	5.36691e-20	1.03996e-22	5.2954e-24	1.42237e-28	6.24338e-42
554.085	515.066	515.066	7.67985e-20	5.12339e-20	9.90079e-23	5.03629e-24	1.34764e-28	5.85519e-42
554.318	507.517	507.517	7.33299e-20	4.89101e-20	9.42608e-23	4.78997e-24	1.27688e-28	5.49133e-42
554.552	500.076	500.076	7.00193e-20	4.66926e-20	8.97432e-23	4.5558e-24	1.20987e-28	5.15025e-42
554.785	492.74	492.74	6.68594e-20	4.45765e-20	8.5444e-23	4.33317e-24	1.1464e-28	4.83053e-42
555.018	485.508	485.508	6.38434e-20	4.25571e-20	8.13525e-23	4.12152e-24	1.08629e-28	4.5308e-42
555.252	478.379	478.379	6.09646e-20	4.063e-20	7.74586e-23	3.92029e-24	1.02935e-28	4.24982e-42
555.485	471.351	471.351	5.82167e-20	3.87909e-20	7.37527e-23	3.72897e-24	9.75429e-29	3.98641e-42
555.719	464.423	464.423	5.55937e-20	3.70358e-20	7.02256e-23	3.54707e-24	9.24353e-29	3.73944e-42
555.952	457.594	457.594	5.309e-20	3.53608e-20	6.68687e-23	3.37411e-24	8.75975e-29	3.5079e-42
556.185	450.862	450.862	5.07e-20	3.37622e-20	6.36736e-23	3.20967e-24	8.30149e-29	3.29081e-42
556.419	444.227	444.227	4.84185e-20	3.22364e-20	6.06325e-23	3.0533e-24	7.86742e-29	3.08726e-42
556.652	437.685	437.685	4.62405e-20	3.07803e-20	5.77378e-23	2.90462e-24	7.45623e-29	2.8964e-42
556.886	431.237	431.237	4.41614e-20	2.93905e-20	5.49826e-23	2.76324e-24	7.06671e-29	2.71743e-42
557.119	424.881	424.881	4.21766e-20	2.80639e-20	5.236e-23	2.6288e-24	6.69772e-29	2.5496e-42
557.352	418.616	418.616	4.02818e-20	2.67978e-20	4.98635e-23	2.50096e-24	6.34815e-29	2.39222e-42
557.586	412.441	412.441	3.84728e-20	2.55893e-20	4.74871e-23	2.37939e-24	6.01698e-29	2.24464e-42
557.819	406.354	406.354	3.67458e-20	2.44358e-20	4.5225e-23	2.26378e-24	5.70324e-29	2.10623e-42
558.053	400.354	400.354	3.50969e-20	2.33347e-20	4.30715e-23	2.15384e-24	5.40599e-29	1.97642e-42
558.286	394.44	394.44	3.35227e-20	2.22836e-20	4.10215e-23	2.04928e-24	5.12437e-29	1.85467e-42
558.52	388.61	388.61	3.20198e-20	2.12804e-20	3.90699e-23	1.94984e-24	4.85754e-29	1.74049e-42
558.753	382.865	382.865	3.05848e-20	2.03226e-20	3.72119e-23	1.85527e-24	4.60472e-29	1.63339e-42
558.986	377.201	377.201	2.92146e-20	1.94084e-20	3.5443e-23	1.76532e-24	4.36518e-29	1.53293e-42
559.22	371.619	371.619	2.79064e-20	1.85357e-20	3.3759e-23	1.67977e-24	4.1382e-29	1.4387e-42
559.453	366.118	366.118	2.66573e-20	1.77025e-20	3.21557e-23	1.59841e-24	3.92312e-29	1.3503e-42
559.687	360.695	360.695	2.54646e-20	1.69071e-20	3.06292e-23	1.52102e-24	3.71932e-29	1.26739e-42
559.92	355.351	355.351	2.43257e-20	1.61478e-20	2.91758e-23	1.44741e-24	3.52619e-29	1.1896e-42
560.153	350.083	350.083	2.32382e-20	1.54229e-20	2.77919e-23	1.37739e-24	3.34318e-29	1.11663e-42
560.387	344.891	344.891	2.21997e-20	1.47308e-20	2.64743e-23	1.31079e-24	3.16975e-29	1.04816e-42
560.62	339.774	339.774	2.12081e-20	1.407e-20	2.52197e-23	1.24744e-24	3.00539e-29	9.83931e-43
560.854	334.731	334.731	2.02611e-20	1.34391e-20	2.4025e-23	1.18717e-24	2.84963e-29	9.23667e-43
561.087	329.761	329.761	1.93568e-20	1.28368e-20	2.28875e-23	1.12985e-24	2.702e-29	8.67123e-43
561.32	324.862	324.862	1.84933e-20	1.22617e-20	2.18043e-23	1.07531e-24	2.5621e-29	8.14068e-43
561.554	320.034	320.034	1.76685e-20	1.17126e-20	2.07727e-23	1.02343e-24	2.42949e-29	7.64285e-43
561.787	315.276	315.276	1.68809e-20	1.11883e-20	1.97905e-23	9.74076e-25	2.30381e-29	7.17571e-43
562.021	310.587	310.587	1.61287e-20	1.06877e-20	1.8855e-23	9.27122e-25	2.18469e-29	6.73735e-43
562.254	305.965	305.965	1.54104e-20	1.02096e-20	1.79642e-23	8.82451e-25	2.07178e-29	6.32598e-43
562.487	301.411	301.411	1.47243e-20	9.75318e-21	1.71158e-23	8.39952e-25	1.96475e-29	5.93993e-43
562.721	296.922	296.922	1.4069e-20	9.31731e-21	1.63079e-23	7.99517e-25	1.8633e-29	5.57762e-43
562.954	292.499	292.499	1.34431e-20	8.9011e-21	1.55384e-23	7.61045e-25	1.76714e-29	5.23759e-43
563.188	288.139	288.139	1.28453e-20	8.50364e-21	1.48056e-23	7.24442e-25	1.67598e-29	4.91846e-43
563.421	283.843	283.843	1.22744e-20	8.12409e-21	1.41076e-23	6.89614e-25	1.58956e-29	4.61892e-43
563.655	279.61	279.61	1.1729e-20	7.76163e-21	1.34428e-23	6.56475e-25	1.50763e-29	4.33778e-43
563.888	275.438	275.438	1.12081e-20	7.41548e-21	1.28096e-23	6.24942e-25	1.42997e-29	4.07388e-43
564.121	271.326	271.326	1.07106e-20	7.08491e-21	1.22065e-23	5.94938e-25	1.35634e-29	3.82617e-43
564.355	267.274	267.274	1.02353e-20	6.76921e-21	1.16321e-23	5.66386e-25	1.28654e-29	3.59363e-43
564.588	263.282	263.282	9.78127e-21	6.4677e-21	1.10849e-23	5.39217e-25	1.22035e-29	3.37535e-43
564.822	259.347	259.347	9.34758e-21	6.17974e-21	1.05637e-23	5.13363e-25	1.15761e-29	3.17043e-43
565.055	255.47	255.47	8.9333e-21	5.90471e-21	1.00672e-23	4.88759e-25	1.09811e-29	2.97805e-43
565.288	251.649	251.649	8.53754e-21	5.64203e-21	9.59425e-24	4.65345e-25	1.0417e-29	2.79744e-43
565.522	247.884	247.884	8.15947e-21	5.39115e-21	9.14372e-24	4.43062e-25	9.88215e-30	2.62787e-43
565.755	244.174	244.174	7.79829e-21	5.15152e-21	8.71453e-24	4.21856e-25	9.37498e-30	2.46866e-43
565.989	240.518	240.518	7.45325e-21	4.92263e-21	8.30567e-24	4.01674e-25	8.89407e-30	2.31917e-43
566.222	236.915	236.915	7.1236e-21	4.70401e-21	7.91616e-24	3.82466e-25	8.43804e-30	2.17881e-43
566.455	233.365	233.365	6.80867e-21	4.49518e-21	7.54508e-24	3.64184e-25	8.00559e-30	2.04701e-43
566.689	229.867	229.867	6.50779e-21	4.29571e-21	7.19155e-24	3.46784e-25	7.5955e-30	1.92325e-43
566.922	226.421	226.421	6.22032e-21	4.10517e-21	6.85473e-24	3.30223e-25	7.2066e-30	1.80703e-43
567.156	223.024	223.024	5.94566e-21	3.92315e-21	6.53383e-24	3.1446e-25	6.83778e-30	1.69789e-43
567.389	219.678	219.678	5.68324e-21	3.74928e-21	6.22808e-24	2.99456e-25	6.488e-30	1.5954e-43
567.623	216.38	216.38	5.43251e-21	3.58319e-21	5.93677e-24	2.85174e-25	6.15627e-30	1.49914e-43
567.856	213.131	213.131	5.19294e-21	3.42451e-21	5.65921e-24	2.71579e-25	5.84165e-30	1.40874e-43
568.089	209.929	209.929	4.96403e-21	3.27293e-21	5.39474e-24	2.58638e-25	5.54325e-30	1.32383e-43
568.323	206.774	206.774	4.7453e-21	3.12812e-21	5.14274e-24	2.46319e-25	5.26023e-30	1.24408e-43
568.556	203.666	203.666	4.5363e-21	2.98977e-21	4.90261e-24	2.34593e-25	4.99178e-30	1.16918e-43
568.79	200.603	200.603	4.33658e-21	2.8576e-21	4.6738e-24	2.23429e-25	4.73715e-30	1.09882e-43
569.023	197.586	197.586	4.14574e-21	2.73132e-21	4.45576e-24	2.12802e-25	4.49562e-30	1.03273e-43
569.256	194.612	194.612	3.96337e-21	2.61068e-21	4.24799e-24	2.02684e-25	4.26651e-30	9.70642e-44
569.49	191.683	191.683	3.78909e-21	2.49541e-21	4.04999e-24	1.93052e-25	4.04918e-30	9.12322e-44
569.723	188.796	188.796	3.62255e-21	2.38528e-21	3.8613e-24	1.83881e-25	3.84302e-30	8.57533e-44
569.957	185.952	185.952	3.4634e-21	2.28005e-21	3.68149e-24	1.75151e-25	3.64745e-30	8.06062e-44
570.19	183.15	183.15	3.3113e-21	2.1795e-21	3.51012e-24	1.66838e-25	3.46192e-30	7.57705e-44
570.423	180.39	180.39	3.16594e-21	2.08343e-21	3.3468e-24	1.58923e-25	3.2859e-30	7.12273e-44
570.657	177.669	177.669	3.02702e-21	1.99164e-21	3.19115e-24	1.51388e-25	3.11892e-30	6.69587e-44
570.89	174.99	174.99	2.89425e-21	1.90392e-21	3.0428e-24	1.44213e-25	2.96049e-30	6.2948e-44
571.124	172.349	172.349	2.76736e-21	1.82011e-21	2.90141e-24	1.3738e-25	2.81019e-30	5.91795e-44
571.357	169.748	169.748	2.64608e-21	1.74001e-21	2.76665e-24	1.30875e-25	2.66758e-30	5.56384e-44
571.591	167.185	167.185	2.53017e-21	1.66347e-21	2.6382e-24	1.2468e-25	2.53227e-30	5.23109e-44
571.824	164.66	164.66	2.41938e-21	1.59034e-21	2.51578e-24	1.18781e-25	2.40388e-30	4.91841e-44
572.057	162.172	162.172	2.31349e-21	1.52044e-21	2.39908e-24	1.13164e-25	2.28207e-30	4.62457e-44
572.291	159.721	159.721	2.21227e-21	1.45365e-21	2.28785e-24	1.07815e-25	2.16648e-30	4.34842e-44
572.524	157.306	157.306	2.11552e-21	1.38981e-21	2.18182e-24	1.02721e-25	2.05679e-30	4.0889e-44
572.758	154.927	154.927	2.02304e-21	1.32881e-21	2.08075e-24	9.78698e-26	1.95271e-30	3.845e-44
572.991	152.584	152.584	1.93464e-21	1.27051e-21	1.9844e-24	9.32497e-26	1.85394e-30	3.61576e-44
573.224	150.275	150.275	1.85014e-21	1.21479e-21	1.89256e-24	8.88498e-26	1.76021e-30	3.4003e-44
573.458	148	148	1.76937e-21	1.16153e-21	1.805e-24	8.46593e-26	1.67126e-30	3.19779e-44
573.691	145.759	145.759	1.69215e-21	1.11063e-21	1.72154e-24	8.06682e-26	1.58685e-30	3.00743e-44
573.925	143.551	143.551	1.61833e-21	1.06199e-21	1.64196e-24	7.6867e-26	1.50674e-30	2.8285e-44
574.158	141.376	141.376	1.54777e-21	1.01549e-21	1.5661e-24	7.32465e-26	1.4307e-30	2.6603e-44
574.391	139.234	139.234	1.4803e-21	9.71045e-22	1.49378e-24	6.97981e-26	1.35854e-30	2.50219e-44
574.625	137.123	137.123	1.41581e-21	9.28566e-22	1.42482e-24	6.65135e-26	1.29005e-30	2.35355e-44
574.858	135.043	135.043	1.35415e-21	8.87962e-22	1.35908e-24	6.33849e-26	1.22505e-30	2.21381e-44
575.092	132.995	132.995	1.29521e-21	8.49149e-22	1.2964e-24	6.04048e-26	1.16334e-30	2.08244e-44
575.325	130.977	130.977	1.23885e-21	8.12049e-22	1.23664e-24	5.75661e-26	1.10478e-30	1.95893e-44
575.559	128.989	128.989	1.18496e-21	7.76585e-22	1.17965e-24	5.4862e-26	1.04919e-30	1.8428e-44
575.792	127.03	127.03	1.13345e-21	7.42684e-22	1.12532e-24	5.2286e-26	9.96416e-31	1.73362e-44
576.025	125.101	125.101	1.08419e-21	7.10276e-22	1.07351e-24	4.98322e-26	9.46324e-31	1.63095e-44
576.259	123.201	123.201	1.03709e-21	6.79296e-22	1.02411e-24	4.74945e-26	8.98773e-31	1.53442e-44
576.492	121.328	121.328	9.9206e-22	6.49679e-22	9.77002e-25	4.52675e-26	8.53632e-31	1.44364e-44
576.726	119.484	119.484	9.49002e-22	6.21366e-22	9.32082e-25	4.31458e-26	8.10779e-31	1.35828e-44
576.959	117.668	117.668	9.0783e-22	5.94298e-22	8.89246e-25	4.11245e-26	7.70096e-31	1.27801e-44
577.192	115.878	115.878	8.6846e-22	5.6842e-22	8.48396e-25	3.91988e-26	7.31473e-31	1.20253e-44
577.426	114.115	114.115	8.30814e-22	5.4368e-22	8.09441e-25	3.73641e-26	6.94804e-31	1.13153e-44
577.659	112.378	112.378	7.94815e-22	5.20026e-22	7.7229e-25	3.5616e-26	6.5999e-31	1.06477e-44
577.893	110.668	110.668	7.6039e-22	4.97411e-22	7.3686e-25	3.39505e-26	6.26936e-31	1.00197e-44
578.126	108.983	108.983	7.2747e-22	4.75789e-22	7.03071e-25	3.23635e-26	5.95552e-31	9.42913e-45
578.359	107.323	107.323	6.95989e-22	4.55115e-22	6.70845e-25	3.08514e-26	5.65753e-31	8.87363e-45
578.593	105.688	105.688	6.65883e-22	4.35348e-22	6.4011e-25	2.94107e-26	5.37458e-31	8.35112e-45
578.826	104.078	104.078	6.37091e-22	4.16448e-22	6.10796e-25	2.80378e-26	5.10591e-31	7.85963e-45
579.06	102.491	102.491	6.09555e-22	3.98375e-22	5.82837e-25	2.67296e-26	4.8508e-31	7.39731e-45
579.293	100.928	100.928	5.83221e-22	3.81095e-22	5.5617e-25	2.54829e-26	4.60854e-31	6.96241e-45
579.527	99.3893	99.3893	5.58036e-22	3.64571e-22	5.30734e-25	2.4295e-26	4.37849e-31	6.55329e-45
579.76	97.8731	97.8731	5.33948e-22	3.4877e-22	5.06472e-25	2.3163e-26	4.16003e-31	6.16841e-45
579.993	96.3797	96.3797	5.10909e-22	3.3366e-22	4.83329e-25	2.20841e-26	3.95257e-31	5.80632e-45
580.227	94.9087	94.9087	4.88874e-22	3.19211e-22	4.61254e-25	2.1056e-26	3.75554e-31	5.46566e-45
580.46	93.4598	93.4598	4.67799e-22	3.05394e-22	4.40196e-25	2.00762e-26	3.56843e-31	5.14516e-45
580.694	92.0326	92.0326	4.4764e-22	2.9218e-22	4.20108e-25	1.91424e-26	3.39072e-31	4.8436e-45
580.927	90.6269	90.6269	4.28358e-22	2.79544e-22	4.00946e-25	1.82525e-26	3.22194e-31	4.55987e-45
581.16	89.2422	89.2422	4.09915e-22	2.67459e-22	3.82666e-25	1.74043e-26	3.06163e-31	4.29289e-45
581.394	87.8784	87.8784	3.92273e-22	2.55901e-22	3.65227e-25	1.65959e-26	2.90938e-31	4.04168e-45
581.627	86.5351	86.5351	3.75398e-22	2.44848e-22	3.4859e-25	1.58253e-26	2.76476e-31	3.80528e-45
581.861	85.212	85.212	3.59255e-22	2.34277e-22	3.32718e-25	1.50909e-26	2.6274e-31	3.58283e-45
582.094	83.9088	83.9088	3.43813e-22	2.24166e-22	3.17576e-25	1.43909e-26	2.49693e-31	3.3735e-45
582.327	82.6252	82.6252	3.29041e-22	2.14496e-22	3.03129e-25	1.37237e-26	2.37299e-31	3.17649e-45
582.561	81.361	81.361	3.1491e-22	2.05246e-22	2.89345e-25	1.30876e-26	2.25526e-31	2.99109e-45
582.794	80.1158	80.1158	3.01391e-22	1.964e-22	2.76194e-25	1.24814e-26	2.14342e-31	2.8166e-45
583.028	78.8893	78.8893	2.88459e-22	1.87938e-22	2.63646e-25	1.19034e-26	2.03718e-31	2.65237e-45
583.261	77.6814	77.6814	2.76086e-22	1.79845e-22	2.51674e-25	1.13525e-26	1.93625e-31	2.4978e-45
583.495	76.4916	76.4916	2.64249e-22	1.72103e-22	2.4025e-25	1.08273e-26	1.84037e-31	2.35231e-45
583.728	75.3198	75.3198	2.52925e-22	1.64697e-22	2.2935e-25	1.03267e-26	1.74928e-31	2.21536e-45
583.961	74.1657	74.1657	2.4209e-22	1.57614e-22	2.18949e-25	9.84936e-27	1.66274e-31	2.08646e-45
584.195	73.029	73.029	2.31724e-22	1.50838e-22	2.09024e-25	9.39433e-27	1.58052e-31	1.96512e-45
584.428	71.9094	71.9094	2.21806e-22	1.44356e-22	1.99553e-25	8.96052e-27	1.5024e-31	1.85089e-45
584.662	70.8068	70.8068	2.12316e-22	1.38155e-22	1.90515e-25	8.54692e-27	1.42818e-31	1.74336e-45
584.895	69.7208	69.7208	2.03237e-22	1.32223e-22	1.81891e-25	8.1526e-27	1.35766e-31	1.64213e-45
585.128	68.6513	68.6513	1.94549e-22	1.26548e-22	1.7366e-25	7.77663e-27	1.29065e-31	1.54683e-45
585.362	67.5979	67.5979	1.86236e-22	1.21119e-22	1.65806e-25	7.41817e-27	1.22698e-31	1.4571e-45
585.595	66.5604	66.5604	1.78282e-22	1.15925e-22	1.5831e-25	7.07638e-27	1.16648e-31	1.37262e-45
585.829	65.5387	65.5387	1.70671e-22	1.10956e-22	1.51156e-25	6.75049e-27	1.10899e-31	1.29309e-45
586.062	64.5324	64.5324	1.63388e-22	1.06202e-22	1.44328e-25	6.43975e-27	1.05436e-31	1.21819e-45
586.295	63.5413	63.5413	1.56419e-22	1.01654e-22	1.37812e-25	6.14344e-27	1.00244e-31	1.14768e-45
586.529	62.5652	62.5652	1.49749e-22	9.73022e-23	1.31593e-25	5.8609e-27	9.53104e-32	1.08128e-45
586.762	61.604	61.604	1.43367e-22	9.31386e-23	1.25657e-25	5.59147e-27	9.06218e-32	1.01875e-45
586.996	60.6572	60.6572	1.3726e-22	8.91548e-23	1.19991e-25	5.33455e-27	8.6166e-32	9.59869e-46
587.229	59.7249	59.7249	1.31415e-22	8.53431e-23	1.14583e-25	5.08954e-27	8.19313e-32	9.0442e-46
587.462	58.8067	58.8067	1.25821e-22	8.16959e-23	1.09422e-25	4.85589e-27	7.79066e-32	8.52201e-46
587.696	57.9024	57.9024	1.20468e-22	7.82061e-23	1.04494e-25	4.63307e-27	7.40814e-32	8.03023e-46
587.929	57.0118	57.0118	1.15345e-22	7.48667e-23	9.97914e-26	4.42056e-27	7.04457e-32	7.56706e-46
588.163	56.1347	56.1347	1.10441e-22	7.16714e-23	9.53019e-26	4.2179e-27	6.69901e-32	7.13084e-46
588.396	55.271	55.271	1.05748e-22	6.86137e-23	9.10164e-26	4.02461e-27	6.37056e-32	6.71997e-46
588.63	54.4204	54.4204	1.01257e-22	6.56877e-23	8.69254e-26	3.84027e-27	6.05836e-32	6.33298e-46
588.863	53.5827	53.5827	9.69578e-23	6.28877e-23	8.302e-26	3.66445e-27	5.7616e-32	5.96846e-46
589.096	52.7577	52.7577	9.28432e-23	6.02082e-23	7.92917e-26	3.49675e-27	5.47951e-32	5.6251e-46
589.33	51.9453	51.9453	8.89048e-23	5.7644e-23	7.57325e-26	3.3368e-27	5.21135e-32	5.30166e-46
589.563	51.1452	51.1452	8.51351e-23	5.519e-23	7.23345e-26	3.18424e-27	4.95644e-32	4.99698e-46
589.797	50.3573	50.3573	8.15268e-23	5.28415e-23	6.90905e-26	3.03871e-27	4.71412e-32	4.70995e-46
590.03	49.5813	49.5813	7.80729e-23	5.05939e-23	6.59933e-26	2.89991e-27	4.48375e-32	4.43956e-46
590.263	48.8172	48.8172	7.47668e-23	4.84428e-23	6.30363e-26	2.7675e-27	4.26474e-32	4.18481e-46
590.497	48.0647	48.0647	7.1602e-23	4.63841e-23	6.0213e-26	2.64119e-27	4.05653e-32	3.94481e-46
590.73	47.3237	47.3237	6.85724e-23	4.44137e-23	5.75174e-26	2.52071e-27	3.85857e-32	3.71869e-46
590.964	46.5939	46.5939	6.56723e-23	4.25278e-23	5.49436e-26	2.40577e-27	3.67037e-32	3.50564e-46
591.197	45.8753	45.8753	6.2896e-23	4.07228e-23	5.24861e-26	2.29612e-27	3.49143e-32	3.3049e-46
591.43	45.1676	45.1676	6.02383e-23	3.89951e-23	5.01396e-26	2.19152e-27	3.32129e-32	3.11575e-46
591.664	44.4707	44.4707	5.76939e-23	3.73414e-23	4.7899e-26	2.09172e-27	3.15953e-32	2.93752e-46
591.897	43.7844	43.7844	5.5258e-23	3.57586e-23	4.57594e-26	1.99652e-27	3.00571e-32	2.76957e-46
592.131	43.1086	43.1086	5.2926e-23	3.42435e-23	4.37163e-26	1.90569e-27	2.85945e-32	2.6113e-46
592.364	42.4432	42.4432	5.06934e-23	3.27932e-23	4.17654e-26	1.81903e-27	2.72037e-32	2.46216e-46
592.598	41.7878	41.7878	4.85558e-23	3.14049e-23	3.99023e-26	1.73635e-27	2.58813e-32	2.32161e-46
592.831	41.1425	41.1425	4.65093e-23	3.0076e-23	3.81231e-26	1.65746e-27	2.46237e-32	2.18915e-46
593.064	40.507	40.507	4.45499e-23	2.88038e-23	3.6424e-26	1.58219e-27	2.34277e-32	2.06431e-46
593.298	39.8812	39.8812	4.26738e-23	2.7586e-23	3.48014e-26	1.51038e-27	2.22904e-32	1.94665e-46
593.531	39.265	39.265	4.08775e-23	2.64202e-23	3.32518e-26	1.44185e-27	2.12088e-32	1.83575e-46
593.765	38.6582	38.6582	3.91575e-23	2.53041e-23	3.17718e-26	1.37646e-27	2.01802e-32	1.73123e-46
593.998	38.0607	38.0607	3.75107e-23	2.42356e-23	3.03583e-26	1.31407e-27	1.9202e-32	1.63271e-46
594.231	37.4723	37.4723	3.59337e-23	2.32127e-23	2.90083e-26	1.25453e-27	1.82716e-32	1.53984e-46
594.465	36.8929	36.8929	3.44237e-23	2.22334e-23	2.77189e-26	1.19771e-27	1.73867e-32	1.4523e-46
594.698	36.3224	36.3224	3.29778e-23	2.12958e-23	2.64874e-26	1.14349e-27	1.6545e-32	1.36978e-46
594.932	35.7606	35.7606	3.15932e-23	2.03981e-23	2.53111e-26	1.09175e-27	1.57445e-32	1.29199e-46
595.165	35.2074	35.2074	3.02673e-23	1.95387e-23	2.41876e-26	1.04238e-27	1.49831e-32	1.21865e-46
595.398	34.6627	34.6627	2.89976e-23	1.87158e-23	2.31144e-26	9.95253e-28	1.42588e-32	1.14951e-46
595.632	34.1263	34.1263	2.77817e-23	1.79279e-23	2.20893e-26	9.50281e-28	1.35699e-32	1.08433e-46
595.865	33.5981	33.5981	2.66173e-23	1.71735e-23	2.11101e-26	9.07361e-28	1.29145e-32	1.02288e-46
596.099	33.078	33.078	2.55021e-23	1.64511e-23	2.01747e-26	8.66399e-28	1.22912e-32	9.64937e-47
596.332	32.5659	32.5659	2.44342e-23	1.57595e-23	1.92812e-26	8.27303e-28	1.16981e-32	9.10306e-47
596.566	32.0617	32.0617	2.34114e-23	1.50972e-23	1.84276e-26	7.89988e-28	1.1134e-32	8.58795e-47
596.799	31.5651	31.5651	2.24318e-23	1.4463e-23	1.76122e-26	7.54372e-28	1.05973e-32	8.10223e-47
597.032	31.0762	31.0762	2.14936e-23	1.38557e-23	1.68332e-26	7.20378e-28	1.00868e-32	7.64422e-47
597.266	30.5948	30.5948	2.05951e-23	1.32742e-23	1.6089e-26	6.8793e-28	9.60102e-33	7.21233e-47
597.499	30.1207	30.1207	1.97345e-23	1.27173e-23	1.5378e-26	6.56958e-28	9.1389e-33	6.80505e-47
597.733	29.654	29.654	1.89102e-23	1.2184e-23	1.46988e-26	6.27394e-28	8.69922e-33	6.42096e-47
597.966	29.1944	29.1944	1.81206e-23	1.16733e-23	1.40498e-26	5.99173e-28	8.2809e-33	6.05874e-47
598.199	28.7418	28.7418	1.73644e-23	1.11842e-23	1.34298e-26	5.72233e-28	7.88288e-33	5.71713e-47
598.433	28.2963	28.2963	1.664e-23	1.07158e-23	1.28374e-26	5.46517e-28	7.50417e-33	5.39495e-47
598.666	27.8575	27.8575	1.59462e-23	1.02672e-23	1.22714e-26	5.21967e-28	7.14382e-33	5.09107e-47
598.9	27.4255	27.4255	1.52816e-23	9.83756e-24	1.17305e-26	4.98531e-28	6.80095e-33	4.80447e-47
599.133	27.0001	27.0001	1.46449e-23	9.42609e-24	1.12138e-26	4.76157e-28	6.47468e-33	4.53413e-47
599.366	26.5813	26.5813	1.4035e-23	9.032e-24	1.072e-26	4.54798e-28	6.16421e-33	4.27914e-47
599.6	26.1689	26.1689	1.34508e-23	8.65456e-24	1.02482e-26	4.34405e-28	5.86877e-33	4.03861e-47
599.833	25.7629	25.7629	1.28912e-23	8.29304e-24	9.79735e-27	4.14936e-28	5.58763e-33	3.81172e-47
600.067	25.3631	25.3631	1.2355e-23	7.94677e-24	9.36653e-27	3.96348e-28	5.32008e-33	3.59769e-47
600.3	24.9694	24.9694	1.18414e-23	7.6151e-24	8.95484e-27	3.786e-28	5.06546e-33	3.39578e-47
600.534	24.5818	24.5818	1.13493e-23	7.29742e-24	8.56143e-27	3.61655e-28	4.82314e-33	3.2053e-47
600.767	24.2002	24.2002	1.08779e-23	6.99312e-24	8.18546e-27	3.45476e-28	4.59252e-33	3.02559e-47
601	23.8244	23.8244	1.04263e-23	6.70163e-24	7.82617e-27	3.30028e-28	4.37303e-33	2.85605e-47
601.234	23.4545	23.4545	9.9936e-24	6.42242e-24	7.4828e-27	3.15277e-28	4.16414e-33	2.69609e-47
601.467	23.0902	23.0902	9.57904e-24	6.15495e-24	7.15465e-27	3.01191e-28	3.96531e-33	2.54517e-47
601.701	22.7315	22.7315	9.18185e-24	5.89874e-24	6.84102e-27	2.87742e-28	3.77607e-33	2.40277e-47
601.934	22.3784	22.3784	8.8013e-24	5.65329e-24	6.54128e-27	2.74898e-28	3.59595e-33	2.26841e-47
602.167	22.0307	22.0307	8.43667e-24	5.41816e-24	6.2548e-27	2.62634e-28	3.4245e-33	2.14162e-47
602.401	21.6883	21.6883	8.0873e-24	5.19291e-24	5.981e-27	2.50922e-28	3.2613e-33	2.02198e-47
602.634	21.3513	21.3513	7.75254e-24	4.97711e-24	5.71929e-27	2.39737e-28	3.10595e-33	1.90909e-47
602.868	21.0194	21.0194	7.43178e-24	4.77038e-24	5.46915e-27	2.29056e-28	2.95807e-33	1.80255e-47
603.101	20.6927	20.6927	7.12443e-24	4.57231e-24	5.23005e-27	2.18855e-28	2.8173e-33	1.70201e-47
603.334	20.371	20.371	6.82991e-24	4.38256e-24	5.00152e-27	2.09113e-28	2.68329e-33	1.60712e-47
603.568	20.0542	20.0542	6.54769e-24	4.20075e-24	4.78306e-27	1.99809e-28	2.55572e-33	1.51758e-47
603.801	19.7424	19.7424	6.27724e-24	4.02656e-24	4.57424e-27	1.90923e-28	2.43427e-33	1.43306e-47
604.035	19.4354	19.4354	6.01808e-24	3.85967e-24	4.37463e-27	1.82436e-28	2.31865e-33	1.35329e-47
604.268	19.1331	19.1331	5.76973e-24	3.69977e-24	4.18382e-27	1.7433e-28	2.20857e-33	1.278e-47
604.501	18.8354	18.8354	5.53173e-24	3.54655e-24	4.00141e-27	1.66588e-28	2.10376e-33	1.20694e-47
604.735	18.5424	18.5424	5.30365e-24	3.39975e-24	3.82703e-27	1.59193e-28	2.00398e-33	1.13986e-47
604.968	18.2539	18.2539	5.08506e-24	3.25908e-24	3.66032e-27	1.52129e-28	1.90897e-33	1.07655e-47
605.202	17.9698	17.9698	4.87557e-24	3.12429e-24	3.50095e-27	1.45382e-28	1.81852e-33	1.01678e-47
605.435	17.6902	17.6902	4.6748e-24	2.99514e-24	3.34859e-27	1.38937e-28	1.73238e-33	9.60354e-48
605.669	17.4148	17.4148	4.48239e-24	2.87137e-24	3.20292e-27	1.3278e-28	1.65037e-33	9.07091e-48
605.902	17.1438	17.1438	4.29797e-24	2.75277e-24	3.06365e-27	1.26899e-28	1.57228e-33	8.56807e-48
606.135	16.8769	16.8769	4.12121e-24	2.63912e-24	2.9305e-27	1.21282e-28	1.49792e-33	8.09335e-48
606.369	16.6141	16.6141	3.9518e-24	2.53021e-24	2.80319e-27	1.15915e-28	1.4271e-33	7.64517e-48
606.602	16.3554	16.3554	3.78942e-24	2.42584e-24	2.68147e-27	1.10788e-28	1.35967e-33	7.22202e-48
606.836	16.1007	16.1007	3.63378e-24	2.32582e-24	2.56509e-27	1.0589e-28	1.29546e-33	6.82249e-48
607.069	15.8499	15.8499	3.4846e-24	2.22996e-24	2.4538e-27	1.01211e-28	1.2343e-33	6.44527e-48
607.302	15.6031	15.6031	3.34161e-24	2.13809e-24	2.3474e-27	9.67401e-29	1.17606e-33	6.08908e-48
607.536	15.36	15.36	3.20454e-24	2.05005e-24	2.24565e-27	9.2469e-29	1.1206e-33	5.75275e-48
607.769	15.1207	15.1207	3.07315e-24	1.96567e-24	2.14836e-27	8.83884e-29	1.06777e-33	5.43516e-48
608.003	14.8851	14.8851	2.94721e-24	1.8848e-24	2.05532e-27	8.44896e-29	1.01746e-33	5.13526e-48
608.236	14.6532	14.6532	2.82647e-24	1.80728e-24	1.96636e-27	8.07645e-29	9.69547e-34	4.85205e-48
608.469	14.4248	14.4248	2.71074e-24	1.73299e-24	1.88128e-27	7.72053e-29	9.23908e-34	4.58459e-48
608.703	14.2	14.2	2.59979e-24	1.66178e-24	1.79992e-27	7.38045e-29	8.80439e-34	4.33201e-48
608.936	13.9787	13.9787	2.49343e-24	1.59353e-24	1.72211e-27	7.05549e-29	8.39034e-34	4.09347e-48
609.17	13.7608	13.7608	2.39146e-24	1.52811e-24	1.6477e-27	6.74499e-29	7.99595e-34	3.86818e-48
609.403	13.5463	13.5463	2.29371e-24	1.46541e-24	1.57654e-27	6.44828e-29	7.62028e-34	3.6554e-48
609.637	13.3351	13.3351	2.19999e-24	1.4053e-24	1.50848e-27	6.16476e-29	7.26242e-34	3.45442e-48
609.87	13.1272	13.1272	2.11014e-24	1.34768e-24	1.44339e-27	5.89382e-29	6.92154e-34	3.26459e-48
610.103	12.9224	12.9224	2.024e-24	1.29245e-24	1.38114e-27	5.63491e-29	6.5968e-34	3.08529e-48
610.337	12.7209	12.7209	1.94141e-24	1.23951e-24	1.3216e-27	5.38749e-29	6.28745e-34	2.91592e-48
610.57	12.5225	12.5225	1.86222e-24	1.18875e-24	1.26465e-27	5.15104e-29	5.99275e-34	2.75593e-48
610.804	12.3272	12.3272	1.7863e-24	1.1401e-24	1.21018e-27	4.92507e-29	5.712e-34	2.60479e-48
611.037	12.1349	12.1349	1.7135e-24	1.09346e-24	1.15808e-27	4.70911e-29	5.44452e-34	2.46202e-48
611.27	11.9456	11.9456	1.64371e-24	1.04874e-24	1.10824e-27	4.50272e-29	5.18969e-34	2.32714e-48
611.504	11.7592	11.7592	1.57678e-24	1.00588e-24	1.06057e-27	4.30546e-29	4.9469e-34	2.19972e-48
611.737	11.5758	11.5758	1.51261e-24	9.6478e-25	1.01497e-27	4.11693e-29	4.71558e-34	2.07934e-48
611.971	11.3951	11.3951	1.45107e-24	9.25379e-25	9.71353e-28	3.93674e-29	4.49518e-34	1.9656e-48
612.204	11.2173	11.2173	1.39207e-24	8.87603e-25	9.29628e-28	3.76451e-29	4.28518e-34	1.85814e-48
612.437	11.0422	11.0422	1.33548e-24	8.51386e-25	8.89714e-28	3.59989e-29	4.08509e-34	1.7566e-48
612.671	10.8699	10.8699	1.28122e-24	8.16661e-25	8.5153e-28	3.44254e-29	3.89443e-34	1.66067e-48
612.904	10.7002	10.7002	1.22919e-24	7.83367e-25	8.15002e-28	3.29214e-29	3.71276e-34	1.57001e-48
613.138	10.5332	10.5332	1.1793e-24	7.51445e-25	7.80056e-28	3.14838e-29	3.53964e-34	1.48436e-48
613.371	10.3688	10.3688	1.13145e-24	7.20837e-25	7.46624e-28	3.01095e-29	3.37468e-34	1.40341e-48
613.605	10.2069	10.2069	1.08556e-24	6.91488e-25	7.14639e-28	2.87959e-29	3.21747e-34	1.32692e-48
613.838	10.0475	10.0475	1.04155e-24	6.63346e-25	6.84038e-28	2.75401e-29	3.06766e-34	1.25464e-48
614.071	9.89064	9.89064	9.99342e-25	6.36362e-25	6.54761e-28	2.63397e-29	2.9249e-34	1.18632e-48
614.305	9.73619	9.73619	9.58864e-25	6.10486e-25	6.26749e-28	2.51921e-29	2.78884e-34	1.12177e-48
614.538	9.58414	9.58414	9.20042e-25	5.85674e-25	5.99948e-28	2.4095e-29	2.65917e-34	1.06075e-48
614.772	9.43446	9.43446	8.82809e-25	5.6188e-25	5.74305e-28	2.30461e-29	2.53559e-34	1.00308e-48
615.005	9.28711	9.28711	8.47097e-25	5.39063e-25	5.49768e-28	2.20434e-29	2.41781e-34	9.48581e-49
615.238	9.14205	9.14205	8.12845e-25	5.17182e-25	5.26291e-28	2.10847e-29	2.30555e-34	8.97065e-49
615.472	8.99924	8.99924	7.79993e-25	4.96199e-25	5.03826e-28	2.01682e-29	2.19856e-34	8.48372e-49
615.705	8.85866	8.85866	7.48482e-25	4.76075e-25	4.8233e-28	1.92919e-29	2.09658e-34	8.02345e-49
615.939	8.72026	8.72026	7.18257e-25	4.56776e-25	4.61761e-28	1.8454e-29	1.99938e-34	7.58838e-49
616.172	8.58402	8.58402	6.89265e-25	4.38268e-25	4.42077e-28	1.76529e-29	1.90673e-34	7.17711e-49
616.405	8.4499	8.4499	6.61456e-25	4.20517e-25	4.23241e-28	1.68869e-29	1.81841e-34	6.78833e-49
616.639	8.31786	8.31786	6.3478e-25	4.03493e-25	4.05216e-28	1.61545e-29	1.73422e-34	6.4208e-49
616.872	8.18789	8.18789	6.09191e-25	3.87165e-25	3.87966e-28	1.54542e-29	1.65397e-34	6.07335e-49
617.106	8.05993	8.05993	5.84645e-25	3.71504e-25	3.71458e-28	1.47846e-29	1.57747e-34	5.74486e-49
617.339	7.93397	7.93397	5.61098e-25	3.56484e-25	3.5566e-28	1.41442e-29	1.50454e-34	5.4343e-49
617.573	7.80997	7.80997	5.38509e-25	3.42077e-25	3.4054e-28	1.35319e-29	1.43502e-34	5.14068e-49
617.806	7.6879	7.6879	5.16838e-25	3.28258e-25	3.2607e-28	1.29464e-29	1.36874e-34	4.86307e-49
618.039	7.56773	7.56773	4.96049e-25	3.15004e-25	3.1222e-28	1.23864e-29	1.30555e-34	4.60058e-49
618.273	7.44944	7.44944	4.76105e-25	3.0229e-25	2.98965e-28	1.18509e-29	1.24531e-34	4.35238e-49
618.506	7.33298	7.33298	4.56971e-25	2.90095e-25	2.86279e-28	1.13388e-29	1.18787e-34	4.1177e-49
618.74	7.21835	7.21835	4.38614e-25	2.78397e-25	2.74136e-28	1.0849e-29	1.13311e-34	3.89579e-49
618.973	7.1055	7.1055	4.21002e-25	2.67175e-25	2.62514e-28	1.03807e-29	1.0809e-34	3.68594e-49
619.206	6.9944	6.9944	4.04105e-25	2.56411e-25	2.51389e-28	9.9327e-30	1.03112e-34	3.48749e-49
619.44	6.88504	6.88504	3.87893e-25	2.46084e-25	2.40741e-28	9.50427e-30	9.83652e-35	3.29983e-49
619.673	6.77739	6.77739	3.72338e-25	2.36178e-25	2.30548e-28	9.0945e-30	9.38393e-35	3.12236e-49
619.907	6.67141	6.67141	3.57414e-25	2.26675e-25	2.20791e-28	8.70258e-30	8.95236e-35	2.95451e-49
620.14	6.56709	6.56709	3.43094e-25	2.17558e-25	2.11451e-28	8.32772e-30	8.54083e-35	2.79577e-49
620.373	6.46439	6.46439	3.29353e-25	2.08812e-25	2.02511e-28	7.96917e-30	8.14841e-35	2.64564e-49
620.607	6.36329	6.36329	3.16169e-25	2.00421e-25	1.93952e-28	7.62622e-30	7.77419e-35	2.50364e-49
620.84	6.26377	6.26377	3.03518e-25	1.92371e-25	1.85759e-28	7.29817e-30	7.41733e-35	2.36933e-49
621.074	6.16581	6.16581	2.91378e-25	1.84647e-25	1.77915e-28	6.98438e-30	7.07701e-35	2.24229e-49
621.307	6.06937	6.06937	2.7973e-25	1.77237e-25	1.70406e-28	6.68422e-30	6.75246e-35	2.12212e-49
621.541	5.97443	5.97443	2.68551e-25	1.70127e-25	1.63218e-28	6.39709e-30	6.44295e-35	2.00845e-49
621.774	5.88098	5.88098	2.57824e-25	1.63305e-25	1.56335e-28	6.12242e-30	6.14776e-35	1.90093e-49
622.007	5.78899	5.78899	2.4753e-25	1.5676e-25	1.49746e-28	5.85966e-30	5.86622e-35	1.79921e-49
622.241	5.69843	5.69843	2.37652e-25	1.5048e-25	1.43437e-28	5.6083e-30	5.59771e-35	1.70299e-49
622.474	5.60928	5.60928	2.28172e-25	1.44454e-25	1.37397e-28	5.36783e-30	5.34161e-35	1.61195e-49
622.708	5.52153	5.52153	2.19073e-25	1.38672e-25	1.31614e-28	5.13777e-30	5.09734e-35	1.52583e-49
622.941	5.43515	5.43515	2.10342e-25	1.33124e-25	1.26077e-28	4.91767e-30	4.86435e-35	1.44435e-49
623.174	5.35011	5.35011	2.01962e-25	1.278e-25	1.20775e-28	4.7071e-30	4.64212e-35	1.36726e-49
623.408	5.26641	5.26641	1.9392e-25	1.22692e-25	1.15698e-28	4.50564e-30	4.43014e-35	1.29433e-49
623.641	5.18401	5.18401	1.86201e-25	1.17789e-25	1.10837e-28	4.31289e-30	4.22794e-35	1.22532e-49
623.875	5.10289	5.10289	1.78793e-25	1.13085e-25	1.06183e-28	4.12847e-30	4.03506e-35	1.16002e-49
624.108	5.02305	5.02305	1.71682e-25	1.08571e-25	1.01725e-28	3.95201e-30	3.85106e-35	1.09823e-49
624.341	4.94445	4.94445	1.64857e-25	1.04238e-25	9.74572e-29	3.78318e-30	3.67554e-35	1.03976e-49
624.575	4.86708	4.86708	1.58307e-25	1.0008e-25	9.337e-29	3.62163e-30	3.5081e-35	9.84439e-50
624.808	4.79091	4.79091	1.52019e-25	9.60904e-26	8.94559e-29	3.46705e-30	3.34836e-35	9.32084e-50
625.042	4.71594	4.71594	1.45984e-25	9.22611e-26	8.57076e-29	3.31914e-30	3.19596e-35	8.82539e-50
625.275	4.64214	4.64214	1.40191e-25	8.85859e-26	8.2118e-29	3.1776e-30	3.05058e-35	8.35651e-50
625.509	4.56949	4.56949	1.3463e-25	8.50587e-26	7.86803e-29	3.04216e-30	2.91187e-35	7.91277e-50
625.742	4.49798	4.49798	1.29293e-25	8.16735e-26	7.5388e-29	2.91255e-30	2.77953e-35	7.49281e-50
625.975	4.42759	4.42759	1.24169e-25	7.84244e-26	7.22349e-29	2.78852e-30	2.65326e-35	7.09534e-50
626.209	4.35829	4.35829	1.1925e-25	7.53059e-26	6.92151e-29	2.66982e-30	2.53279e-35	6.71915e-50
626.442	4.29008	4.29008	1.14528e-25	7.23127e-26	6.63228e-29	2.55623e-30	2.41785e-35	6.36308e-50
626.676	4.22293	4.22293	1.09995e-25	6.94398e-26	6.35526e-29	2.44753e-30	2.30817e-35	6.02605e-50
626.909	4.15684	4.15684	1.05644e-25	6.66822e-26	6.08993e-29	2.34349e-30	2.20351e-35	5.70704e-50
627.142	4.09178	4.09178	1.01466e-25	6.40353e-26	5.83579e-29	2.24392e-30	2.10365e-35	5.40507e-50
627.376	4.02773	4.02773	9.74555e-26	6.14946e-26	5.59237e-29	2.14863e-30	2.00836e-35	5.11922e-50
627.609	3.96469	3.96469	9.36051e-26	5.90557e-26	5.35921e-29	2.05742e-30	1.91743e-35	4.84863e-50
627.843	3.90263	3.90263	8.99085e-26	5.67146e-26	5.13587e-29	1.97013e-30	1.83066e-35	4.59247e-50
628.076	3.84154	3.84154	8.63594e-26	5.44673e-26	4.92194e-29	1.88657e-30	1.74785e-35	4.34997e-50
628.309	3.78141	3.78141	8.29519e-26	5.231e-26	4.71701e-29	1.8066e-30	1.66883e-35	4.12039e-50
628.543	3.72222	3.72222	7.96802e-26	5.02391e-26	4.5207e-29	1.73005e-30	1.59341e-35	3.90303e-50
628.776	3.66395	3.66395	7.6539e-26	4.8251e-26	4.33265e-29	1.65678e-30	1.52144e-35	3.69725e-50
629.01	3.6066	3.6066	7.35229e-26	4.63424e-26	4.1525e-29	1.58665e-30	1.45275e-35	3.50242e-50
629.243	3.55014	3.55014	7.0627e-26	4.45101e-26	3.97992e-29	1.51951e-30	1.3872e-35	3.31794e-50
629.476	3.49457	3.49457	6.78463e-26	4.2751e-26	3.81458e-29	1.45525e-30	1.32463e-35	3.14328e-50
629.71	3.43987	3.43987	6.51763e-26	4.10622e-26	3.65619e-29	1.39373e-30	1.26491e-35	2.97789e-50
629.943	3.38602	3.38602	6.26125e-26	3.94409e-26	3.50444e-29	1.33484e-30	1.20791e-35	2.82128e-50
630.177	3.33301	3.33301	6.01506e-26	3.78842e-26	3.35906e-29	1.27846e-30	1.1535e-35	2.67299e-50
630.41	3.28084	3.28084	5.77865e-26	3.63896e-26	3.21977e-29	1.22449e-30	1.10157e-35	2.53256e-50
630.644	3.22948	3.22948	5.55164e-26	3.49546e-26	3.08632e-29	1.17282e-30	1.05201e-35	2.39957e-50
630.877	3.17892	3.17892	5.33364e-26	3.35768e-26	2.95845e-29	1.12335e-30	1.00469e-35	2.27364e-50
631.11	3.12916	3.12916	5.12429e-26	3.22539e-26	2.83594e-29	1.07599e-30	9.59524e-36	2.15437e-50
631.344	3.08017	3.08017	4.92325e-26	3.09837e-26	2.71856e-29	1.03065e-30	9.16409e-36	2.04142e-50
631.577	3.03195	3.03195	4.73018e-26	2.9764e-26	2.60608e-29	9.87243e-31	8.75251e-36	1.93444e-50
631.811	2.98449	2.98449	4.54476e-26	2.85929e-26	2.49831e-29	9.45679e-31	8.3596e-36	1.83312e-50
632.044	2.93777	2.93777	4.36669e-26	2.74683e-26	2.39504e-29	9.05884e-31	7.9845e-36	1.73716e-50
632.277	2.89178	2.89178	4.19567e-26	2.63885e-26	2.29609e-29	8.67781e-31	7.62641e-36	1.64626e-50
632.511	2.84651	2.84651	4.03142e-26	2.53515e-26	2.20126e-29	8.31298e-31	7.28453e-36	1.56017e-50
632.744	2.80195	2.80195	3.87367e-26	2.43558e-26	2.1104e-29	7.96364e-31	6.95814e-36	1.47862e-50
632.978	2.75808	2.75808	3.72216e-26	2.33995e-26	2.02332e-29	7.62913e-31	6.64652e-36	1.40137e-50
633.211	2.71491	2.71491	3.57663e-26	2.24813e-26	1.93988e-29	7.30883e-31	6.349e-36	1.3282e-50
633.444	2.67241	2.67241	3.43686e-26	2.15994e-26	1.85991e-29	7.00211e-31	6.06492e-36	1.25888e-50
633.678	2.63057	2.63057	3.30261e-26	2.07525e-26	1.78327e-29	6.7084e-31	5.79369e-36	1.19321e-50
633.911	2.58939	2.58939	3.17366e-26	1.99392e-26	1.70983e-29	6.42713e-31	5.53471e-36	1.131e-50
634.145	2.54886	2.54886	3.0498e-26	1.91581e-26	1.63944e-29	6.15778e-31	5.28743e-36	1.07206e-50
634.378	2.50896	2.50896	2.93083e-26	1.84079e-26	1.57198e-29	5.89984e-31	5.0513e-36	1.01622e-50
634.612	2.46969	2.46969	2.81655e-26	1.76874e-26	1.50732e-29	5.65282e-31	4.82583e-36	9.63321e-51
634.845	2.43103	2.43103	2.70677e-26	1.69954e-26	1.44535e-29	5.41625e-31	4.61052e-36	9.13198e-51
635.078	2.39297	2.39297	2.60132e-26	1.63308e-26	1.38596e-29	5.18968e-31	4.40492e-36	8.65707e-51
635.312	2.35551	2.35551	2.50002e-26	1.56924e-26	1.32903e-29	4.97269e-31	4.20857e-36	8.20708e-51
635.545	2.31864	2.31864	2.4027e-26	1.50793e-26	1.27447e-29	4.76486e-31	4.02107e-36	7.7807e-51
635.779	2.28235	2.28235	2.30922e-26	1.44904e-26	1.22217e-29	4.56582e-31	3.84201e-36	7.37668e-51
636.012	2.24663	2.24663	2.21941e-26	1.39247e-26	1.17204e-29	4.37517e-31	3.671e-36	6.99383e-51
636.245	2.21146	2.21146	2.13314e-26	1.33814e-26	1.12398e-29	4.19257e-31	3.50768e-36	6.63104e-51
636.479	2.17685	2.17685	2.05025e-26	1.28595e-26	1.07792e-29	4.01767e-31	3.3517e-36	6.28724e-51
636.712	2.14277	2.14277	1.97062e-26	1.23581e-26	1.03377e-29	3.85015e-31	3.20273e-36	5.96143e-51
636.946	2.10924	2.10924	1.89411e-26	1.18766e-26	9.91442e-30	3.68968e-31	3.06045e-36	5.65265e-51
637.179	2.07622	2.07622	1.82061e-26	1.1414e-26	9.50866e-30	3.53597e-31	2.92455e-36	5.36003e-51
637.412	2.04373	2.04373	1.74999e-26	1.09696e-26	9.1197e-30	3.38873e-31	2.79475e-36	5.08269e-51
637.646	2.01174	2.01174	1.68214e-26	1.05427e-26	8.74681e-30	3.24769e-31	2.67076e-36	4.81983e-51
637.879	1.98026	1.98026	1.61695e-26	1.01325e-26	8.38933e-30	3.11258e-31	2.55234e-36	4.57069e-51
638.113	1.94927	1.94927	1.55432e-26	9.73857e-27	8.04661e-30	2.98315e-31	2.43921e-36	4.33456e-51
638.346	1.91876	1.91876	1.49413e-26	9.36007e-27	7.71805e-30	2.85916e-31	2.33116e-36	4.11073e-51
638.58	1.88873	1.88873	1.43631e-26	8.99644e-27	7.40304e-30	2.74037e-31	2.22794e-36	3.89857e-51
638.813	1.85918	1.85918	1.38074e-26	8.6471e-27	7.10103e-30	2.62658e-31	2.12933e-36	3.69746e-51
639.046	1.83008	1.83008	1.32735e-26	8.31146e-27	6.81147e-30	2.51755e-31	2.03514e-36	3.50682e-51
639.28	1.80144	1.80144	1.27604e-26	7.989e-27	6.53384e-30	2.41311e-31	1.94515e-36	3.32611e-51
639.513	1.77325	1.77325	1.22674e-26	7.67919e-27	6.26765e-30	2.31304e-31	1.85919e-36	3.15479e-51
639.747	1.74551	1.74551	1.17937e-26	7.38152e-27	6.01242e-30	2.21716e-31	1.77706e-36	2.99238e-51
639.98	1.71819	1.71819	1.13384e-26	7.09551e-27	5.7677e-30	2.1253e-31	1.6986e-36	2.83841e-51
640.213	1.69131	1.69131	1.09009e-26	6.82071e-27	5.53304e-30	2.03729e-31	1.62363e-36	2.69243e-51
640.447	1.66485	1.66485	1.04805e-26	6.55666e-27	5.30803e-30	1.95296e-31	1.55201e-36	2.55403e-51
640.68	1.6388	1.6388	1.00765e-26	6.30295e-27	5.09227e-30	1.87216e-31	1.48358e-36	2.42282e-51
640.914	1.61316	1.61316	9.6882e-27	6.05917e-27	4.88537e-30	1.79473e-31	1.4182e-36	2.2984e-51
641.147	1.58792	1.58792	9.31504e-27	5.82492e-27	4.68697e-30	1.72055e-31	1.35573e-36	2.18044e-51
641.38	1.56308	1.56308	8.95641e-27	5.59982e-27	4.49671e-30	1.64946e-31	1.29604e-36	2.06858e-51
641.614	1.53863	1.53863	8.61174e-27	5.38351e-27	4.31426e-30	1.58134e-31	1.23901e-36	1.96252e-51
641.847	1.51456	1.51456	8.28048e-27	5.17566e-27	4.13929e-30	1.51606e-31	1.18451e-36	1.86195e-51
642.081	1.49086	1.49086	7.96211e-27	4.97591e-27	3.9715e-30	1.45351e-31	1.13243e-36	1.76658e-51
642.314	1.46754	1.46754	7.65611e-27	4.78396e-27	3.81058e-30	1.39356e-31	1.08266e-36	1.67614e-51
642.548	1.44459	1.44459	7.36199e-27	4.5995e-27	3.65624e-30	1.33612e-31	1.03511e-36	1.59037e-51
642.781	1.42199	1.42199	7.0793e-27	4.42223e-27	3.50823e-30	1.28106e-31	9.89665e-37	1.50903e-51
643.014	1.39975	1.39975	6.80759e-27	4.25186e-27	3.36627e-30	1.2283e-31	9.46236e-37	1.4319e-51
643.248	1.37786	1.37786	6.54642e-27	4.08813e-27	3.23012e-30	1.17774e-31	9.04732e-37	1.35874e-51
643.481	1.35631	1.35631	6.29538e-27	3.93077e-27	3.09954e-30	1.12928e-31	8.65068e-37	1.28935e-51
643.715	1.3351	1.3351	6.05407e-27	3.77954e-27	2.97429e-30	1.08283e-31	8.2716e-37	1.22354e-51
643.948	1.31422	1.31422	5.82211e-27	3.63419e-27	2.85415e-30	1.03832e-31	7.90931e-37	1.16113e-51
644.181	1.29367	1.29367	5.59914e-27	3.49449e-27	2.73892e-30	9.95651e-32	7.56305e-37	1.10192e-51
644.415	1.27344	1.27344	5.3848e-27	3.36022e-27	2.6284e-30	9.54757e-32	7.23211e-37	1.04576e-51
644.648	1.25353	1.25353	5.17876e-27	3.23117e-27	2.52238e-30	9.15561e-32	6.91579e-37	9.92496e-52
644.882	1.23393	1.23393	4.98069e-27	3.10713e-27	2.42068e-30	8.77992e-32	6.61346e-37	9.41967e-52
645.115	1.21463	1.21463	4.79028e-27	2.9879e-27	2.32313e-30	8.4198e-32	6.32447e-37	8.94034e-52
645.348	1.19564	1.19564	4.60723e-27	2.87329e-27	2.22955e-30	8.07462e-32	6.04825e-37	8.48564e-52
645.582	1.17695	1.17695	4.43125e-27	2.76314e-27	2.13978e-30	7.74373e-32	5.78421e-37	8.05428e-52
645.815	1.15855	1.15855	4.26206e-27	2.65725e-27	2.05367e-30	7.42655e-32	5.53182e-37	7.64505e-52
646.049	1.14044	1.14044	4.09941e-27	2.55546e-27	1.97106e-30	7.1225e-32	5.29056e-37	7.25681e-52
646.282	1.12261	1.12261	3.94303e-27	2.45762e-27	1.8918e-30	6.83104e-32	5.05993e-37	6.88847e-52
646.516	1.10506	1.10506	3.79269e-27	2.36356e-27	1.81577e-30	6.55163e-32	4.83946e-37	6.53901e-52
646.749	1.08779	1.08779	3.64814e-27	2.27315e-27	1.74283e-30	6.28376e-32	4.62869e-37	6.20744e-52
646.982	1.07079	1.07079	3.50916e-27	2.18623e-27	1.67285e-30	6.02697e-32	4.4272e-37	5.89284e-52
647.216	1.05405	1.05405	3.37554e-27	2.10267e-27	1.60571e-30	5.78079e-32	4.23457e-37	5.59434e-52
647.449	1.03758	1.03758	3.24706e-27	2.02234e-27	1.54129e-30	5.54477e-32	4.05041e-37	5.3111e-52
647.683	1.02137	1.02137	3.12352e-27	1.94511e-27	1.47949e-30	5.31849e-32	3.87434e-37	5.04234e-52
647.916	1.00541	1.00541	3.00474e-27	1.87087e-27	1.42019e-30	5.10154e-32	3.706e-37	4.7873e-52
648.149	0.9897	0.9897	2.89052e-27	1.79949e-27	1.36329e-30	4.89354e-32	3.54506e-37	4.54529e-52
648.383	0.97423	0.97423	2.78069e-27	1.73086e-27	1.3087e-30	4.69411e-32	3.39117e-37	4.31563e-52
648.616	0.95901	0.95901	2.67509e-27	1.66488e-27	1.25632e-30	4.50289e-32	3.24404e-37	4.09768e-52
648.85	0.94403	0.94403	2.57354e-27	1.60145e-27	1.20606e-30	4.31955e-32	3.10335e-37	3.89084e-52
649.083	0.92928	0.92928	2.47588e-27	1.54045e-27	1.15783e-30	4.14375e-32	2.96883e-37	3.69454e-52
649.316	0.91476	0.91476	2.38198e-27	1.48181e-27	1.11154e-30	3.97519e-32	2.84021e-37	3.50824e-52
649.55	0.90047	0.90047	2.29167e-27	1.42542e-27	1.06713e-30	3.81356e-32	2.71721e-37	3.33143e-52
649.783	0.88641	0.88641	2.20483e-27	1.37121e-27	1.02452e-30	3.65856e-32	2.5996e-37	3.16361e-52
650.017	0.87256	0.87256	2.12131e-27	1.31907e-27	9.83622e-31	3.50994e-32	2.48713e-37	3.00432e-52
650.25	0.85893	0.85893	2.041e-27	1.26895e-27	9.44376e-31	3.36742e-32	2.37957e-37	2.85313e-52
650.483	0.84552	0.84552	1.96375e-27	1.22075e-27	9.06713e-31	3.23075e-32	2.27672e-37	2.70962e-52
650.717	0.83232	0.83232	1.88947e-27	1.1744e-27	8.70568e-31	3.09969e-32	2.17836e-37	2.5734e-52
650.95	0.81932	0.81932	1.81802e-27	1.12983e-27	8.3588e-31	2.974e-32	2.08429e-37	2.44409e-52
651.184	0.80653	0.80653	1.74931e-27	1.08697e-27	8.0259e-31	2.85346e-32	1.99432e-37	2.32134e-52
651.417	0.79393	0.79393	1.68322e-27	1.04575e-27	7.70639e-31	2.73786e-32	1.90828e-37	2.20481e-52
651.651	0.78154	0.78154	1.61966e-27	1.00611e-27	7.39975e-31	2.62699e-32	1.826e-37	2.09419e-52
651.884	0.76934	0.76934	1.55853e-27	9.67997e-28	7.10544e-31	2.52066e-32	1.74729e-37	1.98917e-52
652.117	0.75733	0.75733	1.49973e-27	9.31341e-28	6.82296e-31	2.41869e-32	1.67202e-37	1.88947e-52
652.351	0.74551	0.74551	1.44317e-27	8.96088e-28	6.55184e-31	2.32088e-32	1.60002e-37	1.79481e-52
652.584	0.73387	0.73387	1.38877e-27	8.62185e-28	6.2916e-31	2.22707e-32	1.53115e-37	1.70494e-52
652.818	0.72241	0.72241	1.33644e-27	8.29579e-28	6.04182e-31	2.1371e-32	1.46528e-37	1.61962e-52
653.051	0.71114	0.71114	1.28611e-27	7.98219e-28	5.80206e-31	2.05079e-32	1.40228e-37	1.5386e-52
653.284	0.70004	0.70004	1.23769e-27	7.68059e-28	5.57192e-31	1.96802e-32	1.34201e-37	1.46168e-52
653.518	0.68912	0.68912	1.19112e-27	7.39051e-28	5.35101e-31	1.88862e-32	1.28435e-37	1.38863e-52
653.751	0.67837	0.67837	1.14632e-27	7.1115e-28	5.13896e-31	1.81245e-32	1.22921e-37	1.31928e-52
653.985	0.66778	0.66778	1.10322e-27	6.84315e-28	4.9354e-31	1.7394e-32	1.17645e-37	1.25342e-52
654.218	0.65736	0.65736	1.06176e-27	6.58504e-28	4.73999e-31	1.66931e-32	1.12598e-37	1.19088e-52
654.451	0.64711	0.64711	1.02188e-27	6.33677e-28	4.5524e-31	1.60209e-32	1.0777e-37	1.13149e-52
654.685	0.63701	0.63701	9.83509e-28	6.09797e-28	4.37232e-31	1.5376e-32	1.03151e-37	1.07509e-52
654.918	0.62708	0.62708	9.46598e-28	5.86827e-28	4.19945e-31	1.47573e-32	9.87325e-38	1.02153e-52
655.152	0.6173	0.6173	9.11088e-28	5.64732e-28	4.03348e-31	1.41638e-32	9.4505e-38	9.70658e-53
655.385	0.60767	0.60767	8.76925e-28	5.43479e-28	3.87414e-31	1.35945e-32	9.04604e-38	9.22347e-53
655.619	0.59819	0.59819	8.44058e-28	5.23034e-28	3.72117e-31	1.30483e-32	8.65908e-38	8.76464e-53
655.852	0.58886	0.58886	8.12436e-28	5.03367e-28	3.5743e-31	1.25242e-32	8.28884e-38	8.32885e-53
656.085	0.57968	0.57968	7.82012e-28	4.84447e-28	3.4333e-31	1.20215e-32	7.9346e-38	7.91494e-53
656.319	0.57064	0.57064	7.52741e-28	4.66247e-28	3.29791e-31	1.15391e-32	7.59566e-38	7.5218e-53
656.552	0.56175	0.56175	7.24577e-28	4.48739e-28	3.16793e-31	1.10763e-32	7.27135e-38	7.14837e-53
656.786	0.55299	0.55299	6.9748e-28	4.31895e-28	3.04312e-31	1.06323e-32	6.96103e-38	6.79366e-53
657.019	0.54437	0.54437	6.71407e-28	4.15691e-28	2.92329e-31	1.02062e-32	6.6641e-38	6.45672e-53
657.252	0.53588	0.53588	6.4632e-28	4.00101e-28	2.80823e-31	9.79747e-33	6.37996e-38	6.13665e-53
657.486	0.52753	0.52753	6.2218e-28	3.85103e-28	2.69775e-31	9.40524e-33	6.10807e-38	5.8326e-53
657.719	0.51931	0.51931	5.98953e-28	3.70674e-28	2.59166e-31	9.02889e-33	5.84789e-38	5.54376e-53
657.953	0.51122	0.51122	5.76603e-28	3.56791e-28	2.48979e-31	8.66777e-33	5.59891e-38	5.26936e-53
658.186	0.50325	0.50325	5.55096e-28	3.43434e-28	2.39196e-31	8.32125e-33	5.36064e-38	5.00867e-53
658.419	0.49541	0.49541	5.344e-28	3.30583e-28	2.29803e-31	7.98873e-33	5.13262e-38	4.76101e-53
658.653	0.48769	0.48769	5.14485e-28	3.18218e-28	2.20782e-31	7.66965e-33	4.9144e-38	4.52571e-53
658.886	0.48009	0.48009	4.9532e-28	3.06321e-28	2.1212e-31	7.36345e-33	4.70556e-38	4.30215e-53
659.12	0.47262	0.47262	4.76878e-28	2.94873e-28	2.03801e-31	7.06961e-33	4.50569e-38	4.08974e-53
659.353	0.46525	0.46525	4.5913e-28	2.83859e-28	1.95812e-31	6.78762e-33	4.31439e-38	3.88791e-53
659.587	0.45801	0.45801	4.42049e-28	2.7326e-28	1.88139e-31	6.51701e-33	4.13131e-38	3.69615e-53
659.82	0.45088	0.45088	4.25612e-28	2.63062e-28	1.80771e-31	6.2573e-33	3.95607e-38	3.51393e-53
660.053	0.44385	0.44385	4.09793e-28	2.53249e-28	1.73694e-31	6.00806e-33	3.78835e-38	3.34078e-53
660.287	0.43694	0.43694	3.94568e-28	2.43805e-28	1.66897e-31	5.76885e-33	3.62782e-38	3.17625e-53
660.52	0.43014	0.43014	3.79916e-28	2.34718e-28	1.6037e-31	5.53927e-33	3.47416e-38	3.0199e-53
660.754	0.42344	0.42344	3.65814e-28	2.25974e-28	1.541e-31	5.31893e-33	3.32707e-38	2.87132e-53
660.987	0.41685	0.41685	3.52241e-28	2.17559e-28	1.48079e-31	5.10745e-33	3.18628e-38	2.73012e-53
661.22	0.41036	0.41036	3.39178e-28	2.09461e-28	1.42295e-31	4.90448e-33	3.05152e-38	2.59593e-53
661.454	0.40398	0.40398	3.26604e-28	2.01668e-28	1.3674e-31	4.70965e-33	2.92251e-38	2.4684e-53
661.687	0.39769	0.39769	3.14502e-28	1.94168e-28	1.31404e-31	4.52266e-33	2.79901e-38	2.3472e-53
661.921	0.3915	0.3915	3.02854e-28	1.8695e-28	1.26278e-31	4.34317e-33	2.68079e-38	2.23201e-53
662.154	0.38541	0.38541	2.91642e-28	1.80004e-28	1.21355e-31	4.17088e-33	2.56762e-38	2.12252e-53
662.387	0.37941	0.37941	2.8085e-28	1.73318e-28	1.16625e-31	4.0055e-33	2.45927e-38	2.01846e-53
662.621	0.37351	0.37351	2.70462e-28	1.66884e-28	1.12083e-31	3.84675e-33	2.35555e-38	1.91954e-53
662.854	0.3677	0.3677	2.60462e-28	1.60691e-28	1.07719e-31	3.69436e-33	2.25624e-38	1.82553e-53
663.088	0.36198	0.36198	2.50836e-28	1.54731e-28	1.03527e-31	3.54808e-33	2.16117e-38	1.73616e-53
663.321	0.35635	0.35635	2.4157e-28	1.48995e-28	9.94994e-32	3.40765e-33	2.07015e-38	1.65121e-53
663.555	0.35081	0.35081	2.32651e-28	1.43473e-28	9.56306e-32	3.27284e-33	1.983e-38	1.57045e-53
663.788	0.34535	0.34535	2.24064e-28	1.38159e-28	9.1914e-32	3.14343e-33	1.89956e-38	1.49369e-53
664.021	0.33998	0.33998	2.15798e-28	1.33043e-28	8.83434e-32	3.01919e-33	1.81967e-38	1.42071e-53
664.255	0.3347	0.3347	2.07841e-28	1.28119e-28	8.49131e-32	2.89991e-33	1.74317e-38	1.35133e-53
664.488	0.32949	0.32949	2.0018e-28	1.2338e-28	8.16175e-32	2.7854e-33	1.66993e-38	1.28538e-53
664.722	0.32437	0.32437	1.92805e-28	1.18818e-28	7.84512e-32	2.67546e-33	1.59979e-38	1.22267e-53
664.955	0.31933	0.31933	1.85705e-28	1.14426e-28	7.54091e-32	2.56991e-33	1.53263e-38	1.16305e-53
665.188	0.31437	0.31437	1.78869e-28	1.10199e-28	7.24863e-32	2.46856e-33	1.46832e-38	1.10637e-53
665.422	0.30948	0.30948	1.72288e-28	1.06129e-28	6.96781e-32	2.37126e-33	1.40674e-38	1.05248e-53
665.655	0.30467	0.30467	1.65952e-28	1.02212e-28	6.69798e-32	2.27784e-33	1.34777e-38	1.00124e-53
665.889	0.29994	0.29994	1.59851e-28	9.84409e-29	6.43873e-32	2.18814e-33	1.2913e-38	9.52514e-54
666.122	0.29528	0.29528	1.53977e-28	9.48105e-29	6.18962e-32	2.10201e-33	1.23722e-38	9.06186e-54
[truncated: 1,002 more rows]
