# Supplementary material for: Efficient photocatalytic production of hydrogen peroxide using dispersible and photoactive porous polymers
Source: Nat Commun. 2023 Oct 28;14:6891. doi: 10.1038/s41467-023-42720-6 (PMC10613291; doi:10.1038/s41467-023-42720-6)
Supplement: Supplementary file 3 — Source Data [file 41467_2023_42720_MOESM3_ESM.zip › source data/Fig S48.xlsx]

## Sheet: Sheet1
Simulated spectra
Wavelength (nm)	Molar absorption coefficient (L mol-1 cm-1)	Molar absorption coefficient (L mol-1 cm-1)	Molar absorption coefficient (L mol-1 cm-1)	Molar absorption coefficient (L mol-1 cm-1)	Molar absorption coefficient (L mol-1 cm-1)	Molar absorption coefficient (L mol-1 cm-1)	Molar absorption coefficient (L mol-1 cm-1)	Wavelength (nm)	Oscillator strength
200	38643.7	2.68991e-60	5.39631e-29	1.54924e-22	2.82486e-11	8.0248e-11	1.65768e-10	489.186	0
200.233	37422.4	4.83717e-60	8.18261e-29	2.24837e-22	3.73665e-11	1.05854e-10	2.18247e-10	489.186	2.4197
200.467	36250.1	8.67664e-60	1.23813e-28	3.25641e-22	4.93383e-11	1.39381e-10	2.86823e-10	489.186	0
200.7	35126.1	1.55247e-59	1.86948e-28	4.70693e-22	6.50288e-11	1.83197e-10	3.76276e-10	414.746	0
200.934	34049	2.77082e-59	2.81684e-28	6.78996e-22	8.55564e-11	2.4036e-10	4.92751e-10	414.746	0.0019
201.167	33017.8	4.93307e-59	4.23543e-28	9.77537e-22	1.12364e-10	3.14802e-10	6.44143e-10	414.746	0
201.4	32031.3	8.761e-59	6.35522e-28	1.40456e-21	1.47312e-10	4.11576e-10	8.40574e-10	364.295	0
201.634	31088.1	1.55211e-58	9.51624e-28	2.01416e-21	1.9279e-10	5.37159e-10	1.09499e-09	364.295	0.02
201.867	30187.1	2.74302e-58	1.42203e-27	2.88268e-21	2.51869e-10	6.99844e-10	1.42395e-09	364.295	0
202.101	29326.9	4.83593e-58	2.12061e-27	4.11771e-21	3.28481e-10	9.10224e-10	1.84854e-09	362.421	0
202.334	28506.2	8.50509e-58	3.15596e-27	5.87048e-21	4.27659e-10	1.18181e-09	2.39562e-09	362.421	0.0209
202.568	27723.7	1.49222e-57	4.6873e-27	8.35326e-21	5.55828e-10	1.53182e-09	3.09933e-09	362.421	0
202.801	26978	2.61183e-57	6.94769e-27	1.18634e-20	7.21177e-10	1.98212e-09	4.00296e-09	344.554	0
203.034	26267.8	4.56061e-57	1.02775e-26	1.68164e-20	9.34129e-10	2.56045e-09	5.16134e-09	344.554	0.3802
203.268	25591.7	7.94456e-57	1.5173e-26	2.37922e-20	1.20793e-09	3.30197e-09	6.6438e-09	344.554	0
203.501	24948.4	1.38068e-56	2.23561e-26	3.35984e-20	1.55935e-09	4.25114e-09	8.53782e-09	344.391	0
203.735	24336.4	2.39384e-56	3.28748e-26	4.73577e-20	2.00967e-09	5.46408e-09	1.09536e-08	344.391	0.0027
203.968	23754.6	4.14078e-56	4.82481e-26	6.66274e-20	2.58575e-09	7.01149e-09	1.40298e-08	344.391	0
204.201	23201.4	7.14596e-56	7.06725e-26	9.35645e-20	3.32148e-09	8.98237e-09	1.79406e-08	333.838	0
204.435	22675.7	1.23037e-55	1.03319e-25	1.3115e-19	4.25956e-09	1.14885e-08	2.29041e-08	333.838	0.0067
204.668	22176.1	2.11353e-55	1.50754e-25	1.83498e-19	5.45369e-09	1.467e-08	2.91936e-08	333.838	0
204.902	21701.4	3.62233e-55	2.19547e-25	2.56272e-19	6.97128e-09	1.87023e-08	3.71502e-08	332.933	0
205.135	21250.2	6.19409e-55	3.19122e-25	3.5726e-19	8.89682e-09	2.38047e-08	4.71998e-08	332.933	0.0083
205.368	20821.4	1.05678e-54	4.62979e-25	4.97147e-19	1.1336e-08	3.02508e-08	5.98726e-08	332.933	0
205.602	20413.7	1.7989e-54	6.70418e-25	6.90567e-19	1.4421e-08	3.83816e-08	7.58277e-08	330.722	0
205.835	20026	3.05533e-54	9.68981e-25	9.57531e-19	1.83165e-08	4.86209e-08	9.58835e-08	330.722	0.0353
206.069	19657.2	5.17772e-54	1.39789e-24	1.32534e-18	2.32276e-08	6.14952e-08	1.21054e-07	330.722	0
206.302	19306.1	8.75496e-54	2.01291e-24	1.83121e-18	2.94094e-08	7.76572e-08	1.52595e-07	330.228	0
206.536	18971.6	1.4771e-53	2.89316e-24	2.52573e-18	3.71784e-08	9.79149e-08	1.92057e-07	330.228	0.129
206.769	18652.8	2.48661e-53	4.1507e-24	3.47757e-18	4.69271e-08	1.23267e-07	2.41351e-07	330.228	0
207.002	18348.5	4.17691e-53	5.94397e-24	4.77981e-18	5.91408e-08	1.54944e-07	3.02834e-07	329.482	0
207.236	18057.9	7.00095e-53	8.49653e-24	6.55838e-18	7.44193e-08	1.94466e-07	3.79401e-07	329.482	0.0095
207.469	17780	1.17089e-52	1.21233e-23	8.98329e-18	9.35023e-08	2.43698e-07	4.74609e-07	329.482	0
207.703	17513.9	1.95407e-52	1.7267e-23	1.22838e-17	1.17301e-07	3.04934e-07	5.92816e-07	327.801	0
207.936	17258.7	3.2541e-52	2.45492e-23	1.67684e-17	1.46936e-07	3.80985e-07	7.39356e-07	327.801	0.0013
208.169	17013.6	5.40747e-52	3.48403e-23	2.28516e-17	1.83781e-07	4.75294e-07	9.20749e-07	327.801	0
208.403	16777.9	8.96673e-52	4.93581e-23	3.10894e-17	2.29525e-07	5.92069e-07	1.14495e-06	324.693	0
208.636	16550.9	1.48373e-51	6.98021e-23	4.2226e-17	2.86229e-07	7.36447e-07	1.42165e-06	324.693	0.001
208.87	16331.7	2.44998e-51	9.85409e-23	5.72567e-17	3.56418e-07	9.14689e-07	1.76264e-06	324.693	0
209.103	16119.8	4.03701e-51	1.3887e-22	7.75092e-17	4.43168e-07	1.13441e-06	2.18224e-06	320.207	0
209.336	15914.6	6.63823e-51	1.95364e-22	1.04753e-16	5.50231e-07	1.40488e-06	2.69782e-06	320.207	0.3499
209.57	15715.4	1.08929e-50	2.74367e-22	1.41341e-16	6.8217e-07	1.73733e-06	3.33042e-06	320.207	0
209.803	15521.8	1.78377e-50	3.84656e-22	1.90398e-16	8.4453e-07	2.14537e-06	4.10548e-06	319.959	0
210.037	15333.2	2.91502e-50	5.38359e-22	2.56066e-16	1.04404e-06	2.64546e-06	5.05371e-06	319.959	0.0488
210.27	15149.2	4.75398e-50	7.52199e-22	3.4383e-16	1.28883e-06	3.2575e-06	6.21216e-06	319.959	0
210.504	14969.4	7.7373e-50	1.0492e-21	4.60933e-16	1.58878e-06	4.00548e-06	7.62542e-06	318.906	0
210.737	14793.3	1.25673e-49	1.46102e-21	6.16937e-16	1.95577e-06	4.91831e-06	9.34711e-06	318.906	0.0014
210.97	14620.7	2.03714e-49	2.03107e-21	8.24431e-16	2.40417e-06	6.03076e-06	1.14416e-05	318.906	0
211.204	14451.2	3.29556e-49	2.81884e-21	1.09998e-15	2.95125e-06	7.38456e-06	1.3986e-05	313.163	0
211.437	14284.5	5.32073e-49	3.90568e-21	1.46531e-15	3.61782e-06	9.02981e-06	1.70728e-05	313.163	0.0559
211.671	14120.5	8.57335e-49	5.40267e-21	1.94894e-15	4.42882e-06	1.10265e-05	2.08124e-05	313.163	0
211.904	13958.8	1.37871e-48	7.46119e-21	2.58818e-15	5.41421e-06	1.34463e-05	2.53366e-05	308.526	0
212.137	13799.4	2.21279e-48	1.02872e-20	3.43177e-15	6.60983e-06	1.63749e-05	3.08025e-05	308.526	0.0492
212.371	13642.1	3.54454e-48	1.41607e-20	4.54334e-15	8.05855e-06	1.99144e-05	3.73973e-05	308.526	0
212.604	13486.7	5.66673e-48	1.94613e-20	6.00577e-15	9.81157e-06	2.41866e-05	4.53433e-05	302.888	0
212.838	13333.2	9.042e-48	2.6703e-20	7.92687e-15	1.19299e-05	2.93361e-05	5.49044e-05	302.888	0.0013
213.071	13181.4	1.43999e-47	3.6581e-20	1.04467e-14	1.44864e-05	3.55348e-05	6.63938e-05	302.888	0
213.304	13031.5	2.28886e-47	5.00334e-20	1.37468e-14	1.75673e-05	4.29865e-05	8.01817e-05	297.61	0
213.538	12883.3	3.63122e-47	6.83247e-20	1.80623e-14	2.12754e-05	5.19327e-05	9.67064e-05	297.61	0.0016
213.771	12737	5.74988e-47	9.31564e-20	2.36974e-14	2.57325e-05	6.26588e-05	0.000116485	297.61	0
214.005	12592.4	9.0875e-47	1.26814e-19	3.10444e-14	3.10827e-05	7.55022e-05	0.000140127	296.535	0
214.238	12449.7	1.43355e-46	1.72364e-19	4.06094e-14	3.74968e-05	9.08607e-05	0.000168351	296.535	0.069
214.471	12308.9	2.25718e-46	2.33913e-19	5.30437e-14	4.51761e-05	0.000109203	0.000202001	296.535	0
214.705	12170.1	3.54741e-46	3.16951e-19	6.91843e-14	5.43585e-05	0.000131081	0.000242068	294.038	0
214.938	12033.5	5.56482e-46	4.28808e-19	9.01056e-14	6.53238e-05	0.000157142	0.000289715	294.038	0.1692
215.172	11899.1	8.71342e-46	5.79259e-19	1.17184e-13	7.84017e-05	0.000188148	0.000346305	294.038	0
215.405	11767	1.36185e-45	7.81309e-19	1.52182e-13	9.39791e-05	0.000224987	0.000413431	292.168	0
215.639	11637.5	2.12458e-45	1.05225e-18	1.97351e-13	0.00011251	0.000268704	0.000492953	292.168	0.0011
215.872	11510.6	3.30848e-45	1.41501e-18	2.55562e-13	0.000134528	0.000320518	0.000587044	292.168	0
216.105	11386.6	5.14277e-45	1.9e-18	3.30476e-13	0.000160654	0.000381851	0.000698233	291.556	0
216.339	11265.5	7.97963e-45	2.54742e-18	4.2675e-13	0.000191619	0.000454361	0.000829465	291.556	0.0004
216.572	11147.6	1.23592e-44	3.41041e-18	5.503e-13	0.000228271	0.00053998	0.000984163	291.556	0
216.806	11033	1.91082e-44	4.55903e-18	7.08634e-13	0.000271601	0.000640954	0.00117	291.125	0
217.039	10921.9	2.94903e-44	6.08559e-18	9.11262e-13	0.000322765	0.00075989	0.00138	291.125	0.0072
217.272	10814.4	4.54329e-44	8.11149e-18	1.17022e-12	0.000383105	0.000899814	0.00163	291.125	0
217.506	10710.8	6.98711e-44	1.07961e-17	1.50071e-12	0.000454179	0.00106	0.00193	289.954	0
217.739	10611.2	1.07266e-43	1.43486e-17	1.92191e-12	0.000537796	0.00126	0.00227	289.954	0.1053
217.973	10515.8	1.64389e-43	1.90427e-17	2.458e-12	0.000636053	0.00148	0.00268	289.954	0
218.206	10424.7	2.51494e-43	2.52364e-17	3.13938e-12	0.000751373	0.00175	0.00315	288.805	0
218.439	10338.1	3.84089e-43	3.33972e-17	4.00428e-12	0.000886559	0.00206	0.0037	288.805	0.0031
218.673	10256.3	5.85585e-43	4.41345e-17	5.10064e-12	0.00104	0.00242	0.00435	288.805	0
218.906	10179.2	8.91262e-43	5.82419e-17	6.48857e-12	0.00123	0.00284	0.0051	287.706	0
219.14	10107.1	1.3542e-42	7.67513e-17	8.24327e-12	0.00145	0.00333	0.00597	287.706	0.0013
219.373	10040.1	2.0541e-42	1.01002e-16	1.04587e-11	0.0017	0.00391	0.00698	287.706	0
219.607	9978.34	3.11048e-42	1.32732e-16	1.32523e-11	0.00199	0.00457	0.00816	287.133	0
219.84	9921.91	4.70225e-42	1.74189e-16	1.67702e-11	0.00233	0.00534	0.00952	287.133	0.0494
220.073	9870.92	7.09673e-42	2.28282e-16	2.11946e-11	0.00273	0.00624	0.01111	287.133	0
220.307	9825.48	1.06927e-41	2.98765e-16	2.67517e-11	0.0032	0.00728	0.01293	287.067	0
220.54	9785.67	1.60842e-41	3.90479e-16	3.37226e-11	0.00373	0.00848	0.01505	287.067	0.0086
220.774	9751.56	2.41543e-41	5.09659e-16	4.24559e-11	0.00435	0.00987	0.01748	287.067	0
221.007	9723.22	3.62141e-41	6.64321e-16	5.33831e-11	0.00507	0.01148	0.02029	285.612	0
221.24	9700.68	5.42066e-41	8.6476e-16	6.70383e-11	0.0059	0.01333	0.02353	285.612	0.0108
221.474	9684	8.10066e-41	1.12418e-15	8.40808e-11	0.00686	0.01546	0.02726	285.612	0
221.707	9673.2	1.20861e-40	1.45949e-15	1.05324e-10	0.00797	0.01792	0.03153	284.465	0
221.941	9668.28	1.80034e-40	1.89231e-15	1.31771e-10	0.00925	0.02074	0.03645	284.465	0.0009
222.174	9669.26	2.67747e-40	2.45029e-15	1.64656e-10	0.01072	0.02398	0.04208	284.465	0
222.407	9676.11	3.97561e-40	3.16865e-15	2.05494e-10	0.01241	0.0277	0.04853	284.12	0
222.641	9688.81	5.89378e-40	4.09231e-15	2.56147e-10	0.01435	0.03196	0.05591	284.12	0.0127
222.874	9707.32	8.72363e-40	5.2784e-15	3.18898e-10	0.01658	0.03684	0.06434	284.12	0
223.108	9731.6	1.28919e-39	6.79951e-15	3.96542e-10	0.01913	0.04242	0.07397	280.437	0
223.341	9761.58	1.90221e-39	8.74778e-15	4.92496e-10	0.02206	0.04879	0.08495	280.437	0.0002
223.575	9797.18	2.80235e-39	1.124e-14	6.10937e-10	0.0254	0.05607	0.09746	280.437	0
223.808	9838.33	4.12205e-39	1.4424e-14	7.56958e-10	0.02922	0.06436	0.1117	280.095	0
224.041	9884.93	6.05387e-39	1.84866e-14	9.36768e-10	0.03358	0.07379	0.12789	280.095	0.0176
224.275	9936.86	8.8774e-39	2.36637e-14	1.15792e-09	0.03855	0.08453	0.14627	280.095	0
224.508	9994	1.29979e-38	3.0253e-14	1.42961e-09	0.04421	0.09673	0.16713	278.591	0
224.742	10056.2	1.90021e-38	3.86292e-14	1.76298e-09	0.05066	0.11058	0.19077	278.591	0.2816
224.975	10123.4	2.77377e-38	4.92637e-14	2.17157e-09	0.05798	0.12629	0.21754	278.591	0
225.208	10195.4	4.04283e-38	6.27486e-14	2.67176e-09	0.06629	0.14408	0.24781	278.135	0
225.442	10272.1	5.88366e-38	7.98271e-14	3.28338e-09	0.07572	0.16421	0.28202	278.135	0.0286
225.675	10353.2	8.54989e-38	1.01431e-13	4.0304e-09	0.08641	0.18698	0.32063	278.135	0
225.909	10438.6	1.24059e-37	1.28724e-13	4.94174e-09	0.09851	0.21269	0.36418	277.886	0
226.142	10528.1	1.79743e-37	1.63166e-13	6.05229e-09	0.11219	0.2417	0.41323	277.886	0.0599
226.375	10621.6	2.60037e-37	2.06576e-13	7.40406e-09	0.12764	0.2744	0.46843	277.886	0
226.609	10718.8	3.75648e-37	2.61222e-13	9.04759e-09	0.14509	0.31122	0.5305	277.506	0
226.842	10819.6	5.41867e-37	3.29933e-13	1.10436e-08	0.16476	0.35264	0.60022	277.506	0.4087
227.076	10923.6	7.80501e-37	4.16226e-13	1.3465e-08	0.18691	0.39919	0.67845	277.506	0
227.309	11030.8	1.1226e-36	5.24471e-13	1.63992e-08	0.21184	0.45146	0.76614	276.769	0
227.543	11140.9	1.61232e-36	6.60094e-13	1.99508e-08	0.23987	0.51009	0.86436	276.769	0.5354
227.776	11253.7	2.31235e-36	8.29823e-13	2.42451e-08	0.27135	0.57579	0.97425	276.769	0
228.009	11368.9	3.3116e-36	1.04199e-12	2.94316e-08	0.30667	0.64934	1.09709	276.159	0
228.243	11486.4	4.73591e-36	1.30689e-12	3.5689e-08	0.34627	0.7316	1.23427	276.159	0.0029
228.476	11605.8	6.76325e-36	1.63725e-12	4.32301e-08	0.39061	0.82353	1.38732	276.159	0
228.71	11727.1	9.64484e-36	2.04879e-12	5.23085e-08	0.44023	0.92615	1.55791	274.55	0
228.943	11849.8	1.37349e-35	2.56087e-12	6.3226e-08	0.49568	1.0406	1.74788	274.55	0.0049
229.176	11973.9	1.95322e-35	3.19732e-12	7.63409e-08	0.55762	1.16812	1.95923	274.55	0
229.41	12099	2.77379e-35	3.98746e-12	9.2079e-08	0.62671	1.31009	2.19415	272.859	0
229.643	12225	3.93364e-35	4.96731e-12	1.10945e-07	0.70374	1.46798	2.45503	272.859	0.0009
229.877	12351.6	5.5708e-35	6.18104e-12	1.33537e-07	0.78951	1.64343	2.74447	272.859	0
230.11	12478.6	7.87854e-35	7.68283e-12	1.60561e-07	0.88495	1.8382	3.0653	267.842	0
230.343	12605.7	1.11271e-34	9.53899e-12	1.92855e-07	0.99103	2.05422	3.4206	267.842	0.0147
230.577	12732.8	1.56937e-34	1.18306e-11	2.31406e-07	1.10885	2.29361	3.81372	267.842	0
230.81	12859.6	2.21047e-34	1.46567e-11	2.77379e-07	1.23958	2.55863	4.2483	267.53	0
231.044	12985.8	3.10927e-34	1.81382e-11	3.32146e-07	1.3845	2.85179	4.72828	267.53	0.0386
231.277	13111.4	4.36768e-34	2.24224e-11	3.97323e-07	1.54501	3.17577	5.25792	267.53	0
231.511	13236	6.12723e-34	2.76888e-11	4.7481e-07	1.72264	3.5335	5.84184	264.364	0
231.744	13359.5	8.5842e-34	3.41554e-11	5.66839e-07	1.91902	3.92814	6.48505	264.364	0.029
231.977	13481.6	1.20105e-33	4.20874e-11	6.76028e-07	2.13595	4.36312	7.19294	264.364	0
232.211	13602.2	1.67823e-33	5.18066e-11	8.05449e-07	2.37538	4.84214	7.97133	263.549	0
232.444	13721.1	2.34193e-33	6.37029e-11	9.58697e-07	2.63939	5.3692	8.82649	263.549	0.0292
232.678	13838.1	3.26384e-33	7.82486e-11	1.13998e-06	2.93026	5.9486	9.76518	263.549	0
232.911	13953.1	4.54276e-33	9.60153e-11	1.35421e-06	3.25044	6.58501	10.7947	262.806	0
233.144	14065.8	6.31465e-33	1.17694e-10	1.60714e-06	3.60259	7.28343	11.9228	262.806	0.0004
233.378	14176.2	8.76638e-33	1.44117e-10	1.90545e-06	3.98956	8.04924	13.1579	262.806	0
233.611	14284	1.21544e-32	1.76291e-10	2.25695e-06	4.41444	8.88824	14.5091	257.989	0
233.845	14389.1	1.68304e-32	2.15427e-10	2.67073e-06	4.88054	9.80663	15.9859	257.989	0.0499
234.078	14491.5	2.32758e-32	2.62982e-10	3.15735e-06	5.39142	10.8111	17.5987	257.989	0
234.311	14590.9	3.21488e-32	3.20709e-10	3.72908e-06	5.95092	11.9087	19.3585	256.696	0
234.545	14687.3	4.43484e-32	3.90713e-10	4.40017e-06	6.56315	13.1072	21.2771	256.696	0.0003
234.778	14780.5	6.11009e-32	4.75519e-10	5.18715e-06	7.23252	14.4148	23.3672	256.696	0
235.012	14870.5	8.40767e-32	5.78153e-10	6.10914e-06	7.96376	15.84	25.6422	255.843	0
235.245	14957.3	1.15548e-31	7.02239e-10	7.1883e-06	8.76191	17.3924	28.1163	255.843	0.0001
235.478	15040.6	1.58605e-31	8.52112e-10	8.45025e-06	9.6324	19.0818	30.8049	255.843	0
235.712	15120.5	2.17437e-31	1.03295e-09	9.92456e-06	10.581	20.9189	33.7241	252.591	0
235.945	15197	2.97726e-31	1.25094e-09	1.16454e-05	11.6139	22.9148	36.8911	252.591	0.0002
236.179	15269.9	4.07167e-31	1.51345e-09	1.36521e-05	12.7376	25.0817	40.3243	252.591	0
236.412	15339.3	5.5616e-31	1.82927e-09	1.599e-05	13.9592	27.4321	44.0429	251.678	0
236.646	15405.1	7.58756e-31	2.20886e-09	1.87114e-05	15.286	29.9798	48.0675	251.678	0.0001
236.879	15467.4	1.03391e-30	2.66465e-09	2.18761e-05	16.7261	32.7389	52.4198	251.678	0
237.112	15526.1	1.40715e-30	3.2114e-09	2.55532e-05	18.2879	35.7247	57.1227	250.468	0
237.346	15581.4	1.91285e-30	3.86665e-09	2.98218e-05	19.9802	38.9532	62.2005	250.468	0.0001
237.579	15633.1	2.59721e-30	4.65118e-09	3.47725e-05	21.8126	42.4414	67.6788	250.468	0
237.813	15681.4	3.52223e-30	5.5896e-09	4.05092e-05	23.7951	46.2073	73.5845	249.671	0
238.046	15726.3	4.77108e-30	6.71104e-09	4.71509e-05	25.9382	50.2698	79.946	249.671	0
238.279	15767.9	6.45517e-30	8.04994e-09	5.48335e-05	28.2533	54.6489	86.7933	249.671	0
238.513	15806.3	8.7235e-30	9.64696e-09	6.37123e-05	30.7522	59.3655	94.1575	249.41	0
238.746	15841.6	1.17752e-29	1.15501e-08	7.39646e-05	33.4473	64.4417	102.072	249.41	0.0001
238.98	15873.8	1.58762e-29	1.38159e-08	8.57927e-05	36.3519	69.9009	110.571	249.41	0
239.213	15903.2	2.13807e-29	1.65111e-08	9.94269e-05	39.4798	75.7675	119.691	248.944	0
239.446	15929.7	2.87607e-29	1.9714e-08	0.000115129	42.8457	82.0669	129.469	248.944	0.008
239.68	15953.7	3.86439e-29	2.35167e-08	0.000133199	46.4649	88.8262	139.946	248.944	0
239.913	15975.2	5.18643e-29	2.80277e-08	0.000153973	50.3536	96.0733	151.163	248.406	0
240.147	15994.3	6.95288e-29	3.33738e-08	0.000177839	54.5286	103.838	163.163	248.406	0
240.38	16011.4	9.31046e-29	3.9704e-08	0.000205231	59.0077	112.15	175.991	248.406	0
240.614	16026.5	1.24535e-28	4.71928e-08	0.000236645	63.8095	121.042	189.695	248.351	0
240.847	16039.8	1.66389e-28	5.60443e-08	0.000272641	68.9534	130.548	204.323	248.351	0
241.08	16051.7	2.22062e-28	6.64971e-08	0.000313853	74.4597	140.702	219.925	248.351	0
241.314	16062.2	2.96036e-28	7.883e-08	0.000360998	80.3495	151.54	236.556	247.627	0
241.547	16071.6	3.94216e-28	9.33684e-08	0.000414885	86.6452	163.101	254.269	247.627	0.0001
241.781	16080.2	5.24383e-28	1.10492e-07	0.000476428	93.3695	175.423	273.121	247.627	0
242.014	16088.2	6.96766e-28	1.30642e-07	0.000546658	100.547	188.548	293.171	246.538	0
242.247	16095.9	9.24811e-28	1.54334e-07	0.000626735	108.201	202.516	314.481	246.538	0.0002
242.481	16103.5	1.22616e-27	1.82165e-07	0.000717966	116.36	217.372	337.111	246.538	0
242.714	16111.3	1.62396e-27	2.14831e-07	0.000821821	125.049	233.161	361.128	244.849	0
242.948	16119.6	2.1485e-27	2.5314e-07	0.000939951	134.296	249.929	386.599	244.849	0.0001
243.181	16128.7	2.83942e-27	2.98027e-07	0.00107	144.131	267.725	413.591	244.849	0
243.414	16138.8	3.74854e-27	3.50577e-07	0.00123	154.582	286.598	442.176	244.738	0
243.648	16150.4	4.94349e-27	4.12048e-07	0.0014	165.682	306.599	472.426	244.738	0.0001
243.881	16163.7	6.51248e-27	4.83892e-07	0.0016	177.462	327.781	504.415	244.738	0
244.115	16179	8.57043e-27	5.6779e-07	0.00182	189.955	350.198	538.221	243.819	0
244.348	16196.6	1.12669e-26	6.65682e-07	0.00207	203.194	373.906	573.922	243.819	0.0001
244.582	16217	1.47963e-26	7.7981e-07	0.00235	217.215	398.96	611.597	243.819	0
244.815	16240.3	1.94111e-26	9.12755e-07	0.00268	232.054	425.42	651.329	242.119	0
245.048	16267	2.54389e-26	1.06749e-06	0.00304	247.747	453.346	693.2	242.119	0.0011
245.282	16297.4	3.33043e-26	1.24745e-06	0.00345	264.333	482.797	737.296	242.119	0
245.515	16331.8	4.35569e-26	1.45656e-06	0.00391	281.849	513.837	783.703	241.949	0
245.749	16370.7	5.69075e-26	1.69936e-06	0.00443	300.337	546.528	832.509	241.949	0.0014
245.982	16414.3	7.42748e-26	1.98105e-06	0.00502	319.835	580.935	883.803	241.949	0
246.215	16463	9.68443e-26	2.30759e-06	0.00568	340.386	617.125	937.676	241.557	0
246.449	16517.1	1.26145e-25	2.68581e-06	0.00642	362.032	655.162	994.219	241.557	0.1573
246.682	16577.1	1.64145e-25	3.12356e-06	0.00726	384.816	695.116	1053.52	241.557	0
246.916	16643.2	2.1338e-25	3.6298e-06	0.00819	408.782	737.054	1115.69	241.191	0
247.149	16715.9	2.77106e-25	4.21478e-06	0.00924	433.974	781.046	1180.8	241.191	0.0001
247.382	16795.4	3.59509e-25	4.89023e-06	0.01042	460.438	827.162	1248.96	241.191	0
247.616	16882.2	4.65955e-25	5.66953e-06	0.01174	488.219	875.471	1320.25	241.046	0
247.849	16976.6	6.03326e-25	6.56793e-06	0.01322	517.363	926.046	1394.78	241.046	0.0034
248.083	17079	7.80433e-25	7.60286e-06	0.01487	547.918	978.957	1472.65	241.046	0
248.316	17189.6	1.00855e-24	8.79413e-06	0.01672	579.931	1034.28	1553.94	240.541	0
248.55	17308.9	1.30207e-24	1.01643e-05	0.01878	613.449	1092.08	1638.75	240.541	0
248.783	17437.1	1.6794e-24	1.17391e-05	0.02108	648.52	1152.43	1727.17	240.541	0
249.016	17574.7	2.164e-24	1.35476e-05	0.02365	685.193	1215.4	1819.31	240.075	0
249.25	17721.9	2.78576e-24	1.5623e-05	0.02651	723.516	1281.07	1915.25	240.075	0.004
249.483	17879.1	3.58275e-24	1.80029e-05	0.0297	763.537	1349.51	2015.09	240.075	0
249.717	18046.6	4.60338e-24	2.07299e-05	0.03325	805.305	1420.78	2118.92	236.941	0
249.95	18224.8	5.90917e-24	2.38522e-05	0.03719	848.869	1494.96	2226.82	236.941	0.0296
250.183	18413.8	7.57822e-24	2.74247e-05	0.04158	894.275	1572.12	2338.89	236.941	0
250.417	18614.1	9.70959e-24	3.15091e-05	0.04645	941.573	1652.32	2455.21	236.426	0
250.65	18825.9	1.24288e-23	3.61753e-05	0.05186	990.809	1735.63	2575.87	236.426	0.0056
250.884	19049.4	1.58947e-23	4.15023e-05	0.05786	1042.03	1822.12	2700.94	236.426	0
251.117	19285.1	2.03084e-23	4.75794e-05	0.06451	1095.29	1911.85	2830.52	236.043	0
251.35	19533.1	2.59237e-23	5.4507e-05	0.07187	1150.62	2004.88	2964.66	236.043	0.0002
251.584	19793.6	3.30614e-23	6.23985e-05	0.08002	1208.07	2101.28	3103.46	236.043	0
251.817	20067	4.21257e-23	7.13816e-05	0.08904	1267.69	2201.1	3246.97	235.765	0
252.051	20353.5	5.36264e-23	8.15999e-05	0.09901	1329.53	2304.4	3395.26	235.765	0.0048
252.284	20653.2	6.8205e-23	9.3215e-05	0.11002	1393.61	2411.23	3548.41	235.765	0
252.518	20966.5	8.66685e-23	0.000106408	0.12218	1459.99	2521.65	3706.46	235.322	0
252.751	21293.4	1.10031e-22	0.000121384	0.13559	1528.7	2635.71	3869.47	235.322	0.0018
252.984	21634.2	1.39567e-22	0.000138371	0.15038	1599.78	2753.45	4037.49	235.322	0
253.218	21989	1.76873e-22	0.000157625	0.16667	1673.26	2874.91	4210.57	233.553	0
253.451	22358.1	2.23952e-22	0.000179435	0.18461	1749.19	3000.14	4388.75	233.553	0.0329
253.685	22741.4	2.83312e-22	0.000204121	0.20435	1827.59	3129.17	4572.07	233.553	0
253.918	23139.3	3.5809e-22	0.000232046	0.22605	1908.49	3262.03	4760.55	232.821	0
254.151	23551.7	4.52208e-22	0.00026361	0.24991	1991.93	3398.76	4954.22	232.821	0.001
254.385	23978.7	5.70566e-22	0.000299264	0.27611	2077.93	3539.37	5153.1	232.821	0
254.618	24420.5	7.19276e-22	0.000339512	0.30486	2166.51	3683.9	5357.2	232.063	0
254.852	24877.2	9.0596e-22	0.000384913	0.3364	2257.7	3832.35	5566.53	232.063	0.0021
255.085	25348.7	1.14011e-21	0.000436094	0.37097	2351.52	3984.75	5781.08	232.063	0
255.318	25835	1.43356e-21	0.000493751	0.40884	2447.98	4141.09	6000.87	230.048	0
255.552	26336.3	1.80098e-21	0.000558659	0.4503	2547.09	4301.39	6225.86	230.048	0.0001
255.785	26852.5	2.26066e-21	0.000631683	0.49567	2648.87	4465.64	6456.05	230.048	0
256.019	27383.5	2.83525e-21	0.000713783	0.54527	2753.33	4633.84	6691.4	228.825	0
256.252	27929.4	3.55289e-21	0.000806026	0.59947	2860.47	4805.96	6931.88	228.825	0.0514
256.486	28490.1	4.44843e-21	0.000909596	0.65866	2970.3	4982.01	7177.46	228.825	0
256.719	29065.5	5.56503e-21	0.00103	0.72326	3082.81	5161.96	7428.08	227.598	0
256.952	29655.4	6.9561e-21	0.00116	0.79373	3198	5345.77	7683.69	227.598	0.0104
257.186	30259.9	8.68768e-21	0.0013	0.87054	3315.85	5533.42	7944.22	227.598	0
257.419	30878.8	1.08413e-20	0.00147	0.95422	3436.37	5724.87	8209.6	226.41	0
257.653	31511.8	1.35177e-20	0.00165	1.04533	3559.53	5920.08	8479.76	226.41	0
257.886	32158.9	1.6841e-20	0.00185	1.14446	3685.33	6119	8754.61	226.41	0
258.119	32819.9	2.09642e-20	0.00208	1.25227	3813.72	6321.56	9034.06	225.684	0
258.353	33494.6	2.60756e-20	0.00234	1.36943	3944.69	6527.72	9318	225.684	0
258.586	34182.6	3.24069e-20	0.00262	1.4967	4078.22	6737.41	9606.32	225.684	0
258.82	34883.9	4.02431e-20	0.00294	1.63485	4214.26	6950.55	9898.92	225.623	0
259.053	35598.1	4.99339e-20	0.0033	1.78472	4352.78	7167.06	10195.7	225.623	0
259.286	36324.9	6.19088e-20	0.00369	1.94723	4493.74	7386.87	10496.4	225.623	0
259.52	37064.1	7.66943e-20	0.00413	2.12333	4637.1	7609.87	10801	224.845	0
259.753	37815.4	9.49356e-20	0.00462	2.31405	4782.8	7835.99	11109.3	224.845	0
259.987	38578.3	1.17422e-19	0.00517	2.52048	4930.79	8065.11	11421.3	224.845	0
260.22	39352.6	1.45121e-19	0.00577	2.74379	5081.02	8297.12	11736.6	224.308	0
260.453	40137.9	1.79214e-19	0.00645	2.98523	5233.43	8531.93	12055.1	224.308	0.0001
260.687	40933.8	2.21142e-19	0.00719	3.2461	5387.95	8769.4	12376.7	224.308	0
260.92	41739.9	2.72668e-19	0.00802	3.52783	5544.52	9009.42	12701.2	223.532	0
261.154	42555.9	3.35938e-19	0.00894	3.83191	5703.06	9251.86	13028.4	223.532	0
261.387	43381.1	4.13571e-19	0.00996	4.15992	5863.5	9496.58	13358	223.532	0
261.621	44215.3	5.08754e-19	0.01109	4.51355	6025.75	9743.45	13690	221.773	0
261.854	45058	6.25363e-19	0.01233	4.89459	6189.75	9992.31	14024	221.773	0
262.087	45908.6	7.68114e-19	0.01371	5.30493	6355.39	10243	14359.9	221.773	0
262.321	46766.7	9.42735e-19	0.01524	5.7466	6522.59	10495.4	14697.4	220.287	0
262.554	47631.8	1.15618e-18	0.01693	6.22171	6691.26	10749.4	15036.3	220.287	0.0018
262.788	48503.3	1.41688e-18	0.01879	6.73252	6861.29	11004.7	15376.5	220.287	0
263.021	49380.8	1.73507e-18	0.02084	7.28142	7032.6	11261.3	15717.6	219.628	0
263.254	50263.7	2.12312e-18	0.02311	7.87092	7205.08	11518.9	16059.4	219.628	0.0015
263.488	51151.5	2.59603e-18	0.02561	8.50369	7378.62	11777.3	16401.6	219.628	0
263.721	52043.5	3.17192e-18	0.02836	9.18253	7553.1	12036.5	16744.1	217.68	0
263.955	52939.3	3.87271e-18	0.03139	9.91041	7728.43	12296.1	17086.6	217.68	0.0002
264.188	53838.2	4.72485e-18	0.03472	10.6905	7904.49	12556.1	17428.7	217.68	0
264.421	54739.6	5.76028e-18	0.03839	11.526	8081.16	12816.2	17770.3	217.207	0
264.655	55643	7.0175e-18	0.04242	12.4204	8258.31	13076.3	18111.2	217.207	0.0004
264.888	56547.8	8.54291e-18	0.04685	13.3775	8435.84	13336.1	18450.9	217.207	0
265.122	57453.3	1.03924e-17	0.05171	14.4009	8613.61	13595.5	18789.4	216.873	0
265.355	58359	1.26331e-17	0.05705	15.4949	8791.5	13854.3	19126.2	216.873	0.0001
265.589	59264.2	1.5346e-17	0.0629	16.6635	8969.39	14112.3	19461.2	216.873	0
265.822	60168.3	1.86282e-17	0.06931	17.9113	9147.14	14369.2	19794.1	216.775	0
266.055	61070.7	2.25962e-17	0.07633	19.243	9324.62	14624.9	20124.6	216.775	0.0025
266.289	61970.7	2.73901e-17	0.08403	20.6634	9501.71	14879.1	20452.4	216.775	0
266.522	62867.8	3.31775e-17	0.09244	22.1777	9678.27	15131.8	20777.3	216.608	0
266.756	63761.3	4.01596e-17	0.10165	23.7913	9854.17	15382.6	21099	216.608	0
266.989	64650.6	4.8577e-17	0.11171	25.5098	10029.3	15631.4	21417.3	216.608	0
267.222	65535	5.87177e-17	0.12271	27.3392	10203.4	15878	21731.9	216.506	0
267.456	66413.9	7.09259e-17	0.13471	29.2854	10376.5	16122.2	22042.5	216.506	0.0003
267.689	67286.8	8.56132e-17	0.14782	31.3552	10548.5	16363.7	22348.9	216.506	0
267.923	68153	1.03271e-16	0.16211	33.555	10719	16602.5	22650.8	216.464	0
268.156	69011.9	1.24484e-16	0.17769	35.8921	10888.1	16838.2	22948	216.464	0.0013
268.389	69862.9	1.49953e-16	0.19467	38.3736	11055.6	17070.7	23240.2	216.464	0
268.623	70705.4	1.8051e-16	0.21316	41.0073	11221.4	17299.8	23527.2	215.76	0
268.856	71538.7	2.17146e-16	0.23328	43.801	11385.3	17525.4	23808.8	215.76	0.0003
269.09	72362.4	2.61041e-16	0.25518	46.7632	11547.2	17747.2	24084.6	215.76	0
269.323	73175.8	3.13599e-16	0.27899	49.9023	11707	17965	24354.6	214.48	0
269.557	73978.4	3.76485e-16	0.30487	53.2274	11864.5	18178.7	24618.4	214.48	0
269.79	74769.7	4.51681e-16	0.33297	56.7477	12019.6	18388.2	24875.9	214.48	0
270.023	75549	5.41535e-16	0.36349	60.473	12172.2	18593.1	25126.8	213.95	0
270.257	76315.8	6.48834e-16	0.39661	64.4132	12322.2	18793.4	25370.9	213.95	0.0005
270.49	77069.7	7.7688e-16	0.43252	68.5789	12469.4	18989	25608.1	213.95	0
270.724	77810.1	9.29584e-16	0.47146	72.9808	12613.8	19179.5	25838.1	213.413	0
270.957	78536.5	1.11158e-15	0.51364	77.63	12755.2	19364.9	26060.8	213.413	0.0021
271.19	79248.4	1.32833e-15	0.55933	82.5382	12893.4	19545.1	26275.9	213.413	0
271.424	79945.4	1.58633e-15	0.60878	87.7174	13028.5	19719.9	26483.4	213.101	0
271.657	80627	1.8932e-15	0.66228	93.18	13160.2	19889.1	26683	213.101	0.0626
271.891	81292.8	2.25799e-15	0.72013	98.9388	13288.5	20052.7	26874.6	213.101	0
272.124	81942.4	2.69133e-15	0.78265	105.007	13413.3	20210.4	27058.1	212.469	0
272.357	82575.3	3.20579e-15	0.8502	111.398	13534.4	20362.3	27233.2	212.469	0.0007
272.591	83191.2	3.81616e-15	0.92313	118.127	13651.8	20508	27400	212.469	0
272.824	83789.7	4.53986e-15	1.00184	125.207	13765.4	20647.7	27558.2	212.349	0
273.058	84370.4	5.39739e-15	1.08675	132.654	13875.1	20781	27707.8	212.349	0.0225
273.291	84933.1	6.41287e-15	1.1783	140.483	13980.9	20908.1	27848.7	212.349	0
273.525	85477.3	7.61462e-15	1.27695	148.71	14082.5	21028.7	27980.7	212.167	0
273.758	86002.9	9.03593e-15	1.38322	157.352	14180	21142.7	28103.8	212.167	0.0007
273.991	86509.5	1.07159e-14	1.49763	166.424	14273.3	21250.2	28217.9	212.167	0
274.225	86996.8	1.27003e-14	1.62075	175.945	14362.4	21351	28322.9	211.076	0
274.458	87464.7	1.50429e-14	1.75319	185.932	14447.1	21445	28418.8	211.076	0.0034
274.692	87913	1.78066e-14	1.89557	196.403	14527.4	21532.3	28505.6	211.076	0
274.925	88341.3	2.10652e-14	2.04857	207.377	14603.2	21612.7	28583.1	210.617	0
275.158	88749.6	2.49049e-14	2.21291	218.873	14674.6	21686.3	28651.4	210.617	0.0399
275.392	89137.6	2.94266e-14	2.38936	230.91	14741.4	21752.9	28710.5	210.617	0
275.625	89505.3	3.47483e-14	2.5787	243.509	14803.6	21812.6	28760.3	210.357	0
275.859	89852.6	4.10076e-14	2.78179	256.689	14861.1	21865.3	28800.9	210.357	0.0035
276.092	90179.2	4.83654e-14	2.99953	270.472	14914.1	21911	28832.1	210.357	0
276.325	90485.2	5.70092e-14	3.23287	284.878	14962.3	21949.7	28854.2	209.89	0
276.559	90770.5	6.71578e-14	3.48282	299.93	15005.9	21981.4	28867	209.89	0.0165
276.792	91035.1	7.90661e-14	3.75042	315.65	15044.7	22006.2	28870.7	209.89	0
277.026	91278.9	9.30309e-14	4.03681	332.061	15078.8	22023.9	28865.2	209.645	0
277.259	91501.9	1.09398e-13	4.34316	349.184	15108.1	22034.7	28850.7	209.645	0.0064
277.493	91704.2	1.28569e-13	4.67071	367.044	15132.7	22038.6	28827.1	209.645	0
277.726	91885.7	1.51011e-13	5.02078	385.665	15152.6	22035.6	28794.6	209.369	0
277.959	92046.7	1.77267e-13	5.39476	405.07	15167.7	22025.7	28753.2	209.369	0.0018
278.193	92187	2.07967e-13	5.79408	425.285	15178.1	22008.9	28702.9	209.369	0
278.426	92306.9	2.43844e-13	6.2203	446.333	15183.7	21985.4	28644	208.647	0
278.66	92406.4	2.85745e-13	6.67501	468.24	15184.7	21955.2	28576.5	208.647	0.011
278.893	92485.7	3.34655e-13	7.1599	491.033	15181	21918.3	28500.5	208.647	0
279.126	92544.9	3.91712e-13	7.67677	514.736	15172.7	21874.8	28416.1	207.961	0
279.36	92584.2	4.58237e-13	8.22748	539.375	15159.7	21824.9	28323.4	207.961	0.0073
279.593	92603.8	5.35756e-13	8.81398	564.978	15142.1	21768.4	28222.5	207.961	0
279.827	92603.8	6.26036e-13	9.43834	591.57	15120	21705.7	28113.7	205.776	0
280.06	92584.6	7.31117e-13	10.1027	619.179	15093.4	21636.6	27997	205.776	0.0034
280.293	92546.2	8.53358e-13	10.8094	647.832	15062.4	21561.4	27872.5	205.776	0
280.527	92488.9	9.95482e-13	11.5607	677.556	15026.9	21480.1	27740.5	205.51	0
280.76	92413.1	1.16063e-12	12.3591	708.379	14987.1	21392.9	27601	205.51	0.0047
280.994	92319	1.35243e-12	13.2073	740.328	14943	21299.7	27454.2	205.51	0
281.227	92206.8	1.57505e-12	14.108	773.431	14894.7	21200.9	27300.4	205.313	0
281.46	92076.9	1.83331e-12	15.0639	807.716	14842.2	21096.3	27139.6	205.313	0.0006
281.694	91929.6	2.13276e-12	16.0781	843.21	14785.6	20986.3	26972	205.313	0
281.927	91765.2	2.47975e-12	17.1536	879.943	14725	20870.9	26797.9	205.136	0
282.161	91584.1	2.88164e-12	18.2938	917.94	14660.4	20750.2	26617.3	205.136	0.0038
282.394	91386.5	3.34685e-12	19.502	957.232	14591.9	20624.3	26430.6	205.136	0
282.628	91172.9	3.88507e-12	20.7817	997.845	14519.6	20493.5	26237.7	204.909	0
282.861	90943.5	4.50742e-12	22.1366	1039.81	14443.6	20357.7	26039	204.909	0.0053
283.094	90698.9	5.22667e-12	23.5706	1083.15	14363.9	20217.2	25834.7	204.909	0
283.328	90439.3	6.05746e-12	25.0876	1127.89	14280.7	20072.1	25624.9	204.645	0
283.561	90165.1	7.01658e-12	26.6919	1174.07	14194.1	19922.6	25409.8	204.645	0.0019
283.795	89876.9	8.12327e-12	28.3876	1221.7	14104	19768.7	25189.6	204.645	0
284.028	89574.8	9.39955e-12	30.1794	1270.82	14010.6	19610.7	24964.6	203.817	0
284.261	89259.5	1.08707e-11	32.0719	1321.45	13914.1	19448.6	24734.8	203.817	0.0024
284.495	88931.2	1.25654e-11	34.0701	1373.62	13814.4	19282.7	24500.6	203.817	0
284.728	88590.4	1.45168e-11	36.1788	1427.36	13711.8	19113	24262.2	203.553	0
284.962	88237.6	1.67626e-11	38.4035	1482.69	13606.2	18939.7	24019.6	203.553	0.0004
285.195	87873.2	1.93458e-11	40.7495	1539.63	13497.8	18763	23773.1	203.553	0
285.428	87497.5	2.23156e-11	43.2225	1598.21	13386.7	18583	23523	202.189	0
285.662	87111.1	2.57281e-11	45.8283	1658.45	13272.9	18399.9	23269.4	202.189	0.0001
285.895	86714.4	2.96473e-11	48.573	1720.39	13156.7	18213.9	23012.6	202.189	0
286.129	86307.8	3.41461e-11	51.463	1784.03	13038	18024.9	22752.6	201.378	0
286.362	85891.8	3.93076e-11	54.5047	1849.4	12917	17833.4	22489.8	201.378	0.0013
286.596	85466.8	4.52264e-11	57.7048	1916.53	12793.8	17639.2	22224.3	201.378	0
286.829	85033.2	5.20103e-11	61.0703	1985.44	12668.5	17442.7	21956.3	201.351	0
287.062	84591.6	5.97819e-11	64.6084	2056.14	12541.2	17244	21686.1	201.351	0.0273
287.296	84142.3	6.86803e-11	68.3266	2128.65	12411.9	17043.2	21413.7	201.351	0
287.529	83685.8	7.8864e-11	72.2325	2203	12280.9	16840.5	21139.5	200.336	0
287.763	83222.5	9.05127e-11	76.3341	2279.2	12148.1	16636	20863.5	200.336	0.0418
287.996	82752.9	1.03831e-10	80.6396	2357.26	12013.8	16429.9	20586	200.336	0
288.229	82277.5	1.1905e-10	85.1573	2437.21	11877.9	16222.2	20307.1	199.624	0
288.463	81796.6	1.36433e-10	89.896	2519.06	11740.7	16013.2	20027.1	199.624	0.0008
288.696	81310.6	1.56278e-10	94.8646	2602.82	11602.1	15803	19746	199.624	0
288.93	80820.1	1.78922e-10	100.072	2688.5	11462.3	15591.7	19464.2	199.498	0
289.163	80325.5	2.04748e-10	105.529	2776.12	11321.4	15379.5	19181.7	199.498	0.0019
289.396	79827.1	2.34188e-10	111.244	2865.69	11179.5	15166.5	18898.8	199.498	0
289.63	79325.4	2.67734e-10	117.227	2957.21	11036.7	14952.8	18615.5	199.05	0
289.863	78820.8	3.05937e-10	123.49	3050.69	10893	14738.6	18332.1	199.05	0.0015
290.097	78313.6	3.49425e-10	130.042	3146.15	10748.7	14523.9	18048.7	199.05	0
290.33	77804.4	3.98904e-10	136.894	3243.58	10603.7	14309	17765.5	198.929	0
290.564	77293.5	4.55174e-10	144.057	3342.99	10458.1	14093.9	17482.6	198.929	0.0145
290.797	76781.2	5.19137e-10	151.544	3444.38	10312.1	13878.7	17200.2	198.929	0
291.03	76268	5.91809e-10	159.365	3547.76	10165.7	13663.7	16918.4	198.772	0
291.264	75754.3	6.74338e-10	167.533	3653.12	10019	13448.8	16637.3	198.772	0.0257
291.497	75240.4	7.68017e-10	176.061	3760.46	9872.14	13234.2	16357.2	198.772	0
291.731	74726.6	8.74303e-10	184.96	3869.79	9725.14	13020	16078	198.289	0
291.964	74213.4	9.94838e-10	194.243	3981.09	9578.11	12806.4	15800	198.289	0.0061
292.197	73701	1.13147e-09	203.925	4094.36	9431.13	12593.4	15523.3	198.289	0
292.431	73189.8	1.28627e-09	214.018	4209.59	9284.26	12381.1	15247.9	198.194	0
292.664	72680.2	1.46158e-09	224.537	4326.78	9137.59	12169.6	14974.1	198.194	0.0277
292.898	72172.5	1.66002e-09	235.494	4445.9	8991.19	11959	14701.9	198.194	0
293.131	71666.9	1.88456e-09	246.906	4566.96	8845.14	11749.5	14431.4	198.105	0
293.364	71163.8	2.13849e-09	258.786	4689.94	8699.49	11541	14162.8	198.105	0.0013
293.598	70663.5	2.42554e-09	271.149	4814.81	8554.33	11333.7	13896.1	198.105	0
293.831	70166.2	2.74989e-09	284.011	4941.57	8409.71	11127.7	13631.4	198.089	0
294.065	69672.4	3.11621e-09	297.387	5070.2	8265.7	10923	13368.9	198.089	0.0192
294.298	69182.1	3.52975e-09	311.293	5200.67	8122.37	10719.7	13108.5	198.089	0
294.532	68695.7	3.9964e-09	325.745	5332.96	7979.76	10518	12850.5	197.55	0
294.765	68213.4	4.52273e-09	340.76	5467.05	7837.95	10317.8	12594.8	197.55	0.0174
294.998	67735.5	5.11612e-09	356.353	5602.92	7696.98	10119.2	12341.5	197.55	0
295.232	67262.3	5.78482e-09	372.543	5740.53	7556.91	9922.32	12090.8	197.37	0
295.465	66793.8	6.53806e-09	389.345	5879.86	7417.8	9727.19	11842.7	197.37	0.0067
295.699	66330.5	7.38614e-09	406.778	6020.88	7279.68	9533.88	11597.2	197.37	0
295.932	65872.4	8.34061e-09	424.859	6163.55	7142.62	9342.44	11354.4	196.832	0
296.165	65419.7	9.41433e-09	443.605	6307.84	7006.65	9152.92	11114.4	196.832	0.0007
296.399	64972.7	1.06217e-08	463.036	6453.72	6871.81	8965.38	10877.2	196.832	0
296.632	64531.6	1.19787e-08	483.169	6601.15	6738.16	8779.84	10642.8	195.713	0
296.866	64096.4	1.35034e-08	504.023	6750.08	6605.73	8596.37	10411.4	195.713	0.0005
297.099	63667.5	1.52155e-08	525.616	6900.49	6474.55	8415.01	10182.9	195.713	0
297.332	63244.8	1.71375e-08	547.968	7052.32	6344.67	8235.78	9957.39	195.045	0
297.566	62828.6	1.92941e-08	571.097	7205.53	6216.11	8058.73	9734.92	195.045	0.0022
297.799	62419	2.17128e-08	595.023	7360.09	6088.92	7883.88	9515.5	195.045	0
298.033	62016.1	2.44246e-08	619.765	7515.93	5963.11	7711.28	9299.17	194.39	0
298.266	61620.1	2.74634e-08	645.343	7673.02	5838.72	7540.94	9085.94	194.39	0.002
298.5	61231	3.08675e-08	671.777	7831.3	5715.77	7372.89	8875.84	194.39	0
298.733	60849	3.4679e-08	699.086	7990.72	5594.29	7207.15	8668.89	193.974	0
298.966	60474.2	3.8945e-08	727.29	8151.23	5474.29	7043.75	8465.11	193.974	0.0004
299.2	60106.5	4.37177e-08	756.41	8312.78	5355.81	6882.7	8264.5	193.974	0
299.433	59746.2	4.90551e-08	786.466	8475.3	5238.86	6724.02	8067.08	192.615	0
299.667	59393.3	5.50216e-08	817.477	8638.75	5123.45	6567.71	7872.85	192.615	0.0554
299.9	59047.8	6.16885e-08	849.465	8803.06	5009.61	6413.8	7681.82	192.615	0
300.133	58709.8	6.91351e-08	882.448	8968.17	4897.34	6262.29	7494	192.301	0
300.367	58379.3	7.74491e-08	916.449	9134.03	4786.67	6113.19	7309.37	192.301	0.0001
300.6	58056.4	8.67279e-08	951.487	9300.57	4677.59	5966.5	7127.95	192.301	0
300.834	57741.1	9.70792e-08	987.582	9467.73	4570.12	5822.23	6949.72	191.464	0
301.067	57433.4	1.08622e-07	1024.76	9635.44	4464.28	5680.37	6774.67	191.464	0.2669
301.3	57133.4	1.21489e-07	1063.03	9803.64	4360.05	5540.93	6602.81	191.464	0
301.534	56841	1.35827e-07	1102.42	9972.27	4257.46	5403.9	6434.11	190.619	0
301.767	56556.3	1.51795e-07	1142.95	10141.2	4156.5	5269.29	6268.56	190.619	0.2028
302.001	56279.2	1.69574e-07	1184.63	10310.5	4057.18	5137.07	6106.16	190.619	0
302.234	56009.7	1.89361e-07	1227.5	10480	3959.49	5007.26	5946.87	190.446	0
302.467	55747.9	2.11374e-07	1271.56	10649.6	3863.44	4879.83	5790.69	190.446	0.0347
302.701	55493.6	2.35853e-07	1316.84	10819.3	3769.03	4754.77	5637.59	190.446	0
302.934	55247	2.63065e-07	1363.36	10989.1	3676.26	4632.09	5487.55	190.279	0
303.168	55007.8	2.93302e-07	1411.14	11158.7	3585.11	4511.75	5340.55	190.279	0.0681
303.401	54776.1	3.26888e-07	1460.19	11328.2	3495.59	4393.76	5196.56	190.279	0
303.635	54551.9	3.64179e-07	1510.54	11497.5	3407.7	4278.09	5055.56	190.011	0
303.868	54335.1	4.05569e-07	1562.2	11666.6	3321.41	4164.72	4917.52	190.011	0.0063
304.101	54125.6	4.5149e-07	1615.19	11835.2	3236.74	4053.64	4782.41	190.011	0
304.335	53923.3	5.02418e-07	1669.54	12003.5	3153.66	3944.84	4650.2	189.898	0
304.568	53728.3	5.58879e-07	1725.24	12171.2	3072.17	3838.28	4520.87	189.898	0.0145
304.802	53540.3	6.21449e-07	1782.34	12338.3	2992.27	3733.95	4394.37	189.898	0
305.035	53359.5	6.90763e-07	1840.84	12504.8	2913.93	3631.83	4270.68	189.819	0
305.268	53185.6	7.6752e-07	1900.75	12670.6	2837.15	3531.9	4149.76	189.819	0.002
305.502	53018.6	8.52487e-07	1962.1	12835.5	2761.92	3434.13	4031.58	189.819	0
305.735	52858.3	9.46506e-07	2024.9	12999.6	2688.22	3338.49	3916.1	189.59	0
305.969	52704.8	1.0505e-06	2089.16	13162.7	2616.03	3244.97	3803.29	189.59	0.186
306.202	52557.9	1.1655e-06	2154.91	13324.8	2545.35	3153.54	3693.12	189.59	0
306.435	52417.5	1.2926e-06	2222.15	13485.8	2476.17	3064.17	3585.54	189.439	0
306.669	52283.5	1.43303e-06	2290.9	13645.6	2408.45	2976.84	3480.51	189.439	0.0006
306.902	52155.9	1.58814e-06	2361.17	13804.2	2342.2	2891.51	3378.01	189.439	0
307.136	52034.4	1.7594e-06	2432.98	13961.4	2277.39	2808.17	3277.99	189.295	0
307.369	51918.9	1.94841e-06	2506.33	14117.3	2214	2726.78	3180.41	189.295	0.0008
307.603	51809.5	2.15695e-06	2581.24	14271.7	2152.02	2647.32	3085.24	189.295	0
307.836	51705.9	2.38694e-06	2657.72	14424.5	2091.44	2569.76	2992.43	189.018	0
308.069	51608	2.64051e-06	2735.78	14575.7	2032.23	2494.07	2901.95	189.018	0.0051
308.303	51515.7	2.91997e-06	2815.43	14725.3	1974.37	2420.21	2813.75	189.018	0
308.536	51428.9	3.22784e-06	2896.67	14873	1917.85	2348.17	2727.81	188.948	0
308.77	51347.5	3.56691e-06	2979.53	15019	1862.65	2277.91	2644.07	188.948	0.016
309.003	51271.3	3.94019e-06	3063.99	15163.1	1808.74	2209.4	2562.49	188.948	0
309.236	51200.2	4.351e-06	3150.08	15305.2	1756.12	2142.62	2483.05	188.836	0
309.47	51134	4.80294e-06	3237.79	15445.3	1704.76	2077.53	2405.7	188.836	0.0412
309.703	51072.7	5.29997e-06	3327.13	15583.3	1654.64	2014.1	2330.39	188.836	0
309.937	51016.1	5.84639e-06	3418.11	15719.2	1605.74	1952.31	2257.1	188.693	0
310.17	50964.1	6.44689e-06	3510.73	15852.9	1558.05	1892.12	2185.77	188.693	0.0115
310.403	50916.5	7.1066e-06	3604.99	15984.2	1511.53	1833.5	2116.38	188.693	0
310.637	50873.3	7.8311e-06	3700.89	16113.3	1466.18	1776.43	2048.88	188.268	0
310.87	50834.2	8.62649e-06	3798.44	16239.9	1421.97	1720.87	1983.23	188.268	0.0153
311.104	50799.1	9.4994e-06	3897.63	16364.2	1378.88	1666.8	1919.4	188.268	0
311.337	50767.9	1.0457e-05	3998.46	16485.9	1336.9	1614.19	1857.35	188.143	0
311.571	50740.4	1.15073e-05	4100.93	16605	1295.99	1563	1797.03	188.143	0.0014
311.804	50716.6	1.26588e-05	4205.05	16721.5	1256.15	1513.21	1738.42	188.143	0
312.037	50696.3	1.39207e-05	4310.8	16835.4	1217.36	1464.79	1681.48	188.054	0
312.271	50679.3	1.53032e-05	4418.18	16946.5	1179.58	1417.71	1626.16	188.054	0.0004
312.504	50665.5	1.68175e-05	4527.18	17054.9	1142.81	1371.95	1572.43	188.054	0
312.738	50654.8	1.84753e-05	4637.8	17160.5	1107.02	1327.46	1520.26	187.537	0
312.971	50647	2.02898e-05	4750.03	17263.2	1072.19	1284.24	1469.61	187.537	0.0834
313.204	50642	2.22751e-05	4863.86	17363	1038.31	1242.24	1420.44	187.537	0
313.438	50639.6	2.44465e-05	4979.29	17459.9	1005.36	1201.44	1372.72	187.395	0
313.671	50639.8	2.68207e-05	5096.29	17553.8	973.306	1161.82	1326.42	187.395	0.09
313.905	50642.3	2.94157e-05	5214.87	17644.7	942.141	1123.34	1281.5	187.395	0
314.138	50647.1	3.22513e-05	5335	17732.5	911.845	1085.99	1237.93	187.239	0
314.371	50654.1	3.53487e-05	5456.67	17817.3	882.397	1049.73	1195.67	187.239	0.1551
314.605	50663	3.87308e-05	5579.87	17898.9	853.779	1014.54	1154.69	187.239	0
314.838	50673.8	4.24228e-05	5704.58	17977.3	825.974	980.392	1114.97	186.996	0
315.072	50686.2	4.64517e-05	5830.79	18052.6	798.962	947.263	1076.46	186.996	0.0007
315.305	50700.3	5.08468e-05	5958.48	18124.7	772.726	915.128	1039.14	186.996	0
315.539	50715.9	5.56399e-05	6087.62	18193.5	747.248	883.962	1002.98	186.426	0
315.772	50732.8	6.08653e-05	6218.2	18259	722.511	853.741	967.953	186.426	0.1026
316.005	50750.9	6.65601e-05	6350.19	18321.3	698.497	824.442	934.019	186.426	0
316.239	50770.1	7.27647e-05	6483.58	18380.3	675.189	796.041	901.154	185.953	0
316.472	50790.3	7.95224e-05	6618.34	18436	652.571	768.516	869.331	185.953	0.0113
316.706	50811.3	8.68802e-05	6754.45	18488.3	630.625	741.844	838.521	185.953	0
316.939	50833.1	9.48889e-05	6891.87	18537.3	609.335	716.003	808.696	185.647	0
317.172	50855.5	0.000103603	7030.59	18582.9	588.686	690.97	779.83	185.647	0.001
317.406	50878.4	0.000113083	7170.58	18625.1	568.661	666.726	751.897	185.647	0
317.639	50901.6	0.000123391	7311.8	18664	549.244	643.248	724.87	185.53	0
317.873	50925.2	0.000134597	7454.24	18699.5	530.421	620.516	698.726	185.53	0.0013
318.106	50948.9	0.000146776	7597.85	18731.5	512.176	598.511	673.438	185.53	0
318.339	50972.6	0.000160007	7742.61	18760.2	494.494	577.212	648.983	185.209	0
318.573	50996.3	0.000174377	7888.48	18785.5	477.362	556.6	625.336	185.209	0.0167
318.806	51019.8	0.00018998	8035.43	18807.4	460.763	536.655	602.476	185.209	0
319.04	51043.1	0.000206916	8183.43	18825.9	444.685	517.36	580.378	184.874	0
319.273	51066	0.000225292	8332.44	18841.1	429.113	498.696	559.021	184.874	0.1311
319.507	51088.4	0.000245227	8482.42	18852.8	414.034	480.646	538.384	184.874	0
319.74	51110.3	0.000266845	8633.34	18861.2	399.434	463.191	518.445	184.673	0
319.973	51131.5	0.000290281	8785.16	18866.2	385.302	446.315	499.182	184.673	0.0141
320.207	51152	0.000315681	8937.83	18867.9	371.622	430	480.577	184.673	0
320.44	51171.6	0.000343201	9091.33	18866.2	358.385	414.232	462.61	184.594	0
320.674	51190.3	0.000373009	9245.61	18861.3	345.576	398.993	445.26	184.594	0.1626
320.907	51208	0.000405286	9400.62	18853	333.184	384.268	428.509	184.594	0
321.14	51224.5	0.000440226	9556.33	18841.4	321.197	370.042	412.34	184.484	0
321.374	51239.9	0.000478036	9712.69	18826.6	309.604	356.301	396.734	184.484	0.3169
321.607	51254	0.000518942	9869.66	18808.5	298.393	343.028	381.673	184.484	0
321.841	51266.8	0.000563183	10027.2	18787.3	287.554	330.211	367.141	184.289	0
322.074	51278.1	0.000611018	10185.2	18762.8	277.075	317.835	353.121	184.289	0.1501
322.307	51288	0.000662723	10343.8	18735.2	266.947	305.888	339.597	184.289	0
322.541	51296.3	0.000718596	10502.7	18704.4	257.158	294.355	326.553	184.016	0
322.774	51302.9	0.000778954	10662	18670.5	247.7	283.224	313.974	184.016	0.0079
323.008	51307.8	0.000844138	10821.7	18633.5	238.561	272.483	301.845	184.016	0
323.241	51311	0.000914516	10981.6	18593.5	229.733	262.118	290.152	184.005	0
323.474	51312.3	0.000990478	11141.8	18550.5	221.206	252.12	278.88	184.005	0.0241
323.708	51311.7	0.00107	11302.2	18504.5	212.971	242.475	268.016	184.005	0
323.941	51309.1	0.00116	11462.7	18455.6	205.019	233.173	257.546	183.896	0
324.175	51304.5	0.00126	11623.2	18403.8	197.341	224.203	247.458	183.896	0.0137
324.408	51297.9	0.00136	11783.8	18349.1	189.93	215.553	237.739	183.896	0
324.642	51289.1	0.00147	11944.4	18291.6	182.776	207.214	228.376	183.68	0
324.875	51278.1	0.00159	12105	18231.2	175.872	199.176	219.358	183.68	0.1972
325.108	51264.9	0.00172	12265.4	18168.2	169.21	191.429	210.674	183.68	0
325.342	51249.4	0.00186	12425.6	18102.4	162.782	183.963	202.311	183.506	0
325.575	51231.6	0.00201	12585.6	18034	156.581	176.769	194.259	183.506	0.0039
325.809	51211.4	0.00217	12745.3	17963	150.6	169.838	186.508	183.506	0
326.042	51188.8	0.00234	12904.7	17889.4	144.832	163.161	179.047	183.414	0
326.275	51163.8	0.00252	13063.7	17813.3	139.269	156.73	171.866	183.414	0.0065
326.509	51136.2	0.00272	13222.2	17734.8	133.906	150.536	164.956	183.414	0
326.742	51106.1	0.00294	13380.3	17653.8	128.735	144.572	158.307	183.36	0
326.976	51073.5	0.00317	13537.8	17570.4	123.751	138.829	151.91	183.36	0.0088
327.209	51038.2	0.00342	13694.7	17484.7	118.947	133.301	145.757	183.36	0
327.442	51000.3	0.00368	13851	17396.7	114.318	127.98	139.838	183.349	0
327.676	50959.8	0.00397	14006.6	17306.5	109.857	122.858	134.147	183.349	0.0253
327.909	50916.6	0.00428	14161.4	17214.1	105.56	117.929	128.673	183.349	0
328.143	50870.7	0.00461	14315.4	17119.6	101.42	113.186	123.411	183.162	0
328.376	50822	0.00496	14468.5	17023	97.4318	108.623	118.352	183.162	0.1137
328.61	50770.6	0.00534	14620.8	16924.4	93.5912	104.233	113.488	183.162	0
328.843	50716.4	0.00575	14772	16823.8	89.8929	100.011	108.814	183.154	0
329.076	50659.4	0.00619	14922.2	16721.3	86.3319	95.9501	104.322	183.154	0.1133
329.31	50599.6	0.00665	15071.4	16616.9	82.9036	92.0449	100.006	183.154	0
329.543	50537	0.00716	15219.4	16510.8	79.6034	88.29	95.8585	182.771	0
329.777	50471.5	0.00769	15366.2	16402.8	76.427	84.6799	91.8743	182.771	0.1163
330.01	50403.1	0.00827	15511.9	16293.2	73.37	81.2094	88.0472	182.771	0
330.243	50331.9	0.00889	15656.2	16182	70.4284	77.8736	84.3714	182.717	0
330.477	50257.9	0.00955	15799.2	16069.1	67.598	74.6676	80.8412	182.717	0.003
330.71	50180.9	0.01025	15940.8	15954.7	64.8751	71.5867	77.4514	182.717	0
330.944	50101.1	0.01101	16081	15838.8	62.2558	68.6263	74.1967	182.636	0
331.177	50018.3	0.01182	16219.8	15721.5	59.7364	65.7821	71.0721	182.636	0.0117
331.41	49932.7	0.01268	16357	15602.8	57.3135	63.0498	68.0727	182.636	0
331.644	49844.2	0.01361	16492.6	15482.8	54.9837	60.4253	65.1938	182.458	0
331.877	49752.7	0.0146	16626.6	15361.5	52.7435	57.9046	62.4309	182.458	0.0534
332.111	49658.4	0.01565	16758.9	15239	50.5898	55.484	59.7795	182.458	0
332.344	49561.2	0.01678	16889.6	15115.4	48.5195	53.1595	57.2355	182.383	0
332.578	49461	0.01799	17018.4	14990.6	46.5296	50.9278	54.7948	182.383	0.0041
332.811	49358	0.01928	17145.5	14864.8	44.6171	48.7853	52.4534	182.383	0
333.044	49252.1	0.02065	17270.7	14738	42.7792	46.7287	50.2075	182.236	0
333.278	49143.3	0.02212	17394.1	14610.3	41.0134	44.7547	48.0535	182.236	0.0052
333.511	49031.7	0.02368	17515.5	14481.6	39.3168	42.8603	45.9878	182.236	0
333.745	48917.2	0.02535	17634.9	14352.1	37.6869	41.0423	44.007	182.115	0
333.978	48799.8	0.02714	17752.3	14221.8	36.1214	39.298	42.1078	182.115	0.0014
334.211	48679.6	0.02903	17867.7	14090.8	34.6178	37.6245	40.2871	182.115	0
334.445	48556.6	0.03106	17981	13959.1	33.1738	36.0191	38.5417	181.899	0
334.678	48430.8	0.03322	18092.2	13826.7	31.7872	34.4791	36.8687	181.899	0.0271
334.912	48302.1	0.03552	18201.2	13693.8	30.4558	33.0021	35.2653	181.899	0
335.145	48170.7	0.03797	18308	13560.3	29.1777	31.5857	33.7288	181.758	0
335.378	48036.6	0.04058	18412.5	13426.3	27.9508	30.2274	32.2565	181.758	0.0047
335.612	47899.7	0.04335	18514.8	13291.9	26.7731	28.9251	30.8458	181.758	0
335.845	47760	0.04631	18614.9	13157.1	25.6428	27.6766	29.4943	181.625	0
336.079	47617.7	0.04946	18712.5	13021.9	24.5581	26.4796	28.1997	181.625	0.0096
336.312	47472.7	0.0528	18807.8	12886.4	23.5173	25.3324	26.9597	181.625	0
336.546	47325	0.05637	18900.8	12750.7	22.5187	24.2328	25.772	181.561	0
336.779	47174.6	0.06015	18991.3	12614.8	21.5607	23.179	24.6347	181.561	0.0157
337.012	47021.7	0.06418	19079.3	12478.7	20.6417	22.1692	23.5456	181.561	0
337.246	46866.1	0.06846	19164.9	12342.5	19.7602	21.2016	22.5029	181.439	0
337.479	46708	0.07301	19248	12206.2	18.9148	20.2746	21.5045	181.439	0.0022
337.713	46547.3	0.07784	19328.6	12069.8	18.1041	19.3866	20.5489	181.439	0
337.946	46384.2	0.08297	19406.6	11933.5	17.3267	18.5359	19.6341	181.33	0
338.179	46218.5	0.08843	19482	11797.2	16.5813	17.7212	18.7585	181.33	0.0036
338.413	46050.4	0.09421	19554.9	11661	15.8667	16.9409	17.9206	181.33	0
338.646	45879.8	0.10036	19625.2	11524.9	15.1816	16.1937	17.1188	181.224	0
338.88	45706.8	0.10688	19692.8	11389	14.525	15.4782	16.3515	181.224	0.0093
339.113	45531.5	0.1138	19757.8	11253.3	13.8957	14.7932	15.6175	181.224	0
339.346	45353.8	0.12114	19820.1	11117.8	13.2925	14.1374	14.9152	181.115	0
339.58	45173.8	0.12892	19879.8	10982.6	12.7146	13.5096	14.2435	181.115	0.0136
339.813	44991.5	0.13717	19936.8	10847.8	12.1608	12.9087	13.6009	181.115	0
340.047	44806.9	0.14592	19991.1	10713.2	11.6302	12.3336	12.9863	181.068	0
340.28	44620.2	0.15519	20042.6	10579.1	11.122	11.7832	12.3986	181.068	0.0019
340.514	44431.2	0.16501	20091.5	10445.3	10.6351	11.2565	11.8366	181.068	0
340.747	44240.1	0.17541	20137.6	10312	10.1687	10.7525	11.2993	180.975	0
340.98	44046.9	0.18643	20181	10179.2	9.72206	10.2704	10.7855	180.975	0.0017
341.214	43851.6	0.1981	20221.6	10046.9	9.29432	9.80909	10.2943	180.975	0
341.447	43654.2	0.21046	20259.5	9915.16	8.88474	9.36783	9.82477	180.891	0
341.681	43454.9	0.22353	20294.7	9783.96	8.49256	8.94577	9.37598	180.891	0.0009
341.914	43253.5	0.23736	20327.1	9653.36	8.1171	8.54209	8.94704	180.891	0
342.147	43050.3	0.252	20356.7	9523.39	7.75765	8.15604	8.53711	180.651	0
342.381	42845.1	0.26748	20383.6	9394.06	7.41358	7.78687	8.14538	180.651	0.0168
342.614	42638	0.28385	20407.7	9265.41	7.08425	7.43388	7.77107	180.651	0
342.848	42429.1	0.30116	20429	9137.47	6.76906	7.09637	7.41344	180.609	0
343.081	42218.5	0.31945	20447.6	9010.25	6.46742	6.77372	7.07177	180.609	0.055
343.314	42006	0.33878	20463.5	8883.78	6.17878	6.46527	6.74537	180.609	0
343.548	41791.9	0.3592	20476.6	8758.08	5.90259	6.17043	6.4336	180.322	0
343.781	41576	0.38078	20486.9	8633.18	5.63835	5.88863	6.13581	180.322	0.0008
344.015	41358.6	0.40356	20494.6	8509.09	5.38556	5.61931	5.8514	180.322	0
344.248	41139.5	0.42762	20499.5	8385.84	5.14374	5.36194	5.5798	180.142	0
344.481	40918.9	0.45302	20501.7	8263.45	4.91244	5.116	5.32044	180.142	0.0038
344.715	40696.7	0.47982	20501.1	8141.93	4.69121	4.88101	5.07279	180.142	0
344.948	40473.1	0.50811	20497.9	8021.31	4.47963	4.6565	4.83635	180.081	0
345.182	40248	0.53795	20492	7901.6	4.27731	4.44201	4.61062	180.081	0.0154
345.415	40021.5	0.56942	20483.5	7782.81	4.08384	4.23712	4.39514	180.081	0
345.649	39793.6	0.60261	20472.3	7664.97	3.89885	4.04142	4.18945	179.88	0
345.882	39564.4	0.6376	20458.4	7548.08	3.722	3.85449	3.99313	179.88	0.0146
346.115	39333.9	0.67449	20441.9	7432.17	3.55293	3.67597	3.80576	179.88	0
346.349	39102.2	0.71336	20422.9	7317.24	3.39131	3.50549	3.62695	179.588	0
346.582	38869.3	0.75432	20401.2	7203.31	3.23683	3.3427	3.45632	179.588	0.158
346.816	38635.2	0.79747	20376.9	7090.4	3.08919	3.18726	3.2935	179.588	0
347.049	38400	0.84291	20350.1	6978.5	2.94808	3.03885	3.13816	179.565	0
347.282	38163.6	0.89077	20320.8	6867.64	2.81324	2.89717	2.98995	179.565	0.0023
347.516	37926.3	0.94115	20289	6757.83	2.68439	2.76192	2.84856	179.565	0
347.749	37687.9	0.99418	20254.7	6649.06	2.56128	2.63282	2.7137	179.414	0
347.983	37448.6	1.04999	20217.9	6541.36	2.44366	2.5096	2.58505	179.414	0.0251
348.216	37208.3	1.10871	20178.7	6434.73	2.33129	2.39199	2.46236	179.414	0
348.449	36967.2	1.17048	20137.1	6329.18	2.22394	2.27975	2.34534	179.336	0
348.683	36725.2	1.23545	20093	6224.72	2.12141	2.17265	2.23375	179.336	0.0057
348.916	36482.4	1.30376	20046.7	6121.34	2.02348	2.07045	2.12734	179.336	0
349.15	36238.8	1.37559	19997.9	6019.07	1.92995	1.97294	2.02588	179.222	0
349.383	35994.5	1.45108	19946.9	5917.9	1.84063	1.8799	1.92914	179.222	0.0125
349.617	35749.6	1.53041	19893.6	5817.83	1.75533	1.79115	1.83691	179.222	0
349.85	35503.9	1.61377	19838	5718.87	1.67389	1.70648	1.74899	179.088	0
350.083	35257.7	1.70134	19780.3	5621.04	1.59612	1.62572	1.66518	179.088	0.0179
350.317	35010.9	1.79331	19720.3	5524.31	1.52188	1.5487	1.5853	179.088	0
350.55	34763.6	1.88989	19658.1	5428.71	1.45101	1.47523	1.50916	178.951	0
350.784	34515.7	1.99128	19593.9	5334.24	1.38335	1.40517	1.43659	178.951	0.0028
351.017	34267.5	2.09772	19527.5	5240.88	1.31877	1.33835	1.36743	178.951	0
351.25	34018.8	2.20941	19459.1	5148.65	1.25713	1.27464	1.30153	178.773	0
351.484	33769.7	2.32661	19388.6	5057.55	1.1983	1.2139	1.23874	178.773	0.0048
351.717	33520.3	2.44956	19316.1	4967.57	1.14216	1.15598	1.17891	178.773	0
351.951	33270.6	2.57852	19241.7	4878.72	1.08859	1.10077	1.12191	178.731	0
352.184	33020.6	2.71376	19165.3	4790.99	1.03747	1.04813	1.0676	178.731	0.0272
352.417	32770.4	2.85555	19087.1	4704.38	0.98869	0.99795	1.01587	178.731	0
352.651	32520	3.00419	19006.9	4618.9	0.94216	0.95013	0.96659	178.682	0
352.884	32269.5	3.15997	18925	4534.53	0.89776	0.90454	0.91965	178.682	0.0023
353.118	32018.8	3.32321	18841.2	4451.29	0.85541	0.8611	0.87494	178.682	0
353.351	31768.1	3.49423	18755.7	4369.15	0.81501	0.8197	0.83237	178.672	0
353.585	31517.3	3.67337	18668.5	4288.13	0.77648	0.78024	0.79182	178.672	0.0149
353.818	31266.5	3.86099	18579.5	4208.21	0.73972	0.74265	0.75321	178.672	0
354.051	31015.8	4.05743	18488.9	4129.39	0.70467	0.70683	0.71644	178.664	0
354.285	30765.1	4.26309	18396.8	4051.67	0.67124	0.6727	0.68143	178.664	0.0081
354.518	30514.5	4.47836	18303	3975.05	0.63937	0.64018	0.6481	178.664	0
354.752	30264.1	4.70364	18207.7	3899.52	0.60897	0.60921	0.61637	178.649	0
354.985	30013.8	4.93935	18110.9	3825.07	0.57999	0.5797	0.58616	178.649	0.0114
355.218	29763.7	5.18594	18012.6	3751.69	0.55236	0.5516	0.5574	178.649	0
355.452	29513.9	5.44385	17912.9	3679.39	0.52602	0.52483	0.53003	178.623	0
355.685	29264.3	5.71356	17811.8	3608.16	0.50091	0.49933	0.50398	178.623	0.0074
355.919	29015	5.99556	17709.4	3537.98	0.47697	0.47505	0.47918	178.623	0
356.152	28766.1	6.29035	17605.6	3468.86	0.45415	0.45193	0.45558	178.536	0
356.385	28517.5	6.59846	17500.6	3400.78	0.43241	0.42991	0.43312	178.536	0.0436
356.619	28269.3	6.92043	17394.3	3333.74	0.41168	0.40894	0.41175	178.536	0
356.852	28021.6	7.25682	17286.8	3267.74	0.39192	0.38898	0.39141	178.366	0
357.086	27774.3	7.60823	17178.2	3202.75	0.3731	0.36997	0.37206	178.366	0.0402
357.319	27527.5	7.97524	17068.4	3138.79	0.35516	0.35187	0.35366	178.366	0
357.553	27281.2	8.3585	16957.6	3075.83	0.33807	0.33465	0.33614	178.261	0
357.786	27035.5	8.75864	16845.7	3013.87	0.32178	0.31825	0.31948	178.261	0.0247
358.019	26790.4	9.17634	16732.7	2952.9	0.30627	0.30264	0.30363	178.261	0
358.253	26545.8	9.61229	16618.9	2892.92	0.29149	0.28778	0.28855	177.844	0
358.486	26301.9	10.0672	16504	2833.91	0.2774	0.27364	0.27421	177.844	0.0825
358.72	26058.7	10.5418	16388.3	2775.87	0.26399	0.26018	0.26057	177.844	0
358.953	25816.2	11.0369	16271.7	2718.79	0.25121	0.24737	0.24759	177.686	0
359.186	25574.4	11.5533	16154.3	2662.65	0.23904	0.23518	0.23525	177.686	0.2647
359.42	25333.3	12.0918	16036.1	2607.45	0.22745	0.22359	0.22352	177.686	0
359.653	25093	12.6532	15917.1	2553.19	0.21641	0.21255	0.21236	177.638	0
359.887	24853.6	13.2384	15797.4	2499.84	0.2059	0.20205	0.20175	177.638	0.0296
360.12	24614.9	13.8484	15677.1	2447.4	0.19589	0.19206	0.19166	177.638	0
360.353	24377.1	14.484	15556	2395.87	0.18635	0.18256	0.18207	177.475	0
360.587	24140.2	15.1462	15434.4	2345.22	0.17727	0.17351	0.17295	177.475	0.0031
360.82	23904.2	15.8361	15312.2	2295.46	0.16863	0.16491	0.16428	177.475	0
361.054	23669.1	16.5546	15189.5	2246.57	0.1604	0.15673	0.15604	177.11	0
361.287	23435	17.3028	15066.3	2198.54	0.15257	0.14895	0.14821	177.11	0.0021
361.521	23201.8	18.0819	14942.5	2151.37	0.14511	0.14155	0.14076	177.11	0
361.754	22969.6	18.8929	14818.4	2105.03	0.13801	0.13451	0.13368	176.847	0
361.987	22738.5	19.737	14693.8	2059.53	0.13125	0.12781	0.12695	176.847	0.005
362.221	22508.4	20.6154	14568.9	2014.85	0.12482	0.12145	0.12056	176.847	0
362.454	22279.3	21.5294	14443.7	1970.99	0.1187	0.11539	0.11448	176.575	0
362.688	22051.4	22.4803	14318.1	1927.92	0.11287	0.10963	0.1087	176.575	0
362.921	21824.5	23.4693	14192.3	1885.65	0.10733	0.10416	0.10322	176.575	0
363.154	21598.8	24.4979	14066.2	1844.16	0.10205	0.09895	0.098	176.292	0
363.388	21374.3	25.5674	13939.9	1803.45	0.09703	0.094	0.09305	176.292	0.0032
363.621	21150.8	26.6792	13813.4	1763.49	0.09225	0.0893	0.08834	176.292	0
363.855	20928.6	27.835	13686.8	1724.29	0.0877	0.08483	0.08386	176.234	0
364.088	20707.6	29.0362	13560.1	1685.82	0.08338	0.08057	0.07962	176.234	0.0066
364.321	20487.8	30.2844	13433.3	1648.09	0.07926	0.07653	0.07558	176.234	0
364.555	20269.2	31.5812	13306.4	1611.08	0.07535	0.07269	0.07174	176.136	0
364.788	20051.9	32.9283	13179.6	1574.79	0.07162	0.06904	0.0681	176.136	0.0005
365.022	19835.9	34.3274	13052.7	1539.19	0.06808	0.06557	0.06464	176.136	0
365.255	19621.1	35.7803	12925.8	1504.28	0.06471	0.06227	0.06135	175.971	0
365.488	19407.7	37.2889	12799	1470.06	0.0615	0.05913	0.05823	175.971	0.0052
365.722	19195.6	38.855	12672.3	1436.51	0.05845	0.05615	0.05526	175.971	0
365.955	18984.8	40.4805	12545.7	1403.62	0.05555	0.05332	0.05245	175.951	0
366.189	18775.4	42.1675	12419.2	1371.38	0.05279	0.05063	0.04977	175.951	0.0016
366.422	18567.3	43.9179	12292.9	1339.78	0.05017	0.04808	0.04723	175.951	0
366.656	18360.6	45.7339	12166.8	1308.81	0.04767	0.04565	0.04482	175.912	0
366.889	18155.4	47.6177	12040.9	1278.47	0.0453	0.04334	0.04253	175.912	0.0115
367.122	17951.5	49.5715	11915.2	1248.74	0.04304	0.04115	0.04035	175.912	0
367.356	17749	51.5975	11789.8	1219.61	0.0409	0.03906	0.03829	175.812	0
367.589	17548	53.6981	11664.7	1191.08	0.03886	0.03708	0.03633	175.812	0.0024
367.823	17348.4	55.8757	11539.9	1163.13	0.03692	0.0352	0.03447	175.812	0
368.056	17150.3	58.1327	11415.5	1135.75	0.03507	0.03342	0.0327	175.777	0
368.289	16953.7	60.4718	11291.4	1108.94	0.03332	0.03172	0.03102	175.777	0.0015
368.523	16758.5	62.8956	11167.6	1082.69	0.03165	0.03011	0.02943	175.777	0
368.756	16564.9	65.4066	11044.3	1056.99	0.03007	0.02858	0.02792	175.769	0
368.99	16372.7	68.0077	10921.4	1031.82	0.02856	0.02712	0.02648	175.769	0.0006
369.223	16182.1	70.7017	10798.9	1007.18	0.02713	0.02574	0.02512	175.769	0
369.456	15992.9	73.4914	10676.9	983.062	0.02577	0.02443	0.02383	175.739	0
369.69	15805.3	76.3799	10555.4	959.455	0.02448	0.02319	0.0226	175.739	0.0061
369.923	15619.3	79.3701	10434.3	936.351	0.02325	0.02201	0.02144	175.739	0
370.157	15434.8	82.4652	10313.8	913.74	0.02208	0.02088	0.02033	175.672	0
370.39	15251.8	85.6685	10193.8	891.615	0.02097	0.01982	0.01928	175.672	0.0001
370.624	15070.5	88.9831	10074.4	869.966	0.01991	0.0188	0.01829	175.672	0
370.857	14890.7	92.4124	9955.49	848.786	0.01891	0.01784	0.01734	175.66	0
371.09	14712.5	95.96	9837.2	828.066	0.01796	0.01693	0.01645	175.66	0.0002
371.324	14535.8	99.6292	9719.51	807.798	0.01705	0.01606	0.0156	175.66	0
371.557	14360.8	103.424	9602.44	787.974	0.01619	0.01524	0.01479	175.608	0
371.791	14187.4	107.347	9485.99	768.585	0.01538	0.01446	0.01402	175.608	0
372.024	14015.6	111.404	9370.19	749.624	0.0146	0.01372	0.0133	175.608	0
372.257	13845.4	115.597	9255.06	731.082	0.01386	0.01301	0.01261	175.555	0
372.491	13676.9	119.931	9140.59	712.953	0.01316	0.01235	0.01196	175.555	0.001
372.724	13509.9	124.409	9026.81	695.228	0.0125	0.01171	0.01133	175.555	0
372.958	13344.7	129.037	8913.73	677.9	0.01186	0.01111	0.01075	175.439	0
373.191	13181	133.817	8801.36	660.961	0.01126	0.01054	0.01019	175.439	0.0047
373.424	13019	138.755	8689.71	644.405	0.01069	0.01	0.00966	175.439	0
373.658	12858.7	143.855	8578.8	628.222	0.01015	0.00948	0.00916	175.295	0
373.891	12700	149.122	8468.63	612.408	0.00963	0.00899	0.00868	175.295	0.0097
374.125	12542.9	154.56	8359.21	596.954	0.00914	0.00853	0.00823	175.295	0
374.358	12387.6	160.174	8250.56	581.853	0.00868	0.00809	0.0078	175.282	0
374.592	12233.9	165.968	8142.69	567.098	0.00824	0.00767	0.00739	175.282	0.007
374.825	12081.9	171.949	8035.6	552.684	0.00782	0.00728	0.00701	175.282	0
375.058	11931.5	178.12	7929.31	538.602	0.00742	0.0069	0.00664	175.262	0
375.292	11782.8	184.487	7823.82	524.847	0.00704	0.00655	0.0063	175.262	0.0188
375.525	11635.9	191.056	7719.13	511.411	0.00669	0.00621	0.00597	175.262	0
375.759	11490.6	197.832	7615.27	498.29	0.00634	0.00589	0.00566	175.107	0
375.992	11347	204.82	7512.22	485.475	0.00602	0.00558	0.00536	175.107	0.0103
376.225	11205.1	212.026	7410.01	472.961	0.00571	0.00529	0.00508	175.107	0
376.459	11064.8	219.456	7308.64	460.742	0.00542	0.00502	0.00481	175.072	0
376.692	10926.3	227.115	7208.11	448.812	0.00515	0.00476	0.00456	175.072	0.0014
376.926	10789.5	235.01	7108.43	437.164	0.00488	0.00451	0.00432	175.072	0
377.159	10654.4	243.147	7009.6	425.794	0.00463	0.00428	0.0041	174.943	0
377.392	10521	251.532	6911.64	414.694	0.0044	0.00406	0.00388	174.943	0.0031
377.626	10389.3	260.171	6814.53	403.861	0.00417	0.00385	0.00368	174.943	0
377.859	10259.3	269.072	6718.3	393.287	0.00396	0.00365	0.00349	174.862	0
378.093	10131.1	278.24	6622.94	382.968	0.00376	0.00346	0.0033	174.862	0.008
378.326	10004.5	287.682	6528.45	372.897	0.00356	0.00328	0.00313	174.862	0
378.56	9879.67	297.405	6434.84	363.071	0.00338	0.00311	0.00297	174.805	0
378.793	9756.54	307.417	6342.12	353.483	0.00321	0.00294	0.00281	174.805	0.0003
379.026	9635.14	317.724	6250.28	344.129	0.00304	0.00279	0.00266	174.805	0
379.26	9515.46	328.334	6159.32	335.003	0.00289	0.00265	0.00252	174.505	0
379.493	9397.5	339.254	6069.26	326.101	0.00274	0.00251	0.00239	174.505	0.0197
379.727	9281.26	350.492	5980.08	317.418	0.0026	0.00238	0.00226	174.505	0
379.96	9166.75	362.055	5891.79	308.948	0.00246	0.00225	0.00214	174.446	0
380.193	9053.96	373.952	5804.4	300.688	0.00234	0.00214	0.00203	174.446	0.0171
380.427	8942.91	386.189	5717.9	292.632	0.00222	0.00202	0.00192	174.446	0
380.66	8833.58	398.777	5632.3	284.776	0.0021	0.00192	0.00182	174.267	0
380.894	8725.98	411.721	5547.58	277.116	0.00199	0.00182	0.00173	174.267	0.1041
381.127	8620.12	425.032	5463.77	269.647	0.00189	0.00172	0.00164	174.267	0
381.36	8515.99	438.718	5380.84	262.365	0.00179	0.00163	0.00155	174.15	0
381.594	8413.59	452.787	5298.81	255.266	0.0017	0.00155	0.00147	174.15	0.0008
381.827	8312.93	467.248	5217.67	248.345	0.00161	0.00147	0.00139	174.15	0
382.061	8214.01	482.11	5137.42	241.6	0.00153	0.00139	0.00132	174.052	0
382.294	8116.83	497.383	5058.05	235.024	0.00145	0.00132	0.00125	174.052	0.0392
382.528	8021.38	513.075	4979.58	228.616	0.00138	0.00125	0.00118	174.052	0
382.761	7927.68	529.197	4901.99	222.371	0.00131	0.00118	0.00112	173.952	0
382.994	7835.72	545.757	4825.29	216.284	0.00124	0.00112	0.00106	173.952	0.0054
383.228	7745.5	562.766	4749.47	210.354	0.00117	0.00106	0.001	173.952	0
383.461	7657.03	580.233	4674.53	204.575	0.00111	0.00101	0.00095039	173.538	0
383.695	7570.31	598.169	4600.46	198.945	0.00106	0.000953708	0.000900052	173.538	0.028
383.928	7485.34	616.584	4527.27	193.459	0.001	0.000903645	0.000852363	173.538	0
384.161	7402.12	635.488	4454.95	188.116	0.000948963	0.000856193	0.000807186	173.511	0
384.395	7320.64	654.891	4383.49	182.91	0.000899794	0.000811217	0.000764388	173.511	0.0012
384.628	7240.93	674.805	4312.9	177.839	0.000853155	0.000768588	0.000723846	173.511	0
384.862	7162.97	695.24	4243.17	172.901	0.000808917	0.000728185	0.000685442	173.266	0
385.095	7086.77	716.208	4174.3	168.09	0.000766957	0.000689893	0.000649063	173.266	0.0696
385.328	7012.32	737.719	4106.28	163.406	0.00072716	0.000653602	0.000614603	173.266	0
385.562	6939.64	759.785	4039.1	158.844	0.000689414	0.000619209	0.000581963	173.109	0
385.795	6868.73	782.418	3972.78	154.402	0.000653614	0.000586614	0.000551046	173.109	0.0001
386.029	6799.58	805.628	3907.29	150.076	0.000619662	0.000555725	0.000521762	173.109	0
386.262	6732.2	829.429	3842.64	145.865	0.000587462	0.000526453	0.000494026	173.104	0
386.495	6666.59	853.831	3778.82	141.765	0.000556924	0.000498714	0.000467756	173.104	0.0004
386.729	6602.76	878.847	3715.82	137.773	0.000527965	0.000472428	0.000442875	173.104	0
386.962	6540.7	904.49	3653.65	133.887	0.000500501	0.000447519	0.00041931	172.885	0
387.196	6480.43	930.772	3592.29	130.105	0.000474458	0.000423917	0.000396993	172.885	0.0027
387.429	6421.93	957.705	3531.74	126.423	0.000449761	0.000401552	0.000375857	172.885	0
387.663	6365.22	985.302	3472	122.84	0.000426343	0.000380361	0.000355841	172.815	0
387.896	6310.31	1013.58	3413.05	119.352	0.000404136	0.000360281	0.000336885	172.815	0.0048
388.129	6257.18	1042.54	3354.91	115.958	0.00038308	0.000341257	0.000318934	172.815	0
388.363	6205.85	1072.21	3297.55	112.656	0.000363114	0.000323231	0.000301934	172.783	0
388.596	6156.32	1102.6	3240.97	109.442	0.000344183	0.000306152	0.000285836	172.783	0.0282
388.83	6108.6	1133.71	3185.18	106.315	0.000326233	0.000289972	0.000270592	172.783	0
389.063	6062.68	1165.57	3130.15	103.272	0.000309214	0.000274642	0.000256157	172.723	0
389.296	6018.57	1198.19	3075.89	100.312	0.000293078	0.000260118	0.000242489	172.723	0
389.53	5976.28	1231.59	3022.39	97.4323	0.00027778	0.000246358	0.000229546	172.723	0
389.763	5935.81	1265.77	2969.64	94.6309	0.000263275	0.000233323	0.000217291	172.687	0
389.997	5897.17	1300.75	2917.64	91.9058	0.000249524	0.000220974	0.000205687	172.687	0.0005
390.23	5860.35	1336.54	2866.38	89.2552	0.000236488	0.000209275	0.0001947	172.687	0
390.463	5825.37	1373.17	2815.86	86.6771	0.000224129	0.000198193	0.000184297	172.668	0
390.697	5792.23	1410.64	2766.06	84.1698	0.000212412	0.000187695	0.000174448	172.668	0.0057
390.93	5760.93	1448.97	2716.99	81.7313	0.000201305	0.00017775	0.000165122	172.668	0
391.164	5731.48	1488.18	2668.63	79.3599	0.000190776	0.00016833	0.000156293	172.625	0
391.397	5703.89	1528.28	2620.98	77.0539	0.000180794	0.000159407	0.000147934	172.625	0.0043
391.631	5678.16	1569.29	2574.03	74.8117	0.000171333	0.000150954	0.00014002	172.625	0
391.864	5654.29	1611.22	2527.78	72.6315	0.000162364	0.000142948	0.000132528	172.615	0
392.097	5632.3	1654.08	2482.22	70.5118	0.000153862	0.000135365	0.000125435	172.615	0.0111
392.331	5612.18	1697.91	2437.34	68.451	0.000145804	0.000128182	0.00011872	172.615	0
392.564	5593.95	1742.7	2393.14	66.4475	0.000138165	0.000121378	0.000112363	172.569	0
392.798	5577.62	1788.47	2349.6	64.4999	0.000130925	0.000114934	0.000106345	172.569	0.002
393.031	5563.18	1835.25	2306.73	62.6067	0.000124062	0.000108831	0.000100648	172.569	0
393.264	5550.64	1883.05	2264.52	60.7666	0.000117558	0.000103051	9.52554e-05	172.509	0
393.498	5540.02	1931.89	2222.95	58.978	0.000111393	9.75762e-05	9.01504e-05	172.509	0.0021
393.731	5531.32	1981.78	2182.02	57.2397	0.00010555	9.23912e-05	8.53179e-05	172.509	0
393.965	5524.54	2032.74	2141.73	55.5502	0.000100012	8.74806e-05	8.07435e-05	172.298	0
394.198	5519.7	2084.78	2102.07	53.9084	9.4763e-05	8.283e-05	7.64135e-05	172.298	0.0002
394.431	5516.8	2137.93	2063.03	52.313	8.97887e-05	7.84257e-05	7.23148e-05	172.298	0
394.665	5515.85	2192.2	2024.6	50.7627	8.50743e-05	7.42547e-05	6.84352e-05	172.169	0
394.898	5516.85	2247.61	1986.79	49.2563	8.06064e-05	7.03046e-05	6.4763e-05	172.169	0.0003
395.132	5519.82	2304.18	1949.57	47.7926	7.63723e-05	6.65639e-05	6.12871e-05	172.169	0
395.365	5524.77	2361.92	1912.95	46.3706	7.23596e-05	6.30215e-05	5.79972e-05	172.074	0
395.599	5531.7	2420.85	1876.91	44.9891	6.85569e-05	5.9667e-05	5.48832e-05	172.074	0.0024
395.832	5540.62	2481	1841.46	43.647	6.49533e-05	5.64903e-05	5.19359e-05	172.074	0
396.065	5551.54	2542.37	1806.57	42.3432	6.15384e-05	5.34822e-05	4.91464e-05	172.064	0
396.299	5564.47	2604.99	1772.26	41.0767	5.83023e-05	5.06337e-05	4.65062e-05	172.064	0.0087
396.532	5579.41	2668.87	1738.51	39.8466	5.52357e-05	4.79364e-05	4.40074e-05	172.064	0
396.766	5596.39	2734.04	1705.31	38.6517	5.23299e-05	4.53824e-05	4.16424e-05	171.995	0
396.999	5615.4	2800.51	1672.65	37.4913	4.95763e-05	4.29639e-05	3.94042e-05	171.995	0.0049
397.232	5636.46	2868.3	1640.54	36.3642	4.69671e-05	4.06739e-05	3.72858e-05	171.995	0
397.466	5659.57	2937.43	1608.96	35.2697	4.44947e-05	3.85056e-05	3.5281e-05	171.973	0
397.699	5684.75	3007.92	1577.9	34.2068	4.21521e-05	3.64524e-05	3.33837e-05	171.973	0.0037
397.933	5712.01	3079.78	1547.37	33.1747	3.99323e-05	3.45085e-05	3.15881e-05	171.973	0
398.166	5741.36	3153.04	1517.35	32.1724	3.7829e-05	3.26678e-05	2.98889e-05	171.911	0
398.399	5772.8	3227.72	1487.83	31.1993	3.58362e-05	3.09251e-05	2.82807e-05	171.911	0.006
398.633	5806.35	3303.83	1458.82	30.2545	3.39479e-05	2.9275e-05	2.67589e-05	171.911	0
398.866	5842.02	3381.4	1430.3	29.3371	3.21589e-05	2.77128e-05	2.53187e-05	171.74	0
399.1	5879.81	3460.43	1402.26	28.4466	3.04638e-05	2.62336e-05	2.39559e-05	171.74	0.0173
399.333	5919.75	3540.96	1374.71	27.582	2.88578e-05	2.48332e-05	2.26662e-05	171.74	0
399.567	5961.84	3623.01	1347.63	26.7427	2.73361e-05	2.35073e-05	2.14457e-05	171.547	0
399.8	6006.09	3706.58	1321.02	25.928	2.58945e-05	2.2252e-05	2.02908e-05	171.547	0.0005
400.033	6052.52	3791.71	1294.87	25.1373	2.45287e-05	2.10636e-05	1.9198e-05	171.547	0
400.267	6101.13	3878.41	1269.18	24.3697	2.32346e-05	1.99385e-05	1.81638e-05	171.384	0
400.5	6151.94	3966.69	1243.93	23.6247	2.20087e-05	1.88733e-05	1.71853e-05	171.384	0.0002
400.734	6204.96	4056.59	1219.13	22.9017	2.08472e-05	1.78649e-05	1.62593e-05	171.384	0
400.967	6260.19	4148.12	1194.76	22.2	1.97469e-05	1.69102e-05	1.53831e-05	171.294	0
401.2	6317.67	4241.3	1170.83	21.519	1.87045e-05	1.60064e-05	1.4554e-05	171.294	0.0001
401.434	6377.38	4336.15	1147.32	20.8582	1.7717e-05	1.51508e-05	1.37695e-05	171.294	0
401.667	6439.35	4432.69	1124.23	20.217	1.67814e-05	1.43408e-05	1.30272e-05	171.173	0
401.901	6503.59	4530.95	1101.54	19.5948	1.58951e-05	1.3574e-05	1.23248e-05	171.173	0.0004
402.134	6570.11	4630.93	1079.27	18.9911	1.50555e-05	1.28482e-05	1.16603e-05	171.173	0
402.367	6638.93	4732.66	1057.4	18.4053	1.42602e-05	1.2161e-05	1.10314e-05	170.876	0
402.601	6710.05	4836.16	1035.92	17.837	1.35067e-05	1.15105e-05	1.04365e-05	170.876	0.0009
402.834	6783.49	4941.45	1014.83	17.2857	1.2793e-05	1.08948e-05	9.87351e-06	170.876	0
403.068	6859.26	5048.56	994.119	16.7508	1.21169e-05	1.03119e-05	9.34086e-06	170.834	0
403.301	6937.38	5157.49	973.788	16.2319	1.14764e-05	9.76013e-06	8.8369e-06	170.834	0.0075
403.535	7017.85	5268.27	953.829	15.7286	1.08697e-05	9.23782e-06	8.36007e-06	170.834	0
403.768	7100.69	5380.93	934.237	15.2403	1.0295e-05	8.74341e-06	7.90893e-06	170.787	0
404.001	7185.92	5495.48	915.005	14.7667	9.75063e-06	8.27541e-06	7.48209e-06	170.787	0
404.235	7273.54	5611.93	896.127	14.3074	9.23498e-06	7.83241e-06	7.07824e-06	170.787	0
404.468	7363.57	5730.32	877.6	13.8619	8.74653e-06	7.41308e-06	6.69616e-06	170.617	0
404.702	7456.02	5850.66	859.416	13.4298	8.28386e-06	7.01616e-06	6.33467e-06	170.617	0.001
404.935	7550.91	5972.97	841.571	13.0108	7.84561e-06	6.64045e-06	5.99266e-06	170.617	0
405.168	7648.24	6097.27	824.06	12.6044	7.4305e-06	6.28483e-06	5.66909e-06	170.533	0
405.402	7748.04	6223.58	806.877	12.2103	7.03731e-06	5.94821e-06	5.36296e-06	170.533	0.005
405.635	7850.31	6351.91	790.018	11.8282	6.66489e-06	5.6296e-06	5.07334e-06	170.533	0
405.869	7955.06	6482.3	773.476	11.4577	6.31214e-06	5.32803e-06	4.79934e-06	170.502	0
406.102	8062.32	6614.76	757.247	11.0984	5.97802e-06	5.04258e-06	4.54011e-06	170.502	0.0013
406.335	8172.09	6749.31	741.326	10.75	5.66155e-06	4.7724e-06	4.29487e-06	170.502	0
406.569	8284.39	6885.97	725.709	10.4123	5.36181e-06	4.51668e-06	4.06285e-06	170.383	0
406.802	8399.22	7024.75	710.389	10.0848	5.07791e-06	4.27464e-06	3.84336e-06	170.383	0.0009
407.036	8516.61	7165.68	695.363	9.76734	4.80901e-06	4.04555e-06	3.6357e-06	170.383	0
407.269	8636.57	7308.78	680.625	9.45958	4.55433e-06	3.82872e-06	3.43926e-06	170.331	0
407.502	8759.11	7454.07	666.171	9.16123	4.31312e-06	3.6235e-06	3.25341e-06	170.331	0.0027
407.736	8884.23	7601.56	651.996	8.87202	4.08466e-06	3.42926e-06	3.0776e-06	170.331	0
407.969	9011.97	7751.27	638.095	8.59168	3.86828e-06	3.24542e-06	2.91127e-06	170.233	0
408.203	9142.32	7903.23	624.464	8.31994	3.66335e-06	3.07143e-06	2.75393e-06	170.233	0.0002
408.436	9275.3	8057.44	611.099	8.05656	3.46925e-06	2.90675e-06	2.60508e-06	170.233	0
408.67	9410.93	8213.94	597.995	7.80128	3.28543e-06	2.75089e-06	2.46427e-06	170.039	0
408.903	9549.22	8372.73	585.147	7.55386	3.11133e-06	2.60338e-06	2.33106e-06	170.039	0
409.136	9690.17	8533.85	572.551	7.31408	2.94645e-06	2.46377e-06	2.20505e-06	170.039	0
409.37	9833.81	8697.29	560.204	7.0817	2.79029e-06	2.33163e-06	2.08584e-06	170.023	0
409.603	9980.14	8863.09	548.1	6.85649	2.6424e-06	2.20658e-06	1.97307e-06	170.023	0
409.837	10129.2	9031.26	536.235	6.63826	2.50234e-06	2.08823e-06	1.86639e-06	170.023	0
410.07	10280.9	9201.82	524.606	6.42679	2.36969e-06	1.97622e-06	1.76548e-06
410.303	10435.4	9374.79	513.208	6.22187	2.24406e-06	1.87021e-06	1.67002e-06
410.537	10592.7	9550.18	502.038	6.02332	2.12509e-06	1.76989e-06	1.57971e-06
410.77	10752.7	9728.01	491.09	5.83094	2.01242e-06	1.67494e-06	1.49429e-06
411.004	10915.4	9908.29	480.363	5.64454	1.90571e-06	1.58508e-06	1.41348e-06
411.237	11081	10091.1	469.85	5.46394	1.80466e-06	1.50004e-06	1.33704e-06
411.47	11249.3	10276.3	459.55	5.28898	1.70896e-06	1.41955e-06	1.26473e-06
411.704	11420.4	10464.1	449.457	5.11947	1.61833e-06	1.34339e-06	1.19633e-06
411.937	11594.4	10654.3	439.569	4.95526	1.5325e-06	1.2713e-06	1.13163e-06
412.171	11771.1	10847.2	429.882	4.79619	1.45122e-06	1.20308e-06	1.07043e-06
412.404	11950.8	11042.5	420.391	4.64209	1.37425e-06	1.13852e-06	1.01253e-06
412.638	12133.2	11240.5	411.094	4.49283	1.30136e-06	1.07743e-06	9.57764e-07
412.871	12318.5	11441	401.987	4.34824	1.23233e-06	1.01961e-06	9.05959e-07
413.104	12506.7	11644.2	393.067	4.2082	1.16696e-06	9.64888e-07	8.56956e-07
413.338	12697.8	11849.9	384.33	4.07255	1.10505e-06	9.13105e-07	8.10602e-07
413.571	12891.7	12058.3	375.772	3.94117	1.04643e-06	8.64099e-07	7.66755e-07
413.805	13088.6	12269.3	367.392	3.81394	9.90913e-07	8.17723e-07	7.25279e-07
414.038	13288.4	12483	359.184	3.69071	9.38341e-07	7.73835e-07	6.86047e-07
414.271	13491	12699.3	351.147	3.57137	8.88557e-07	7.32301e-07	6.48936e-07
414.505	13696.7	12918.4	343.277	3.45579	8.41412e-07	6.92996e-07	6.13832e-07
414.738	13905.2	13140.1	335.57	3.34388	7.96768e-07	6.558e-07	5.80627e-07
414.972	14116.7	13364.6	328.024	3.2355	7.54491e-07	6.20601e-07	5.49219e-07
415.205	14331.1	13591.8	320.636	3.13056	7.14457e-07	5.8729e-07	5.19509e-07
415.438	14548.6	13821.7	313.403	3.02894	6.76546e-07	5.55767e-07	4.91406e-07
415.672	14768.9	14054.3	306.322	2.93055	6.40646e-07	5.25935e-07	4.64824e-07
415.905	14992.3	14289.7	299.39	2.83528	6.0665e-07	4.97705e-07	4.3968e-07
416.139	15218.6	14527.9	292.604	2.74304	5.74458e-07	4.7099e-07	4.15896e-07
416.372	15448	14768.9	285.962	2.65373	5.43974e-07	4.45709e-07	3.93399e-07
416.606	15680.3	15012.7	279.46	2.56727	5.15107e-07	4.21785e-07	3.72118e-07
416.839	15915.7	15259.2	273.096	2.48357	4.87772e-07	3.99145e-07	3.5199e-07
417.072	16154	15508.6	266.868	2.40254	4.61887e-07	3.77721e-07	3.3295e-07
417.306	16395.4	15760.8	260.773	2.32409	4.37375e-07	3.57447e-07	3.14941e-07
417.539	16639.8	16015.9	254.807	2.24815	4.14164e-07	3.38261e-07	2.97905e-07
417.773	16887.3	16273.7	248.97	2.17464	3.92185e-07	3.20105e-07	2.81792e-07
418.006	17137.8	16534.5	243.257	2.10348	3.71373e-07	3.02923e-07	2.66551e-07
418.239	17391.3	16798	237.668	2.03461	3.51664e-07	2.86664e-07	2.52134e-07
418.473	17647.8	17064.5	232.198	1.96794	3.33002e-07	2.71278e-07	2.38497e-07
418.706	17907.5	17333.8	226.847	1.90341	3.1533e-07	2.56718e-07	2.25598e-07
418.94	18170.1	17606	221.611	1.84096	2.98596e-07	2.4294e-07	2.13397e-07
419.173	18435.9	17881.1	216.489	1.78051	2.82751e-07	2.29902e-07	2.01856e-07
419.406	18704.6	18159.1	211.478	1.72201	2.67746e-07	2.17563e-07	1.9094e-07
419.64	18976.5	18440	206.576	1.66539	2.53538e-07	2.05887e-07	1.80615e-07
419.873	19251.4	18723.8	201.781	1.6106	2.40084e-07	1.94838e-07	1.70848e-07
420.107	19529.4	19010.4	197.091	1.55758	2.27344e-07	1.84383e-07	1.61609e-07
420.34	19810.5	19300	192.503	1.50627	2.1528e-07	1.74488e-07	1.52871e-07
420.574	20094.6	19592.6	188.015	1.45661	2.03857e-07	1.65125e-07	1.44605e-07
420.807	20381.8	19888	183.626	1.40856	1.9304e-07	1.56265e-07	1.36787e-07
421.04	20672.1	20186.4	179.334	1.36207	1.82797e-07	1.4788e-07	1.29391e-07
421.274	20965.4	20487.7	175.136	1.31708	1.73098e-07	1.39945e-07	1.22396e-07
421.507	21261.9	20791.9	171.031	1.27355	1.63914e-07	1.32437e-07	1.15779e-07
421.741	21561.3	21099.1	167.017	1.23143	1.55217e-07	1.25331e-07	1.09521e-07
421.974	21863.9	21409.2	163.092	1.19068	1.46982e-07	1.18607e-07	1.036e-07
422.207	22169.6	21722.2	159.253	1.15125	1.39184e-07	1.12245e-07	9.80006e-08
422.441	22478.3	22038.2	155.5	1.11311	1.318e-07	1.06223e-07	9.27037e-08
422.674	22790	22357.1	151.831	1.07621	1.24808e-07	1.00525e-07	8.76934e-08
422.908	23104.9	22678.9	148.244	1.0405	1.18187e-07	9.51331e-08	8.29541e-08
423.141	23422.8	23003.7	144.736	1.00597	1.11918e-07	9.00305e-08	7.84712e-08
423.374	23743.7	23331.4	141.308	0.97255	1.05981e-07	8.52018e-08	7.42308e-08
423.608	24067.8	23662	137.956	0.94023	1.0036e-07	8.06323e-08	7.02198e-08
423.841	24394.8	23995.6	134.679	0.90897	9.5037e-08	7.63081e-08	6.64258e-08
424.075	24724.9	24332.1	131.476	0.87872	8.99965e-08	7.22161e-08	6.2837e-08
424.308	25058.1	24671.5	128.346	0.84947	8.52236e-08	6.83437e-08	5.94423e-08
424.542	25394.2	25013.9	125.286	0.82117	8.0704e-08	6.46792e-08	5.62312e-08
424.775	25733.5	25359.1	122.295	0.7938	7.64243e-08	6.12113e-08	5.31938e-08
425.008	26075.7	25707.3	119.372	0.76733	7.23718e-08	5.79296e-08	5.03206e-08
425.242	26420.9	26058.4	116.515	0.74172	6.85343e-08	5.48241e-08	4.76028e-08
425.475	26769.2	26412.4	113.724	0.71696	6.49005e-08	5.18852e-08	4.5032e-08
425.709	27120.4	26769.2	110.996	0.693	6.14596e-08	4.9104e-08	4.26003e-08
425.942	27474.7	27129	108.33	0.66984	5.82013e-08	4.64721e-08	4.03e-08
426.175	27831.9	27491.6	105.724	0.64744	5.51159e-08	4.39815e-08	3.81241e-08
426.409	28192.1	27857.2	103.179	0.62577	5.21943e-08	4.16245e-08	3.60658e-08
426.642	28555.2	28225.6	100.692	0.60482	4.94277e-08	3.93939e-08	3.41188e-08
426.876	28921.3	28596.8	98.2617	0.58456	4.68079e-08	3.72831e-08	3.22771e-08
427.109	29290.4	28970.9	95.8875	0.56497	4.43271e-08	3.52855e-08	3.05349e-08
427.342	29662.4	29347.8	93.5679	0.54602	4.1978e-08	3.33951e-08	2.88869e-08
427.576	30037.2	29727.6	91.3017	0.5277	3.97535e-08	3.16061e-08	2.7328e-08
427.809	30415	30110.2	89.0879	0.50998	3.7647e-08	2.99131e-08	2.58533e-08
428.043	30795.7	30495.6	86.9253	0.49286	3.56523e-08	2.83109e-08	2.44584e-08
428.276	31179.3	30883.8	84.8127	0.47629	3.37634e-08	2.67946e-08	2.31388e-08
428.51	31565.8	31274.8	82.7492	0.46028	3.19747e-08	2.53597e-08	2.18905e-08
428.743	31955.1	31668.5	80.7335	0.44479	3.02809e-08	2.40017e-08	2.07097e-08
428.976	32347.2	32065	78.7648	0.42982	2.8677e-08	2.27165e-08	1.95927e-08
429.21	32742.1	32464.3	76.8419	0.41535	2.71581e-08	2.15003e-08	1.8536e-08
429.443	33139.9	32866.2	74.9639	0.40136	2.57198e-08	2.03493e-08	1.75364e-08
429.677	33540.5	33270.9	73.1297	0.38783	2.43578e-08	1.926e-08	1.65909e-08
429.91	33943.8	33678.3	71.3385	0.37475	2.3068e-08	1.82292e-08	1.56964e-08
430.143	34349.9	34088.4	69.5892	0.3621	2.18466e-08	1.72535e-08	1.48502e-08
430.377	34758.7	34501.2	67.881	0.34988	2.069e-08	1.63302e-08	1.40497e-08
430.61	35170.2	34916.6	66.2129	0.33806	1.95947e-08	1.54564e-08	1.32924e-08
430.844	35584.5	35334.6	64.584	0.32664	1.85575e-08	1.46295e-08	1.2576e-08
431.077	36001.4	35755.3	62.9935	0.3156	1.75752e-08	1.38468e-08	1.18984e-08
431.31	36421	36178.6	61.4406	0.30492	1.66451e-08	1.31061e-08	1.12573e-08
431.544	36843.2	36604.4	59.9243	0.29461	1.57643e-08	1.24051e-08	1.06508e-08
431.777	37268.1	37032.8	58.4439	0.28463	1.49301e-08	1.17416e-08	1.0077e-08
432.011	37695.6	37463.7	56.9985	0.27499	1.41402e-08	1.11137e-08	9.53422e-09
432.244	38125.6	37897.2	55.5875	0.26567	1.33921e-08	1.05195e-08	9.02073e-09
432.477	38558.2	38333.2	54.2099	0.25667	1.26837e-08	9.95707e-09	8.53496e-09
432.711	38993.4	38771.6	52.8652	0.24796	1.20128e-08	9.42478e-09	8.07539e-09
432.944	39431	39212.5	51.5524	0.23955	1.13774e-08	8.921e-09	7.64063e-09
433.178	39871.2	39655.9	50.271	0.23142	1.07758e-08	8.44421e-09	7.22931e-09
433.411	40313.8	40101.6	49.0201	0.22356	1.0206e-08	7.99294e-09	6.84019e-09
433.645	40758.9	40549.7	47.7992	0.21596	9.66637e-09	7.56584e-09	6.47206e-09
433.878	41206.4	41000.2	46.6075	0.20862	9.15535e-09	7.16161e-09	6.12378e-09
434.111	41656.2	41453.1	45.4443	0.20153	8.67139e-09	6.77903e-09	5.79429e-09
434.345	42108.5	41908.2	44.3091	0.19467	8.21307e-09	6.41692e-09	5.48256e-09
434.578	42563.1	42365.7	43.2011	0.18805	7.77902e-09	6.0742e-09	5.18764e-09
434.812	43019.9	42825.4	42.1198	0.18164	7.36795e-09	5.74982e-09	4.90863e-09
435.045	43479.1	43287.4	41.0646	0.17546	6.97865e-09	5.44281e-09	4.64465e-09
435.278	43940.6	43751.5	40.0348	0.16948	6.60997e-09	5.15222e-09	4.3949e-09
435.512	44404.2	44217.9	39.0299	0.1637	6.2608e-09	4.87718e-09	4.15861e-09
435.745	44870.1	44686.4	38.0492	0.15812	5.93011e-09	4.61686e-09	3.93506e-09
435.979	45338.1	45157	37.0924	0.15272	5.61693e-09	4.37046e-09	3.72355e-09
436.212	45808.3	45629.8	36.1587	0.14751	5.32032e-09	4.13724e-09	3.52344e-09
436.445	46280.6	46104.6	35.2476	0.14247	5.03941e-09	3.9165e-09	3.33411e-09
436.679	46755	46581.4	34.3587	0.1376	4.77336e-09	3.70756e-09	3.15498e-09
436.912	47231.5	47060.3	33.4914	0.1329	4.52139e-09	3.5098e-09	2.98549e-09
437.146	47709.9	47541.1	32.6452	0.12836	4.28276e-09	3.32261e-09	2.82513e-09
437.379	48190.4	48023.9	31.8197	0.12397	4.05674e-09	3.14542e-09	2.67341e-09
437.613	48672.8	48508.6	31.0143	0.11973	3.84268e-09	2.97771e-09	2.52986e-09
437.846	49157.1	48995.2	30.2286	0.11563	3.63994e-09	2.81896e-09	2.39403e-09
438.079	49643.3	49483.7	29.4621	0.11167	3.44792e-09	2.6687e-09	2.26552e-09
438.313	50131.4	49973.9	28.7144	0.10785	3.26606e-09	2.52647e-09	2.14392e-09
438.546	50621.3	50466	27.985	0.10415	3.09381e-09	2.39183e-09	2.02886e-09
438.78	51113	50959.8	27.2736	0.10058	2.93067e-09	2.26439e-09	1.92e-09
439.013	51606.5	51455.4	26.5796	0.09713	2.77615e-09	2.14376e-09	1.81699e-09
439.246	52101.7	51952.6	25.9027	0.0938	2.6298e-09	2.02957e-09	1.71953e-09
439.48	52598.5	52451.5	25.2424	0.09058	2.49118e-09	1.92148e-09	1.62731e-09
439.713	53097	52952	24.5985	0.08747	2.35989e-09	1.81916e-09	1.54004e-09
439.947	53597.2	53454.1	23.9704	0.08447	2.23553e-09	1.7223e-09	1.45747e-09
440.18	54098.9	53957.7	23.3578	0.08157	2.11774e-09	1.63062e-09	1.37934e-09
440.413	54602.1	54462.8	22.7604	0.07876	2.00618e-09	1.54383e-09	1.30541e-09
440.647	55106.9	54969.4	22.1778	0.07606	1.90051e-09	1.46167e-09	1.23545e-09
440.88	55613.1	55477.5	21.6097	0.07344	1.80042e-09	1.38389e-09	1.16925e-09
441.114	56120.7	55986.9	21.0556	0.07091	1.70561e-09	1.31026e-09	1.10661e-09
441.347	56629.8	56497.7	20.5153	0.06847	1.61581e-09	1.24057e-09	1.04733e-09
441.581	57140.2	57009.9	19.9885	0.06612	1.53075e-09	1.17459e-09	9.91243e-10
441.814	57651.9	57523.3	19.4747	0.06384	1.45018e-09	1.11213e-09	9.38165e-10
442.047	58164.8	58038	18.9738	0.06164	1.37386e-09	1.053e-09	8.87937e-10
442.281	58679	58553.8	18.4853	0.05952	1.30157e-09	9.9702e-10	8.40406e-10
442.514	59194.4	59070.9	18.0091	0.05747	1.23309e-09	9.44028e-10	7.95427e-10
442.748	59711	59589	17.5447	0.05548	1.16823e-09	8.9386e-10	7.52863e-10
442.981	60228.7	60108.3	17.092	0.05357	1.10679e-09	8.46366e-10	7.12583e-10
443.214	60747.4	60628.6	16.6506	0.05172	1.04859e-09	8.01403e-10	6.74465e-10
443.448	61267.2	61149.9	16.2203	0.04994	9.93455e-10	7.58836e-10	6.38392e-10
443.681	61787.9	61672.2	15.8007	0.04821	9.4123e-10	7.18536e-10	6.04254e-10
443.915	62309.6	62195.4	15.3917	0.04655	8.91758e-10	6.80383e-10	5.71948e-10
444.148	62832.2	62719.5	14.993	0.04494	8.44894e-10	6.44262e-10	5.41374e-10
444.381	63355.7	63244.4	14.6043	0.04339	8.005e-10	6.10065e-10	5.12439e-10
444.615	63880	63770.1	14.2255	0.04189	7.58445e-10	5.77688e-10	4.85056e-10
444.848	64405.1	64296.6	13.8561	0.04044	7.18607e-10	5.47035e-10	4.59141e-10
445.082	64930.9	64823.8	13.4961	0.03904	6.80867e-10	5.18014e-10	4.34615e-10
445.315	65457.4	65351.7	13.1452	0.03769	6.45115e-10	4.90537e-10	4.11403e-10
445.549	65984.5	65880.1	12.8032	0.03639	6.11246e-10	4.64522e-10	3.89435e-10
445.782	66512.3	66409.2	12.4698	0.03513	5.79161e-10	4.39891e-10	3.68644e-10
446.015	67040.6	66938.8	12.1448	0.03391	5.48765e-10	4.1657e-10	3.48966e-10
446.249	67569.4	67469	11.8281	0.03274	5.19969e-10	3.9449e-10	3.30342e-10
446.482	68098.7	67999.5	11.5195	0.0316	4.92689e-10	3.73584e-10	3.12715e-10
446.716	68628.5	68530.5	11.2186	0.03051	4.66845e-10	3.53789e-10	2.96033e-10
446.949	69158.6	69061.9	10.9255	0.02945	4.42361e-10	3.35047e-10	2.80243e-10
447.182	69689	69593.5	10.6397	0.02843	4.19165e-10	3.173e-10	2.65298e-10
447.416	70219.8	70125.5	10.3613	0.02744	3.97189e-10	3.00497e-10	2.51153e-10
447.649	70750.8	70657.6	10.09	0.02649	3.76369e-10	2.84587e-10	2.37764e-10
447.883	71282	71190	9.82556	0.02557	3.56643e-10	2.69522e-10	2.25092e-10
448.116	71813.3	71722.5	9.56789	0.02468	3.37955e-10	2.55257e-10	2.13097e-10
448.349	72344.8	72255.1	9.31682	0.02383	3.2025e-10	2.41749e-10	2.01744e-10
448.583	72876.3	72787.7	9.07216	0.023	3.03475e-10	2.28959e-10	1.90998e-10
448.816	73407.9	73320.4	8.83377	0.0222	2.87581e-10	2.16848e-10	1.80826e-10
449.05	73939.4	73853	8.60149	0.02143	2.72523e-10	2.05379e-10	1.71198e-10
449.283	74470.9	74385.5	8.37516	0.02069	2.58256e-10	1.9452e-10	1.62084e-10
449.517	75002.2	74917.9	8.15465	0.01997	2.44738e-10	1.84236e-10	1.53457e-10
449.75	75533.4	75450.1	7.9398	0.01927	2.31931e-10	1.74498e-10	1.45291e-10
449.983	76064.4	75982.1	7.73047	0.0186	2.19796e-10	1.65277e-10	1.37561e-10
450.217	76595.1	76513.8	7.52653	0.01795	2.08297e-10	1.56544e-10	1.30244e-10
450.45	77125.5	77045.2	7.32784	0.01733	1.97403e-10	1.48275e-10	1.23318e-10
450.684	77655.5	77576.2	7.13428	0.01673	1.8708e-10	1.40444e-10	1.16761e-10
450.917	78185.2	78106.8	6.9457	0.01614	1.77299e-10	1.33028e-10	1.10554e-10
451.15	78714.4	78637	6.762	0.01558	1.68031e-10	1.26005e-10	1.04678e-10
451.384	79243.1	79166.7	6.58304	0.01504	1.5925e-10	1.19354e-10	9.91159e-11
451.617	79771.3	79695.8	6.40871	0.01452	1.50928e-10	1.13056e-10	9.38502e-11
451.851	80298.9	80224.3	6.23889	0.01401	1.43044e-10	1.07091e-10	8.88654e-11
452.084	80825.9	80752.2	6.07346	0.01352	1.35572e-10	1.01442e-10	8.41463e-11
452.317	81352.1	81279.3	5.91233	0.01305	1.28492e-10	9.60921e-11	7.96787e-11
452.551	81877.7	81805.8	5.75537	0.0126	1.21784e-10	9.10253e-11	7.54493e-11
452.784	82402.5	82331.4	5.60249	0.01216	1.15427e-10	8.62268e-11	7.14452e-11
453.018	82926.5	82856.3	5.45358	0.01173	1.09402e-10	8.16821e-11	6.76544e-11
453.251	83449.6	83380.2	5.30854	0.01132	1.03694e-10	7.73779e-11	6.40655e-11
453.484	83971.8	83903.3	5.16727	0.01093	9.82843e-11	7.33013e-11	6.06678e-11
453.718	84493.1	84425.3	5.02969	0.01055	9.3158e-11	6.94403e-11	5.74509e-11
453.951	85013.3	84946.4	4.89568	0.01018	8.83e-11	6.57835e-11	5.44053e-11
454.185	85532.5	85466.4	4.76517	0.00982	8.36963e-11	6.232e-11	5.15217e-11
454.418	86050.6	85985.3	4.63807	0.00948	7.93336e-11	5.90396e-11	4.87916e-11
454.652	86567.5	86503	4.51429	0.00915	7.51991e-11	5.59325e-11	4.62068e-11
454.885	87083.3	87019.5	4.39374	0.00883	7.12809e-11	5.29895e-11	4.37594e-11
455.118	87597.8	87534.8	4.27634	0.00852	6.75676e-11	5.0202e-11	4.14421e-11
455.352	88111	88048.8	4.16201	0.00822	6.40485e-11	4.75617e-11	3.92481e-11
455.585	88623	88561.4	4.05068	0.00794	6.07134e-11	4.50609e-11	3.71707e-11
455.819	89133.5	89072.7	3.94227	0.00766	5.75527e-11	4.2692e-11	3.52037e-11
456.052	89642.6	89582.5	3.8367	0.00739	5.45571e-11	4.04482e-11	3.33412e-11
456.285	90150.3	90090.9	3.7339	0.00713	5.17181e-11	3.83228e-11	3.15776e-11
456.519	90656.4	90597.7	3.6338	0.00688	4.90273e-11	3.63095e-11	2.99077e-11
456.752	91161	91103	3.53633	0.00664	4.64772e-11	3.44024e-11	2.83265e-11
456.986	91664	91606.7	3.44142	0.00641	4.40601e-11	3.25959e-11	2.68292e-11
457.219	92165.3	92108.7	3.34901	0.00619	4.17693e-11	3.08846e-11	2.54114e-11
457.452	92664.9	92609	3.25904	0.00597	3.95981e-11	2.92635e-11	2.40688e-11
457.686	93162.9	93107.6	3.17143	0.00576	3.75402e-11	2.77279e-11	2.27975e-11
457.919	93659	93604.4	3.08614	0.00556	3.55896e-11	2.62732e-11	2.15935e-11
458.153	94153.3	94099.3	3.0031	0.00536	3.37408e-11	2.48951e-11	2.04535e-11
458.386	94645.7	94592.4	2.92224	0.00518	3.19885e-11	2.35896e-11	1.93738e-11
458.62	95136.2	95083.5	2.84353	0.00499	3.03275e-11	2.23529e-11	1.83515e-11
458.853	95624.8	95572.7	2.7669	0.00482	2.87531e-11	2.11812e-11	1.73832e-11
459.086	96111.4	96059.9	2.69229	0.00465	2.72608e-11	2.00713e-11	1.64663e-11
459.32	96595.9	96545	2.61966	0.00449	2.58463e-11	1.90197e-11	1.5598e-11
459.553	97078.3	97028	2.54895	0.00433	2.45055e-11	1.80235e-11	1.47756e-11
459.787	97558.6	97508.9	2.48012	0.00418	2.32345e-11	1.70797e-11	1.39968e-11
460.02	98036.8	97987.6	2.41311	0.00403	2.20297e-11	1.61855e-11	1.32592e-11
460.253	98512.7	98464.1	2.34788	0.00389	2.08876e-11	1.53383e-11	1.25607e-11
460.487	98986.3	98938.4	2.28438	0.00375	1.9805e-11	1.45357e-11	1.18991e-11
460.72	99457.7	99410.3	2.22257	0.00362	1.87788e-11	1.37752e-11	1.12725e-11
460.954	99926.7	99879.9	2.1624	0.0035	1.78059e-11	1.30547e-11	1.06791e-11
461.187	100393	100347	2.10384	0.00337	1.68837e-11	1.2372e-11	1.0117e-11
461.42	100858	100812	2.04683	0.00325	1.60094e-11	1.17252e-11	9.58468e-12
461.654	101319	101274	1.99134	0.00314	1.51806e-11	1.11124e-11	9.08047e-12
461.887	101779	101734	1.93733	0.00303	1.43949e-11	1.05317e-11	8.6029e-12
462.121	102235	102191	1.88476	0.00292	1.36501e-11	9.98155e-12	8.15055e-12
462.354	102689	102646	1.83359	0.00282	1.29439e-11	9.46023e-12	7.7221e-12
462.588	103141	103098	1.78379	0.00272	1.22744e-11	8.96626e-12	7.31628e-12
462.821	103590	103547	1.73532	0.00263	1.16397e-11	8.4982e-12	6.93187e-12
463.054	104036	103994	1.68815	0.00253	1.1038e-11	8.05468e-12	6.56776e-12
463.288	104479	104438	1.64224	0.00244	1.04675e-11	7.63441e-12	6.22286e-12
463.521	104920	104879	1.59755	0.00236	9.92667e-12	7.23617e-12	5.89615e-12
463.755	105358	105317	1.55406	0.00228	9.41388e-12	6.85879e-12	5.58667e-12
463.988	105793	105753	1.51174	0.0022	8.92769e-12	6.50119e-12	5.29352e-12
464.221	106225	106185	1.47055	0.00212	8.46673e-12	6.16232e-12	5.01581e-12
464.455	106654	106615	1.43047	0.00204	8.02967e-12	5.84119e-12	4.75275e-12
464.688	107080	107041	1.39146	0.00197	7.61527e-12	5.53687e-12	4.50354e-12
464.922	107503	107465	1.3535	0.0019	7.22236e-12	5.24848e-12	4.26746e-12
465.155	107924	107886	1.31656	0.00184	6.84981e-12	4.97518e-12	4.04382e-12
465.388	108341	108303	1.28061	0.00177	6.49657e-12	4.71618e-12	3.83195e-12
465.622	108755	108718	1.24563	0.00171	6.16163e-12	4.47072e-12	3.63123e-12
465.855	109166	109129	1.21159	0.00165	5.84403e-12	4.2381e-12	3.44108e-12
466.089	109573	109537	1.17847	0.00159	5.54288e-12	4.01764e-12	3.26093e-12
466.322	109978	109942	1.14624	0.00154	5.25732e-12	3.8087e-12	3.09026e-12
466.556	110379	110344	1.11488	0.00148	4.98654e-12	3.61068e-12	2.92856e-12
466.789	110777	110742	1.08436	0.00143	4.72977e-12	3.423e-12	2.77536e-12
467.022	111172	111137	1.05467	0.00138	4.48629e-12	3.24512e-12	2.63022e-12
467.256	111563	111529	1.02578	0.00133	4.2554e-12	3.07653e-12	2.4927e-12
467.489	111951	111917	0.99767	0.00128	4.03644e-12	2.91674e-12	2.36241e-12
467.723	112335	112302	0.97031	0.00124	3.82881e-12	2.76529e-12	2.23896e-12
467.956	112717	112684	0.9437	0.00119	3.6319e-12	2.62174e-12	2.122e-12
468.189	113094	113062	0.91781	0.00115	3.44517e-12	2.48568e-12	2.01117e-12
468.423	113468	113436	0.89262	0.00111	3.26809e-12	2.35672e-12	1.90616e-12
468.656	113839	113807	0.86811	0.00107	3.10015e-12	2.23448e-12	1.80666e-12
468.89	114206	114175	0.84426	0.00104	2.94089e-12	2.11861e-12	1.71238e-12
469.123	114570	114539	0.82106	0.00099873	2.78984e-12	2.00877e-12	1.62304e-12
469.356	114930	114899	0.79849	0.000963559	2.64659e-12	1.90466e-12	1.53839e-12
469.59	115286	115256	0.77653	0.000929624	2.51073e-12	1.80597e-12	1.45817e-12
469.823	115639	115609	0.75517	0.000896883	2.38188e-12	1.71242e-12	1.38216e-12
470.057	115988	115958	0.73439	0.000865292	2.25967e-12	1.62374e-12	1.31013e-12
470.29	116333	116304	0.71417	0.000834812	2.14377e-12	1.53968e-12	1.24187e-12
470.524	116674	116645	0.6945	0.000805403	2.03384e-12	1.45999e-12	1.17719e-12
470.757	117012	116984	0.67537	0.000777029	1.92957e-12	1.38444e-12	1.11589e-12
470.99	117346	117318	0.65676	0.000749653	1.83067e-12	1.31282e-12	1.0578e-12
471.224	117676	117648	0.63865	0.000723239	1.73687e-12	1.24493e-12	1.00275e-12
471.457	118002	117975	0.62104	0.000697755	1.6479e-12	1.18056e-12	9.50579e-13
471.691	118325	118298	0.6039	0.000673168	1.56351e-12	1.11954e-12	9.01136e-13
471.924	118644	118617	0.58724	0.000649445	1.48346e-12	1.06169e-12	8.54278e-13
472.157	118958	118932	0.57102	0.000626557	1.40753e-12	1.00685e-12	8.09869e-13
472.391	119269	119243	0.55525	0.000604475	1.33551e-12	9.54847e-13	7.6778e-13
472.624	119576	119550	0.53991	0.00058317	1.26719e-12	9.05548e-13	7.2789e-13
472.858	119879	119853	0.52499	0.000562615	1.20238e-12	8.58807e-13	6.90083e-13
473.091	120177	120152	0.51048	0.000542783	1.14091e-12	8.14491e-13	6.5425e-13
473.324	120472	120447	0.49636	0.00052365	1.08259e-12	7.72473e-13	6.20287e-13
473.558	120763	120738	0.48263	0.00050519	1.02727e-12	7.32634e-13	5.88096e-13
473.791	121050	121025	0.46927	0.00048738	9.7479e-13	6.9486e-13	5.57585e-13
474.025	121332	121308	0.45628	0.000470197	9.25005e-13	6.59044e-13	5.28665e-13
474.258	121611	121587	0.44365	0.00045362	8.77776e-13	6.25084e-13	5.01253e-13
474.491	121885	121862	0.43136	0.000437626	8.32971e-13	5.92883e-13	4.75269e-13
474.725	122156	122132	0.41941	0.000422196	7.90464e-13	5.62349e-13	4.5064e-13
474.958	122422	122399	0.40778	0.000407309	7.50138e-13	5.33396e-13	4.27293e-13
475.192	122684	122661	0.39648	0.000392947	7.11879e-13	5.05941e-13	4.05163e-13
475.425	122942	122919	0.38548	0.00037909	6.75582e-13	4.79907e-13	3.84185e-13
475.659	123196	123173	0.37479	0.000365722	6.41146e-13	4.5522e-13	3.64298e-13
475.892	123445	123423	0.36439	0.000352825	6.08474e-13	4.31809e-13	3.45447e-13
476.125	123690	123669	0.35427	0.000340382	5.77475e-13	4.09609e-13	3.27576e-13
476.359	123932	123910	0.34444	0.000328378	5.48064e-13	3.88556e-13	3.10635e-13
476.592	124168	124147	0.33487	0.000316797	5.20159e-13	3.68591e-13	2.94575e-13
476.826	124401	124380	0.32556	0.000305624	4.93682e-13	3.49657e-13	2.79349e-13
477.059	124629	124609	0.31652	0.000294845	4.6856e-13	3.31701e-13	2.64915e-13
477.292	124853	124833	0.30772	0.000284446	4.44723e-13	3.14672e-13	2.5123e-13
477.526	125073	125053	0.29916	0.000274414	4.22105e-13	2.98522e-13	2.38256e-13
477.759	125289	125269	0.29084	0.000264735	4.00644e-13	2.83206e-13	2.25956e-13
477.993	125500	125480	0.28275	0.000255397	3.8028e-13	2.68679e-13	2.14294e-13
478.226	125707	125687	0.27488	0.000246389	3.60956e-13	2.54902e-13	2.03238e-13
478.459	125909	125890	0.26722	0.000237698	3.42619e-13	2.41835e-13	1.92755e-13
478.693	126107	126088	0.25978	0.000229314	3.25219e-13	2.29441e-13	1.82816e-13
478.926	126301	126282	0.25255	0.000221225	3.08708e-13	2.17686e-13	1.73392e-13
479.16	126491	126472	0.24551	0.000213422	2.93039e-13	2.06537e-13	1.64456e-13
479.393	126676	126657	0.23867	0.000205893	2.7817e-13	1.95962e-13	1.55984e-13
479.627	126856	126838	0.23201	0.000198631	2.64059e-13	1.85931e-13	1.4795e-13
479.86	127033	127015	0.22555	0.000191624	2.50668e-13	1.76416e-13	1.40333e-13
480.093	127205	127187	0.21925	0.000184865	2.3796e-13	1.67391e-13	1.33109e-13
480.327	127372	127355	0.21314	0.000178344	2.259e-13	1.58831e-13	1.2626e-13
480.56	127536	127518	0.20719	0.000172053	2.14454e-13	1.5071e-13	1.19765e-13
480.794	127694	127677	0.20141	0.000165984	2.03592e-13	1.43007e-13	1.13606e-13
481.027	127849	127832	0.19578	0.000160129	1.93282e-13	1.357e-13	1.07766e-13
481.26	127999	127982	0.19032	0.000154481	1.83498e-13	1.28769e-13	1.02227e-13
481.494	128145	128128	0.185	0.000149031	1.74211e-13	1.22193e-13	9.69752e-14
481.727	128286	128270	0.17983	0.000143775	1.65398e-13	1.15955e-13	9.19944e-14
481.961	128423	128407	0.1748	0.000138703	1.57032e-13	1.10037e-13	8.72708e-14
482.194	128555	128539	0.16992	0.000133811	1.49092e-13	1.04423e-13	8.27911e-14
482.427	128683	128667	0.16517	0.000129091	1.41556e-13	9.90975e-14	7.85427e-14
482.661	128807	128791	0.16055	0.000124538	1.34403e-13	9.40447e-14	7.45136e-14
482.894	128926	128911	0.15606	0.000120145	1.27613e-13	8.92511e-14	7.06923e-14
483.128	129041	129026	0.15169	0.000115907	1.21168e-13	8.47031e-14	6.70681e-14
483.361	129151	129136	0.14744	0.000111819	1.15051e-13	8.03883e-14	6.36307e-14
483.595	129257	129242	0.14332	0.000107875	1.09244e-13	7.62945e-14	6.03706e-14
483.828	129359	129344	0.1393	0.000104071	1.03732e-13	7.24103e-14	5.72784e-14
484.061	129456	129441	0.1354	0.0001004	9.84996e-14	6.87251e-14	5.43456e-14
484.295	129549	129534	0.13161	9.68594e-05	9.35327e-14	6.52284e-14	5.15638e-14
484.528	129637	129623	0.12792	9.34435e-05	8.88176e-14	6.19107e-14	4.89252e-14
484.762	129721	129707	0.12434	9.01481e-05	8.43416e-14	5.87628e-14	4.64224e-14
484.995	129800	129787	0.12085	8.6969e-05	8.00925e-14	5.57758e-14	4.40483e-14
485.228	129876	129862	0.11746	8.39021e-05	7.60586e-14	5.29415e-14	4.17964e-14
485.462	129947	129933	0.11417	8.09435e-05	7.22291e-14	5.02521e-14	3.96603e-14
485.695	130013	130000	0.11097	7.80892e-05	6.85935e-14	4.77001e-14	3.7634e-14
485.929	130075	130062	0.10785	7.53357e-05	6.5142e-14	4.52785e-14	3.57119e-14
486.162	130133	130120	0.10483	7.26794e-05	6.18652e-14	4.29805e-14	3.38885e-14
486.395	130186	130174	0.10188	7.01168e-05	5.87541e-14	4.07999e-14	3.21587e-14
486.629	130235	130223	0.09902	6.76447e-05	5.58004e-14	3.87305e-14	3.05178e-14
486.862	130280	130268	0.09624	6.52598e-05	5.29961e-14	3.67667e-14	2.8961e-14
487.096	130320	130308	0.09354	6.2959e-05	5.03335e-14	3.4903e-14	2.74842e-14
487.329	130356	130344	0.09091	6.07395e-05	4.78055e-14	3.31344e-14	2.60831e-14
487.563	130388	130376	0.08836	5.85983e-05	4.54052e-14	3.1456e-14	2.47539e-14
487.796	130415	130404	0.08588	5.65327e-05	4.31261e-14	2.9863e-14	2.34928e-14
488.029	130439	130427	0.08346	5.45399e-05	4.09621e-14	2.83512e-14	2.22963e-14
488.263	130457	130446	0.08112	5.26175e-05	3.89073e-14	2.69164e-14	2.11612e-14
488.496	130472	130461	0.07884	5.07629e-05	3.69562e-14	2.55547e-14	2.00842e-14
488.73	130482	130471	0.07662	4.89738e-05	3.51035e-14	2.42622e-14	1.90623e-14
488.963	130488	130477	0.07446	4.72478e-05	3.33443e-14	2.30355e-14	1.80927e-14
489.196	130490	130479	0.07237	4.55828e-05	3.16737e-14	2.18712e-14	1.71728e-14
489.43	130488	130477	0.07033	4.39764e-05	3.00874e-14	2.07661e-14	1.62999e-14
489.663	130481	130470	0.06835	4.24268e-05	2.85809e-14	1.97172e-14	1.54716e-14
489.897	130470	130460	0.06643	4.09319e-05	2.71504e-14	1.87216e-14	1.46857e-14
490.13	130455	130445	0.06456	3.94897e-05	2.57919e-14	1.77766e-14	1.39399e-14
490.363	130436	130426	0.06274	3.80984e-05	2.45017e-14	1.68795e-14	1.32323e-14
490.597	130412	130402	0.06097	3.67561e-05	2.32765e-14	1.6028e-14	1.25608e-14
490.83	130385	130375	0.05926	3.54613e-05	2.21129e-14	1.52197e-14	1.19236e-14
491.064	130353	130343	0.05759	3.42121e-05	2.10079e-14	1.44524e-14	1.13189e-14
491.297	130317	130308	0.05596	3.3007e-05	1.99584e-14	1.37241e-14	1.0745e-14
491.531	130277	130268	0.05439	3.18445e-05	1.89616e-14	1.30326e-14	1.02005e-14
491.764	130233	130224	0.05285	3.07229e-05	1.8015e-14	1.23763e-14	9.68366e-15
491.997	130185	130176	0.05136	2.96409e-05	1.71159e-14	1.17531e-14	9.19321e-15
492.231	130133	130124	0.04992	2.85971e-05	1.62619e-14	1.11616e-14	8.72775e-15
492.464	130077	130068	0.04851	2.75901e-05	1.54508e-14	1.06e-14	8.286e-15
492.698	130017	130008	0.04714	2.66186e-05	1.46804e-14	1.00668e-14	7.86675e-15
492.931	129953	129944	0.04581	2.56814e-05	1.39486e-14	9.56065e-15	7.46884e-15
493.164	129884	129876	0.04452	2.47773e-05	1.32536e-14	9.08008e-15	7.09119e-15
493.398	129812	129804	0.04326	2.3905e-05	1.25934e-14	8.62381e-15	6.73275e-15
493.631	129736	129728	0.04204	2.30635e-05	1.19663e-14	8.19062e-15	6.39254e-15
493.865	129656	129648	0.04086	2.22517e-05	1.13706e-14	7.77932e-15	6.06963e-15
494.098	129572	129564	0.0397	2.14686e-05	1.08047e-14	7.3888e-15	5.76314e-15
494.331	129484	129476	0.03858	2.0713e-05	1.02672e-14	7.01801e-15	5.47222e-15
494.565	129392	129384	0.03749	1.99841e-05	9.75661e-15	6.66595e-15	5.19607e-15
494.798	129297	129289	0.03643	1.92809e-05	9.27155e-15	6.33165e-15	4.93395e-15
495.032	129197	129189	0.0354	1.86025e-05	8.81076e-15	6.01423e-15	4.68514e-15
495.265	129094	129086	0.0344	1.7948e-05	8.37301e-15	5.71282e-15	4.44895e-15
495.498	128987	128979	0.03343	1.73166e-05	7.95715e-15	5.42661e-15	4.22475e-15
495.732	128876	128868	0.03249	1.67074e-05	7.56207e-15	5.15483e-15	4.01191e-15
495.965	128761	128754	0.03157	1.61198e-05	7.18674e-15	4.89675e-15	3.80987e-15
496.199	128643	128636	0.03068	1.55528e-05	6.83014e-15	4.65167e-15	3.61806e-15
496.432	128521	128514	0.02981	1.50058e-05	6.49136e-15	4.41894e-15	3.43598e-15
496.666	128395	128388	0.02897	1.44781e-05	6.16948e-15	4.19792e-15	3.26311e-15
496.899	128266	128259	0.02815	1.39691e-05	5.86367e-15	3.98803e-15	3.099e-15
497.132	128133	128126	0.02735	1.34779e-05	5.57311e-15	3.7887e-15	2.9432e-15
497.366	127996	127989	0.02658	1.30041e-05	5.29704e-15	3.5994e-15	2.79528e-15
497.599	127856	127849	0.02583	1.25469e-05	5.03473e-15	3.41961e-15	2.65484e-15
497.833	127712	127705	0.0251	1.21059e-05	4.7855e-15	3.24887e-15	2.5215e-15
498.066	127564	127558	0.02439	1.16804e-05	4.54868e-15	3.0867e-15	2.3949e-15
498.299	127413	127407	0.0237	1.12699e-05	4.32366e-15	2.93268e-15	2.2747e-15
498.533	127259	127252	0.02303	1.08739e-05	4.10984e-15	2.7864e-15	2.16057e-15
498.766	127101	127094	0.02238	1.04918e-05	3.90666e-15	2.64746e-15	2.05221e-15
499	126939	126933	0.02174	1.01232e-05	3.71359e-15	2.51549e-15	1.94932e-15
499.233	126774	126768	0.02113	9.76758e-06	3.53013e-15	2.39014e-15	1.85161e-15
499.466	126606	126600	0.02053	9.42447e-06	3.35579e-15	2.27108e-15	1.75884e-15
499.7	126434	126428	0.01995	9.09345e-06	3.19011e-15	2.15799e-15	1.67075e-15
499.933	126259	126253	0.01938	8.77409e-06	3.03266e-15	2.05057e-15	1.58709e-15
500.167	126081	126075	0.01883	8.46597e-06	2.88304e-15	1.94853e-15	1.50766e-15
500.4	125899	125893	0.0183	8.16871e-06	2.74085e-15	1.8516e-15	1.43222e-15
500.634	125714	125708	0.01778	7.88191e-06	2.60571e-15	1.75953e-15	1.36058e-15
500.867	125526	125520	0.01728	7.60521e-06	2.47729e-15	1.67206e-15	1.29256e-15
501.1	125334	125329	0.01679	7.33825e-06	2.35523e-15	1.58897e-15	1.22795e-15
501.334	125140	125134	0.01631	7.08069e-06	2.23922e-15	1.51003e-15	1.1666e-15
501.567	124942	124936	0.01585	6.83219e-06	2.12897e-15	1.43505e-15	1.10833e-15
501.801	124741	124735	0.0154	6.59244e-06	2.02418e-15	1.36381e-15	1.05299e-15
502.034	124536	124531	0.01497	6.36113e-06	1.92459e-15	1.29613e-15	1.00043e-15
502.267	124329	124324	0.01454	6.13796e-06	1.82992e-15	1.23183e-15	9.50513e-16
502.501	124119	124113	0.01413	5.92265e-06	1.73995e-15	1.17075e-15	9.03103e-16
502.734	123905	123900	0.01373	5.71491e-06	1.65442e-15	1.11271e-15	8.58074e-16
502.968	123689	123684	0.01334	5.51448e-06	1.57313e-15	1.05757e-15	8.15304e-16
503.201	123469	123464	0.01296	5.3211e-06	1.49586e-15	1.00518e-15	7.74681e-16
503.434	123247	123242	0.01259	5.13452e-06	1.42241e-15	9.55398e-16	7.36096e-16
503.668	123021	123016	0.01224	4.9545e-06	1.35259e-15	9.08101e-16	6.99445e-16
503.901	122793	122788	0.01189	4.78082e-06	1.28622e-15	8.63162e-16	6.64632e-16
504.135	122561	122557	0.01155	4.61325e-06	1.22313e-15	8.20462e-16	6.31563e-16
504.368	122327	122323	0.01123	4.45156e-06	1.16315e-15	7.79888e-16	6.0015e-16
504.602	122090	122086	0.01091	4.29557e-06	1.10614e-15	7.41334e-16	5.7031e-16
504.835	121851	121846	0.0106	4.14505e-06	1.05194e-15	7.04699e-16	5.41964e-16
505.068	121608	121604	0.0103	3.99983e-06	1.00041e-15	6.69887e-16	5.15037e-16
505.302	121363	121358	0.01	3.85972e-06	9.51421e-16	6.36806e-16	4.89456e-16
505.535	121115	121110	0.00972	3.72452e-06	9.04849e-16	6.05369e-16	4.65155e-16
505.769	120864	120860	0.00945	3.59408e-06	8.60572e-16	5.75495e-16	4.42068e-16
506.002	120611	120606	0.00918	3.46823e-06	8.18476e-16	5.47106e-16	4.20135e-16
506.235	120355	120350	0.00892	3.34679e-06	7.78454e-16	5.20126e-16	3.99298e-16
506.469	120096	120092	0.00866	3.22963e-06	7.40402e-16	4.94486e-16	3.79501e-16
506.702	119835	119831	0.00842	3.11658e-06	7.04222e-16	4.70118e-16	3.60692e-16
506.936	119571	119567	0.00818	3.0075e-06	6.69823e-16	4.4696e-16	3.42822e-16
507.169	119304	119301	0.00795	2.90225e-06	6.37115e-16	4.2495e-16	3.25844e-16
507.402	119036	119032	0.00772	2.8007e-06	6.06015e-16	4.04031e-16	3.09712e-16
507.636	118764	118761	0.0075	2.70271e-06	5.76444e-16	3.8415e-16	2.94384e-16
507.869	118491	118487	0.00729	2.60817e-06	5.48326e-16	3.65253e-16	2.7982e-16
508.103	118214	118211	0.00708	2.51694e-06	5.21588e-16	3.47292e-16	2.65982e-16
508.336	117936	117932	0.00688	2.42892e-06	4.96164e-16	3.30221e-16	2.52832e-16
508.57	117655	117651	0.00669	2.34398e-06	4.71987e-16	3.13994e-16	2.40337e-16
508.803	117372	117368	0.0065	2.26203e-06	4.48996e-16	2.9857e-16	2.28464e-16
509.036	117086	117083	0.00631	2.18295e-06	4.27133e-16	2.8391e-16	2.17182e-16
509.27	116798	116795	0.00613	2.10665e-06	4.06342e-16	2.69974e-16	2.06461e-16
509.503	116508	116505	0.00596	2.03303e-06	3.8657e-16	2.56727e-16	1.96272e-16
509.737	116216	116212	0.00579	1.96199e-06	3.67767e-16	2.44134e-16	1.8659e-16
509.97	115921	115918	0.00562	1.89344e-06	3.49884e-16	2.32163e-16	1.77389e-16
510.203	115625	115621	0.00546	1.82729e-06	3.32877e-16	2.20784e-16	1.68645e-16
510.437	115326	115323	0.00531	1.76347e-06	3.16703e-16	2.09966e-16	1.60334e-16
510.67	115025	115022	0.00516	1.70188e-06	3.0132e-16	1.99682e-16	1.52436e-16
510.904	114722	114719	0.00501	1.64245e-06	2.86689e-16	1.89905e-16	1.4493e-16
511.137	114417	114414	0.00487	1.58511e-06	2.72774e-16	1.8061e-16	1.37797e-16
511.37	114110	114107	0.00473	1.52977e-06	2.59539e-16	1.71774e-16	1.31016e-16
511.604	113801	113798	0.0046	1.47638e-06	2.46951e-16	1.63372e-16	1.24572e-16
511.837	113490	113487	0.00447	1.42486e-06	2.34977e-16	1.55385e-16	1.18447e-16
512.071	113177	113174	0.00434	1.37514e-06	2.23588e-16	1.47791e-16	1.12625e-16
512.304	112862	112860	0.00422	1.32716e-06	2.12755e-16	1.4057e-16	1.07092e-16
512.538	112546	112543	0.0041	1.28087e-06	2.02451e-16	1.33705e-16	1.01832e-16
512.771	112227	112224	0.00398	1.23619e-06	1.92649e-16	1.27177e-16	9.68322e-17
513.004	111907	111904	0.00387	1.19308e-06	1.83325e-16	1.20971e-16	9.20798e-17
513.238	111585	111582	0.00376	1.15148e-06	1.74455e-16	1.15069e-16	8.75623e-17
513.471	111261	111258	0.00365	1.11134e-06	1.66018e-16	1.09458e-16	8.3268e-17
513.705	110935	110933	0.00355	1.0726e-06	1.57992e-16	1.04122e-16	7.91858e-17
513.938	110608	110605	0.00345	1.03522e-06	1.50356e-16	9.90477e-17	7.53052e-17
514.171	110279	110276	0.00335	9.99147e-07	1.43092e-16	9.42227e-17	7.16161e-17
514.405	109948	109946	0.00325	9.64336e-07	1.36182e-16	8.96345e-17	6.8109e-17
514.638	109616	109614	0.00316	9.30744e-07	1.29607e-16	8.52712e-17	6.47749e-17
514.872	109282	109280	0.00307	8.98326e-07	1.23353e-16	8.11219e-17	6.16052e-17
515.105	108947	108945	0.00298	8.67043e-07	1.17402e-16	7.7176e-17	5.85917e-17
515.338	108610	108608	0.0029	8.36854e-07	1.1174e-16	7.34234e-17	5.57267e-17
515.572	108272	108269	0.00282	8.0772e-07	1.06354e-16	6.98545e-17	5.30028e-17
515.805	107932	107929	0.00274	7.79606e-07	1.01229e-16	6.64604e-17	5.0413e-17
516.039	107590	107588	0.00266	7.52474e-07	9.63523e-17	6.32324e-17	4.79506e-17
516.272	107248	107245	0.00258	7.26291e-07	9.17126e-17	6.01623e-17	4.56094e-17
516.505	106903	106901	0.00251	7.01023e-07	8.72979e-17	5.72423e-17	4.33834e-17
516.739	106558	106556	0.00244	6.76638e-07	8.30973e-17	5.44651e-17	4.12667e-17
516.972	106211	106209	0.00237	6.53105e-07	7.91002e-17	5.18236e-17	3.92541e-17
517.206	105863	105861	0.0023	6.30395e-07	7.52968e-17	4.93112e-17	3.73404e-17
517.439	105513	105511	0.00224	6.08477e-07	7.16776e-17	4.69214e-17	3.55206e-17
517.673	105163	105161	0.00217	5.87326e-07	6.82337e-17	4.46483e-17	3.37902e-17
517.906	104811	104809	0.00211	5.66913e-07	6.49564e-17	4.24861e-17	3.21447e-17
518.139	104458	104456	0.00205	5.47212e-07	6.18376e-17	4.04294e-17	3.05799e-17
518.373	104103	104101	0.00199	5.282e-07	5.88697e-17	3.8473e-17	2.90918e-17
518.606	103748	103746	0.00194	5.09851e-07	5.60453e-17	3.66119e-17	2.76767e-17
518.84	103391	103389	0.00188	4.92143e-07	5.33574e-17	3.48416e-17	2.63309e-17
519.073	103034	103032	0.00183	4.75052e-07	5.07993e-17	3.31574e-17	2.5051e-17
519.306	102675	102673	0.00178	4.58558e-07	4.83648e-17	3.15553e-17	2.38339e-17
519.54	102315	102313	0.00173	4.4264e-07	4.60478e-17	3.00312e-17	2.26762e-17
519.773	101954	101952	0.00168	4.27277e-07	4.38426e-17	2.85812e-17	2.15753e-17
520.007	101592	101591	0.00163	4.12449e-07	4.17438e-17	2.72017e-17	2.05281e-17
520.24	101230	101228	0.00158	3.98139e-07	3.97462e-17	2.58893e-17	1.95322e-17
520.473	100866	100864	0.00154	3.84327e-07	3.78449e-17	2.46407e-17	1.8585e-17
520.707	100501	100500	0.00149	3.70997e-07	3.60353e-17	2.34528e-17	1.7684e-17
520.94	100136	100134	0.00145	3.58132e-07	3.43128e-17	2.23226e-17	1.6827e-17
521.174	99769.5	99767.8	0.00141	3.45715e-07	3.26732e-17	2.12472e-17	1.60119e-17
521.407	99402.3	99400.6	0.00137	3.3373e-07	3.11126e-17	2.0224e-17	1.52365e-17
521.641	99034.3	99032.7	0.00133	3.22164e-07	2.96271e-17	1.92505e-17	1.4499e-17
521.874	98665.5	98663.9	0.00129	3.11e-07	2.8213e-17	1.83241e-17	1.37975e-17
522.107	98295.9	98294.4	0.00126	3.00225e-07	2.68669e-17	1.74427e-17	1.31301e-17
522.341	97925.6	97924.1	0.00122	2.89825e-07	2.55855e-17	1.6604e-17	1.24952e-17
522.574	97554.6	97553.1	0.00119	2.79787e-07	2.43657e-17	1.58059e-17	1.18913e-17
522.808	97183	97181.5	0.00115	2.70098e-07	2.32045e-17	1.50465e-17	1.13168e-17
523.041	96810.6	96809.2	0.00112	2.60747e-07	2.2099e-17	1.43238e-17	1.07703e-17
523.274	96437.7	96436.2	0.00109	2.51722e-07	2.10466e-17	1.36361e-17	1.02503e-17
523.508	96064.1	96062.6	0.00106	2.4301e-07	2.00447e-17	1.29817e-17	9.75567e-18
523.741	95689.9	95688.5	0.00103	2.34601e-07	1.90909e-17	1.23589e-17	9.28506e-18
523.975	95315.2	95313.8	0.000998039	2.26485e-07	1.81827e-17	1.17662e-17	8.83732e-18
524.208	94939.9	94938.5	0.000969698	2.18651e-07	1.73181e-17	1.12022e-17	8.41134e-18
524.441	94564.1	94562.8	0.000942163	2.1109e-07	1.6495e-17	1.06654e-17	8.00605e-18
524.675	94187.8	94186.5	0.00091541	2.03791e-07	1.57112e-17	1.01545e-17	7.62043e-18
524.908	93811.1	93809.8	0.000889419	1.96746e-07	1.4965e-17	9.66826e-18	7.25353e-18
525.142	93433.9	93432.6	0.000864166	1.89946e-07	1.42544e-17	9.20549e-18	6.90442e-18
525.375	93056.3	93055	0.000839631	1.83382e-07	1.35779e-17	8.76503e-18	6.57225e-18
525.609	92678.2	92677	0.000815794	1.77046e-07	1.29337e-17	8.34582e-18	6.25618e-18
525.842	92299.8	92298.6	0.000792635	1.7093e-07	1.23203e-17	7.9468e-18	5.95542e-18
526.075	91921.1	91919.9	0.000770134	1.65027e-07	1.17363e-17	7.56701e-18	5.66924e-18
526.309	91542	91540.8	0.000748272	1.59329e-07	1.11801e-17	7.2055e-18	5.39691e-18
526.542	91162.6	91161.5	0.000727033	1.53828e-07	1.06505e-17	6.8614e-18	5.13776e-18
526.776	90783	90781.8	0.000706397	1.48519e-07	1.01461e-17	6.53386e-18	4.89115e-18
527.009	90403	90401.9	0.000686348	1.43393e-07	9.66586e-18	6.22207e-18	4.65647e-18
527.242	90022.9	90021.7	0.000666868	1.38446e-07	9.2085e-18	5.92527e-18	4.43313e-18
527.476	89642.5	89641.3	0.000647943	1.3367e-07	8.77294e-18	5.64274e-18	4.22059e-18
527.709	89261.9	89260.8	0.000629555	1.2906e-07	8.35814e-18	5.37379e-18	4.01832e-18
527.943	88881.1	88880	0.000611691	1.2461e-07	7.9631e-18	5.11775e-18	3.82582e-18
528.176	88500.1	88499.1	0.000594334	1.20314e-07	7.58688e-18	4.87401e-18	3.6426e-18
528.409	88119.1	88118	0.000577471	1.16167e-07	7.22857e-18	4.64196e-18	3.46823e-18
528.643	87737.9	87736.9	0.000561087	1.12163e-07	6.88731e-18	4.42105e-18	3.30228e-18
528.876	87356.6	87355.6	0.000545168	1.08299e-07	6.56229e-18	4.21073e-18	3.14432e-18
529.11	86975.3	86974.3	0.000529702	1.04568e-07	6.25272e-18	4.01049e-18	2.99398e-18
529.343	86593.9	86592.9	0.000514676	1.00967e-07	5.95787e-18	3.81985e-18	2.85088e-18
529.577	86212.4	86211.5	0.000500077	9.74901e-08	5.67703e-18	3.63834e-18	2.71468e-18
529.81	85831	85830	0.000485893	9.41339e-08	5.40953e-18	3.46553e-18	2.58503e-18
530.043	85449.5	85448.6	0.000472112	9.08938e-08	5.15473e-18	3.30098e-18	2.46162e-18
530.277	85068.1	85067.2	0.000458723	8.77659e-08	4.91203e-18	3.14431e-18	2.34415e-18
530.51	84686.8	84685.8	0.000445714	8.47463e-08	4.68084e-18	2.99513e-18	2.23233e-18
530.744	84305.5	84304.6	0.000433075	8.18311e-08	4.46062e-18	2.85309e-18	2.12588e-18
530.977	83924.3	83923.4	0.000420795	7.90169e-08	4.25084e-18	2.71783e-18	2.02455e-18
531.21	83543.2	83542.3	0.000408864	7.62999e-08	4.05101e-18	2.58904e-18	1.92809e-18
531.444	83162.2	83161.3	0.000397273	7.3677e-08	3.86064e-18	2.4664e-18	1.83626e-18
531.677	82781.3	82780.5	0.00038601	7.11447e-08	3.67928e-18	2.34961e-18	1.74884e-18
531.911	82400.7	82399.8	0.000375068	6.87e-08	3.50652e-18	2.23839e-18	1.66561e-18
532.144	82020.2	82019.3	0.000364436	6.63398e-08	3.34193e-18	2.13248e-18	1.58637e-18
532.377	81639.9	81639	0.000354107	6.40611e-08	3.18512e-18	2.03163e-18	1.51094e-18
532.611	81259.8	81259	0.000344071	6.18612e-08	3.03573e-18	1.93558e-18	1.43911e-18
532.844	80879.9	80879.1	0.00033432	5.97373e-08	2.8934e-18	1.8441e-18	1.37073e-18
533.078	80500.3	80499.5	0.000324847	5.76867e-08	2.7578e-18	1.75698e-18	1.30563e-18
533.311	80121	80120.2	0.000315642	5.5707e-08	2.6286e-18	1.67401e-18	1.24364e-18
533.545	79742	79741.2	0.000306699	5.37956e-08	2.5055e-18	1.59499e-18	1.18462e-18
533.778	79363.2	79362.5	0.00029801	5.19502e-08	2.38822e-18	1.51973e-18	1.12842e-18
534.011	78984.8	78984.1	0.000289568	5.01684e-08	2.27646e-18	1.44805e-18	1.0749e-18
534.245	78606.7	78606	0.000281365	4.84482e-08	2.16998e-18	1.37978e-18	1.02395e-18
534.478	78229	78228.3	0.000273396	4.67873e-08	2.06852e-18	1.31475e-18	9.7543e-19
534.712	77851.6	77850.9	0.000265653	4.51837e-08	1.97184e-18	1.25281e-18	9.29227e-19
534.945	77474.7	77474	0.00025813	4.36353e-08	1.87971e-18	1.19381e-18	8.8523e-19
535.178	77098.1	77097.4	0.00025082	4.21404e-08	1.79192e-18	1.13761e-18	8.43333e-19
535.412	76722	76721.3	0.000243718	4.0697e-08	1.70827e-18	1.08408e-18	8.03435e-19
535.645	76346.3	76345.6	0.000236818	3.93033e-08	1.62855e-18	1.03309e-18	7.65439e-19
535.879	75971	75970.4	0.000230114	3.79577e-08	1.55258e-18	9.84513e-19	7.29255e-19
536.112	75596.2	75595.6	0.0002236	3.66584e-08	1.48018e-18	9.3824e-19	6.94795e-19
536.345	75221.9	75221.3	0.00021727	3.54039e-08	1.41119e-18	8.94159e-19	6.61976e-19
536.579	74848.1	74847.5	0.000211121	3.41926e-08	1.34544e-18	8.52166e-19	6.30719e-19
536.812	74474.8	74474.2	0.000205146	3.3023e-08	1.28277e-18	8.12161e-19	6.00951e-19
537.046	74102	74101.4	0.000199341	3.18936e-08	1.22305e-18	7.74049e-19	5.72598e-19
537.279	73729.8	73729.2	0.000193701	3.08031e-08	1.16613e-18	7.3774e-19	5.45594e-19
537.513	73358.1	73357.6	0.00018822	2.97501e-08	1.11188e-18	7.03148e-19	5.19874e-19
537.746	72987	72986.5	0.000182896	2.87334e-08	1.06017e-18	6.7019e-19	4.95376e-19
537.979	72616.5	72616	0.000177722	2.77516e-08	1.01089e-18	6.3879e-19	4.72042e-19
538.213	72246.6	72246	0.000172695	2.68036e-08	9.6392e-19	6.08873e-19	4.49816e-19
538.446	71877.3	71876.7	0.000167811	2.58882e-08	9.19148e-19	5.80368e-19	4.28644e-19
538.68	71508.6	71508.1	0.000163065	2.50042e-08	8.76472e-19	5.53209e-19	4.08478e-19
538.913	71140.6	71140	0.000158454	2.41506e-08	8.35793e-19	5.27331e-19	3.89267e-19
539.146	70773.2	70772.7	0.000153974	2.33264e-08	7.97018e-19	5.02673e-19	3.70968e-19
539.38	70406.5	70405.9	0.000149621	2.25304e-08	7.60057e-19	4.79177e-19	3.53535e-19
539.613	70040.4	70039.9	0.000145392	2.17618e-08	7.24823e-19	4.56789e-19	3.36929e-19
539.847	69675.1	69674.6	0.000141282	2.10196e-08	6.91236e-19	4.35455e-19	3.21109e-19
540.08	69310.4	69309.9	0.000137289	2.03029e-08	6.59217e-19	4.15126e-19	3.06037e-19
540.313	68946.5	68946	0.000133409	1.96107e-08	6.28694e-19	3.95753e-19	2.91679e-19
540.547	68583.3	68582.8	0.000129639	1.89423e-08	5.99596e-19	3.77292e-19	2.78e-19
540.78	68220.8	68220.3	0.000125977	1.82969e-08	5.71855e-19	3.59699e-19	2.64968e-19
541.014	67859.1	67858.6	0.000122418	1.76736e-08	5.45409e-19	3.42933e-19	2.52551e-19
541.247	67498.1	67497.7	0.00011896	1.70716e-08	5.20195e-19	3.26955e-19	2.40721e-19
541.48	67138	67137.5	0.0001156	1.64903e-08	4.96157e-19	3.11727e-19	2.2945e-19
541.714	66778.6	66778.1	0.000112335	1.59289e-08	4.73238e-19	2.97214e-19	2.18711e-19
541.947	66420	66419.6	0.000109162	1.53868e-08	4.51387e-19	2.83383e-19	2.08479e-19
542.181	66062.2	66061.8	0.00010608	1.48632e-08	4.30553e-19	2.702e-19	1.98729e-19
542.414	65705.3	65704.8	0.000103085	1.43576e-08	4.10688e-19	2.57636e-19	1.89439e-19
542.648	65349.1	65348.7	0.000100175	1.38693e-08	3.91747e-19	2.45661e-19	1.80587e-19
542.881	64993.9	64993.5	9.73474e-05	1.33977e-08	3.73687e-19	2.34247e-19	1.72152e-19
543.114	64639.4	64639	9.45999e-05	1.29422e-08	3.56467e-19	2.23368e-19	1.64114e-19
543.348	64285.9	64285.5	9.19303e-05	1.25024e-08	3.40047e-19	2.12998e-19	1.56454e-19
543.581	63933.2	63932.8	8.93362e-05	1.20775e-08	3.24389e-19	2.03113e-19	1.49155e-19
543.815	63581.4	63581	8.68157e-05	1.16673e-08	3.09458e-19	1.93691e-19	1.42199e-19
544.048	63230.5	63230.1	8.43665e-05	1.1271e-08	2.9522e-19	1.8471e-19	1.35571e-19
544.281	62880.4	62880.1	8.19867e-05	1.08883e-08	2.81643e-19	1.76149e-19	1.29254e-19
544.515	62531.3	62531	7.96743e-05	1.05187e-08	2.68695e-19	1.67987e-19	1.23233e-19
544.748	62183.2	62182.8	7.74274e-05	1.01617e-08	2.56347e-19	1.60207e-19	1.17496e-19
544.982	61835.9	61835.6	7.52442e-05	9.81694e-09	2.44572e-19	1.5279e-19	1.12027e-19
545.215	61489.6	61489.2	7.31227e-05	9.48393e-09	2.33341e-19	1.4572e-19	1.06816e-19
545.448	61144.2	61143.9	7.10613e-05	9.1623e-09	2.22631e-19	1.38979e-19	1.01848e-19
545.682	60799.8	60799.5	6.90582e-05	8.85166e-09	2.12417e-19	1.32553e-19	9.71142e-20
545.915	60456.4	60456.1	6.71119e-05	8.55161e-09	2.02675e-19	1.26426e-19	9.26018e-20
546.149	60113.9	60113.6	6.52206e-05	8.26181e-09	1.93383e-19	1.20585e-19	8.83008e-20
546.382	59772.5	59772.1	6.33829e-05	7.9819e-09	1.84521e-19	1.15016e-19	8.42012e-20
546.616	59432	59431.6	6.15971e-05	7.71154e-09	1.76069e-19	1.09707e-19	8.02936e-20
546.849	59092.5	59092.2	5.98619e-05	7.4504e-09	1.68007e-19	1.04644e-19	7.65688e-20
547.082	58754	58753.7	5.81758e-05	7.19817e-09	1.60317e-19	9.98171e-20	7.30183e-20
547.316	58416.5	58416.2	5.65373e-05	6.95453e-09	1.52982e-19	9.52147e-20	6.96337e-20
547.549	58080.1	58079.8	5.49453e-05	6.7192e-09	1.45985e-19	9.08263e-20	6.64074e-20
547.783	57744.6	57744.4	5.33982e-05	6.49189e-09	1.39312e-19	8.66418e-20	6.33318e-20
548.016	57410.3	57410	5.18949e-05	6.27232e-09	1.32945e-19	8.26517e-20	6.03999e-20
548.249	57076.9	57076.6	5.04341e-05	6.06024e-09	1.26873e-19	7.8847e-20	5.76048e-20
548.483	56744.6	56744.4	4.90146e-05	5.85537e-09	1.21079e-19	7.52188e-20	5.49401e-20
548.716	56413.4	56413.1	4.76353e-05	5.65748e-09	1.15553e-19	7.1759e-20	5.23998e-20
548.95	56083.2	56083	4.62949e-05	5.46633e-09	1.10281e-19	6.84597e-20	4.99779e-20
549.183	55754.1	55753.9	4.49924e-05	5.28168e-09	1.05252e-19	6.53133e-20	4.76688e-20
549.416	55426.1	55425.9	4.37268e-05	5.10331e-09	1.00454e-19	6.23128e-20	4.54674e-20
549.65	55099.2	55098.9	4.24969e-05	4.93101e-09	9.5876e-20	5.94513e-20	4.33685e-20
549.883	54773.3	54773.1	4.13017e-05	4.76457e-09	9.15088e-20	5.67223e-20	4.13673e-20
550.117	54448.6	54448.3	4.01404e-05	4.60379e-09	8.73422e-20	5.41196e-20	3.94592e-20
550.35	54124.9	54124.7	3.90118e-05	4.44847e-09	8.33669e-20	5.16374e-20	3.76399e-20
550.584	53802.4	53802.1	3.79151e-05	4.29843e-09	7.95741e-20	4.92699e-20	3.59051e-20
550.817	53481	53480.7	3.68494e-05	4.15349e-09	7.59553e-20	4.7012e-20	3.4251e-20
551.05	53160.6	53160.4	3.58138e-05	4.01347e-09	7.25025e-20	4.48584e-20	3.26738e-20
551.284	52841.4	52841.2	3.48074e-05	3.87821e-09	6.92079e-20	4.28042e-20	3.11698e-20
551.517	52523.4	52523.2	3.38295e-05	3.74753e-09	6.60644e-20	4.0845e-20	2.97356e-20
551.751	52206.5	52206.2	3.28791e-05	3.6213e-09	6.30648e-20	3.89762e-20	2.83679e-20
551.984	51890.7	51890.4	3.19556e-05	3.49934e-09	6.02026e-20	3.71936e-20	2.70637e-20
552.217	51576	51575.8	3.10581e-05	3.38153e-09	5.74714e-20	3.54932e-20	2.582e-20
552.451	51262.5	51262.3	3.0186e-05	3.26771e-09	5.48652e-20	3.38713e-20	2.46339e-20
552.684	50950.2	50950	2.93385e-05	3.15775e-09	5.23782e-20	3.23241e-20	2.35028e-20
552.918	50639	50638.8	2.85149e-05	3.05152e-09	5.00048e-20	3.08481e-20	2.2424e-20
553.151	50328.9	50328.7	2.77146e-05	2.94888e-09	4.774e-20	2.94402e-20	2.13952e-20
553.384	50020.1	50019.9	2.69368e-05	2.84973e-09	4.55785e-20	2.8097e-20	2.0414e-20
553.618	49712.4	49712.2	2.61809e-05	2.75393e-09	4.35158e-20	2.68157e-20	1.94782e-20
553.851	49405.9	49405.7	2.54464e-05	2.66138e-09	4.15473e-20	2.55933e-20	1.85856e-20
554.085	49100.5	49100.3	2.47326e-05	2.57196e-09	3.96685e-20	2.44271e-20	1.77343e-20
554.318	48796.4	48796.2	2.40389e-05	2.48557e-09	3.78754e-20	2.33144e-20	1.69223e-20
554.552	48493.4	48493.2	2.33647e-05	2.40211e-09	3.61641e-20	2.22529e-20	1.61479e-20
554.785	48191.6	48191.4	2.27096e-05	2.32146e-09	3.45308e-20	2.12402e-20	1.54091e-20
555.018	47891	47890.8	2.20729e-05	2.24355e-09	3.29719e-20	2.02739e-20	1.47045e-20
555.252	47591.6	47591.4	2.14542e-05	2.16827e-09	3.14839e-20	1.9352e-20	1.40323e-20
555.485	47293.4	47293.2	2.08529e-05	2.09553e-09	3.00637e-20	1.84724e-20	1.33912e-20
555.719	46996.4	46996.2	2.02686e-05	2.02525e-09	2.87081e-20	1.7633e-20	1.27796e-20
555.952	46700.5	46700.4	1.97007e-05	1.95735e-09	2.74142e-20	1.68322e-20	1.21961e-20
556.185	46405.9	46405.8	1.91488e-05	1.89174e-09	2.61791e-20	1.6068e-20	1.16396e-20
556.419	46112.6	46112.4	1.86124e-05	1.82835e-09	2.50001e-20	1.53389e-20	1.11086e-20
556.652	45820.4	45820.2	1.80912e-05	1.7671e-09	2.38746e-20	1.46431e-20	1.06021e-20
556.886	45529.4	45529.2	1.75846e-05	1.70792e-09	2.28003e-20	1.39791e-20	1.01189e-20
557.119	45239.6	45239.5	1.70923e-05	1.65073e-09	2.17747e-20	1.33455e-20	9.65789e-21
557.352	44951.1	44951	1.66139e-05	1.59547e-09	2.07957e-20	1.27409e-20	9.21806e-21
557.586	44663.8	44663.6	1.61489e-05	1.54208e-09	1.98611e-20	1.21639e-20	8.79845e-21
557.819	44377.7	44377.6	1.5697e-05	1.49049e-09	1.89688e-20	1.16133e-20	8.39809e-21
558.053	44092.8	44092.7	1.52578e-05	1.44064e-09	1.8117e-20	1.10878e-20	8.01612e-21
558.286	43809.2	43809.1	1.4831e-05	1.39246e-09	1.73038e-20	1.05863e-20	7.65167e-21
558.52	43526.8	43526.6	1.44162e-05	1.34591e-09	1.65273e-20	1.01076e-20	7.30393e-21
558.753	43245.6	43245.5	1.4013e-05	1.30093e-09	1.57861e-20	9.65085e-21	6.97214e-21
558.986	42965.6	42965.5	1.36212e-05	1.25747e-09	1.50783e-20	9.21488e-21	6.65555e-21
559.22	42686.9	42686.8	1.32404e-05	1.21546e-09	1.44026e-20	8.79877e-21	6.35346e-21
559.453	42409.4	42409.3	1.28703e-05	1.17488e-09	1.37574e-20	8.40162e-21	6.0652e-21
559.687	42133.2	42133	1.25106e-05	1.13565e-09	1.31414e-20	8.02255e-21	5.79013e-21
559.92	41858.2	41858	1.2161e-05	1.09775e-09	1.25532e-20	7.66074e-21	5.52765e-21
560.153	41584.4	41584.2	1.18213e-05	1.06112e-09	1.19915e-20	7.31538e-21	5.27717e-21
560.387	41311.8	41311.7	1.14911e-05	1.02573e-09	1.14552e-20	6.98573e-21	5.03815e-21
560.62	41040.5	41040.4	1.11701e-05	9.91523e-10	1.09432e-20	6.67107e-21	4.81004e-21
560.854	40770.4	40770.3	1.08582e-05	9.58467e-10	1.04541e-20	6.3707e-21	4.59235e-21
561.087	40501.6	40501.5	1.0555e-05	9.26521e-10	9.98719e-21	6.08398e-21	4.3846e-21
561.32	40234	40233.9	1.02604e-05	8.95649e-10	9.54127e-21	5.81028e-21	4.18633e-21
561.554	39967.7	39967.6	9.97403e-06	8.65814e-10	9.11544e-21	5.54899e-21	3.99711e-21
561.787	39702.6	39702.5	9.6957e-06	8.36981e-10	8.70878e-21	5.29956e-21	3.81651e-21
562.021	39438.7	39438.6	9.42518e-06	8.09115e-10	8.32042e-21	5.06145e-21	3.64415e-21
562.254	39176.1	39176	9.16226e-06	7.82185e-10	7.94954e-21	4.83412e-21	3.47964e-21
562.487	38914.7	38914.6	8.90671e-06	7.56158e-10	7.59533e-21	4.6171e-21	3.32262e-21
562.721	38654.6	38654.4	8.65833e-06	7.31004e-10	7.25704e-21	4.4099e-21	3.17275e-21
562.954	38395.7	38395.5	8.41692e-06	7.06694e-10	6.93396e-21	4.21209e-21	3.0297e-21
563.188	38138	38137.9	8.18229e-06	6.83199e-10	6.62539e-21	4.02322e-21	2.89316e-21
563.421	37881.6	37881.5	7.95423e-06	6.60491e-10	6.33067e-21	3.84291e-21	2.76282e-21
563.655	37626.4	37626.3	7.73257e-06	6.38544e-10	6.04917e-21	3.67074e-21	2.63841e-21
563.888	37372.5	37372.4	7.51712e-06	6.17332e-10	5.78031e-21	3.50636e-21	2.51965e-21
564.121	37119.8	37119.7	7.30771e-06	5.9683e-10	5.5235e-21	3.3494e-21	2.40628e-21
564.355	36868.3	36868.2	7.10417e-06	5.77015e-10	5.2782e-21	3.19953e-21	2.29806e-21
564.588	36618.1	36618	6.90634e-06	5.57863e-10	5.0439e-21	3.05643e-21	2.19475e-21
564.822	36369.1	36369	6.71405e-06	5.39352e-10	4.82009e-21	2.91978e-21	2.09613e-21
565.055	36121.4	36121.3	6.52714e-06	5.21461e-10	4.60629e-21	2.7893e-21	2.00198e-21
565.288	35874.9	35874.8	6.34547e-06	5.04167e-10	4.40207e-21	2.6647e-21	1.91209e-21
565.522	35629.6	35629.5	6.16889e-06	4.87452e-10	4.20698e-21	2.54572e-21	1.82628e-21
565.755	35385.6	35385.5	5.99726e-06	4.71296e-10	4.02061e-21	2.4321e-21	1.74435e-21
565.989	35142.8	35142.7	5.83043e-06	4.55679e-10	3.84258e-21	2.32359e-21	1.66613e-21
566.222	34901.2	34901.1	5.66827e-06	4.40584e-10	3.67249e-21	2.21997e-21	1.59145e-21
566.455	34660.9	34660.8	5.51064e-06	4.25994e-10	3.51001e-21	2.12101e-21	1.52014e-21
566.689	34421.8	34421.7	5.35743e-06	4.1189e-10	3.35477e-21	2.0265e-21	1.45206e-21
566.922	34183.9	34183.8	5.20851e-06	3.98258e-10	3.20647e-21	1.93624e-21	1.38706e-21
567.156	33947.2	33947.1	5.06375e-06	3.8508e-10	3.06478e-21	1.85004e-21	1.32499e-21
567.389	33711.8	33711.7	4.92304e-06	3.72342e-10	2.9294e-21	1.76771e-21	1.26572e-21
567.623	33477.6	33477.5	4.78627e-06	3.60029e-10	2.80007e-21	1.68907e-21	1.20913e-21
567.856	33244.6	33244.5	4.65332e-06	3.48126e-10	2.67649e-21	1.61397e-21	1.1551e-21
568.089	33012.9	33012.8	4.52409e-06	3.3662e-10	2.55841e-21	1.54223e-21	1.10349e-21
568.323	32782.3	32782.3	4.39847e-06	3.25498e-10	2.44559e-21	1.47372e-21	1.05422e-21
568.556	32553	32552.9	4.27636e-06	3.14746e-10	2.3378e-21	1.40827e-21	1.00716e-21
568.79	32324.9	32324.8	4.15766e-06	3.04353e-10	2.23479e-21	1.34576e-21	9.62228e-22
569.023	32098	32098	4.04228e-06	2.94305e-10	2.13637e-21	1.28604e-21	9.19315e-22
569.256	31872.3	31872.3	3.93012e-06	2.84592e-10	2.04232e-21	1.229e-21	8.78334e-22
569.49	31647.9	31647.8	3.8211e-06	2.75202e-10	1.95244e-21	1.17451e-21	8.39196e-22
569.723	31424.6	31424.6	3.71511e-06	2.66125e-10	1.86656e-21	1.12247e-21	8.01817e-22
569.957	31202.6	31202.5	3.61209e-06	2.5735e-10	1.78449e-21	1.07274e-21	7.66119e-22
570.19	30981.7	30981.7	3.51195e-06	2.48866e-10	1.70606e-21	1.02524e-21	7.32024e-22
570.423	30762.1	30762	3.4146e-06	2.40665e-10	1.63111e-21	9.79866e-22	6.9946e-22
570.657	30543.6	30543.6	3.31996e-06	2.32736e-10	1.55949e-21	9.36516e-22	6.68359e-22
570.89	30326.4	30326.3	3.22797e-06	2.2507e-10	1.49103e-21	8.95101e-22	6.38652e-22
571.124	30110.3	30110.3	3.13854e-06	2.17659e-10	1.42561e-21	8.55534e-22	6.10278e-22
571.357	29895.5	29895.4	3.05161e-06	2.10494e-10	1.36309e-21	8.17732e-22	5.83176e-22
571.591	29681.8	29681.7	2.9671e-06	2.03568e-10	1.30333e-21	7.81615e-22	5.57289e-22
571.824	29469.3	29469.2	2.88495e-06	1.96871e-10	1.24622e-21	7.47108e-22	5.32561e-22
572.057	29258	29257.9	2.80509e-06	1.90396e-10	1.19163e-21	7.14139e-22	5.08941e-22
572.291	29047.9	29047.8	2.72745e-06	1.84136e-10	1.13945e-21	6.82637e-22	4.86377e-22
572.524	28838.9	28838.9	2.65198e-06	1.78083e-10	1.08958e-21	6.52538e-22	4.64823e-22
572.758	28631.2	28631.1	2.57861e-06	1.72232e-10	1.04192e-21	6.23778e-22	4.44234e-22
572.991	28424.6	28424.5	2.50728e-06	1.66574e-10	9.96353e-22	5.96298e-22	4.24564e-22
573.224	28219.2	28219.1	2.43794e-06	1.61103e-10	9.52801e-22	5.70039e-22	4.05773e-22
573.458	28014.9	28014.9	2.37053e-06	1.55814e-10	9.11171e-22	5.44947e-22	3.87822e-22
573.691	27811.8	27811.8	2.305e-06	1.507e-10	8.71376e-22	5.2097e-22	3.70672e-22
573.925	27609.9	27609.8	2.24129e-06	1.45756e-10	8.33335e-22	4.98057e-22	3.54287e-22
574.158	27409.1	27409.1	2.17936e-06	1.40974e-10	7.9697e-22	4.76162e-22	3.38634e-22
574.391	27209.5	27209.5	2.11915e-06	1.36352e-10	7.62206e-22	4.55237e-22	3.23678e-22
574.625	27011.1	27011	2.06061e-06	1.31882e-10	7.28973e-22	4.35241e-22	3.09389e-22
574.858	26813.8	26813.7	2.00371e-06	1.2756e-10	6.97202e-22	4.16131e-22	2.95736e-22
575.092	26617.6	26617.6	1.94838e-06	1.2338e-10	6.66829e-22	3.97868e-22	2.82692e-22
575.325	26422.6	26422.5	1.8946e-06	1.19339e-10	6.37791e-22	3.80414e-22	2.70228e-22
575.559	26228.7	26228.7	1.8423e-06	1.15432e-10	6.10029e-22	3.63733e-22	2.58319e-22
575.792	26036	26035.9	1.79147e-06	1.11653e-10	5.83487e-22	3.4779e-22	2.46939e-22
576.025	25844.4	25844.3	1.74204e-06	1.07999e-10	5.5811e-22	3.32552e-22	2.36066e-22
576.259	25653.9	25653.9	1.69399e-06	1.04466e-10	5.33848e-22	3.17988e-22	2.25675e-22
576.492	25464.6	25464.5	1.64728e-06	1.0105e-10	5.10649e-22	3.04068e-22	2.15746e-22
576.726	25276.4	25276.3	1.60186e-06	9.7746e-11	4.88469e-22	2.90762e-22	2.06258e-22
576.959	25089.3	25089.2	1.5577e-06	9.45512e-11	4.6726e-22	2.78045e-22	1.97192e-22
577.192	24903.3	24903.2	1.51477e-06	9.14617e-11	4.46981e-22	2.65888e-22	1.88527e-22
577.426	24718.4	24718.4	1.47303e-06	8.84741e-11	4.27591e-22	2.54269e-22	1.80247e-22
577.659	24534.6	24534.6	1.43245e-06	8.55849e-11	4.09049e-22	2.43161e-22	1.72334e-22
577.893	24352	24352	1.393e-06	8.27909e-11	3.91319e-22	2.32544e-22	1.64771e-22
578.126	24170.4	24170.4	1.35464e-06	8.0089e-11	3.74364e-22	2.22394e-22	1.57543e-22
578.359	23990	23990	1.31734e-06	7.7476e-11	3.58151e-22	2.12691e-22	1.50636e-22
578.593	23810.7	23810.6	1.28108e-06	7.4949e-11	3.42647e-22	2.03416e-22	1.44034e-22
578.826	23632.4	23632.4	1.24583e-06	7.25052e-11	3.2782e-22	1.94549e-22	1.37724e-22
579.06	23455.2	23455.2	1.21155e-06	7.01418e-11	3.13641e-22	1.86072e-22	1.31693e-22
579.293	23279.1	23279.1	1.17822e-06	6.78561e-11	3.00081e-22	1.77968e-22	1.25928e-22
579.527	23104.1	23104.1	1.14582e-06	6.56455e-11	2.87112e-22	1.7022e-22	1.20419e-22
579.76	22930.2	22930.2	1.11431e-06	6.35077e-11	2.74709e-22	1.62813e-22	1.15152e-22
579.993	22757.4	22757.3	1.08368e-06	6.144e-11	2.62847e-22	1.55731e-22	1.10118e-22
580.227	22585.6	22585.5	1.05389e-06	5.94403e-11	2.51502e-22	1.4896e-22	1.05307e-22
580.46	22414.8	22414.8	1.02493e-06	5.75063e-11	2.40652e-22	1.42486e-22	1.00707e-22
580.694	22245.2	22245.2	9.96773e-07	5.56358e-11	2.30273e-22	1.36296e-22	9.63103e-23
580.927	22076.6	22076.6	9.69394e-07	5.38267e-11	2.20347e-22	1.30377e-22	9.21073e-23
581.16	21909.1	21909	9.42773e-07	5.20769e-11	2.10853e-22	1.24718e-22	8.80894e-23
581.394	21742.6	21742.5	9.16888e-07	5.03845e-11	2.01771e-22	1.19307e-22	8.42484e-23
581.627	21577.1	21577.1	8.9172e-07	4.87476e-11	1.93084e-22	1.14133e-22	8.05765e-23
581.861	21412.7	21412.7	8.67247e-07	4.71644e-11	1.84775e-22	1.09185e-22	7.70662e-23
582.094	21249.4	21249.3	8.43452e-07	4.56331e-11	1.76827e-22	1.04454e-22	7.37102e-23
582.327	21087	21087	8.20314e-07	4.41519e-11	1.69224e-22	9.99301e-23	7.05017e-23
582.561	20925.7	20925.7	7.97816e-07	4.27193e-11	1.61951e-22	9.56037e-23	6.74342e-23
582.794	20765.5	20765.4	7.7594e-07	4.13336e-11	1.54993e-22	9.14664e-23	6.45014e-23
583.028	20606.2	20606.2	7.54669e-07	3.99932e-11	1.48337e-22	8.75098e-23	6.16974e-23
583.261	20448	20448	7.33985e-07	3.86967e-11	1.4197e-22	8.3726e-23	5.90164e-23
583.495	20290.8	20290.7	7.13872e-07	3.74426e-11	1.35879e-22	8.01073e-23	5.6453e-23
583.728	20134.6	20134.5	6.94315e-07	3.62296e-11	1.30051e-22	7.66466e-23	5.4002e-23
583.961	19979.4	19979.3	6.75298e-07	3.50562e-11	1.24476e-22	7.33367e-23	5.16585e-23
584.195	19825.2	19825.1	6.56805e-07	3.39211e-11	1.19142e-22	7.01711e-23	4.94176e-23
584.428	19672	19671.9	6.38824e-07	3.28231e-11	1.14039e-22	6.71435e-23	4.72748e-23
584.662	19519.8	19519.7	6.21338e-07	3.17611e-11	1.09156e-22	6.42477e-23	4.52258e-23
584.895	19368.5	19368.5	6.04335e-07	3.07337e-11	1.04484e-22	6.1478e-23	4.32665e-23
585.128	19218.3	19218.3	5.878e-07	2.97398e-11	1.00015e-22	5.88289e-23	4.13929e-23
585.362	19069.1	19069	5.71722e-07	2.87784e-11	9.57381e-23	5.6295e-23	3.96011e-23
585.595	18920.8	18920.8	5.56087e-07	2.78483e-11	9.1646e-23	5.38713e-23	3.78877e-23
585.829	18773.5	18773.5	5.40883e-07	2.69486e-11	8.77305e-23	5.15529e-23	3.62491e-23
586.062	18627.2	18627.2	5.26098e-07	2.60782e-11	8.39839e-23	4.93352e-23	3.4682e-23
586.295	18481.8	18481.8	5.1172e-07	2.52362e-11	8.03988e-23	4.72139e-23	3.31834e-23
586.529	18337.4	18337.4	4.97739e-07	2.44216e-11	7.69682e-23	4.51846e-23	3.17501e-23
586.762	18194	18193.9	4.84142e-07	2.36336e-11	7.36855e-23	4.32434e-23	3.03793e-23
586.996	18051.5	18051.5	4.7092e-07	2.28713e-11	7.0544e-23	4.13863e-23	2.90683e-23
587.229	17909.9	17909.9	4.58062e-07	2.21337e-11	6.75378e-23	3.96098e-23	2.78143e-23
587.462	17769.3	17769.3	4.45558e-07	2.14202e-11	6.46609e-23	3.79103e-23	2.6615e-23
587.696	17629.7	17629.6	4.33398e-07	2.07299e-11	6.19077e-23	3.62844e-23	2.54679e-23
587.929	17490.9	17490.9	4.21572e-07	2.0062e-11	5.92729e-23	3.47289e-23	2.43707e-23
588.163	17353.1	17353.1	4.10072e-07	1.94159e-11	5.67513e-23	3.32407e-23	2.33213e-23
588.396	17216.3	17216.3	3.98888e-07	1.87908e-11	5.4338e-23	3.18169e-23	2.23174e-23
588.63	17080.3	17080.3	3.88012e-07	1.8186e-11	5.20283e-23	3.04547e-23	2.13572e-23
588.863	16945.3	16945.3	3.77434e-07	1.76008e-11	4.98178e-23	2.91513e-23	2.04387e-23
589.096	16811.2	16811.2	3.67148e-07	1.70346e-11	4.7702e-23	2.79043e-23	1.95601e-23
589.33	16678	16678	3.57144e-07	1.64869e-11	4.5677e-23	2.67111e-23	1.87196e-23
589.563	16545.7	16545.6	3.47415e-07	1.59569e-11	4.37388e-23	2.55695e-23	1.79155e-23
589.797	16414.3	16414.2	3.37953e-07	1.54441e-11	4.18836e-23	2.44771e-23	1.71464e-23
590.03	16283.8	16283.7	3.28751e-07	1.49479e-11	4.01079e-23	2.34318e-23	1.64105e-23
590.263	16154.1	16154.1	3.19801e-07	1.44679e-11	3.84082e-23	2.24316e-23	1.57066e-23
590.497	16025.4	16025.4	3.11097e-07	1.40034e-11	3.67812e-23	2.14745e-23	1.50331e-23
590.73	15897.6	15897.6	3.02633e-07	1.35539e-11	3.52237e-23	2.05586e-23	1.43888e-23
590.964	15770.6	15770.6	2.944e-07	1.31191e-11	3.37329e-23	1.96822e-23	1.37724e-23
591.197	15644.5	15644.5	2.86393e-07	1.26983e-11	3.23058e-23	1.88435e-23	1.31827e-23
591.43	15519.3	15519.3	2.78606e-07	1.22911e-11	3.09397e-23	1.80409e-23	1.26184e-23
591.664	15395	15394.9	2.71032e-07	1.18971e-11	2.96318e-23	1.72728e-23	1.20785e-23
591.897	15271.5	15271.5	2.63666e-07	1.15159e-11	2.83798e-23	1.65377e-23	1.1562e-23
592.131	15148.8	15148.8	2.56502e-07	1.1147e-11	2.71812e-23	1.58342e-23	1.10677e-23
592.364	15027.1	15027	2.49534e-07	1.079e-11	2.60338e-23	1.51609e-23	1.05948e-23
592.598	14906.1	14906.1	2.42757e-07	1.04446e-11	2.49352e-23	1.45165e-23	1.01423e-23
592.831	14786	14786	2.36165e-07	1.01103e-11	2.38834e-23	1.38998e-23	9.7093e-24
593.064	14666.8	14666.8	2.29755e-07	9.78686e-12	2.28765e-23	1.33096e-23	9.29497e-24
593.298	14548.4	14548.4	2.23519e-07	9.47384e-12	2.19124e-23	1.27446e-23	8.89849e-24
593.531	14430.8	14430.8	2.17454e-07	9.17094e-12	2.09893e-23	1.22039e-23	8.51909e-24
593.765	14314.1	14314.1	2.11556e-07	8.87781e-12	2.01055e-23	1.16863e-23	8.15602e-24
593.998	14198.1	14198.1	2.05818e-07	8.59415e-12	1.92593e-23	1.11909e-23	7.80857e-24
594.231	14083	14083	2.00238e-07	8.31963e-12	1.8449e-23	1.07167e-23	7.47607e-24
594.465	13968.7	13968.7	1.9481e-07	8.05397e-12	1.76732e-23	1.02628e-23	7.15787e-24
594.698	13855.3	13855.2	1.89531e-07	7.79688e-12	1.69303e-23	9.82826e-24	6.85334e-24
594.932	13742.6	13742.6	1.84396e-07	7.54807e-12	1.6219e-23	9.41233e-24	6.5619e-24
595.165	13630.7	13630.7	1.79401e-07	7.30728e-12	1.55378e-23	9.01418e-24	6.28297e-24
595.398	13519.6	13519.6	1.74543e-07	7.07425e-12	1.48855e-23	8.63304e-24	6.01601e-24
595.632	13409.3	13409.3	1.69817e-07	6.84872e-12	1.42609e-23	8.26817e-24	5.76051e-24
595.865	13299.8	13299.8	1.6522e-07	6.63045e-12	1.36627e-23	7.91887e-24	5.51596e-24
596.099	13191.1	13191.1	1.60749e-07	6.4192e-12	1.30899e-23	7.58447e-24	5.2819e-24
596.332	13083.2	13083.2	1.564e-07	6.21476e-12	1.25413e-23	7.26434e-24	5.05786e-24
596.566	12976	12976	1.5217e-07	6.01688e-12	1.20159e-23	6.95784e-24	4.84343e-24
596.799	12869.7	12869.7	1.48055e-07	5.82537e-12	1.15128e-23	6.66441e-24	4.63817e-24
597.032	12764	12764	1.44053e-07	5.64002e-12	1.10309e-23	6.38347e-24	4.44169e-24
597.266	12659.2	12659.2	1.40159e-07	5.46062e-12	1.05694e-23	6.1145e-24	4.25363e-24
597.499	12555.1	12555.1	1.36372e-07	5.28698e-12	1.01274e-23	5.85696e-24	4.0736e-24
597.733	12451.8	12451.7	1.32688e-07	5.11892e-12	9.7041e-24	5.61038e-24	3.90126e-24
597.966	12349.2	12349.2	1.29104e-07	4.95626e-12	9.29863e-24	5.37429e-24	3.73629e-24
598.199	12247.3	12247.3	1.25618e-07	4.79881e-12	8.91028e-24	5.14823e-24	3.57837e-24
598.433	12146.2	12146.2	1.22227e-07	4.64642e-12	8.53831e-24	4.93177e-24	3.42718e-24
598.666	12045.9	12045.9	1.18928e-07	4.49891e-12	8.18202e-24	4.7245e-24	3.28245e-24
598.9	11946.2	11946.2	1.1572e-07	4.35614e-12	7.84074e-24	4.52603e-24	3.14389e-24
599.133	11847.3	11847.3	1.12598e-07	4.21794e-12	7.51384e-24	4.33598e-24	3.01123e-24
599.366	11749.2	11749.2	1.09562e-07	4.08417e-12	7.20071e-24	4.15398e-24	2.88423e-24
599.6	11651.7	11651.7	1.06608e-07	3.95468e-12	6.90075e-24	3.97971e-24	2.76263e-24
599.833	11555	11555	1.03734e-07	3.82934e-12	6.61341e-24	3.81281e-24	2.64622e-24
600.067	11459	11459	1.00939e-07	3.70801e-12	6.33816e-24	3.65299e-24	2.53476e-24
600.3	11363.6	11363.6	9.82193e-08	3.59056e-12	6.07447e-24	3.49993e-24	2.42803e-24
600.534	11269	11269	9.55738e-08	3.47687e-12	5.82187e-24	3.35335e-24	2.32585e-24
600.767	11175.1	11175.1	9.30002e-08	3.36682e-12	5.57987e-24	3.21296e-24	2.22801e-24
601	11081.9	11081.9	9.04966e-08	3.26029e-12	5.34803e-24	3.07852e-24	2.13433e-24
601.234	10989.4	10989.4	8.8061e-08	3.15716e-12	5.12592e-24	2.94975e-24	2.04462e-24
601.467	10897.6	10897.6	8.56915e-08	3.05732e-12	4.91313e-24	2.82642e-24	1.95873e-24
601.701	10806.4	10806.4	8.33863e-08	2.96068e-12	4.70926e-24	2.70831e-24	1.87647e-24
601.934	10716	10716	8.11438e-08	2.86712e-12	4.51393e-24	2.59517e-24	1.79771e-24
602.167	10626.2	10626.2	7.89621e-08	2.77654e-12	4.32679e-24	2.48681e-24	1.72228e-24
602.401	10537.1	10537.1	7.68396e-08	2.68886e-12	4.14748e-24	2.38302e-24	1.65005e-24
602.634	10448.6	10448.6	7.47746e-08	2.60397e-12	3.97568e-24	2.28361e-24	1.58088e-24
602.868	10360.8	10360.8	7.27657e-08	2.52179e-12	3.81106e-24	2.18838e-24	1.51464e-24
603.101	10273.7	10273.7	7.08112e-08	2.44223e-12	3.65333e-24	2.09716e-24	1.4512e-24
603.334	10187.2	10187.2	6.89098e-08	2.36521e-12	3.5022e-24	2.00979e-24	1.39045e-24
603.568	10101.4	10101.4	6.70598e-08	2.29064e-12	3.35737e-24	1.92609e-24	1.33226e-24
603.801	10016.3	10016.3	6.526e-08	2.21844e-12	3.2186e-24	1.84591e-24	1.27654e-24
604.035	9931.73	9931.73	6.35089e-08	2.14855e-12	3.08562e-24	1.7691e-24	1.22316e-24
604.268	9847.85	9847.85	6.18053e-08	2.08088e-12	2.95819e-24	1.69552e-24	1.17205e-24
604.501	9764.61	9764.6	6.01477e-08	2.01536e-12	2.83608e-24	1.62503e-24	1.12309e-24
604.735	9681.99	9681.99	5.85351e-08	1.95192e-12	2.71905e-24	1.55751e-24	1.07619e-24
604.968	9600.01	9600	5.69661e-08	1.89051e-12	2.60691e-24	1.49281e-24	1.03127e-24
605.202	9518.65	9518.64	5.54395e-08	1.83104e-12	2.49943e-24	1.43083e-24	9.88249e-25
605.435	9437.91	9437.9	5.39542e-08	1.77346e-12	2.39643e-24	1.37145e-24	9.47039e-25
605.669	9357.79	9357.78	5.25091e-08	1.71772e-12	2.29772e-24	1.31456e-24	9.07563e-25
605.902	9278.28	9278.27	5.11031e-08	1.66374e-12	2.20312e-24	1.26005e-24	8.6975e-25
606.135	9199.38	9199.37	4.97351e-08	1.61148e-12	2.11245e-24	1.20782e-24	8.33529e-25
606.369	9121.08	9121.08	4.8404e-08	1.56087e-12	2.02555e-24	1.15779e-24	7.9883e-25
606.602	9043.39	9043.39	4.71089e-08	1.51187e-12	1.94226e-24	1.10984e-24	7.65591e-25
606.836	8966.3	8966.29	4.58488e-08	1.46443e-12	1.86243e-24	1.0639e-24	7.33749e-25
607.069	8889.79	8889.79	4.46227e-08	1.41849e-12	1.78591e-24	1.01988e-24	7.03245e-25
607.302	8813.88	8813.88	4.34297e-08	1.374e-12	1.71257e-24	9.77704e-25	6.74021e-25
607.536	8738.56	8738.55	4.22689e-08	1.33093e-12	1.64227e-24	9.37287e-25	6.46024e-25
607.769	8663.82	8663.81	4.11394e-08	1.28922e-12	1.57489e-24	8.98558e-25	6.19202e-25
608.003	8589.66	8589.65	4.00404e-08	1.24883e-12	1.5103e-24	8.61445e-25	5.93505e-25
608.236	8516.07	8516.06	3.8971e-08	1.20972e-12	1.44838e-24	8.25881e-25	5.68885e-25
608.469	8443.05	8443.05	3.79305e-08	1.17184e-12	1.38903e-24	7.918e-25	5.45296e-25
608.703	8370.61	8370.6	3.6918e-08	1.13517e-12	1.33214e-24	7.59139e-25	5.22696e-25
608.936	8298.72	8298.72	3.59328e-08	1.09965e-12	1.2776e-24	7.27839e-25	5.01041e-25
609.17	8227.4	8227.39	3.49741e-08	1.06526e-12	1.22532e-24	6.97843e-25	4.80293e-25
609.403	8156.63	8156.63	3.40413e-08	1.03195e-12	1.17519e-24	6.69096e-25	4.60413e-25
609.637	8086.42	8086.42	3.31336e-08	9.99698e-13	1.12714e-24	6.41545e-25	4.41364e-25
609.87	8016.76	8016.75	3.22503e-08	9.68463e-13	1.08107e-24	6.1514e-25	4.23111e-25
610.103	7947.64	7947.64	3.13908e-08	9.38213e-13	1.03691e-24	5.89832e-25	4.05621e-25
610.337	7879.07	7879.06	3.05544e-08	9.08919e-13	9.94567e-25	5.65577e-25	3.88861e-25
610.57	7811.03	7811.03	2.97405e-08	8.80548e-13	9.53971e-25	5.42329e-25	3.728e-25
610.804	7743.53	7743.53	2.89486e-08	8.53073e-13	9.15049e-25	5.20046e-25	3.5741e-25
611.037	7676.56	7676.56	2.81779e-08	8.26463e-13	8.77732e-25	4.98689e-25	3.42661e-25
611.27	7610.12	7610.12	2.74279e-08	8.00693e-13	8.41952e-25	4.78217e-25	3.28528e-25
611.504	7544.21	7544.2	2.66981e-08	7.75734e-13	8.07645e-25	4.58594e-25	3.14983e-25
611.737	7478.81	7478.81	2.59879e-08	7.51562e-13	7.74751e-25	4.39785e-25	3.02002e-25
611.971	7413.94	7413.93	2.52967e-08	7.28151e-13	7.4321e-25	4.21755e-25	2.89562e-25
612.204	7349.58	7349.57	2.46242e-08	7.05477e-13	7.12966e-25	4.04472e-25	2.77639e-25
612.437	7285.72	7285.72	2.39697e-08	6.83516e-13	6.83966e-25	3.87904e-25	2.66212e-25
612.671	7222.38	7222.38	2.33327e-08	6.62246e-13	6.56157e-25	3.72022e-25	2.55261e-25
612.904	7159.54	7159.54	2.27129e-08	6.41645e-13	6.29491e-25	3.56797e-25	2.44764e-25
613.138	7097.2	7097.2	2.21096e-08	6.21691e-13	6.0392e-25	3.42201e-25	2.34704e-25
613.371	7035.36	7035.36	2.15226e-08	6.02365e-13	5.79397e-25	3.28209e-25	2.25061e-25
613.605	6974.01	6974.01	2.09513e-08	5.83646e-13	5.55881e-25	3.14794e-25	2.15819e-25
613.838	6913.15	6913.15	2.03953e-08	5.65515e-13	5.33329e-25	3.01933e-25	2.0696e-25
614.071	6852.78	6852.78	1.98542e-08	5.47953e-13	5.11702e-25	2.89604e-25	1.98468e-25
614.305	6792.9	6792.89	1.93276e-08	5.30942e-13	4.9096e-25	2.77783e-25	1.90328e-25
614.538	6733.49	6733.49	1.88151e-08	5.14464e-13	4.71068e-25	2.66449e-25	1.82526e-25
614.772	6674.56	6674.56	1.83164e-08	4.98504e-13	4.51991e-25	2.55582e-25	1.75047e-25
615.005	6616.11	6616.1	1.7831e-08	4.83044e-13	4.33693e-25	2.45164e-25	1.67877e-25
615.238	6558.12	6558.12	1.73586e-08	4.68069e-13	4.16145e-25	2.35174e-25	1.61004e-25
615.472	6500.6	6500.6	1.68988e-08	4.53563e-13	3.99313e-25	2.25596e-25	1.54415e-25
615.705	6443.55	6443.55	1.64513e-08	4.39511e-13	3.8317e-25	2.16411e-25	1.48099e-25
615.939	6386.96	6386.96	1.60158e-08	4.25899e-13	3.67685e-25	2.07605e-25	1.42044e-25
616.172	6330.82	6330.82	1.55919e-08	4.12713e-13	3.52833e-25	1.9916e-25	1.36239e-25
616.405	6275.14	6275.14	1.51794e-08	3.9994e-13	3.38588e-25	1.91063e-25	1.30673e-25
616.639	6219.91	6219.91	1.47779e-08	3.87567e-13	3.24923e-25	1.83298e-25	1.25337e-25
616.872	6165.13	6165.13	1.43871e-08	3.7558e-13	3.11815e-25	1.75852e-25	1.20222e-25
617.106	6110.8	6110.79	1.40068e-08	3.63968e-13	2.99242e-25	1.68712e-25	1.15317e-25
617.339	6056.9	6056.9	1.36366e-08	3.52719e-13	2.87181e-25	1.61864e-25	1.10615e-25
617.573	6003.45	6003.45	1.32763e-08	3.41821e-13	2.75611e-25	1.55298e-25	1.06106e-25
617.806	5950.43	5950.43	1.29256e-08	3.31264e-13	2.64512e-25	1.49e-25	1.01783e-25
618.039	5897.84	5897.84	1.25843e-08	3.21036e-13	2.53865e-25	1.42961e-25	9.76377e-26
618.273	5845.68	5845.68	1.22521e-08	3.11128e-13	2.43651e-25	1.37169e-25	9.36631e-26
618.506	5793.95	5793.95	1.19287e-08	3.01528e-13	2.33852e-25	1.31614e-25	8.9852e-26
618.74	5742.65	5742.64	1.1614e-08	2.92228e-13	2.24451e-25	1.26286e-25	8.61976e-26
618.973	5691.76	5691.76	1.13076e-08	2.83218e-13	2.15432e-25	1.21176e-25	8.26934e-26
619.206	5641.29	5641.29	1.10094e-08	2.74489e-13	2.06779e-25	1.16275e-25	7.93331e-26
619.44	5591.23	5591.23	1.07192e-08	2.66031e-13	1.98478e-25	1.11575e-25	7.61107e-26
619.673	5541.59	5541.59	1.04367e-08	2.57838e-13	1.90513e-25	1.07066e-25	7.30206e-26
619.907	5492.36	5492.35	1.01617e-08	2.49899e-13	1.82871e-25	1.02741e-25	7.00573e-26
620.14	5443.53	5443.52	9.89399e-09	2.42207e-13	1.75539e-25	9.85934e-26	6.72155e-26
620.373	5395.1	5395.1	9.63344e-09	2.34755e-13	1.68504e-25	9.46146e-26	6.44901e-26
620.607	5347.07	5347.07	9.37982e-09	2.27534e-13	1.61753e-25	9.0798e-26	6.18764e-26
620.84	5299.44	5299.44	9.13295e-09	2.20538e-13	1.55276e-25	8.7137e-26	5.93698e-26
621.074	5252.2	5252.2	8.89265e-09	2.13759e-13	1.49061e-25	8.36252e-26	5.69657e-26
621.307	5205.36	5205.36	8.65873e-09	2.07191e-13	1.43098e-25	8.02563e-26	5.466e-26
621.541	5158.9	5158.9	8.43103e-09	2.00827e-13	1.37375e-25	7.70246e-26	5.24486e-26
621.774	5112.83	5112.83	8.20938e-09	1.94661e-13	1.31884e-25	7.39244e-26	5.03277e-26
622.007	5067.14	5067.14	7.99361e-09	1.88686e-13	1.26615e-25	7.09502e-26	4.82933e-26
622.241	5021.83	5021.83	7.78358e-09	1.82897e-13	1.21558e-25	6.8097e-26	4.63421e-26
622.474	4976.9	4976.9	7.57912e-09	1.77287e-13	1.16706e-25	6.53597e-26	4.44705e-26
622.708	4932.34	4932.34	7.38009e-09	1.71851e-13	1.12049e-25	6.27336e-26	4.26753e-26
622.941	4888.15	4888.15	7.18634e-09	1.66583e-13	1.0758e-25	6.02142e-26	4.09534e-26
623.174	4844.34	4844.33	6.99773e-09	1.61479e-13	1.03291e-25	5.77969e-26	3.93016e-26
623.408	4800.88	4800.88	6.81412e-09	1.56533e-13	9.91746e-26	5.54778e-26	3.77172e-26
623.641	4757.8	4757.79	6.63538e-09	1.5174e-13	9.52242e-26	5.32526e-26	3.61973e-26
623.875	4715.07	4715.07	6.46138e-09	1.47095e-13	9.14328e-26	5.11177e-26	3.47393e-26
624.108	4672.7	4672.7	6.29199e-09	1.42594e-13	8.7794e-26	4.90692e-26	3.33406e-26
624.341	4630.68	4630.68	6.12709e-09	1.38233e-13	8.43015e-26	4.71037e-26	3.19989e-26
624.575	4589.02	4589.02	5.96655e-09	1.34006e-13	8.09494e-26	4.52178e-26	3.07117e-26
624.808	4547.71	4547.71	5.81026e-09	1.2991e-13	7.7732e-26	4.34082e-26	2.94768e-26
625.042	4506.75	4506.74	5.65811e-09	1.2594e-13	7.46438e-26	4.16717e-26	2.82921e-26
625.275	4466.13	4466.13	5.50999e-09	1.22093e-13	7.16797e-26	4.00054e-26	2.71555e-26
625.509	4425.85	4425.85	5.36579e-09	1.18365e-13	6.88344e-26	3.84065e-26	2.60651e-26
625.742	4385.91	4385.91	5.2254e-09	1.14752e-13	6.61033e-26	3.68722e-26	2.50189e-26
625.975	4346.31	4346.31	5.08872e-09	1.11251e-13	6.34818e-26	3.53998e-26	2.40151e-26
626.209	4307.05	4307.04	4.95565e-09	1.07858e-13	6.09652e-26	3.39868e-26	2.30521e-26
626.442	4268.11	4268.11	4.82611e-09	1.04569e-13	5.85496e-26	3.26308e-26	2.21281e-26
626.676	4229.51	4229.51	4.69998e-09	1.01381e-13	5.62306e-26	3.13295e-26	2.12415e-26
626.909	4191.23	4191.23	4.57719e-09	9.82924e-14	5.40045e-26	3.00806e-26	2.03908e-26
627.142	4153.28	4153.28	4.45763e-09	9.52984e-14	5.18674e-26	2.8882e-26	1.95745e-26
627.376	4115.65	4115.65	4.34124e-09	9.23967e-14	4.98158e-26	2.77317e-26	1.87912e-26
627.609	4078.34	4078.34	4.22791e-09	8.95843e-14	4.78462e-26	2.66277e-26	1.80397e-26
627.843	4041.34	4041.34	4.11758e-09	8.68584e-14	4.59553e-26	2.55682e-26	1.73185e-26
628.076	4004.66	4004.66	4.01016e-09	8.42165e-14	4.41399e-26	2.45512e-26	1.66264e-26
628.309	3968.3	3968.3	3.90557e-09	8.16558e-14	4.2397e-26	2.35751e-26	1.59623e-26
628.543	3932.24	3932.24	3.80373e-09	7.91738e-14	4.07237e-26	2.26382e-26	1.5325e-26
628.776	3896.49	3896.49	3.70458e-09	7.67681e-14	3.91171e-26	2.1739e-26	1.47134e-26
629.01	3861.05	3861.05	3.60804e-09	7.44364e-14	3.75746e-26	2.08758e-26	1.41265e-26
629.243	3825.91	3825.91	3.51405e-09	7.21762e-14	3.60935e-26	2.00473e-26	1.35632e-26
629.476	3791.07	3791.07	3.42253e-09	6.99855e-14	3.46715e-26	1.92521e-26	1.30226e-26
629.71	3756.53	3756.53	3.33342e-09	6.78619e-14	3.3306e-26	1.84887e-26	1.25039e-26
629.943	3722.28	3722.28	3.24665e-09	6.58036e-14	3.1995e-26	1.77559e-26	1.20059e-26
630.177	3688.33	3688.33	3.16217e-09	6.38084e-14	3.0736e-26	1.70524e-26	1.15281e-26
630.41	3654.67	3654.67	3.07991e-09	6.18743e-14	2.95272e-26	1.63771e-26	1.10694e-26
630.644	3621.3	3621.3	2.99981e-09	5.99996e-14	2.83664e-26	1.57289e-26	1.06292e-26
630.877	3588.22	3588.21	2.92182e-09	5.81823e-14	2.72517e-26	1.51066e-26	1.02067e-26
631.11	3555.42	3555.41	2.84588e-09	5.64206e-14	2.61813e-26	1.45091e-26	9.80119e-27
631.344	3522.9	3522.9	2.77193e-09	5.4713e-14	2.51534e-26	1.39356e-26	9.41194e-27
631.577	3490.66	3490.66	2.69993e-09	5.30575e-14	2.41663e-26	1.33849e-26	9.03832e-27
631.811	3458.7	3458.7	2.62982e-09	5.14528e-14	2.32183e-26	1.28563e-26	8.67968e-27
632.044	3427.02	3427.02	2.56155e-09	4.98971e-14	2.23079e-26	1.23488e-26	8.33543e-27
632.277	3395.61	3395.61	2.49506e-09	4.8389e-14	2.14336e-26	1.18615e-26	8.00497e-27
632.511	3364.48	3364.47	2.43033e-09	4.69269e-14	2.0594e-26	1.13936e-26	7.68776e-27
632.744	3333.61	3333.61	2.36729e-09	4.55096e-14	1.97875e-26	1.09444e-26	7.38325e-27
632.978	3303.01	3303.01	2.30591e-09	4.41356e-14	1.9013e-26	1.05131e-26	7.09094e-27
633.211	3272.67	3272.67	2.24613e-09	4.28035e-14	1.82692e-26	1.0099e-26	6.81032e-27
633.444	3242.6	3242.6	2.18792e-09	4.15121e-14	1.75547e-26	9.70133e-27	6.54092e-27
633.678	3212.79	3212.79	2.13124e-09	4.026e-14	1.68685e-26	9.31952e-27	6.2823e-27
633.911	3183.24	3183.24	2.07604e-09	3.90462e-14	1.62094e-26	8.95289e-27	6.03401e-27
634.145	3153.94	3153.94	2.02228e-09	3.78694e-14	1.55764e-26	8.60085e-27	5.79564e-27
634.378	3124.9	3124.9	1.96994e-09	3.67285e-14	1.49683e-26	8.26279e-27	5.56678e-27
634.612	3096.12	3096.12	1.91896e-09	3.56223e-14	1.43842e-26	7.93817e-27	5.34706e-27
634.845	3067.58	3067.58	1.86932e-09	3.45498e-14	1.38232e-26	7.62644e-27	5.13611e-27
635.078	3039.29	3039.29	1.82097e-09	3.351e-14	1.32843e-26	7.32708e-27	4.93357e-27
635.312	3011.25	3011.25	1.77389e-09	3.25019e-14	1.27666e-26	7.0396e-27	4.7391e-27
635.545	2983.46	2983.46	1.72804e-09	3.15244e-14	1.22693e-26	6.76352e-27	4.55238e-27
635.779	2955.91	2955.91	1.68339e-09	3.05766e-14	1.17916e-26	6.49838e-27	4.3731e-27
636.012	2928.6	2928.6	1.63991e-09	2.96577e-14	1.13327e-26	6.24375e-27	4.20095e-27
636.245	2901.53	2901.53	1.59756e-09	2.87667e-14	1.08918e-26	5.99921e-27	4.03565e-27
636.479	2874.69	2874.69	1.55632e-09	2.79028e-14	1.04683e-26	5.76434e-27	3.87693e-27
636.712	2848.09	2848.09	1.51615e-09	2.70651e-14	1.00614e-26	5.53877e-27	3.72452e-27
636.946	2821.73	2821.73	1.47703e-09	2.62529e-14	9.67056e-27	5.32213e-27	3.57816e-27
637.179	2795.59	2795.59	1.43894e-09	2.54653e-14	9.29503e-27	5.11405e-27	3.43762e-27
637.412	2769.69	2769.69	1.40183e-09	2.47016e-14	8.93423e-27	4.91419e-27	3.30265e-27
637.646	2744.01	2744.01	1.3657e-09	2.39611e-14	8.5876e-27	4.72223e-27	3.17304e-27
637.879	2718.56	2718.56	1.3305e-09	2.32431e-14	8.25456e-27	4.53785e-27	3.04858e-27
638.113	2693.34	2693.34	1.29623e-09	2.25468e-14	7.93457e-27	4.36074e-27	2.92905e-27
638.346	2668.33	2668.33	1.26284e-09	2.18716e-14	7.62713e-27	4.19062e-27	2.81425e-27
638.58	2643.55	2643.55	1.23033e-09	2.12169e-14	7.33172e-27	4.02721e-27	2.70401e-27
638.813	2618.98	2618.98	1.19866e-09	2.05819e-14	7.04789e-27	3.87025e-27	2.59813e-27
639.046	2594.64	2594.64	1.16782e-09	1.99663e-14	6.77516e-27	3.71946e-27	2.49644e-27
639.28	2570.51	2570.5	1.13778e-09	1.93692e-14	6.5131e-27	3.57462e-27	2.39877e-27
639.513	2546.59	2546.59	1.10852e-09	1.87902e-14	6.26128e-27	3.43548e-27	2.30497e-27
639.747	2522.88	2522.88	1.08002e-09	1.82287e-14	6.01931e-27	3.30181e-27	2.21488e-27
639.98	2499.38	2499.38	1.05226e-09	1.76842e-14	5.7868e-27	3.1734e-27	2.12834e-27
640.213	2476.09	2476.09	1.02522e-09	1.71562e-14	5.56336e-27	3.05004e-27	2.04522e-27
640.447	2453.01	2453.01	9.98891e-10	1.6644e-14	5.34864e-27	2.93152e-27	1.96539e-27
640.68	2430.14	2430.14	9.73242e-10	1.61474e-14	5.1423e-27	2.81766e-27	1.8887e-27
640.914	2407.46	2407.46	9.48259e-10	1.56658e-14	4.94401e-27	2.70828e-27	1.81504e-27
641.147	2384.99	2384.99	9.23924e-10	1.51986e-14	4.75345e-27	2.60318e-27	1.74428e-27
641.38	2362.72	2362.72	9.00221e-10	1.47456e-14	4.57032e-27	2.50221e-27	1.67631e-27
641.614	2340.64	2340.64	8.77134e-10	1.43063e-14	4.39431e-27	2.4052e-27	1.61102e-27
641.847	2318.77	2318.77	8.54645e-10	1.38801e-14	4.22516e-27	2.31199e-27	1.5483e-27
642.081	2297.08	2297.08	8.32739e-10	1.34669e-14	4.0626e-27	2.22243e-27	1.48805e-27
642.314	2275.6	2275.6	8.11401e-10	1.3066e-14	3.90635e-27	2.13638e-27	1.43017e-27
642.548	2254.3	2254.3	7.90617e-10	1.26773e-14	3.75618e-27	2.05369e-27	1.37456e-27
642.781	2233.19	2233.19	7.7037e-10	1.23002e-14	3.61185e-27	1.97425e-27	1.32114e-27
643.014	2212.27	2212.27	7.50649e-10	1.19345e-14	3.47312e-27	1.89791e-27	1.26982e-27
643.248	2191.54	2191.54	7.31438e-10	1.15798e-14	3.33979e-27	1.82455e-27	1.22052e-27
643.481	2171	2171	7.12724e-10	1.12358e-14	3.21162e-27	1.75406e-27	1.17315e-27
643.715	2150.64	2150.64	6.94495e-10	1.09021e-14	3.08843e-27	1.68632e-27	1.12764e-27
643.948	2130.46	2130.46	6.76737e-10	1.05784e-14	2.97002e-27	1.62123e-27	1.08391e-27
644.181	2110.46	2110.46	6.59439e-10	1.02644e-14	2.85619e-27	1.55868e-27	1.0419e-27
644.415	2090.64	2090.64	6.42587e-10	9.95992e-15	2.74678e-27	1.49857e-27	1.00153e-27
644.648	2071	2071	6.26172e-10	9.66454e-15	2.64161e-27	1.4408e-27	9.62745e-28
644.882	2051.54	2051.54	6.10181e-10	9.37803e-15	2.5405e-27	1.38528e-27	9.25479e-28
645.115	2032.25	2032.25	5.94602e-10	9.10011e-15	2.44331e-27	1.33193e-27	8.89671e-28
645.348	2013.13	2013.13	5.79427e-10	8.83052e-15	2.34988e-27	1.28065e-27	8.55263e-28
645.582	1994.19	1994.19	5.64643e-10	8.56901e-15	2.26006e-27	1.23137e-27	8.22201e-28
645.815	1975.42	1975.42	5.5024e-10	8.31534e-15	2.17371e-27	1.18401e-27	7.90431e-28
646.049	1956.81	1956.81	5.3621e-10	8.06927e-15	2.0907e-27	1.13849e-27	7.59903e-28
646.282	1938.38	1938.38	5.22541e-10	7.83056e-15	2.01089e-27	1.09473e-27	7.30566e-28
646.516	1920.11	1920.11	5.09225e-10	7.59901e-15	1.93416e-27	1.05268e-27	7.02374e-28
646.749	1902	1902	4.96252e-10	7.37438e-15	1.8604e-27	1.01226e-27	6.75283e-28
646.982	1884.06	1884.06	4.83613e-10	7.15647e-15	1.78947e-27	9.73414e-28	6.49247e-28
647.216	1866.28	1866.28	4.713e-10	6.94507e-15	1.72129e-27	9.36072e-28	6.24227e-28
647.449	1848.67	1848.66	4.59304e-10	6.73999e-15	1.65572e-27	9.00178e-28	6.00182e-28
647.683	1831.21	1831.21	4.47618e-10	6.54105e-15	1.59269e-27	8.65676e-28	5.77073e-28
647.916	1813.91	1813.91	4.36232e-10	6.34804e-15	1.53208e-27	8.3251e-28	5.54863e-28
648.149	1796.76	1796.76	4.25139e-10	6.1608e-15	1.4738e-27	8.0063e-28	5.33518e-28
648.383	1779.78	1779.78	4.14331e-10	5.97914e-15	1.41776e-27	7.69984e-28	5.13003e-28
648.616	1762.94	1762.94	4.03802e-10	5.80291e-15	1.36388e-27	7.40524e-28	4.93286e-28
648.85	1746.26	1746.26	3.93543e-10	5.63193e-15	1.31207e-27	7.12204e-28	4.74335e-28
649.083	1729.73	1729.73	3.83548e-10	5.46605e-15	1.26225e-27	6.84979e-28	4.5612e-28
649.316	1713.35	1713.35	3.73809e-10	5.30512e-15	1.21434e-27	6.58806e-28	4.38612e-28
649.55	1697.12	1697.12	3.64321e-10	5.14898e-15	1.16827e-27	6.33644e-28	4.21784e-28
649.783	1681.04	1681.04	3.55077e-10	4.99749e-15	1.12397e-27	6.09454e-28	4.05608e-28
650.017	1665.1	1665.1	3.4607e-10	4.85051e-15	1.08136e-27	5.86198e-28	3.9006e-28
650.25	1649.31	1649.31	3.37294e-10	4.70791e-15	1.04039e-27	5.63839e-28	3.75114e-28
650.483	1633.67	1633.67	3.28744e-10	4.56955e-15	1.00099e-27	5.42342e-28	3.60748e-28
650.717	1618.16	1618.16	3.20412e-10	4.4353e-15	9.63099e-28	5.21674e-28	3.46938e-28
650.95	1602.8	1602.8	3.12295e-10	4.30504e-15	9.26657e-28	5.01803e-28	3.33662e-28
651.184	1587.58	1587.58	3.04385e-10	4.17866e-15	8.91609e-28	4.82697e-28	3.209e-28
651.417	1572.49	1572.49	2.96678e-10	4.05603e-15	8.57902e-28	4.64326e-28	3.08632e-28
651.651	1557.55	1557.55	2.89169e-10	3.93705e-15	8.25484e-28	4.46663e-28	2.96837e-28
651.884	1542.74	1542.74	2.81852e-10	3.82159e-15	7.94304e-28	4.29678e-28	2.85499e-28
652.117	1528.07	1528.07	2.74722e-10	3.70957e-15	7.64315e-28	4.13347e-28	2.74598e-28
652.351	1513.53	1513.53	2.67775e-10	3.60086e-15	7.35471e-28	3.97644e-28	2.64119e-28
652.584	1499.12	1499.12	2.61006e-10	3.49538e-15	7.07728e-28	3.82544e-28	2.54044e-28
652.818	1484.85	1484.85	2.5441e-10	3.39303e-15	6.81043e-28	3.68023e-28	2.44357e-28
653.051	1470.71	1470.7	2.47982e-10	3.29371e-15	6.55375e-28	3.5406e-28	2.35044e-28
653.284	1456.69	1456.69	2.41719e-10	3.19734e-15	6.30686e-28	3.40633e-28	2.2609e-28
653.518	1442.81	1442.81	2.35616e-10	3.10381e-15	6.06938e-28	3.27721e-28	2.1748e-28
653.751	1429.05	1429.05	2.29669e-10	3.01306e-15	5.84093e-28	3.15303e-28	2.09202e-28
653.985	1415.42	1415.42	2.23874e-10	2.92499e-15	5.62118e-28	3.03362e-28	2.01243e-28
654.218	1401.92	1401.92	2.18226e-10	2.83953e-15	5.4098e-28	2.91877e-28	1.9359e-28
654.451	1388.54	1388.54	2.12723e-10	2.7566e-15	5.20645e-28	2.80833e-28	1.86232e-28
654.685	1375.28	1375.28	2.07361e-10	2.67611e-15	5.01083e-28	2.70211e-28	1.79156e-28
654.918	1362.14	1362.14	2.02135e-10	2.59801e-15	4.82264e-28	2.59995e-28	1.72352e-28
655.152	1349.13	1349.13	1.97043e-10	2.52221e-15	4.6416e-28	2.5017e-28	1.65809e-28
655.385	1336.24	1336.24	1.9208e-10	2.44865e-15	4.46744e-28	2.4072e-28	1.59518e-28
655.619	1323.46	1323.46	1.87244e-10	2.37727e-15	4.29988e-28	2.31631e-28	1.53467e-28
655.852	1310.8	1310.8	1.82531e-10	2.30798e-15	4.13868e-28	2.2289e-28	1.47649e-28
656.085	1298.26	1298.26	1.77938e-10	2.24075e-15	3.98359e-28	2.14482e-28	1.42054e-28
656.319	1285.84	1285.84	1.73462e-10	2.17549e-15	3.83438e-28	2.06394e-28	1.36674e-28
656.552	1273.53	1273.53	1.69101e-10	2.11216e-15	3.69082e-28	1.98615e-28	1.31499e-28
656.786	1261.33	1261.33	1.6485e-10	2.0507e-15	3.55269e-28	1.91133e-28	1.26523e-28
657.019	1249.25	1249.25	1.60707e-10	1.99104e-15	3.41979e-28	1.83935e-28	1.21737e-28
657.252	1237.28	1237.28	1.5667e-10	1.93315e-15	3.29193e-28	1.77012e-28	1.17134e-28
657.486	1225.42	1225.42	1.52735e-10	1.87695e-15	3.16889e-28	1.70352e-28	1.12707e-28
657.719	1213.67	1213.67	1.489e-10	1.82241e-15	3.05051e-28	1.63946e-28	1.08449e-28
657.953	1202.03	1202.03	1.45163e-10	1.76948e-15	2.9366e-28	1.57783e-28	1.04354e-28
658.186	1190.49	1190.49	1.41521e-10	1.7181e-15	2.82699e-28	1.51855e-28	1.00416e-28
658.419	1179.07	1179.07	1.37971e-10	1.66823e-15	2.72152e-28	1.46152e-28	9.66275e-29
658.653	1167.75	1167.75	1.34512e-10	1.61983e-15	2.62003e-28	1.40665e-28	9.29837e-29
658.886	1156.53	1156.53	1.3114e-10	1.57284e-15	2.52236e-28	1.35387e-28	8.94789e-29
659.12	1145.42	1145.42	1.27854e-10	1.52724e-15	2.42838e-28	1.30309e-28	8.61077e-29
659.353	1134.42	1134.42	1.24651e-10	1.48298e-15	2.33794e-28	1.25424e-28	8.28649e-29
659.587	1123.51	1123.51	1.21529e-10	1.44001e-15	2.25091e-28	1.20724e-28	7.97456e-29
659.82	1112.71	1112.71	1.18487e-10	1.39831e-15	2.16715e-28	1.16202e-28	7.67451e-29
660.053	1102	1102	1.15521e-10	1.35783e-15	2.08655e-28	1.11851e-28	7.38588e-29
660.287	1091.4	1091.4	1.12631e-10	1.31853e-15	2.00897e-28	1.07665e-28	7.10822e-29
660.52	1080.9	1080.9	1.09814e-10	1.28039e-15	1.93432e-28	1.03638e-28	6.84112e-29
660.754	1070.49	1070.49	1.07068e-10	1.24336e-15	1.86247e-28	9.97624e-29	6.58417e-29
660.987	1060.18	1060.18	1.04392e-10	1.20742e-15	1.79332e-28	9.60338e-29	6.33699e-29
661.22	1049.97	1049.97	1.01784e-10	1.17252e-15	1.72677e-28	9.24462e-29	6.09918e-29
661.454	1039.85	1039.85	9.9241e-11	1.13865e-15	1.66271e-28	8.89941e-29	5.87041e-29
661.687	1029.83	1029.83	9.67628e-11	1.10577e-15	1.60106e-28	8.56724e-29	5.65031e-29
661.921	1019.9	1019.9	9.43473e-11	1.07385e-15	1.54172e-28	8.24761e-29	5.43855e-29
662.154	1010.06	1010.06	9.19927e-11	1.04287e-15	1.4846e-28	7.94004e-29	5.23483e-29
662.387	1000.32	1000.32	8.96977e-11	1.01279e-15	1.42963e-28	7.64408e-29	5.03882e-29
662.621	990.666	990.666	8.74607e-11	9.83586e-16	1.37671e-28	7.35927e-29	4.85023e-29
662.854	981.103	981.103	8.52801e-11	9.55236e-16	1.32578e-28	7.08519e-29	4.66879e-29
663.088	971.63	971.63	8.31546e-11	9.27713e-16	1.27675e-28	6.82144e-29	4.49421e-29
663.321	962.245	962.245	8.10827e-11	9.00994e-16	1.22955e-28	6.56761e-29	4.32623e-29
663.555	952.949	952.949	7.90631e-11	8.75053e-16	1.18412e-28	6.32334e-29	4.1646e-29
663.788	943.74	943.74	7.70944e-11	8.49869e-16	1.14039e-28	6.08826e-29	4.00908e-29
664.021	934.617	934.617	7.51754e-11	8.25418e-16	1.09829e-28	5.86202e-29	3.85943e-29
664.255	925.58	925.58	7.33047e-11	8.0168e-16	1.05776e-28	5.64428e-29	3.71543e-29
664.488	916.628	916.628	7.14812e-11	7.78633e-16	1.01875e-28	5.43473e-29	3.57687e-29
664.722	907.76	907.76	6.97036e-11	7.56257e-16	9.81191e-29	5.23304e-29	3.44353e-29
664.955	898.976	898.975	6.79707e-11	7.34532e-16	9.45033e-29	5.03892e-29	3.31522e-29
665.188	890.274	890.273	6.62815e-11	7.13439e-16	9.10223e-29	4.85209e-29	3.19175e-29
665.422	881.653	881.653	6.46348e-11	6.92959e-16	8.7671e-29	4.67226e-29	3.07293e-29
665.655	873.115	873.114	6.30295e-11	6.73075e-16	8.44445e-29	4.49917e-29	2.95858e-29
665.889	864.656	864.656	6.14646e-11	6.53768e-16	8.1338e-29	4.33257e-29	2.84854e-29
666.122	856.277	856.277	5.9939e-11	6.35022e-16	7.83472e-29	4.17221e-29	2.74263e-29
[truncated: 1,002 more rows]
