# Supplementary material for: Efficient photocatalytic production of hydrogen peroxide using dispersible and photoactive porous polymers
Source: Nat Commun. 2023 Oct 28;14:6891. doi: 10.1038/s41467-023-42720-6 (PMC10613291; doi:10.1038/s41467-023-42720-6)
Supplement: Supplementary file 3 — Source Data [file 41467_2023_42720_MOESM3_ESM.zip › source data/Fig S49.xlsx]

## Sheet: Sheet1
TT-CTP			TTH-CTP
	real	lmaginary		real	lmaginary
Frequency (THz)	Δσ(ω) (S cm-1)	Δσ(ω) (S cm-1)	Frequency (THz)	Δσ(ω) (S cm-1)	Δσ(ω) (S cm-1)
0	-1436.19	0	0	1594.52	0
0.07813	-34.3083	33.5608	0.07813	26.4212	-10.9044
0.15625	-2.13245	-10.6655	0.15625	9.386	-11.5692
0.23438	1.46435	-8.13648	0.23438	3.63017	2.46914
0.3125	7.283	-23.0046	0.3125	10.9273	-7.16496
0.39063	12.7312	-19.3743	0.39063	9.62633	-7.92922
0.46875	8.32042	-17.4052	0.46875	9.60293	-10.6278
0.54688	12.2643	-13.3643	0.54688	8.31361	-13.0607
0.625	13.8421	-15.1699	0.625	10.4028	-8.84529
0.70313	15.4718	-12.7401	0.70313	11.2043	-9.63715
0.78125	18.8349	-14.0354	0.78125	13.3883	-8.18707
0.85938	15.031	-12.9277	0.85938	15.6179	-7.74767
0.9375	20.1239	-13.3255	0.9375	13.9619	-10.3389
1.01563	20.0287	-11.9125	1.01563	13.9745	-8.00017
1.09375	18.3052	-15.5926	1.09375	15.6846	-10.3994
1.17188	18.3025	-12.4999	1.17188	16.2055	-9.63039
1.25	22.0707	-15.1728	1.25	16.058	-11.9476
1.32813	21.2302	-9.76175	1.32813	19.8136	-9.56303
1.40625	23.1422	-10.1825	1.40625	17.4261	-12.8293
1.48438	24.6559	-9.91228	1.48438	22.4125	-9.45451
1.5625	25.2634	-14.9767	1.5625	19.3007	-11.6117
1.64063	32.7044	-8.30745	1.64063	24.7946	-11.0887
1.71875	26.3945	-5.95828	1.71875	28.974	-8.83662
1.79688	30.7774	-8.11729	1.79688	25.7854	-3.94517
1.875	24.3659	-5.47621	1.875	22.8719	-11.3415
1.95313	27.4348	-5.84826	1.95313	25.1923	-14.3675
2.03125	26.3299	2.34926	2.03125	28.2815	-10.9168
2.10938	21.7437	-1.92206	2.10938	20.6818	-16.1747
2.1875	20.8086	13.8119	2.1875	17.3317	-25.0901
2.26563	27.6473	3.72188	2.26563	31.2244	-19.6078
2.34375	54.2091	4.71824	2.34375	-1.58554	-28.4296
2.42188	30.8888	-36.8708	2.42188	-17.2302	-60.9561
2.5	49.2072	-164.196	2.5	-42.5315	-19.0772
2.57813	60.2121	88.5477	2.57813	54.2929	102.833
2.65625	-803.506	135.014	2.65625	139.857	209.699
2.73438	-371.232	483.839	2.73438	-559.309	455.269
2.8125	-192.63	433.933	2.8125	-937.026	-419.613
2.89063	-85.2086	277.418	2.89063	-738.826	-159.015
2.96875	82.3723	66.9027	2.96875	459.706	-266.368
3.04688	151.784	-131.229	3.04688	-763.238	23.2319
