# Supplementary material for: Efficient photocatalytic production of hydrogen peroxide using dispersible and photoactive porous polymers
Source: Nat Commun. 2023 Oct 28;14:6891. doi: 10.1038/s41467-023-42720-6 (PMC10613291; doi:10.1038/s41467-023-42720-6)
Supplement: Supplementary file 3 — Source Data [file 41467_2023_42720_MOESM3_ESM.zip › source data/Fig S50.xlsx]

## Sheet: Sheet1
thin film		powder
Pump-probe delay (ps)	(-ΔE/E)/Nabs. (*10^-18 cm2)	Pump-probe delay (ps)	(-ΔE/E)/Nabs. (*10^-18 cm2)
-2.2	-0.02561	-3.5	-0.01143
-2.1	-0.06053	-3.3	-0.00437
-2	-0.0346	-3.1	0.01076
-1.9	0.00358	-2.9	0.00433
-1.8	-0.0367	-2.7	0.01517
-1.7	-0.03887	-2.5	0.02505
-1.6	-0.00264	-2.3	0.01198
-1.5	0.03106	-2.1	-0.0035
-1.4	0.05124	-1.9	-0.00846
-1.3	0.05306	-1.7	0.00386
-1.2	0.05219	-1.5	-0.00758
-1.1	0.06059	-1.3	-0.00636
-1	0.03662	-1.1	0.00558
-0.9	-0.0071	-0.9	-0.01397
-0.8	-0.01843	-0.7	-0.01055
-0.7	-0.02023	-0.5	0.00183
-0.6	-0.05312	-0.3	0.00355
-0.5	-0.00732	-0.1	0.01442
-0.4	0.0009282	0.1	-0.01245
-0.3	0.000427608	0.3	-0.01784
-0.2	0.01282	0.5	0.05344
-0.1	0.01741	0.7	0.14287
0	-0.01474	0.9	0.10939
0.1	0.06731	1.1	0.09799
0.2	0.14543	1.3	0.08549
0.3	0.21132	1.5	0.08399
0.4	0.24412	1.7	0.06461
0.5	0.42676	1.9	0.07814
0.6	0.95625	2.1	0.05471
0.7	1.39375	2.3	0.05263
0.8	1.2625	2.5	0.05442
0.9	0.93125	2.7	0.0622
1	0.8375	2.9	0.04134
1.1	0.79375	3.1	0.05124
1.2	0.6625	3.3	0.04053
1.3	0.49313	3.5	0.04162
1.4	0.46422	3.7	0.0494
1.5	0.38329	3.9	0.04552
1.6	0.33796	4.1	0.04206
1.7	0.32488	4.3	0.03125
1.8	0.29207	4.5	0.03968
1.9	0.26898	4.7	0.01274
2	0.28193	4.9	0.03216
2.1	0.25216	5.1	0.03744
2.2	0.17969	5.3	0.0537
2.3	0.20301	5.5	0.03101
2.4	0.21678	5.7	0.04586
2.5	0.20985	5.9	0.02268
2.6	0.18392	6.1	0.03098
2.7	0.24556	6.3	0.03233
2.8	0.16824	6.5	0.0314
2.9	0.21542	6.7	0.02516
3	0.16429	6.9	0.02492
3.1	0.16427	7.1	0.02151
3.2	0.13254	7.3	0.03226
3.3	0.11465	7.5	0.01474
3.4	0.1437	7.7	0.01485
3.5	0.13184	7.9	0.0213
3.6	0.11291	8.1	0.02894
3.7	0.12358	8.3	0.03855
3.8	0.0784
3.9	0.07814
4	0.11803
4.1	0.11563
4.2	0.13203
4.3	0.10776
4.4	0.05869
4.5	0.12801
4.6	0.10862
4.7	0.14201
4.8	0.16738
4.9	0.08643
5	0.13764
5.1	0.1646
5.2	0.15454
5.3	0.15923
5.4	0.10982
5.5	0.12844
5.6	0.19321
5.7	0.1337
5.8	0.16014
5.9	0.12306
6	0.16492
6.1	0.07998
6.2	0.12192
6.3	0.1334
6.4	0.11587
6.5	0.1257
6.6	0.15737
6.7	0.09608
