# Supplementary material for: Efficient photocatalytic production of hydrogen peroxide using dispersible and photoactive porous polymers
Source: Nat Commun. 2023 Oct 28;14:6891. doi: 10.1038/s41467-023-42720-6 (PMC10613291; doi:10.1038/s41467-023-42720-6)
Supplement: Supplementary file 3 — Source Data [file 41467_2023_42720_MOESM3_ESM.zip › source data/Fig S9.xlsx]

## Sheet: Sheet1
1st protonation		1st deprotonation		2nd protonation		2nd deprotonation		3rd protonation		3rd deprotonation		4th protonation		4th deprotonation
Wavelength (nm)	Intensity	Wavelength (nm)	Intensity	Wavelength (nm)	Intensity	Wavelength (nm)	Intensity	Wavelength (nm)	Intensity	Wavelength (nm)	Intensity	Wavelength (nm)	Intensity	Wavelength (nm)	Intensity
250	0.66632	250	0.69928	250	0.63669	250	0.84658	250	0.62266	250	0.78764	250	0.63053	250	0.77744
252	0.67252	252	0.69596	252	0.64115	252	0.85432	252	0.62881	252	0.78692	252	0.63652	252	0.78261
254	0.68592	254	0.69777	254	0.64872	254	0.86824	254	0.64409	254	0.79298	254	0.6438	254	0.78921
256	0.69533	256	0.70765	256	0.65648	256	0.87655	256	0.65855	256	0.79642	256	0.64911	256	0.79363
258	0.71242	258	0.71738	258	0.66556	258	0.88479	258	0.67592	258	0.79992	258	0.65362	258	0.80255
260	0.71908	260	0.72892	260	0.67699	260	0.88393	260	0.67916	260	0.80265	260	0.66539	260	0.81172
262	0.72976	262	0.73593	262	0.68479	262	0.87757	262	0.67835	262	0.80812	262	0.6791	262	0.81697
264	0.73198	264	0.73986	264	0.6922	264	0.87496	264	0.67863	264	0.81208	264	0.6857	264	0.81991
266	0.73694	266	0.74468	266	0.68772	266	0.87771	266	0.68649	266	0.80867	266	0.68515	266	0.82268
268	0.73613	268	0.74151	268	0.68813	268	0.88235	268	0.692	268	0.80346	268	0.68521	268	0.82593
270	0.73546	270	0.75185	270	0.6844	270	0.88955	270	0.69693	270	0.80059	270	0.68184	270	0.82382
272	0.74124	272	0.75554	272	0.69085	272	0.89821	272	0.69979	272	0.80081	272	0.68553	272	0.81968
274	0.74698	274	0.76957	274	0.69796	274	0.90405	274	0.70437	274	0.80571	274	0.69488	274	0.81791
276	0.75845	276	0.78051	276	0.7062	276	0.90637	276	0.70933	276	0.81786	276	0.71534	276	0.81988
278	0.76322	278	0.8002	278	0.71923	278	0.89957	278	0.71201	278	0.83603	278	0.73077	278	0.83542
280	0.77376	280	0.80593	280	0.73808	280	0.90085	280	0.72534	280	0.84785	280	0.74442	280	0.85467
282	0.78261	282	0.80269	282	0.76162	282	0.90853	282	0.74144	282	0.85525	282	0.7508	282	0.87007
284	0.79134	284	0.78368	284	0.77121	284	0.90869	284	0.76304	284	0.85408	284	0.75087	284	0.86254
286	0.81238	286	0.79537	286	0.76964	286	0.90553	286	0.77264	286	0.86271	286	0.75668	286	0.86211
288	0.83447	288	0.8103	288	0.76633	288	0.89189	288	0.77268	288	0.87385	288	0.77478	288	0.86517
290	0.85978	290	0.849	290	0.77717	290	0.89815	290	0.77337	290	0.90126	290	0.79706	290	0.89265
292	0.86637	292	0.86401	292	0.81073	292	0.90633	292	0.78915	292	0.91491	292	0.81991	292	0.90837
294	0.86465	294	0.87064	294	0.83608	294	0.91835	294	0.81235	294	0.92531	294	0.82592	294	0.91879
296	0.86485	296	0.84915	296	0.85444	296	0.91967	296	0.83565	296	0.90891	296	0.82523	296	0.91067
298	0.85929	298	0.82637	298	0.84265	298	0.92031	298	0.84088	298	0.89684	298	0.81114	298	0.89831
300	0.86145	300	0.80631	300	0.82897	300	0.91655	300	0.83868	300	0.89611	300	0.81525	300	0.90086
302	0.85461	302	0.79989	302	0.81066	302	0.91307	302	0.82732	302	0.90377	302	0.82438	302	0.89775
304	0.86963	304	0.82554	304	0.81474	304	0.89837	304	0.8247	304	0.90745	304	0.83646	304	0.90185
306	0.875	306	0.85971	306	0.82597	306	0.88563	306	0.82634	306	0.90012	306	0.83225	306	0.89796
308	0.88397	308	0.8846	308	0.85045	308	0.87957	308	0.83869	308	0.90046	308	0.83191	308	0.9051
310	0.88523	310	0.89508	310	0.86623	310	0.88345	310	0.85324	310	0.91069	310	0.83603	310	0.9176
312	0.89684	312	0.89297	312	0.87103	312	0.89225	312	0.87222	312	0.92293	312	0.84844	312	0.92304
314	0.91353	314	0.9153	314	0.87075	314	0.91023	314	0.89222	314	0.93767	314	0.86854	314	0.93503
316	0.9213	316	0.903	316	0.8718	316	0.92531	316	0.8998	316	0.94855	316	0.88518	316	0.93647
318	0.93333	318	0.90655	318	0.88718	318	0.93727	318	0.89644	318	0.95129	318	0.90344	318	0.93972
320	0.94297	320	0.90934	320	0.90103	320	0.93429	320	0.89318	320	0.94629	320	0.91085	320	0.9487
322	0.95259	322	0.93189	322	0.91118	322	0.93345	322	0.89646	322	0.94345	322	0.91552	322	0.96048
324	0.95551	324	0.94818	324	0.91817	324	0.93055	324	0.91504	324	0.95233	324	0.91367	324	0.97983
326	0.96115	326	0.9469	326	0.92256	326	0.93081	326	0.92553	326	0.96195	326	0.91533	326	0.98213
328	0.97039	328	0.94584	328	0.92583	328	0.93389	328	0.93296	328	0.9723	328	0.92346	328	0.98476
330	0.97415	330	0.9383	330	0.92931	330	0.94077	330	0.93365	330	0.9788	330	0.9322	330	0.97778
332	0.97324	332	0.93815	332	0.93209	332	0.94415	332	0.9354	332	0.98157	332	0.94189	332	0.97409
334	0.97668	334	0.93544	334	0.93878	334	0.94635	334	0.94354	334	0.98314	334	0.94924	334	0.97424
336	0.98616	336	0.94471	336	0.94572	336	0.94791	336	0.94973	336	0.98002	336	0.95327	336	0.9812
338	0.99231	338	0.94147	338	0.95449	338	0.95307	338	0.95105	338	0.98272	338	0.95322	338	0.98711
340	0.99192	340	0.94532	340	0.95957	340	0.95455	340	0.94751	340	0.98121	340	0.95271	340	0.99484
342	0.99474	342	0.94894	342	0.96614	342	0.95703	342	0.95328	342	0.98595	342	0.95769	342	0.99547
344	0.99698	344	0.96002	344	0.96829	344	0.96316	344	0.95952	344	0.98895	344	0.96126	344	0.99837
346	0.9991	346	0.96478	346	0.96897	346	0.96376	346	0.9684	346	0.99287	346	0.96518	346	0.99355
348	0.9949	348	0.96523	348	0.97074	348	0.96808	348	0.97075	348	0.99333	348	0.96718	348	0.99297
350	0.9957	350	0.96847	350	0.97639	350	0.96472	350	0.97789	350	0.99732	350	0.97482	350	0.99259
352	0.99775	352	0.97262	352	0.98469	352	0.9668	352	0.98164	352	1	352	0.98364	352	0.99559
354	1	354	0.97858	354	0.99014	354	0.96432	354	0.98374	354	0.99893	354	0.99359	354	1
356	0.99986	356	0.97662	356	0.99398	356	0.96328	356	0.98601	356	0.9923	356	0.99504	356	0.9972
358	0.99836	358	0.98612	358	0.99775	358	0.96322	358	0.99207	358	0.98974	358	0.99686	358	0.9969
360	0.99603	360	0.96236	360	0.98732	360	0.96566	360	0.98784	360	0.98803	360	0.98194	360	0.99035
362	0.99613	362	0.94811	362	0.97969	362	0.97374	362	0.98265	362	0.98638	362	0.97419	362	0.98968
364	0.99746	364	0.92978	364	0.9717	364	0.97686	364	0.97671	364	0.98439	364	0.96574	364	0.98539
366	0.99814	366	0.94253	366	0.97829	366	0.97668	366	0.97675	366	0.98683	366	0.97319	366	0.98783
368	0.99729	368	0.94411	368	0.98088	368	0.97264	368	0.97796	368	0.9888	368	0.97895	368	0.98948
370	0.99707	370	0.94298	370	0.98273	370	0.9756	370	0.97643	370	0.98805	370	0.98214	370	0.99115
372	0.99765	372	0.94117	372	0.9796	372	0.9784	372	0.97957	372	0.98338	372	0.98247	372	0.9888
374	0.99863	374	0.94856	374	0.98281	374	0.9822	374	0.98229	374	0.9823	374	0.98269	374	0.98947
376	0.99854	376	0.94871	376	0.98418	376	0.9829	376	0.98353	376	0.98487	376	0.98139	376	0.98715
378	0.99876	378	0.94743	378	0.98786	378	0.9837	378	0.9843	378	0.98776	378	0.98186	378	0.98871
380	0.998	380	0.94765	380	0.98535	380	0.983	380	0.98484	380	0.98721	380	0.98217	380	0.98638
382	0.99628	382	0.95127	382	0.98749	382	0.98242	382	0.9877	382	0.98468	382	0.98644	382	0.98922
384	0.99452	384	0.95723	384	0.9902	384	0.9827	384	0.9886	384	0.98196	384	0.99063	384	0.98808
386	0.99597	386	0.96048	386	0.99358	386	0.98322	386	0.99031	386	0.98289	386	0.99274	386	0.98929
388	0.99564	388	0.96719	388	0.9952	388	0.9855	388	0.9929	388	0.9824	388	0.99465	388	0.98681
390	0.99797	390	0.97028	390	0.99751	390	0.98906	390	0.99497	390	0.9826	390	0.99746	390	0.98812
392	0.99948	392	0.97473	392	0.99831	392	0.99254	392	0.99965	392	0.98308	392	1	392	0.98722
394	0.99921	394	0.97594	394	1	394	0.99102	394	1	394	0.9822	394	0.99966	394	0.98755
396	0.99671	396	0.97684	396	0.99839	396	0.9859	396	0.99968	396	0.98051	396	0.99693	396	0.98358
398	0.99378	398	0.97292	398	0.99983	398	0.98278	398	0.99741	398	0.97772	398	0.99619	398	0.98139
400	0.99171	400	0.97239	400	0.99872	400	0.98514	400	0.99814	400	0.97577	400	0.99607	400	0.97877
402	0.99199	402	0.973	402	0.99814	402	0.98954	402	0.99852	402	0.97501	402	0.99668	402	0.97967
404	0.9903	404	0.97179	404	0.99608	404	0.99436	404	0.99735	404	0.97196	404	0.99592	404	0.97757
406	0.99203	406	0.97066	406	0.99611	406	0.9978	406	0.99536	406	0.97188	406	0.99487	406	0.97773
408	0.98826	408	0.96764	408	0.99246	408	1	408	0.99331	408	0.96872	408	0.99236	408	0.97601
410	0.98643	410	0.96598	410	0.99058	410	0.99864	410	0.99046	410	0.96777	410	0.98997	410	0.97626
412	0.98536	412	0.96613	412	0.98896	412	0.9973	412	0.99	412	0.96883	412	0.99061	412	0.9761
414	0.98759	414	0.97503	414	0.99348	414	0.99622	414	0.99181	414	0.9736	414	0.99164	414	0.97591
416	0.98771	416	0.98597	416	0.99522	416	0.99346	416	0.99411	416	0.97551	416	0.99291	416	0.97754
418	0.98551	418	0.99864	418	0.99759	418	0.98872	418	0.99472	418	0.97359	418	0.99319	418	0.97642
420	0.98325	420	0.99947	420	0.99577	420	0.98602	420	0.99236	420	0.97212	420	0.99206	420	0.97779
422	0.98155	422	1	422	0.99311	422	0.98666	422	0.9896	422	0.97239	422	0.98986	422	0.978
424	0.98043	424	0.99804	424	0.99093	424	0.99062	424	0.98749	424	0.97519	424	0.98706	424	0.98214
426	0.97789	426	0.99894	426	0.98735	426	0.99194	426	0.9858	426	0.97433	426	0.98569	426	0.98083
428	0.97654	428	1	428	0.98749	428	0.99296	428	0.98629	428	0.97416	428	0.98522	428	0.98069
430	0.97294	430	0.9948	430	0.98307	430	0.9912	430	0.9826	430	0.97013	430	0.98145	430	0.97683
432	0.96965	432	0.99585	432	0.98062	432	0.99198	432	0.98002	432	0.96842	432	0.98038	432	0.97512
434	0.96364	434	0.99057	434	0.97507	434	0.99092	434	0.9753	434	0.96465	434	0.97535	434	0.97067
436	0.95708	436	0.98959	436	0.97078	436	0.99208	436	0.97134	436	0.96359	436	0.97249	436	0.96789
438	0.95235	438	0.98491	438	0.96553	438	0.99074	438	0.96548	438	0.96136	438	0.96519	438	0.96466
440	0.94752	440	0.98326	440	0.96099	440	0.98998	440	0.95867	440	0.9601	440	0.95991	440	0.96249
442	0.94365	442	0.98273	442	0.95703	442	0.98838	442	0.95311	442	0.95727	442	0.954	442	0.96096
444	0.93673	444	0.97881	444	0.95233	444	0.98678	444	0.94912	444	0.95265	444	0.94743	444	0.95732
446	0.92943	446	0.97586	446	0.94657	446	0.98486	446	0.94362	446	0.94793	446	0.94198	446	0.95398
448	0.92171	448	0.9699	448	0.93817	448	0.98254	448	0.93716	448	0.94313	448	0.93496	448	0.94838
450	0.91441	450	0.96236	450	0.92907	450	0.98262	450	0.92765	450	0.94071	450	0.92699	450	0.94635
452	0.90665	452	0.94992	452	0.91686	452	0.98424	452	0.91622	452	0.93634	452	0.91553	452	0.94205
454	0.89915	454	0.93898	454	0.90713	454	0.9854	454	0.90468	454	0.93059	454	0.90584	454	0.93841
456	0.88938	456	0.9254	456	0.89586	456	0.9847	456	0.89339	456	0.92411	456	0.89625	456	0.93225
458	0.88048	458	0.92073	458	0.88659	458	0.98494	458	0.8864	458	0.91839	458	0.88665	458	0.92695
460	0.86838	460	0.90926	460	0.87395	460	0.9813	460	0.87623	460	0.91209	460	0.87425	460	0.92019
462	0.8572	462	0.9021	462	0.86339	462	0.97722	462	0.86493	462	0.90721	462	0.86076	462	0.91361
464	0.84471	464	0.89078	464	0.85226	464	0.97282	464	0.85022	464	0.90058	464	0.84852	464	0.90554
466	0.83173	466	0.88467	466	0.84102	466	0.9701	466	0.83807	466	0.89459	466	0.83729	466	0.89735
468	0.81838	468	0.88309	468	0.82984	468	0.96342	468	0.82679	468	0.88396	468	0.82778	468	0.88773
470	0.803	470	0.88829	470	0.81887	470	0.95089	470	0.81849	470	0.87438	470	0.81856	470	0.87758
472	0.78664	472	0.89727	472	0.8095	472	0.93549	472	0.8097	472	0.86244	472	0.80902	472	0.86612
474	0.76855	474	0.91311	474	0.79921	474	0.91845	474	0.79924	474	0.8507	474	0.79834	474	0.854
476	0.74852	476	0.92156	476	0.78495	476	0.90061	476	0.78311	476	0.83699	476	0.78257	476	0.84119
478	0.72594	478	0.92789	478	0.76421	478	0.88229	478	0.76158	478	0.82336	478	0.76232	478	0.82775
480	0.69999	480	0.92397	480	0.73741	480	0.86788	480	0.73602	480	0.81023	480	0.73731	480	0.81399
482	0.67152	482	0.9153	482	0.70689	482	0.85412	482	0.70591	482	0.79603	482	0.70838	482	0.79876
484	0.63968	484	0.90089	484	0.67363	484	0.84094	484	0.67366	484	0.78151	484	0.67434	484	0.78323
486	0.60527	486	0.88173	486	0.63784	486	0.82458	486	0.63767	486	0.76303	486	0.63743	486	0.76494
488	0.569	488	0.86318	488	0.60064	488	0.80542	488	0.60025	488	0.74279	488	0.59944	488	0.7456
490	0.53219	490	0.84553	490	0.56264	490	0.78481	490	0.56148	490	0.72042	490	0.56162	490	0.72387
492	0.49396	492	0.82961	492	0.52353	492	0.76335	492	0.52265	492	0.69809	492	0.52205	492	0.70054
494	0.45365	494	0.81189	494	0.48272	494	0.74297	494	0.48248	494	0.67329	494	0.48144	494	0.67515
496	0.41298	496	0.79092	496	0.44195	496	0.72017	496	0.44115	496	0.64729	496	0.44057	496	0.64824
498	0.37278	498	0.76527	498	0.40108	498	0.6939	498	0.39952	498	0.6181	498	0.3996	498	0.61986
500	0.3347	500	0.73918	500	0.36155	500	0.66478	500	0.3593	500	0.58815	500	0.35952	500	0.58978
502	0.29877	502	0.71293	502	0.32358	502	0.63654	502	0.3215	502	0.55701	502	0.32148	502	0.55828
504	0.26526	504	0.68691	504	0.28901	504	0.60653	504	0.28744	504	0.52564	504	0.28688	504	0.52599
506	0.23482	506	0.65711	506	0.25689	506	0.57597	506	0.25556	506	0.49356	506	0.255	506	0.4928
508	0.20751	508	0.62491	508	0.22756	508	0.54215	508	0.22706	508	0.46003	508	0.22611	508	0.45972
510	0.18352	510	0.59277	510	0.20085	510	0.5091	510	0.20091	510	0.42764	510	0.20051	510	0.42654
512	0.16321	512	0.56313	512	0.17893	512	0.47624	512	0.17912	512	0.39676	512	0.17864	512	0.39546
514	0.14548	514	0.53175	514	0.15959	514	0.44379	514	0.16001	514	0.36608	514	0.15956	514	0.36466
516	0.13023	516	0.4997	516	0.14326	516	0.41151	516	0.14358	516	0.33648	516	0.14276	516	0.33434
518	0.11663	518	0.46312	518	0.12806	518	0.37863	518	0.12878	518	0.30652	518	0.12822	518	0.30408
520	0.10508	520	0.42872	520	0.1155	520	0.34626	520	0.11577	520	0.27756	520	0.11537	520	0.27487
522	0.09531	522	0.39388	522	0.10464	522	0.3148	522	0.10486	522	0.24958	522	0.10463	522	0.24805
524	0.08697	524	0.36242	524	0.09579	524	0.28525	524	0.09581	524	0.22431	524	0.09586	524	0.22283
526	0.07968	526	0.3315	526	0.08813	526	0.25679	526	0.08822	526	0.20161	526	0.08802	526	0.19954
528	0.0731	528	0.29944	528	0.0811	528	0.22971	528	0.0812	528	0.1799	528	0.08084	528	0.17737
530	0.06736	530	0.26331	530	0.07424	530	0.2057	530	0.07445	530	0.1595	530	0.07382	530	0.15725
532	0.06254	532	0.22975	532	0.06811	532	0.18392	532	0.06835	532	0.14068	532	0.06795	532	0.1386
534	0.05832	534	0.20161	534	0.06335	534	0.1644	534	0.06322	534	0.12421	534	0.06308	534	0.12239
536	0.05464	536	0.182	536	0.05952	536	0.1454	536	0.05938	536	0.10963	536	0.05934	536	0.1079
538	0.05121	538	0.16428	538	0.05611	538	0.12882	538	0.05607	538	0.09683	538	0.05585	538	0.09516
540	0.04818	540	0.14663	540	0.05283	540	0.11341	540	0.05275	540	0.08521	540	0.05254	540	0.08363
542	0.04523	542	0.12988	542	0.04961	542	0.09935	542	0.04946	542	0.07479	542	0.04925	542	0.0733
544	0.04277	544	0.11352	544	0.04675	544	0.08687	544	0.04653	544	0.06571	544	0.04634	544	0.06441
546	0.04012	546	0.09994	546	0.04381	546	0.07587	546	0.04381	546	0.0579	546	0.04363	546	0.05658
548	0.03782	548	0.08742	548	0.04137	548	0.06651	548	0.04141	548	0.05105	548	0.04117	548	0.0498
550	0.03537	550	0.07693	550	0.03887	550	0.05825	550	0.03893	550	0.04502	550	0.03881	550	0.04387
552	0.03328	552	0.0672	552	0.03674	552	0.05129	552	0.03658	552	0.03979	552	0.03651	552	0.03889
554	0.03119	554	0.05906	554	0.03451	554	0.04531	554	0.03418	554	0.0353	554	0.03422	554	0.03441
556	0.02932	556	0.05189	556	0.03254	556	0.04024	556	0.03206	556	0.03155	556	0.03207	556	0.03081
558	0.02758	558	0.04563	558	0.03037	558	0.03598	558	0.02996	558	0.02837	558	0.03013	558	0.02751
560	0.02611	560	0.04073	560	0.02847	560	0.0324	560	0.02829	560	0.02573	560	0.02837	560	0.02495
562	0.02466	562	0.03613	562	0.02674	562	0.0291	562	0.0265	562	0.02342	562	0.0266	562	0.02271
564	0.02321	564	0.03213	564	0.02513	564	0.02628	564	0.02497	564	0.02137	564	0.02486	564	0.02087
566	0.02177	566	0.02828	566	0.02347	566	0.02384	566	0.02329	566	0.01952	566	0.0232	566	0.01915
568	0.02039	568	0.02534	568	0.02192	568	0.0219	568	0.0219	568	0.01801	568	0.02178	568	0.01758
570	0.01923	570	0.02323	570	0.02065	570	0.02026	570	0.02061	570	0.01662	570	0.02046	570	0.01629
572	0.01817	572	0.02135	572	0.0195	572	0.01866	572	0.0195	572	0.01546	572	0.01926	572	0.01509
574	0.01717	574	0.01954	574	0.01838	574	0.0172	574	0.01832	574	0.01438	574	0.01801	574	0.01408
576	0.0162	576	0.01803	576	0.0175	576	0.016	576	0.01732	576	0.01352	576	0.01712	576	0.01313
578	0.0152	578	0.01659	578	0.01659	578	0.01486	578	0.01626	578	0.01268	578	0.01615	578	0.01234
580	0.01439	580	0.01554	580	0.01575	580	0.0139	580	0.01534	580	0.01189	580	0.01537	580	0.01159
582	0.01352	582	0.01456	582	0.01478	582	0.01294	582	0.01453	582	0.01122	582	0.01457	582	0.01093
584	0.01267	584	0.01343	584	0.01382	584	0.01198	584	0.01375	584	0.01045	584	0.01377	584	0.01026
586	0.01185	586	0.01237	586	0.0129	586	0.01112	586	0.01292	586	0.00982	586	0.01286	586	0.00973
588	0.01111	588	0.01139	588	0.01213	588	0.01034	588	0.01209	588	0.00923	588	0.01194	588	0.0092
590	0.01052	590	0.01094	590	0.01151	590	0.00984	590	0.01144	590	0.00891	590	0.01122	590	0.00877
592	0.0099	592	0.01033	592	0.01085	592	0.00936	592	0.01079	592	0.00854	592	0.01062	592	0.00834
594	0.00934	594	0.00988	594	0.01027	594	0.00892	594	0.01022	594	0.00822	594	0.01003	594	0.00799
596	0.00881	596	0.00913	596	0.00965	596	0.00842	596	0.00945	596	0.00783	596	0.00944	596	0.00762
598	0.0083	598	0.0086	598	0.00907	598	0.00792	598	0.00886	598	0.0075	598	0.00886	598	0.00725
600	0.00777	600	0.008	600	0.00841	600	0.00746	600	0.00823	600	0.00707	600	0.00822	600	0.0069
602	0.00729	602	0.00762	602	0.00782	602	0.00708	602	0.00779	602	0.00681	602	0.00767	602	0.00664
604	0.00681	604	0.00701	604	0.00737	604	0.00676	604	0.00728	604	0.00646	604	0.00715	604	0.00639
606	0.00642	606	0.00649	606	0.00692	606	0.00648	606	0.00686	606	0.0062	606	0.00677	606	0.00618
608	0.00601	608	0.00611	608	0.00654	608	0.0062	608	0.00635	608	0.00589	608	0.00634	608	0.00597
610	0.00569	610	0.00581	610	0.00609	610	0.00598	610	0.00599	610	0.00568	610	0.00595	610	0.00581
612	0.00537	612	0.00543	612	0.00572	612	0.00574	612	0.00562	612	0.00551	612	0.00554	612	0.00559
614	0.00504	614	0.00505	614	0.00531	614	0.0055	614	0.00534	614	0.00537	614	0.0052	614	0.00541
616	0.00472	616	0.00453	616	0.00497	616	0.0052	616	0.00497	616	0.00518	616	0.00482	616	0.00515
618	0.00436	618	0.00422	618	0.00462	618	0.00492	618	0.00461	618	0.00492	618	0.00446	618	0.00493
620	0.00408	620	0.00392	620	0.0043	620	0.00466	620	0.00424	620	0.00466	620	0.00415	620	0.00466
622	0.0038	622	0.0037	622	0.00403	622	0.0044	622	0.004	622	0.00446	622	0.00384	622	0.00446
624	0.00357	624	0.00347	624	0.00376	624	0.0042	624	0.00379	624	0.00437	624	0.0036	624	0.00435
626	0.00333	626	0.00317	626	0.00354	626	0.004	626	0.00358	626	0.00424	626	0.00336	626	0.00419
628	0.00312	628	0.00302	628	0.0033	628	0.00386	628	0.00331	628	0.0041	628	0.00316	628	0.00406
630	0.00293	630	0.00294	630	0.0031	630	0.00374	630	0.00306	630	0.00391	630	0.00297	630	0.00389
632	0.00273	632	0.00279	632	0.00286	632	0.00352	632	0.00282	632	0.00374	632	0.00274	632	0.00369
634	0.00252	634	0.00256	634	0.00265	634	0.00332	634	0.00259	634	0.00357	634	0.00259	634	0.00351
636	0.00233	636	0.00234	636	0.00247	636	0.00314	636	0.00244	636	0.00347	636	0.00242	636	0.00339
638	0.0022	638	0.00226	638	0.00231	638	0.00302	638	0.00231	638	0.00337	638	0.00225	638	0.00329
640	0.00207	640	0.00219	640	0.00218	640	0.00292	640	0.0022	640	0.00327	640	0.00205	640	0.00323
642	0.00194	642	0.00204	642	0.00204	642	0.00282	642	0.002	642	0.00315	642	0.00191	642	0.00309
644	0.00183	644	0.00189	644	0.00192	644	0.00272	644	0.00182	644	0.00308	644	0.00181	644	0.003
646	0.00169	646	0.00166	646	0.00176	646	0.00256	646	0.00166	646	0.00298	646	0.0017	646	0.00288
648	0.00159	648	0.00151	648	0.00166	648	0.00242	648	0.00158	648	0.00287	648	0.00155	648	0.0028
650	0.00143	650	0.00143	650	0.00151	650	0.0023	650	0.00145	650	0.00271	650	0.00141	650	0.00269
652	0.00137	652	0.00128	652	0.00139	652	0.00222	652	0.00137	652	0.00261	652	0.00133	652	0.00258
654	0.00126	654	0.00121	654	0.00128	654	0.00212	654	0.00128	654	0.00252	654	0.00124	654	0.0025
656	0.00119	656	0.00113	656	0.0012	656	0.00204	656	0.0012	656	0.00244	656	0.00114	656	0.00241
658	0.00109	658	0.000905114	658	0.00111	658	0.00196	658	0.00111	658	0.00237	658	0.00103	658	0.00236
660	0.000994653	660	0.000754262	660	0.00101	660	0.0019	660	0.001	660	0.00227	660	0.000946555	660	0.00225
662	0.000949026	662	0.000678835	662	0.000957908	662	0.00182	662	0.000915867	662	0.00223	662	0.000890044	662	0.00221
664	0.0009034	664	0.000603409	664	0.000873387	664	0.00168	664	0.000831325	664	0.00214	664	0.000819406	664	0.00208
666	0.000848649	666	0.000678835	666	0.000831126	666	0.00158	666	0.000774964	666	0.00206	666	0.000777023	666	0.00199
668	0.000803022	668	0.000678835	668	0.000802953	668	0.0015	668	0.000746784	668	0.00196	668	0.00073464	668	0.00189
670	0.000757396	670	0.000754262	670	0.000774779	670	0.00142	670	0.000746784	670	0.00188	670	0.00073464	670	0.00181
672	0.00073002	672	0.000754262	672	0.000746605	672	0.00132	672	0.000718603	672	0.00184	672	0.000678129	672	0.00177
674	0.000675269	674	0.000754262	674	0.000676171	674	0.00122	674	0.000662242	674	0.00175	674	0.000635746	674	0.00172
676	0.000620517	676	0.000603409	676	0.000605736	676	0.00112	676	0.000591791	676	0.00168	676	0.00055098	676	0.00166
678	0.00055664	678	0.000603409	678	0.000535302	678	0.00108	678	0.00053543	678	0.00163	678	0.000480341	678	0.0016
680	0.000529265	680	0.000527983	680	0.000478954	680	0.00102	680	0.000507249	680	0.00163	680	0.000452086	680	0.00155
682	0.000511014	682	0.000527983	682	0.000436694	682	0.001	682	0.000493159	682	0.0016	682	0.000409703	682	0.00151
684	0.000483638	684	0.000452557	684	0.000422607	684	0.000980118	684	0.000464979	684	0.00156	684	0.000409703	684	0.00147
686	0.000447137	686	0.000452557	686	0.000394433	686	0.000940113	686	0.000408618	686	0.00146	686	0.000381448	686	0.00143
688	0.000419762	688	0.000452557	688	0.000366259	688	0.000880106	688	0.000366347	688	0.00141	688	0.000353192	688	0.00138
690	0.000392386	690	0.000301705	690	0.000338085	690	0.000800096	690	0.000295896	690	0.00138	690	0.000310809	690	0.00131
692	0.000355885	692	0.000301705	692	0.000295825	692	0.000720086	692	0.000267715	692	0.00137	692	0.000268426	692	0.00124
694	0.000319384	694	0.000226278	694	0.000281738	694	0.000720086	694	0.000239534	694	0.00131	694	0.000226043	694	0.00122
696	0.000301133	696	0.000226278	696	0.000253564	696	0.000720086	696	0.000253625	696	0.00127	696	0.000197788	696	0.00117
698	0.000292008	698	0.000150852	698	0.000239477	698	0.000680082	698	0.000239534	698	0.00121	698	0.000211915	698	0.00115
700	0.000246382	700	0.000150852	700	0.000197216	700	0.000600072	700	0.000197264	700	0.00111	700	0.000169532	700	0.00106
702	0.000246382	702	0.000150852	702	0.000197216	702	0.00058007	702	0.000183173	702	0.0011	702	0.000169532	702	0.00107
704	0.000228131	704	0.000150852	704	0.000197216	704	0.000560067	704	0.000169083	704	0.0011	704	0.000155405	704	0.00107
706	0.000255507	706	0.000226278	706	0.000197216	706	0.000600072	706	0.000183173	706	0.00111	706	0.000169532	706	0.00109
708	0.000219006	708	0.000150852	708	0.000140869	708	0.000520062	708	0.000140903	708	0.00102	708	0.000127149	708	0.00101
710	0.000200756	710	0.000150852	710	0.000112695	710	0.000540065	710	0.000126812	710	0.000979664	710	0.000127149	710	0.000964383
712	0.000182505	712	0.000150852	712	0.000112695	712	0.000520062	712	0.000126812	712	0.000979664	712	0.000127149	712	0.000910204
714	0.00017338	714	0.000150852	714	0.000126782	714	0.00050006	714	0.000126812	714	0.000979664	714	0.000127149	714	0.000877697
716	0.000164255	716	0.000150852	716	0.000126782	716	0.000460055	716	0.000126812	716	0.000990429	716	0.000113021	716	0.000856025
718	0.000155129	718	0.000150852	718	0.000112695	718	0.000440053	718	0.000112722	718	0.000925836	718	9.89e-05	718	0.000866861
720	0.000164255	720	0.000150852	720	0.000112695	720	0.000460055	720	0.000112722	720	0.000904305	720	0.000113021	720	0.000877697
722	0.000127754	722	7.54e-05	722	8.45e-05	722	0.000380046	722	8.45e-05	722	0.00079665	722	8.48e-05	722	0.000801846
724	0.000109503	724	7.54e-05	724	8.45e-05	724	0.000300036	724	5.64e-05	724	0.000764353	724	8.48e-05	724	0.000769339
726	9.13e-05	726	0	726	5.63e-05	726	0.000260031	726	4.23e-05	726	0.000753588	726	7.06e-05	726	0.00071516
728	8.21e-05	728	0	728	5.63e-05	728	0.000260031	728	4.23e-05	728	0.000732057	728	4.24e-05	728	0.000736832
730	9.13e-05	730	7.54e-05	730	5.63e-05	730	0.000300036	730	4.23e-05	730	0.000742822	730	4.24e-05	730	0.000693489
732	7.3e-05	732	0	732	4.23e-05	732	0.000280034	732	2.82e-05	732	0.000678229	732	2.83e-05	732	0.000650146
734	7.3e-05	734	0	734	4.23e-05	734	0.000240029	734	4.23e-05	734	0.00069976	734	2.83e-05	734	0.000628474
736	5.48e-05	736	0	736	4.23e-05	736	0.000180022	736	2.82e-05	736	0.000635167	736	1.41e-05	736	0.000585131
738	6.39e-05	738	0	738	4.23e-05	738	0.000200024	738	1.41e-05	738	0.000645932	738	1.41e-05	738	0.000585131
740	5.48e-05	740	0	740	2.82e-05	740	0.000200024	740	1.41e-05	740	0.000624401	740	1.41e-05	740	0.000530952
742	5.48e-05	742	0	742	2.82e-05	742	0.000220026	742	1.41e-05	742	0.000613636	742	1.41e-05	742	0.000585131
744	3.65e-05	744	0	744	2.82e-05	744	0.000220026	744	1.41e-05	744	0.000592105	744	1.41e-05	744	0.000574295
746	5.48e-05	746	0	746	4.23e-05	746	0.000260031	746	2.82e-05	746	0.000592105	746	1.41e-05	746	0.000595967
748	6.39e-05	748	0	748	2.82e-05	748	0.000200024	748	2.82e-05	748	0.000570573	748	1.41e-05	748	0.000541788
750	3.65e-05	750	0	750	2.82e-05	750	0.000160019	750	4.23e-05	750	0.000549042	750	1.41e-05	750	0.000498445
752	3.65e-05	752	0	752	4.23e-05	752	0.000160019	752	2.82e-05	752	0.00060287	752	1.41e-05	752	0.000444266
754	2.74e-05	754	0	754	4.23e-05	754	0.000160019	754	2.82e-05	754	0.000570573	754	1.41e-05	754	0.000411759
756	4.56e-05	756	0	756	2.82e-05	756	0.000160019	756	1.41e-05	756	0.000527511	756	2.83e-05	756	0.000411759
758	4.56e-05	758	0	758	1.41e-05	758	0.000120014	758	1.41e-05	758	0.000430621	758	1.41e-05	758	0.00043343
760	2.74e-05	760	0	760	0	760	8e-05	760	0	760	0.000366028	760	0	760	0.000379252
762	3.65e-05	762	0	762	1.41e-05	762	6e-05	762	1.41e-05	762	0.000398325	762	0	762	0.000379252
764	1.83e-05	764	0	764	1.41e-05	764	4e-05	764	1.41e-05	764	0.000387559	764	0	764	0.000346744
766	2.74e-05	766	0	766	1.41e-05	766	4e-05	766	0	766	0.000398325	766	0	766	0.000390087
768	9.13e-06	768	0	768	0	768	2e-05	768	0	768	0.000398325	768	0	768	0.000335909
770	9.13e-06	770	0	770	0	770	4e-05	770	0	770	0.000344497	770	0	770	0.000303401
772	9.13e-06	772	7.54e-05	772	0	772	6e-05	772	1.41e-05	772	0.000344497	772	0	772	0.000270894
774	0	774	7.54e-05	774	0	774	6e-05	774	1.41e-05	774	0.000279904	774	0	774	0.000238387
776	0	776	7.54e-05	776	0	776	6e-05	776	0	776	0.000279904	776	0	776	0.00028173
778	0	778	0	778	0	778	4e-05	778	0	778	0.000322966	778	0	778	0.000325073
780	9.13e-06	780	0	780	0	780	2e-05	780	0	780	0.000312201	780	0	780	0.000379252
782	0	782	0	782	0	782	2e-05	782	0	782	0.000279904	782	1.41e-05	782	0.000292566
784	0	784	0	784	0	784	2e-05	784	0	784	0.000236842	784	1.41e-05	784	0.000270894
786	9.13e-06	786	0	786	0	786	2e-05	786	0	786	0.000301435	786	0	786	0.000292566
788	9.13e-06	788	0	788	1.41e-05	788	4e-05	788	0	788	0.000344497	788	0	788	0.00028173
790	9.13e-06	790	0	790	1.41e-05	790	6e-05	790	0	790	0.000355263	790	0	790	0.000227551
792	0	792	0.000226278	792	0	792	4e-05	792	0	792	0.000258373	792	1.41e-05	792	0.000119193
794	0	794	0.000150852	794	0	794	4e-05	794	0	794	0.000236842	794	1.41e-05	794	0.000173372
796	0	796	0.000150852	796	0	796	0	796	1.41e-05	796	0.000204545	796	1.41e-05	796	0.000205879
798	9.13e-06	798	0	798	1.41e-05	798	0	798	0	798	0.00019378	798	0	798	0.00028173
800	9.13e-06	800	0	800	0	800	0	800	0	800	0.000183014	800	0	800	0.000260058
802	9.13e-06	802	0	802	0	802	2e-05	802	0	802	0.000204545	802	0	802	0.000227551
804	9.13e-06	804	7.54e-05	804	0	804	2e-05	804	0	804	0.000258373	804	0	804	0.000195044
806	0	806	0.000150852	806	0	806	0	806	2.82e-05	806	0.000204545	806	0	806	0.000151701
808	0	808	0.000301705	808	1.41e-05	808	0	808	5.64e-05	808	0.000161483	808	0	808	0.000130029
810	0	810	0.000377131	810	1.41e-05	810	0	810	4.23e-05	810	0.000107655	810	0	810	0.000162536
812	0	812	0.000377131	812	0	812	0	812	5.64e-05	812	0.000129186	812	2.83e-05	812	0.000140865
814	0	814	7.54e-05	814	0	814	2e-05	814	1.41e-05	814	0.000161483	814	2.83e-05	814	0.000227551
816	0	816	0	816	0	816	2e-05	816	0	816	0.000161483	816	4.24e-05	816	0.000184208
818	0	818	0	818	1.41e-05	818	0	818	0	818	0.00019378	818	1.41e-05	818	0.000216715
820	0	820	0.000226278	820	0	820	0	820	2.82e-05	820	0.000118421	820	2.83e-05	820	0.000108358
822	0	822	0.000377131	822	4.23e-05	822	0	822	5.64e-05	822	0.000118421	822	1.41e-05	822	8.67e-05
824	0	824	0.000377131	824	1.41e-05	824	2e-05	824	4.23e-05	824	0.000161483	824	0	824	0.000151701
826	0	826	7.54e-05	826	0	826	2e-05	826	2.82e-05	826	0.000236842	826	0	826	0.000249223
828	9.13e-06	828	0	828	2.82e-05	828	2e-05	828	0	828	0.000333732	828	0	828	0.000455102
830	0	830	7.54e-05	830	1.41e-05	830	0	830	0	830	0.000258373	830	0	830	0.000455102
832	0	832	0.000150852	832	2.82e-05	832	0	832	1.41e-05	832	0.000279904	832	0	832	0.000390087
834	0	834	0	834	0	834	0	834	0	834	0.000172249	834	1.41e-05	834	0.000216715
836	9.13e-06	836	0.000377131	836	0	836	0	836	0	836	0.000107655	836	5.65e-05	836	0.000108358
838	3.65e-05	838	0.00098054	838	2.82e-05	838	2e-05	838	5.64e-05	838	3.23e-05	838	4.24e-05	838	5.42e-05
840	5.48e-05	840	0.00181	840	0.000112695	840	2e-05	840	0.000183173	840	0	840	7.06e-05	840	1.08e-05
842	8.21e-05	842	0.00234	842	0.000239477	842	2e-05	842	0.000295896	842	0	842	4.24e-05	842	0
844	4.56e-05	844	0.00196	844	0.00018313	844	2e-05	844	0.000253625	844	1.08e-05	844	7.06e-05	844	1.08e-05
846	1.83e-05	846	0.000377131	846	9.86e-05	846	0	846	0.000197264	846	0.000107655	846	2.83e-05	846	0.000119193
848	0	848	0	848	1.41e-05	848	2e-05	848	7.05e-05	848	0.000226076	848	2.83e-05	848	0.000390087
850	0	850	0.000226278	850	0	850	4e-05	850	1.41e-05	850	0.00029067	850	1.41e-05	850	0.000422595
